# Supplementary material for: H3K27me3-rich genomic regions can function as silencers to repress gene expression via chromatin interactions
Source: Nat Commun. 2021 Jan 29;12:719. doi: 10.1038/s41467-021-20940-y (PMC7846766; doi:10.1038/s41467-021-20940-y)
Supplement: Supplementary file 3 — Supplementary Data 1 [file 41467_2021_20940_MOESM3_ESM.xlsx]

## Sheet: Readme
Column specification:
Column name	Column specification	Possible values
chrom	Chromosome of the peak	chr1
start	Start of the peak	1706250
end	End of the peak	1715439
peakType	Type of ChIP-seq data	Ac (H3K27ac) or Me (H3K27me3)
isSuper	Whether the peak is super or typical by ROSE	Typical or Super
rank	Rank of the peak among its own peakType	1995
signal	Total signal of (ChIP - control )	10846.2
loopsNum	Number of associated HiC anchors at the peak region	1
geneID	ID of associated gene to the peak	ENSG00000008130
geneName	Name of associated gene to the peak	NADK
overlapPos	How the gene is associated with the peak (trailing numbers indicated the number of the cases of overlap position found when associated with HiC interactions)	proximal (The gene and the peak occupy the same HiC anchor), distal (The gene and the peak occupy different anchors of a HiC interaction), both (The peak covers both anchors of the HiC interaction that connects to a gene's TSS) or normalOverlap (The peak overlaps with gene's TSS).

## Sheet: K562
chrom	start	end	peakType	isSuper	rank	signal	loopsNum	geneID	geneName	overlapPos
chr1	1706250	1715439	Ac	Typical	1944	10846.2	1	ENSG00000008130	NADK	proximal1
chr1	1827238	1830544	Me	Typical	16258	295.687	1	ENSG00000008130	NADK	distal1
chr1	1837556	1838154	Ac	Typical	29618	108.769	1	ENSG00000008130	NADK	distal1
chr1	1838538	1839088	Ac	Typical	27343	138.075	1	ENSG00000008130	NADK	distal1
chr1	1839609	1841735	Ac	Typical	12733	1492.13	1	ENSG00000008130	NADK	distal1
chr1	1839712	1841009	Ac	Typical	13290	1339.02	1	ENSG00000008130	NADK	distal1
chr1	2342315	2346512	Ac	Typical	7047	4086.01	1	ENSG00000157911	PEX10	proximal1
chr1	2342733	2414526	Me	Super	550	7111	2	ENSG00000157911	PEX10	proximal1
chr1	2342733	2414526	Me	Super	550	7111	2	ENSG00000149527	PLCH2	proximal1
chr1	2471835	2481649	Ac	Typical	3516	7515.25	1	ENSG00000157911	PEX10	distal1
chr1	3325148	3325351	Me	Typical	33850	39.0559	1	ENSG00000149527	PLCH2	distal1
chr1	6116602	6121555	Me	Typical	4485	1225.27	2	ENSG00000173673	HES3	distal1
chr1	6291416	6322070	Me	Typical	1975	2228.21	3	ENSG00000173673	HES3	proximal1
chr1	6300733	6300833	Me	Typical	34258	37.4028	1	ENSG00000173673	HES3	proximal1
chr1	6301212	6301356	Me	Typical	34282	37.2671	1	ENSG00000173673	HES3	proximal1
chr1	6301614	6301721	Me	Typical	28240	68.9105	1	ENSG00000173673	HES3	proximal1
chr1	6303264	6303919	Me	Typical	15316	328.878	1	ENSG00000173673	HES3	proximal1
chr1	6304767	6304907	Me	Typical	30575	54.8494	1	ENSG00000173673	HES3	proximal1
chr1	6308856	6309073	Me	Typical	34430	36.5679	3	ENSG00000173673	HES3	proximal1
chr1	6451695	6455570	Ac	Typical	7834	3594.4	1	ENSG00000097021	ACOT7	proximal1
chr1	6451695	6455570	Ac	Typical	7834	3594.4	1	ENSG00000173662	TAS1R1	distal1
chr1	6452295	6581803	Me	Super	185	20430.3	4	ENSG00000097021	ACOT7	proximal1
chr1	6452295	6581803	Me	Super	185	20430.3	4	ENSG00000173662	TAS1R1	distal1
chr1	6452295	6581803	Me	Super	185	20430.3	4	ENSG00000215788	TNFRSF25	proximal1
chr1	6612292	6616165	Ac	Typical	8648	3129.49	1	ENSG00000097021	ACOT7	distal1
chr1	6612292	6616165	Ac	Typical	8648	3129.49	1	ENSG00000173662	TAS1R1	proximal1
chr1	6614884	6637206	Me	Typical	6853	844.921	1	ENSG00000097021	ACOT7	distal1
chr1	6614884	6637206	Me	Typical	6853	844.921	1	ENSG00000173662	TAS1R1	proximal1
chr1	6617177	6617307	Ac	Typical	34839	59.9736	1	ENSG00000097021	ACOT7	distal1
chr1	6617177	6617307	Ac	Typical	34839	59.9736	1	ENSG00000173662	TAS1R1	proximal1
chr1	6686960	8495977	Me	Super	8	150298	17	ENSG00000162426	SLC45A1	both1
chr1	6686960	8495977	Me	Super	8	150298	17	ENSG00000215788	TNFRSF25	distal1
chr1	10001715	10005029	Ac	Typical	4184	6594.54	2	ENSG00000162441	LZIC	proximal2
chr1	10001715	10005029	Ac	Typical	4184	6594.54	2	ENSG00000173614	NMNAT1	proximal2
chr1	10001715	10005029	Ac	Typical	4184	6594.54	2	ENSG00000130939	UBE4B	distal1
chr1	10091450	10096393	Ac	Typical	2727	8923.05	2	ENSG00000162441	LZIC	distal1
chr1	10091450	10096393	Ac	Typical	2727	8923.05	2	ENSG00000173614	NMNAT1	distal1
chr1	10091450	10096393	Ac	Typical	2727	8923.05	2	ENSG00000130939	UBE4B	proximal2
chr1	10489653	10491739	Ac	Typical	11608	1842.8	1	ENSG00000175279	APITD1	proximal1
chr1	10489653	10491739	Ac	Typical	11608	1842.8	1	ENSG00000251503	APITD1-CORT	proximal1
chr1	10554686	10555644	Ac	Typical	23672	216.016	2	ENSG00000175279	APITD1	distal1
chr1	10554686	10555644	Ac	Typical	23672	216.016	2	ENSG00000251503	APITD1-CORT	distal1
chr1	11772266	11775738	Me	Typical	5003	1120.84	1	ENSG00000116661	FBXO2	distal1
chr1	12713820	12753542	Me	Super	923	4148.93	2	ENSG00000204518	AADACL4	proximal1
chr1	12715395	12718997	Ac	Typical	9899	2514.88	1	ENSG00000204518	AADACL4	proximal1
chr1	12795264	12847182	Me	Typical	1160	3375.95	2	ENSG00000116726	PRAMEF12	proximal2
chr1	12835961	12836195	Me	Typical	22437	129.993	2	ENSG00000116726	PRAMEF12	proximal2
chr1	15999835	16028952	Ac	Typical	7046	4087.09	1	ENSG00000116786	PLEKHM2	proximal1
chr1	16009303	16012775	Ac	Typical	11395	1908	1	ENSG00000116786	PLEKHM2	proximal1
chr1	16017954	16018198	Ac	Typical	29398	111.333	1	ENSG00000116786	PLEKHM2	proximal1
chr1	16018500	16019299	Ac	Typical	14598	1024.83	1	ENSG00000116786	PLEKHM2	proximal1
chr1	16402298	16402613	Ac	Typical	23000	238.193	2	ENSG00000037637	FBXO42	distal1
chr1	16417856	16424309	Me	Typical	5384	1051.5	1	ENSG00000037637	FBXO42	distal1
chr1	16674338	16675056	Ac	Typical	24218	201.354	1	ENSG00000037637	FBXO42	proximal1
chr1	16676308	16676536	Ac	Typical	30555	98.2422	1	ENSG00000037637	FBXO42	proximal1
chr1	16677167	16680394	Ac	Typical	2809	8762.56	1	ENSG00000037637	FBXO42	proximal1
chr1	16692944	16695660	Ac	Typical	4801	5903.29	1	ENSG00000037637	FBXO42	proximal1
chr1	17197388	19479373	Me	Super	2	182163	17	ENSG00000159423	ALDH4A1	proximal1
chr1	17197388	19479373	Me	Super	2	182163	17	ENSG00000159363	ATP13A2	proximal1
chr1	17197388	19479373	Me	Super	2	182163	17	ENSG00000158748	HTR6	distal1
chr1	17338622	17338775	Ac	Typical	27912	129.87	1	ENSG00000159363	ATP13A2	proximal1
chr1	19223715	19241558	Ac	Typical	1387	13220.9	1	ENSG00000159423	ALDH4A1	proximal1
chr1	19223715	19241558	Ac	Typical	1387	13220.9	1	ENSG00000158748	HTR6	distal1
chr1	19227765	19231566	Ac	Typical	4416	6350.85	1	ENSG00000159423	ALDH4A1	proximal1
chr1	19227765	19231566	Ac	Typical	4416	6350.85	1	ENSG00000158748	HTR6	distal1
chr1	19232322	19237536	Ac	Typical	4252	6524.68	1	ENSG00000159423	ALDH4A1	proximal1
chr1	19232322	19237536	Ac	Typical	4252	6524.68	1	ENSG00000158748	HTR6	distal1
chr1	19778808	21131148	Me	Super	18	101504	15	ENSG00000159423	ALDH4A1	distal1
chr1	19778808	21131148	Me	Super	18	101504	15	ENSG00000158748	HTR6	proximal1
chr1	21586438	21593302	Ac	Typical	6089	4765.4	1	ENSG00000142789	CELA3A	distal1
chr1	21831731	21831933	Me	Typical	26723	80.4638	1	ENSG00000162551	ALPL	proximal1
chr1	21989469	22024175	Ac	Super	643	19491.6	2	ENSG00000162551	ALPL	distal1
chr1	22345082	22346571	Ac	Typical	15662	842.567	1	ENSG00000142789	CELA3A	proximal1
chr1	22370410	23398879	Me	Super	20	100354	12	ENSG00000173372	C1QA	both1
chr1	22370410	23398879	Me	Super	20	100354	12	ENSG00000173369	C1QB	both1
chr1	22370410	23398879	Me	Super	20	100354	12	ENSG00000159189	C1QC	both2
chr1	23823727	23823946	Ac	Typical	26890	144.96	1	ENSG00000007968	E2F2	distal1
chr1	23853269	23859370	Ac	Typical	4513	6239.87	1	ENSG00000007968	E2F2	proximal1
chr1	24536665	24536899	Me	Typical	24281	103.734	1	ENSG00000133226	SRRM1	distal1
chr1	24542115	24542239	Me	Typical	31220	51.6326	1	ENSG00000133226	SRRM1	distal1
chr1	24942049	24952041	Me	Typical	2533	1848.1	1	ENSG00000133226	SRRM1	proximal1
chr1	24962880	24963066	Me	Typical	23639	111.904	1	ENSG00000133226	SRRM1	proximal1
chr1	24967295	24972768	Ac	Typical	2178	10127.2	1	ENSG00000133226	SRRM1	proximal1
chr1	25738630	25738793	Ac	Typical	41838	0	1	ENSG00000162430	SEPN1	distal1
chr1	25738996	25739230	Ac	Typical	34175	65.5263	1	ENSG00000162430	SEPN1	distal1
chr1	25739408	25740016	Ac	Typical	24843	185.239	1	ENSG00000162430	SEPN1	distal1
chr1	25740142	25740388	Ac	Typical	41388	5.76646	1	ENSG00000162430	SEPN1	distal1
chr1	25740496	25741421	Ac	Typical	23187	232.211	1	ENSG00000162430	SEPN1	distal1
chr1	25741555	25741689	Ac	Typical	40474	18.4384	1	ENSG00000162430	SEPN1	distal1
chr1	25744982	25745503	Ac	Typical	26024	160.019	1	ENSG00000162430	SEPN1	distal1
chr1	25745726	25745832	Ac	Typical	40559	17.5493	1	ENSG00000162430	SEPN1	distal1
chr1	25745965	25746134	Ac	Typical	41510	3.1324	1	ENSG00000162430	SEPN1	distal1
chr1	25746473	25748741	Ac	Typical	19418	429.379	1	ENSG00000162430	SEPN1	distal1
chr1	26126338	26126439	Ac	Typical	38346	35.4518	1	ENSG00000162430	SEPN1	proximal1
chr1	26127127	26127239	Ac	Typical	35598	54.105	1	ENSG00000162430	SEPN1	proximal1
chr1	26135109	26169062	Ac	Typical	1556	12303.8	1	ENSG00000162430	SEPN1	proximal1
chr1	26143708	26150544	Ac	Typical	1844	11157	1	ENSG00000162430	SEPN1	proximal1
chr1	26147814	26148367	Me	Typical	40929	-0.292344	1	ENSG00000162430	SEPN1	proximal1
chr1	26593532	26621719	Ac	Super	674	19114.7	2	ENSG00000142669	SH3BGRL3	proximal1
chr1	26710930	26711160	Ac	Typical	32709	77.956	1	ENSG00000142669	SH3BGRL3	distal1
chr1	26715352	26715471	Me	Typical	35731	30.7807	1	ENSG00000142669	SH3BGRL3	distal1
chr1	27277397	27328228	Me	Typical	1216	3265.83	1	ENSG00000253368	TRNP1	proximal1
chr1	27321194	27321454	Me	Typical	23453	114.448	1	ENSG00000253368	TRNP1	proximal1
chr1	27425726	27449482	Ac	Typical	13057	1402.98	3	ENSG00000181773	GPR3	distal1
chr1	27717198	27720644	Ac	Typical	10186	2388.3	2	ENSG00000181773	GPR3	proximal2
chr1	27916115	27943447	Ac	Typical	8184	3392.38	4	ENSG00000126705	AHDC1	proximal2
chr1	27928701	27934777	Ac	Typical	9397	2748.06	3	ENSG00000126705	AHDC1	proximal2
chr1	27931801	27932010	Me	Typical	35134	33.3812	2	ENSG00000126705	AHDC1	proximal2
chr1	27936281	27940771	Me	Typical	7296	799.173	2	ENSG00000126705	AHDC1	proximal1
chr1	28411196	28416503	Ac	Typical	1735	11495.1	1	ENSG00000158161	EYA3	proximal1
chr1	28966611	28976787	Ac	Super	190	31993.2	2	ENSG00000162419	GMEB1	proximal1
chr1	28966611	28976787	Ac	Super	190	31993.2	2	ENSG00000116350	SRSF4	distal1
chr1	28993606	28997397	Ac	Typical	1940	10869.9	1	ENSG00000162419	GMEB1	proximal1
chr1	28993606	28997397	Ac	Typical	1940	10869.9	1	ENSG00000116350	SRSF4	distal1
chr1	29468795	29545071	Ac	Super	263	28260.2	3	ENSG00000162419	GMEB1	distal1
chr1	29468795	29545071	Ac	Super	263	28260.2	3	ENSG00000116350	SRSF4	proximal1
chr1	29553443	29705303	Me	Super	291	13914	3	ENSG00000116353	MECR	proximal2
chr1	29553443	29705303	Me	Super	291	13914	3	ENSG00000060656	PTPRU	proximal3
chr1	29555427	29558937	Ac	Typical	9439	2729.97	2	ENSG00000116353	MECR	proximal2
chr1	29555427	29558937	Ac	Typical	9439	2729.97	2	ENSG00000060656	PTPRU	proximal2
chr1	29563308	29563838	Ac	Typical	37157	43.5242	3	ENSG00000116353	MECR	proximal2
chr1	29563308	29563838	Ac	Typical	37157	43.5242	3	ENSG00000060656	PTPRU	proximal3
chr1	30143235	30182565	Me	Typical	2070	2134.19	1	ENSG00000116353	MECR	distal1
chr1	30143235	30182565	Me	Typical	2070	2134.19	1	ENSG00000060656	PTPRU	distal1
chr1	30546054	30586909	Me	Typical	975	3946.6	1	ENSG00000116353	MECR	distal1
chr1	30546054	30586909	Me	Typical	975	3946.6	1	ENSG00000060656	PTPRU	distal1
chr1	30594844	30595050	Me	Typical	35410	32.0929	1	ENSG00000116353	MECR	distal1
chr1	30594844	30595050	Me	Typical	35410	32.0929	1	ENSG00000060656	PTPRU	distal1
chr1	31178778	31183370	Me	Typical	10133	572.574	1	ENSG00000060656	PTPRU	distal1
chr1	31180328	31265839	Ac	Super	27	77090.9	4	ENSG00000162510	MATN1	proximal1
chr1	31180328	31265839	Ac	Super	27	77090.9	4	ENSG00000060656	PTPRU	distal1
chr1	31197548	31197677	Me	Typical	38833	16.1078	1	ENSG00000162510	MATN1	proximal1
chr1	31384206	31385631	Ac	Typical	26702	147.903	2	ENSG00000162510	MATN1	distal1
chr1	31385702	31388158	Ac	Typical	18766	477.272	2	ENSG00000162510	MATN1	distal1
chr1	31646672	31666655	Me	Typical	2177	2054.42	2	ENSG00000168528	SERINC2	distal1
chr1	31672558	31672851	Me	Typical	23329	116.312	2	ENSG00000168528	SERINC2	distal1
chr1	31842489	32094856	Me	Super	147	25198.9	2	ENSG00000168528	SERINC2	proximal1
chr1	31883137	31884112	Ac	Typical	19140	449.762	1	ENSG00000168528	SERINC2	proximal1
chr1	32980058	32980175	Me	Typical	28781	65.2272	1	ENSG00000160097	FNDC5	distal1
chr1	33330399	33404239	Me	Super	526	7540.4	2	ENSG00000160097	FNDC5	proximal1
chr1	33826275	33836373	Me	Typical	23740	110.413	2	ENSG00000121903	ZSCAN20	distal1
chr1	33937455	33938151	Ac	Typical	16236	755.907	1	ENSG00000121903	ZSCAN20	proximal1
chr1	33938200	33938892	Ac	Typical	20308	368.937	1	ENSG00000121903	ZSCAN20	proximal1
chr1	35916240	35917634	Ac	Typical	28684	119.827	2	ENSG00000142687	KIAA0319L	distal1
chr1	35916240	35917634	Ac	Typical	28684	119.827	2	ENSG00000020129	NCDN	distal1
chr1	36021254	36024983	Ac	Typical	6533	4438.91	1	ENSG00000142687	KIAA0319L	proximal1
chr1	36021254	36024983	Ac	Typical	6533	4438.91	1	ENSG00000020129	NCDN	proximal1
chr1	36034953	36035060	Ac	Typical	40455	18.6103	2	ENSG00000092853	CLSPN	distal1
chr1	36233235	36236918	Ac	Typical	7007	4117.74	1	ENSG00000092853	CLSPN	proximal1
chr1	40574704	40601637	Me	Typical	7849	746.085	1	ENSG00000049089	COL9A2	distal1
chr1	40610210	40611754	Me	Typical	14149	375.315	2	ENSG00000049089	COL9A2	distal1
chr1	40617836	40618856	Ac	Typical	25572	169.233	2	ENSG00000049089	COL9A2	distal1
chr1	40618273	40618970	Ac	Typical	27926	129.664	2	ENSG00000049089	COL9A2	distal1
chr1	41230045	41256478	Ac	Typical	15175	920.613	2	ENSG00000117013	KCNQ4	proximal2
chr1	41304037	41311276	Ac	Typical	7694	3677.1	3	ENSG00000117013	KCNQ4	distal1
chr1	41410527	41421262	Me	Typical	14399	365.956	3	ENSG00000117013	KCNQ4	distal1
chr1	41414214	41414767	Ac	Typical	29058	115.618	2	ENSG00000117013	KCNQ4	distal1
chr1	41643363	42710687	Me	Super	35	70473.1	8	ENSG00000164007	CLDN19	distal1
chr1	41643363	42710687	Me	Super	35	70473.1	8	ENSG00000044012	GUCA2B	proximal2
chr1	42796854	42960230	Me	Super	227	16785.7	1	ENSG00000164007	CLDN19	distal1
chr1	42796854	42960230	Me	Super	227	16785.7	1	ENSG00000198815	FOXJ3	proximal1
chr1	42798262	42802726	Ac	Typical	7174	3996.32	1	ENSG00000164007	CLDN19	distal1
chr1	42798262	42802726	Ac	Typical	7174	3996.32	1	ENSG00000198815	FOXJ3	proximal1
chr1	43195054	43211215	Me	Typical	6552	879.845	2	ENSG00000164007	CLDN19	proximal2
chr1	43195054	43211215	Me	Typical	6552	879.845	2	ENSG00000198815	FOXJ3	distal1
chr1	43195054	43211215	Me	Typical	6552	879.845	2	ENSG00000044012	GUCA2B	distal1
chr1	43222257	43222966	Ac	Typical	19559	418.895	2	ENSG00000164007	CLDN19	proximal2
chr1	43222257	43222966	Ac	Typical	19559	418.895	2	ENSG00000198815	FOXJ3	distal1
chr1	43222257	43222966	Ac	Typical	19559	418.895	2	ENSG00000044012	GUCA2B	distal1
chr1	43538887	43550733	Me	Typical	9680	604.099	3	ENSG00000044012	GUCA2B	distal1
chr1	43539190	43539478	Ac	Typical	33437	71.5774	3	ENSG00000044012	GUCA2B	distal1
chr1	43992531	43992680	Me	Typical	36808	26.0986	1	ENSG00000142949	PTPRF	proximal1
chr1	43999413	44000185	Me	Typical	21054	157.088	1	ENSG00000142949	PTPRF	proximal1
chr1	44678128	44680155	Ac	Typical	12358	1606.58	1	ENSG00000178028	DMAP1	proximal1
chr1	44692212	44693607	Ac	Typical	13551	1266.45	1	ENSG00000178028	DMAP1	proximal1
chr1	44995159	45084683	Me	Super	211	18103.4	3	ENSG00000178028	DMAP1	distal1
chr1	45258751	45258869	Ac	Typical	38609	33.5673	1	ENSG00000142959	BEST4	proximal1
chr1	45258751	45258869	Ac	Typical	38609	33.5673	1	ENSG00000222009	BTBD19	proximal1
chr1	45258751	45258869	Ac	Typical	38609	33.5673	1	ENSG00000173846	PLK3	proximal1
chr1	45258751	45258869	Ac	Typical	38609	33.5673	1	ENSG00000188396	TCTEX1D4	proximal1
chr1	45258751	45258869	Ac	Typical	38609	33.5673	1	ENSG00000162415	ZSWIM5	distal1
chr1	45259091	45259325	Ac	Typical	31276	90.9952	1	ENSG00000142959	BEST4	proximal1
chr1	45259091	45259325	Ac	Typical	31276	90.9952	1	ENSG00000222009	BTBD19	proximal1
chr1	45259091	45259325	Ac	Typical	31276	90.9952	1	ENSG00000173846	PLK3	proximal1
chr1	45259091	45259325	Ac	Typical	31276	90.9952	1	ENSG00000188396	TCTEX1D4	proximal1
chr1	45259091	45259325	Ac	Typical	31276	90.9952	1	ENSG00000162415	ZSWIM5	distal1
chr1	45264401	45264502	Ac	Typical	40597	17.1391	1	ENSG00000142959	BEST4	proximal1
chr1	45264401	45264502	Ac	Typical	40597	17.1391	1	ENSG00000222009	BTBD19	proximal1
chr1	45264401	45264502	Ac	Typical	40597	17.1391	1	ENSG00000173846	PLK3	proximal1
chr1	45264401	45264502	Ac	Typical	40597	17.1391	1	ENSG00000188396	TCTEX1D4	proximal1
chr1	45264401	45264502	Ac	Typical	40597	17.1391	1	ENSG00000162415	ZSWIM5	distal1
chr1	45265060	45266905	Ac	Typical	9864	2533.78	1	ENSG00000142959	BEST4	proximal1
chr1	45265060	45266905	Ac	Typical	9864	2533.78	1	ENSG00000222009	BTBD19	proximal1
chr1	45265060	45266905	Ac	Typical	9864	2533.78	1	ENSG00000173846	PLK3	proximal1
chr1	45265060	45266905	Ac	Typical	9864	2533.78	1	ENSG00000188396	TCTEX1D4	proximal1
chr1	45265060	45266905	Ac	Typical	9864	2533.78	1	ENSG00000162415	ZSWIM5	distal1
chr1	45267548	45268278	Ac	Typical	19305	438.752	1	ENSG00000142959	BEST4	proximal1
chr1	45267548	45268278	Ac	Typical	19305	438.752	1	ENSG00000222009	BTBD19	proximal1
chr1	45267548	45268278	Ac	Typical	19305	438.752	1	ENSG00000173846	PLK3	proximal1
chr1	45267548	45268278	Ac	Typical	19305	438.752	1	ENSG00000188396	TCTEX1D4	proximal1
chr1	45267548	45268278	Ac	Typical	19305	438.752	1	ENSG00000162415	ZSWIM5	distal1
chr1	45267806	45268040	Me	Typical	27589	73.5221	1	ENSG00000142959	BEST4	proximal1
chr1	45267806	45268040	Me	Typical	27589	73.5221	1	ENSG00000222009	BTBD19	proximal1
chr1	45267806	45268040	Me	Typical	27589	73.5221	1	ENSG00000173846	PLK3	proximal1
chr1	45267806	45268040	Me	Typical	27589	73.5221	1	ENSG00000188396	TCTEX1D4	proximal1
chr1	45267806	45268040	Me	Typical	27589	73.5221	1	ENSG00000162415	ZSWIM5	distal1
chr1	45271339	45276654	Ac	Super	303	26932.5	1	ENSG00000142959	BEST4	proximal1
chr1	45271339	45276654	Ac	Super	303	26932.5	1	ENSG00000222009	BTBD19	proximal1
chr1	45271339	45276654	Ac	Super	303	26932.5	1	ENSG00000173846	PLK3	proximal1
chr1	45271339	45276654	Ac	Super	303	26932.5	1	ENSG00000188396	TCTEX1D4	proximal1
chr1	45271339	45276654	Ac	Super	303	26932.5	1	ENSG00000162415	ZSWIM5	distal1
chr1	45470212	45486402	Ac	Super	352	25640.6	2	ENSG00000126107	HECTD3	proximal2
chr1	45470212	45486402	Ac	Super	352	25640.6	2	ENSG00000132763	MMACHC	distal1
chr1	45470212	45486402	Ac	Super	352	25640.6	2	ENSG00000126088	UROD	proximal2
chr1	45750333	45750565	Ac	Typical	31031	93.4918	1	ENSG00000142959	BEST4	distal1
chr1	45750333	45750565	Ac	Typical	31031	93.4918	1	ENSG00000222009	BTBD19	distal1
chr1	45750333	45750565	Ac	Typical	31031	93.4918	1	ENSG00000173846	PLK3	distal1
chr1	45750333	45750565	Ac	Typical	31031	93.4918	1	ENSG00000188396	TCTEX1D4	distal1
chr1	45750333	45750565	Ac	Typical	31031	93.4918	1	ENSG00000162415	ZSWIM5	proximal1
chr1	45767205	45771613	Ac	Typical	5383	5326.97	2	ENSG00000142959	BEST4	distal1
chr1	45767205	45771613	Ac	Typical	5383	5326.97	2	ENSG00000222009	BTBD19	distal1
chr1	45767205	45771613	Ac	Typical	5383	5326.97	2	ENSG00000126107	HECTD3	distal1
chr1	45767205	45771613	Ac	Typical	5383	5326.97	2	ENSG00000173846	PLK3	distal1
chr1	45767205	45771613	Ac	Typical	5383	5326.97	2	ENSG00000188396	TCTEX1D4	distal1
chr1	45767205	45771613	Ac	Typical	5383	5326.97	2	ENSG00000126088	UROD	distal1
chr1	45767205	45771613	Ac	Typical	5383	5326.97	2	ENSG00000162415	ZSWIM5	proximal1
chr1	45956061	45956260	Ac	Typical	32649	78.5613	1	ENSG00000070759	TESK2	proximal1
chr1	45956507	45957254	Ac	Typical	20158	378.744	1	ENSG00000070759	TESK2	proximal1
chr1	45964154	45968125	Ac	Typical	6130	4733.44	1	ENSG00000126107	HECTD3	distal1
chr1	45964154	45968125	Ac	Typical	6130	4733.44	1	ENSG00000132763	MMACHC	proximal1
chr1	45964154	45968125	Ac	Typical	6130	4733.44	1	ENSG00000126088	UROD	distal1
chr1	46992599	47001446	Me	Typical	40908	-80.9557	3	ENSG00000159658	EFCAB14	distal1
chr1	46992599	47001446	Me	Typical	40908	-80.9557	3	ENSG00000162456	KNCN	proximal1
chr1	47010263	47012131	Ac	Typical	13524	1273.56	1	ENSG00000159658	EFCAB14	distal1
chr1	47010263	47012131	Ac	Typical	13524	1273.56	1	ENSG00000162456	KNCN	proximal1
chr1	47015615	47015715	Me	Typical	33360	41.2548	1	ENSG00000159658	EFCAB14	distal1
chr1	47015615	47015715	Me	Typical	33360	41.2548	1	ENSG00000162456	KNCN	proximal1
chr1	47015663	47015916	Me	Typical	27111	77.156	1	ENSG00000159658	EFCAB14	distal1
chr1	47015663	47015916	Me	Typical	27111	77.156	1	ENSG00000162456	KNCN	proximal1
chr1	47017211	47019415	Me	Typical	11700	486.02	1	ENSG00000159658	EFCAB14	distal1
chr1	47017211	47019415	Me	Typical	11700	486.02	1	ENSG00000162456	KNCN	proximal1
chr1	47080691	47083832	Ac	Typical	13008	1416.26	1	ENSG00000079277	MKNK1	proximal1
chr1	47080691	47083832	Ac	Typical	13008	1416.26	1	ENSG00000142961	MOB3C	proximal1
chr1	47183111	47185982	Ac	Typical	9699	2605.99	2	ENSG00000159658	EFCAB14	proximal1
chr1	47183111	47185982	Ac	Typical	9699	2605.99	2	ENSG00000162456	KNCN	distal1
chr1	47183111	47185982	Ac	Typical	9699	2605.99	2	ENSG00000079277	MKNK1	distal1
chr1	47183111	47185982	Ac	Typical	9699	2605.99	2	ENSG00000142961	MOB3C	distal1
chr1	47187270	47188272	Ac	Typical	29114	114.834	2	ENSG00000159658	EFCAB14	proximal1
chr1	47187270	47188272	Ac	Typical	29114	114.834	2	ENSG00000162456	KNCN	distal1
chr1	47187270	47188272	Ac	Typical	29114	114.834	2	ENSG00000079277	MKNK1	distal1
chr1	47187270	47188272	Ac	Typical	29114	114.834	2	ENSG00000142961	MOB3C	distal1
chr1	47189977	47192314	Me	Typical	24314	103.342	3	ENSG00000159658	EFCAB14	proximal1
chr1	47189977	47192314	Me	Typical	24314	103.342	3	ENSG00000162456	KNCN	distal1
chr1	47189977	47192314	Me	Typical	24314	103.342	3	ENSG00000079277	MKNK1	distal1
chr1	47189977	47192314	Me	Typical	24314	103.342	3	ENSG00000142961	MOB3C	distal1
chr1	47190985	47191088	Ac	Typical	40407	19.1714	2	ENSG00000159658	EFCAB14	proximal1
chr1	47190985	47191088	Ac	Typical	40407	19.1714	2	ENSG00000162456	KNCN	distal1
chr1	47769493	48585664	Me	Super	47	58499.9	9	ENSG00000186564	FOXD2	both1
chr1	47769493	48585664	Me	Super	47	58499.9	9	ENSG00000117834	SLC5A9	distal1
chr1	47901486	47904635	Ac	Typical	10938	2076.19	1	ENSG00000186564	FOXD2	proximal1
chr1	52248903	52266456	Ac	Typical	41825	-197.94	1	ENSG00000169213	RAB3B	distal1
chr1	52451809	52468696	Me	Typical	2169	2060.9	2	ENSG00000169213	RAB3B	proximal1
chr1	52457424	52459272	Me	Typical	8985	652.125	1	ENSG00000169213	RAB3B	proximal1
chr1	52459742	52460041	Me	Typical	20144	176.848	2	ENSG00000169213	RAB3B	proximal1
chr1	52461346	52461704	Me	Typical	21194	154.599	2	ENSG00000169213	RAB3B	proximal1
chr1	52462852	52464348	Me	Typical	14343	368.252	2	ENSG00000169213	RAB3B	proximal1
chr1	52473385	52473492	Ac	Typical	36025	51.3135	1	ENSG00000169213	RAB3B	proximal1
chr1	52563798	52601818	Me	Typical	2240	2020.53	2	ENSG00000157077	ZFYVE9	proximal1
chr1	52606382	52609461	Ac	Typical	12920	1441.09	1	ENSG00000157077	ZFYVE9	proximal1
chr1	54302719	54304833	Ac	Typical	5787	5000.57	1	ENSG00000058804	NDC1	proximal1
chr1	54302719	54304833	Ac	Typical	5787	5000.57	1	ENSG00000162396	PARS2	distal1
chr1	54575313	54586034	Me	Typical	18378	222.927	2	ENSG00000006555	TTC22	distal1
chr1	54585519	54587614	Ac	Typical	28742	119.098	2	ENSG00000006555	TTC22	distal1
chr1	54596534	54597548	Me	Typical	16795	276.06	2	ENSG00000006555	TTC22	distal1
chr1	54868327	54878781	Ac	Typical	1234	14118.2	1	ENSG00000157216	SSBP3	proximal1
chr1	54950384	54961180	Me	Typical	12550	445.708	3	ENSG00000157216	SSBP3	distal1
chr1	54952667	54955983	Ac	Typical	10140	2406.73	3	ENSG00000157216	SSBP3	distal1
chr1	55107042	55187952	Me	Super	394	10711.3	2	ENSG00000162399	BSND	distal1
chr1	55227662	55287857	Me	Super	575	6825.45	3	ENSG00000058804	NDC1	distal1
chr1	55227662	55287857	Me	Super	575	6825.45	3	ENSG00000162396	PARS2	proximal1
chr1	55227662	55287857	Me	Super	575	6825.45	3	ENSG00000006555	TTC22	proximal1
chr1	55229141	55230368	Ac	Typical	9943	2494.26	1	ENSG00000058804	NDC1	distal1
chr1	55229141	55230368	Ac	Typical	9943	2494.26	1	ENSG00000162396	PARS2	proximal1
chr1	55230651	55230927	Ac	Typical	26803	146.334	1	ENSG00000058804	NDC1	distal1
chr1	55230651	55230927	Ac	Typical	26803	146.334	1	ENSG00000162396	PARS2	proximal1
chr1	55450270	55450487	Me	Typical	26638	81.1237	1	ENSG00000162399	BSND	proximal1
chr1	55455726	55455930	Me	Typical	29007	63.861	1	ENSG00000162399	BSND	proximal1
chr1	55461139	55461301	Me	Typical	31599	49.6041	2	ENSG00000162399	BSND	proximal2
chr1	55461408	55461586	Me	Typical	29937	58.4105	2	ENSG00000162399	BSND	proximal2
chr1	55463105	55463539	Me	Typical	18707	214.24	2	ENSG00000162399	BSND	proximal2
chr1	55464300	55464415	Me	Typical	37251	24.0995	2	ENSG00000162399	BSND	proximal2
chr1	55468546	55468723	Me	Typical	29585	60.2878	1	ENSG00000162399	BSND	proximal1
chr1	55744358	55774601	Me	Typical	1327	3016.49	3	ENSG00000187889	C1orf168	distal1
chr1	63788017	63788210	Ac	Typical	30152	102.384	1	ENSG00000187140	FOXD3	proximal1
chr1	71132543	71151398	Ac	Typical	6722	4314.62	1	ENSG00000050628	PTGER3	distal1
chr1	71501535	71518081	Ac	Typical	4540	6197.4	2	ENSG00000050628	PTGER3	proximal2
chr1	71502789	71502896	Me	Typical	38893	15.7153	1	ENSG00000050628	PTGER3	proximal1
chr1	71509598	71509811	Ac	Typical	31723	86.9813	1	ENSG00000050628	PTGER3	proximal1
chr1	71510320	71511835	Ac	Typical	10560	2219.63	2	ENSG00000050628	PTGER3	proximal2
chr1	71511920	71513523	Ac	Typical	9606	2656.53	2	ENSG00000050628	PTGER3	proximal2
chr1	71513727	71513948	Ac	Typical	26021	160.037	2	ENSG00000050628	PTGER3	proximal2
chr1	85744396	85792783	Me	Typical	1073	3631.65	2	ENSG00000142871	CYR61	distal1
chr1	85744396	85792783	Me	Typical	1073	3631.65	2	ENSG00000153904	DDAH1	distal1
chr1	85744396	85792783	Me	Typical	1073	3631.65	2	ENSG00000117174	ZNHIT6	distal1
chr1	85981377	86005439	Me	Super	760	5104.34	1	ENSG00000174827	PDZK1	distal1
chr1	86042031	86042699	Ac	Typical	18399	509.102	1	ENSG00000142871	CYR61	proximal1
chr1	86042031	86042699	Ac	Typical	18399	509.102	1	ENSG00000153904	DDAH1	proximal1
chr1	86045660	86047446	Ac	Typical	13403	1309.13	1	ENSG00000142871	CYR61	proximal1
chr1	86045660	86047446	Ac	Typical	13403	1309.13	1	ENSG00000153904	DDAH1	proximal1
chr1	86171808	86175962	Ac	Typical	6302	4617.24	1	ENSG00000117174	ZNHIT6	proximal1
chr1	89455912	89460464	Ac	Typical	4713	5995.34	2	ENSG00000137944	CCBL2	proximal2
chr1	89455912	89460464	Ac	Typical	4713	5995.34	2	ENSG00000213516	RBMXL1	proximal2
chr1	89464114	89486520	Me	Typical	3004	1644.96	2	ENSG00000137944	CCBL2	proximal2
chr1	89464114	89486520	Me	Typical	3004	1644.96	2	ENSG00000213516	RBMXL1	proximal2
chr1	90098636	90099743	Ac	Typical	15686	838.762	1	ENSG00000171488	LRRC8C	proximal1
chr1	90223873	90227889	Me	Typical	30787	53.8783	3	ENSG00000137944	CCBL2	distal1
chr1	90223873	90227889	Me	Typical	30787	53.8783	3	ENSG00000171488	LRRC8C	distal1
chr1	90223873	90227889	Me	Typical	30787	53.8783	3	ENSG00000213516	RBMXL1	distal1
chr1	90228575	90229459	Ac	Typical	19674	410.337	3	ENSG00000137944	CCBL2	distal1
chr1	90228575	90229459	Ac	Typical	19674	410.337	3	ENSG00000171488	LRRC8C	distal1
chr1	90228575	90229459	Ac	Typical	19674	410.337	3	ENSG00000213516	RBMXL1	distal1
chr1	90239517	90239751	Me	Typical	30466	55.4157	1	ENSG00000137944	CCBL2	distal1
chr1	90239517	90239751	Me	Typical	30466	55.4157	1	ENSG00000213516	RBMXL1	distal1
chr1	90458851	90462702	Ac	Typical	5886	4921.36	2	ENSG00000162664	ZNF326	proximal1
chr1	90472728	90474503	Ac	Typical	18822	472.886	1	ENSG00000162664	ZNF326	proximal1
chr1	91170555	91183068	Me	Typical	1008	3840.02	2	ENSG00000143032	BARHL2	proximal2
chr1	91604603	91604903	Me	Typical	23049	120.574	1	ENSG00000143032	BARHL2	distal1
chr1	91614083	91621515	Me	Typical	13296	412.669	1	ENSG00000143032	BARHL2	distal1
chr1	92763557	92765567	Ac	Typical	9688	2615.2	1	ENSG00000174842	GLMN	proximal1
chr1	92763557	92765567	Ac	Typical	9688	2615.2	1	ENSG00000122484	RPAP2	proximal1
chr1	100273527	100275318	Ac	Typical	10661	2175.85	2	ENSG00000156875	HIAT1	distal1
chr1	100501374	100506531	Ac	Typical	1578	12194.8	1	ENSG00000156875	HIAT1	proximal1
chr1	109364901	109366935	Me	Typical	22073	136.817	2	ENSG00000116299	KIAA1324	distal1
chr1	109791552	109792163	Ac	Typical	22818	244.796	1	ENSG00000143126	CELSR2	proximal1
chr1	109794933	109799255	Ac	Typical	6162	4706.96	1	ENSG00000143126	CELSR2	proximal1
chr1	109799996	109800319	Ac	Typical	27911	129.876	1	ENSG00000143126	CELSR2	proximal1
chr1	109924890	109942082	Ac	Super	338	25823.6	1	ENSG00000134243	SORT1	proximal1
chr1	109941064	109941196	Me	Typical	39705	10.3221	1	ENSG00000134243	SORT1	proximal1
chr1	109942806	109942907	Ac	Typical	37317	42.293	1	ENSG00000134243	SORT1	proximal1
chr1	110036146	110037160	Ac	Typical	16436	725.443	1	ENSG00000174151	CYB561D1	proximal1
chr1	110040449	110093602	Me	Typical	1591	2614.62	5	ENSG00000168710	AHCYL1	distal1
chr1	110040449	110093602	Me	Typical	1591	2614.62	5	ENSG00000143126	CELSR2	distal1
chr1	110040449	110093602	Me	Typical	1591	2614.62	5	ENSG00000174151	CYB561D1	distal1
chr1	110040449	110093602	Me	Typical	1591	2614.62	5	ENSG00000156097	GPR61	proximal1
chr1	110066516	110070466	Me	Typical	5238	1078.42	2	ENSG00000143126	CELSR2	distal1
chr1	110066516	110070466	Me	Typical	5238	1078.42	2	ENSG00000174151	CYB561D1	distal1
chr1	110074976	110075726	Ac	Typical	18355	513.307	2	ENSG00000143126	CELSR2	distal1
chr1	110074976	110075726	Ac	Typical	18355	513.307	2	ENSG00000174151	CYB561D1	distal1
chr1	110088170	110092981	Ac	Typical	2900	8570.57	3	ENSG00000168710	AHCYL1	distal1
chr1	110088170	110092981	Ac	Typical	2900	8570.57	3	ENSG00000156097	GPR61	proximal1
chr1	110185830	110186370	Ac	Typical	32790	77.2656	2	ENSG00000168710	AHCYL1	distal1
chr1	110185830	110186370	Ac	Typical	32790	77.2656	2	ENSG00000198758	EPS8L3	distal1
chr1	110185830	110186370	Ac	Typical	32790	77.2656	2	ENSG00000168765	GSTM4	proximal2
chr1	110198025	110199252	Ac	Typical	9861	2534.51	2	ENSG00000168710	AHCYL1	distal1
chr1	110198025	110199252	Ac	Typical	9861	2534.51	2	ENSG00000198758	EPS8L3	distal1
chr1	110198025	110199252	Ac	Typical	9861	2534.51	2	ENSG00000168765	GSTM4	proximal2
chr1	110305343	110306383	Ac	Typical	15512	865.432	1	ENSG00000198758	EPS8L3	proximal1
chr1	110305343	110306383	Ac	Typical	15512	865.432	1	ENSG00000168765	GSTM4	distal1
chr1	110308435	110308574	Me	Typical	32326	46.0309	1	ENSG00000198758	EPS8L3	proximal1
chr1	110308435	110308574	Me	Typical	32326	46.0309	1	ENSG00000168765	GSTM4	distal1
chr1	110310345	110313158	Me	Typical	10818	532.831	1	ENSG00000198758	EPS8L3	proximal1
chr1	110310345	110313158	Me	Typical	10818	532.831	1	ENSG00000168765	GSTM4	distal1
chr1	110520544	110523902	Ac	Typical	12476	1570.6	1	ENSG00000168710	AHCYL1	proximal1
chr1	110520544	110523902	Ac	Typical	12476	1570.6	1	ENSG00000156097	GPR61	distal1
chr1	110525740	110529667	Ac	Typical	8521	3202.73	3	ENSG00000168710	AHCYL1	proximal3
chr1	110525740	110529667	Ac	Typical	8521	3202.73	3	ENSG00000156097	GPR61	distal1
chr1	110525740	110529667	Ac	Typical	8521	3202.73	3	ENSG00000168765	GSTM4	distal1
chr1	110545670	110547414	Ac	Typical	8533	3191.68	1	ENSG00000168710	AHCYL1	proximal1
chr1	110545670	110547414	Ac	Typical	8533	3191.68	1	ENSG00000168765	GSTM4	distal1
chr1	111067540	111067765	Ac	Typical	33067	74.7156	1	ENSG00000143105	KCNA10	proximal1
chr1	111290985	111323413	Me	Typical	3030	1635.43	2	ENSG00000177301	KCNA2	distal1
chr1	111515311	111537734	Me	Typical	12503	447.639	3	ENSG00000143105	KCNA10	distal1
chr1	111515311	111537734	Me	Typical	12503	447.639	3	ENSG00000177301	KCNA2	distal1
chr1	112020302	112043054	Me	Typical	1464	2787.82	2	ENSG00000064703	DDX20	distal1
chr1	112258289	112303377	Me	Super	908	4215.81	3	ENSG00000064703	DDX20	both1,proximal1
chr1	112296731	112300258	Ac	Typical	5318	5396.84	2	ENSG00000064703	DDX20	proximal2
chr1	112936982	112937199	Ac	Typical	26375	153.939	2	ENSG00000143079	CTTNBP2NL	proximal2
chr1	112936982	112937199	Ac	Typical	26375	153.939	2	ENSG00000134245	WNT2B	distal1
chr1	112938419	112938622	Ac	Typical	30395	99.8949	2	ENSG00000143079	CTTNBP2NL	proximal2
chr1	112938419	112938622	Ac	Typical	30395	99.8949	2	ENSG00000134245	WNT2B	distal1
chr1	113004918	113005770	Ac	Typical	15980	792.486	1	ENSG00000143079	CTTNBP2NL	distal1
chr1	113004918	113005770	Ac	Typical	15980	792.486	1	ENSG00000134245	WNT2B	proximal1
chr1	113159310	113165950	Ac	Super	336	25976.6	3	ENSG00000116489	CAPZA1	proximal1
chr1	113159310	113165950	Ac	Super	336	25976.6	3	ENSG00000143079	CTTNBP2NL	distal1
chr1	113159310	113165950	Ac	Super	336	25976.6	3	ENSG00000155366	RHOC	distal1
chr1	113159310	113165950	Ac	Super	336	25976.6	3	ENSG00000007341	ST7L	proximal1
chr1	113234588	113262404	Ac	Super	150	35237.4	5	ENSG00000116489	CAPZA1	distal1
chr1	113234588	113262404	Ac	Super	150	35237.4	5	ENSG00000184599	FAM19A3	proximal2
chr1	113234588	113262404	Ac	Super	150	35237.4	5	ENSG00000155367	PPM1J	proximal1
chr1	113234588	113262404	Ac	Super	150	35237.4	5	ENSG00000155366	RHOC	proximal3
chr1	113234588	113262404	Ac	Super	150	35237.4	5	ENSG00000007341	ST7L	distal1
chr1	113238522	113251271	Ac	Super	152	35005.5	3	ENSG00000116489	CAPZA1	distal1
chr1	113238522	113251271	Ac	Super	152	35005.5	3	ENSG00000155367	PPM1J	proximal1
chr1	113238522	113251271	Ac	Super	152	35005.5	3	ENSG00000155366	RHOC	proximal3
chr1	113238522	113251271	Ac	Super	152	35005.5	3	ENSG00000007341	ST7L	distal1
chr1	113250208	113358755	Me	Super	377	11121.3	6	ENSG00000184599	FAM19A3	both1,proximal1
chr1	113250208	113358755	Me	Super	377	11121.3	6	ENSG00000155367	PPM1J	proximal1
chr1	113250208	113358755	Me	Super	377	11121.3	6	ENSG00000155366	RHOC	proximal2
chr1	113584962	113586304	Ac	Typical	15755	829.183	3	ENSG00000184599	FAM19A3	distal1
chr1	115678641	115688180	Me	Typical	13266	413.933	3	ENSG00000118729	CASQ2	distal1
chr1	115697487	115697623	Me	Typical	30021	57.8727	1	ENSG00000118729	CASQ2	distal1
chr1	116154098	116161239	Me	Typical	8710	675.424	2	ENSG00000118729	CASQ2	distal1
chr1	120122013	120162116	Me	Typical	2035	2172.88	1	ENSG00000092621	PHGDH	distal1
chr1	120183568	120237284	Me	Typical	982	3926.84	1	ENSG00000092621	PHGDH	proximal1
chr1	145587759	145590573	Ac	Typical	14050	1148.25	1	ENSG00000186364	NUDT17	proximal1
chr1	145722613	145738456	Me	Typical	2775	1751.54	1	ENSG00000174827	PDZK1	proximal1
chr1	150227956	150233145	Ac	Typical	17627	585.459	1	ENSG00000143412	ANXA9	distal1
chr1	150227956	150233145	Ac	Typical	17627	585.459	1	ENSG00000117362	APH1A	proximal1
chr1	150227956	150233145	Ac	Typical	17627	585.459	1	ENSG00000118292	C1orf54	proximal1
chr1	150227956	150233145	Ac	Typical	17627	585.459	1	ENSG00000118298	CA14	proximal1
chr1	150228064	150228358	Ac	Typical	23445	223.889	1	ENSG00000143412	ANXA9	distal1
chr1	150228064	150228358	Ac	Typical	23445	223.889	1	ENSG00000117362	APH1A	proximal1
chr1	150228064	150228358	Ac	Typical	23445	223.889	1	ENSG00000118292	C1orf54	proximal1
chr1	150228064	150228358	Ac	Typical	23445	223.889	1	ENSG00000118298	CA14	proximal1
chr1	150231225	150231468	Me	Typical	27235	76.2145	1	ENSG00000143412	ANXA9	distal1
chr1	150231225	150231468	Me	Typical	27235	76.2145	1	ENSG00000117362	APH1A	proximal1
chr1	150231225	150231468	Me	Typical	27235	76.2145	1	ENSG00000118292	C1orf54	proximal1
chr1	150231225	150231468	Me	Typical	27235	76.2145	1	ENSG00000118298	CA14	proximal1
chr1	150232875	150233059	Ac	Typical	33104	74.3709	1	ENSG00000143412	ANXA9	distal1
chr1	150232875	150233059	Ac	Typical	33104	74.3709	1	ENSG00000117362	APH1A	proximal1
chr1	150232875	150233059	Ac	Typical	33104	74.3709	1	ENSG00000118292	C1orf54	proximal1
chr1	150232875	150233059	Ac	Typical	33104	74.3709	1	ENSG00000118298	CA14	proximal1
chr1	150239340	150242873	Ac	Typical	7611	3722.01	1	ENSG00000143412	ANXA9	distal1
chr1	150239340	150242873	Ac	Typical	7611	3722.01	1	ENSG00000117362	APH1A	proximal1
chr1	150239340	150242873	Ac	Typical	7611	3722.01	1	ENSG00000118292	C1orf54	proximal1
chr1	150239340	150242873	Ac	Typical	7611	3722.01	1	ENSG00000118298	CA14	proximal1
chr1	150449982	150450488	Ac	Typical	28259	125.044	1	ENSG00000143387	CTSK	distal1
chr1	150515201	150527493	Ac	Super	884	16790	1	ENSG00000143412	ANXA9	distal1
chr1	150531811	150537255	Ac	Typical	5360	5351.71	2	ENSG00000143412	ANXA9	distal1
chr1	150531811	150537255	Ac	Typical	5360	5351.71	2	ENSG00000143387	CTSK	distal1
chr1	150539598	150541897	Ac	Typical	14126	1130.46	2	ENSG00000143412	ANXA9	distal1
chr1	150539598	150541897	Ac	Typical	14126	1130.46	2	ENSG00000143387	CTSK	distal1
chr1	150542574	150542746	Ac	Typical	33028	75.1167	1	ENSG00000143412	ANXA9	distal1
chr1	150545585	150546085	Ac	Typical	33287	72.7788	1	ENSG00000143412	ANXA9	distal1
chr1	150546807	150553856	Ac	Typical	1587	12155.5	2	ENSG00000143412	ANXA9	distal1
chr1	150546807	150553856	Ac	Typical	1587	12155.5	2	ENSG00000143384	MCL1	proximal1
chr1	150583063	150590272	Ac	Typical	2054	10488.8	1	ENSG00000143384	MCL1	distal1
chr1	150939235	150957462	Ac	Super	585	20434.1	2	ENSG00000143412	ANXA9	proximal2
chr1	150939235	150957462	Ac	Super	585	20434.1	2	ENSG00000117362	APH1A	distal1
chr1	150939235	150957462	Ac	Super	585	20434.1	2	ENSG00000118292	C1orf54	distal1
chr1	150939235	150957462	Ac	Super	585	20434.1	2	ENSG00000118298	CA14	distal1
chr1	150966802	150967033	Ac	Typical	29029	115.9	2	ENSG00000143412	ANXA9	proximal2
chr1	150966802	150967033	Ac	Typical	29029	115.9	2	ENSG00000117362	APH1A	distal1
chr1	150966802	150967033	Ac	Typical	29029	115.9	2	ENSG00000118292	C1orf54	distal1
chr1	150966802	150967033	Ac	Typical	29029	115.9	2	ENSG00000118298	CA14	distal1
chr1	150970231	150975192	Ac	Typical	7634	3708.49	2	ENSG00000143412	ANXA9	proximal2
chr1	150970231	150975192	Ac	Typical	7634	3708.49	2	ENSG00000117362	APH1A	distal1
chr1	150970231	150975192	Ac	Typical	7634	3708.49	2	ENSG00000118292	C1orf54	distal1
chr1	150970231	150975192	Ac	Typical	7634	3708.49	2	ENSG00000118298	CA14	distal1
chr1	150970577	150970735	Ac	Typical	37572	40.4882	2	ENSG00000143412	ANXA9	proximal2
chr1	150970577	150970735	Ac	Typical	37572	40.4882	2	ENSG00000117362	APH1A	distal1
chr1	150970577	150970735	Ac	Typical	37572	40.4882	2	ENSG00000118292	C1orf54	distal1
chr1	150970577	150970735	Ac	Typical	37572	40.4882	2	ENSG00000118298	CA14	distal1
chr1	151119365	151120155	Ac	Typical	17844	562.554	1	ENSG00000163156	SCNM1	proximal1
chr1	151119365	151120155	Ac	Typical	17844	562.554	1	ENSG00000163154	TNFAIP8L2	proximal1
chr1	151127530	151149053	Ac	Typical	6377	4550.17	1	ENSG00000163156	SCNM1	proximal1
chr1	151127530	151149053	Ac	Typical	6377	4550.17	1	ENSG00000163154	TNFAIP8L2	proximal1
chr1	151129622	151130236	Ac	Typical	21807	285.012	1	ENSG00000163156	SCNM1	proximal1
chr1	151129622	151130236	Ac	Typical	21807	285.012	1	ENSG00000163154	TNFAIP8L2	proximal1
chr1	151317785	151321165	Ac	Typical	7641	3706.24	1	ENSG00000143390	RFX5	proximal1
chr1	152018536	152022282	Ac	Typical	2392	9621.5	1	ENSG00000163191	S100A11	proximal1
chr1	152024950	152027108	Me	Typical	14602	357.698	1	ENSG00000163191	S100A11	proximal1
chr1	153174267	153184803	Me	Typical	7040	824.517	1	ENSG00000159455	LCE2B	distal1
chr1	153174267	153184803	Me	Typical	7040	824.517	1	ENSG00000187180	LCE2C	distal1
chr1	153174267	153184803	Me	Typical	7040	824.517	1	ENSG00000187223	LCE2D	distal1
chr1	153179174	153179384	Me	Typical	26594	81.3425	1	ENSG00000159455	LCE2B	distal1
chr1	153179174	153179384	Me	Typical	26594	81.3425	1	ENSG00000187180	LCE2C	distal1
chr1	153179174	153179384	Me	Typical	26594	81.3425	1	ENSG00000187223	LCE2D	distal1
chr1	153179718	153179903	Me	Typical	38667	16.975	1	ENSG00000159455	LCE2B	distal1
chr1	153179718	153179903	Me	Typical	38667	16.975	1	ENSG00000187180	LCE2C	distal1
chr1	153179718	153179903	Me	Typical	38667	16.975	1	ENSG00000187223	LCE2D	distal1
chr1	153185276	153199263	Me	Typical	5824	981.652	1	ENSG00000159455	LCE2B	distal1
chr1	153185276	153199263	Me	Typical	5824	981.652	1	ENSG00000187180	LCE2C	distal1
chr1	153185276	153199263	Me	Typical	5824	981.652	1	ENSG00000187223	LCE2D	distal1
chr1	153498236	153500237	Ac	Typical	20900	331.242	1	ENSG00000143543	JTB	distal1
chr1	153498236	153500237	Ac	Typical	20900	331.242	1	ENSG00000143545	RAB13	distal1
chr1	153498236	153500237	Ac	Typical	20900	331.242	1	ENSG00000177954	RPS27	distal1
chr1	153641138	153645708	Ac	Typical	4140	6647.9	1	ENSG00000143621	ILF2	proximal1
chr1	153641138	153645708	Ac	Typical	4140	6647.9	1	ENSG00000143543	JTB	distal1
chr1	153641138	153645708	Ac	Typical	4140	6647.9	1	ENSG00000143545	RAB13	distal1
chr1	153647578	153662631	Me	Typical	2982	1658.54	2	ENSG00000143621	ILF2	proximal1
chr1	153647578	153662631	Me	Typical	2982	1658.54	2	ENSG00000143543	JTB	distal1
chr1	153647578	153662631	Me	Typical	2982	1658.54	2	ENSG00000169418	NPR1	proximal1
chr1	153647578	153662631	Me	Typical	2982	1658.54	2	ENSG00000143545	RAB13	distal1
chr1	153647578	153662631	Me	Typical	2982	1658.54	2	ENSG00000143554	SLC27A3	distal1
chr1	153650725	153651888	Me	Typical	12169	464.298	1	ENSG00000169418	NPR1	proximal1
chr1	153650725	153651888	Me	Typical	12169	464.298	1	ENSG00000143554	SLC27A3	distal1
chr1	153653846	153654038	Me	Typical	33547	40.4379	1	ENSG00000169418	NPR1	proximal1
chr1	153653846	153654038	Me	Typical	33547	40.4379	1	ENSG00000143554	SLC27A3	distal1
chr1	153655996	153656204	Me	Typical	27996	70.5685	1	ENSG00000169418	NPR1	proximal1
chr1	153655996	153656204	Me	Typical	27996	70.5685	1	ENSG00000143554	SLC27A3	distal1
chr1	153656096	153656210	Me	Typical	33848	39.0639	1	ENSG00000169418	NPR1	proximal1
chr1	153656096	153656210	Me	Typical	33848	39.0639	1	ENSG00000143554	SLC27A3	distal1
chr1	153656601	153656770	Me	Typical	28298	68.5542	1	ENSG00000169418	NPR1	proximal1
chr1	153656601	153656770	Me	Typical	28298	68.5542	1	ENSG00000143554	SLC27A3	distal1
chr1	153778157	153778386	Ac	Typical	26722	147.614	1	ENSG00000143543	JTB	distal1
chr1	153778157	153778386	Ac	Typical	26722	147.614	1	ENSG00000143545	RAB13	distal1
chr1	153947503	153952610	Ac	Typical	2967	8445.7	3	ENSG00000143621	ILF2	distal1
chr1	153947503	153952610	Ac	Typical	2967	8445.7	3	ENSG00000143543	JTB	proximal3
chr1	153947503	153952610	Ac	Typical	2967	8445.7	3	ENSG00000143545	RAB13	proximal3
chr1	153947503	153952610	Ac	Typical	2967	8445.7	3	ENSG00000177954	RPS27	proximal1
chr1	153956418	153960338	Ac	Typical	7846	3590.12	3	ENSG00000143621	ILF2	distal1
chr1	153956418	153960338	Ac	Typical	7846	3590.12	3	ENSG00000143543	JTB	proximal3
chr1	153956418	153960338	Ac	Typical	7846	3590.12	3	ENSG00000143545	RAB13	proximal3
chr1	153956418	153960338	Ac	Typical	7846	3590.12	3	ENSG00000177954	RPS27	proximal1
chr1	153961824	153966278	Ac	Typical	4084	6713.91	1	ENSG00000143543	JTB	proximal1
chr1	153961824	153966278	Ac	Typical	4084	6713.91	1	ENSG00000143545	RAB13	proximal1
chr1	153961824	153966278	Ac	Typical	4084	6713.91	1	ENSG00000177954	RPS27	proximal1
chr1	154158475	154160495	Ac	Typical	15846	812.978	1	ENSG00000143549	TPM3	proximal1
chr1	154243665	154246805	Ac	Typical	7324	3895.4	1	ENSG00000143575	HAX1	proximal1
chr1	154297078	154300156	Ac	Typical	10253	2362.21	1	ENSG00000143575	HAX1	distal1
chr1	154311441	154311545	Ac	Typical	40260	20.5464	1	ENSG00000143549	TPM3	distal1
chr1	154527764	154554792	Me	Typical	2423	1908.91	2	ENSG00000160714	UBE2Q1	proximal1
chr1	154528929	154533068	Ac	Typical	8742	3083.19	1	ENSG00000160714	UBE2Q1	proximal1
chr1	154536062	154536288	Me	Typical	26021	86.0544	1	ENSG00000160714	UBE2Q1	proximal1
chr1	155901434	155901575	Ac	Typical	32146	83.1525	1	ENSG00000132680	KIAA0907	proximal1
chr1	155901434	155901575	Ac	Typical	32146	83.1525	1	ENSG00000132698	RAB25	distal1
chr1	155901942	155902063	Ac	Typical	34562	62.3535	1	ENSG00000132680	KIAA0907	proximal1
chr1	155901942	155902063	Ac	Typical	34562	62.3535	1	ENSG00000132698	RAB25	distal1
chr1	155902610	155905506	Ac	Typical	2419	9559.53	1	ENSG00000132680	KIAA0907	proximal1
chr1	155902610	155905506	Ac	Typical	2419	9559.53	1	ENSG00000132698	RAB25	distal1
chr1	155909803	155911714	Ac	Typical	12636	1521.35	1	ENSG00000132680	KIAA0907	proximal1
chr1	155909803	155911714	Ac	Typical	12636	1521.35	1	ENSG00000132698	RAB25	distal1
chr1	156181259	156185415	Ac	Typical	3642	7330.84	1	ENSG00000160783	PMF1	proximal1
chr1	156685361	156753400	Ac	Super	57	56534.8	2	ENSG00000143319	ISG20L2	proximal1
chr1	156685361	156753400	Ac	Super	57	56534.8	2	ENSG00000143303	RRNAD1	proximal1
chr1	156695437	156695538	Me	Typical	40280	4.95673	1	ENSG00000143319	ISG20L2	proximal1
chr1	156695437	156695538	Me	Typical	40280	4.95673	1	ENSG00000143303	RRNAD1	proximal1
chr1	156859817	156859924	Ac	Typical	41368	6.38095	1	ENSG00000143319	ISG20L2	distal1
chr1	156859817	156859924	Ac	Typical	41368	6.38095	1	ENSG00000143303	RRNAD1	distal1
chr1	157061181	157093369	Me	Super	878	4393.09	1	ENSG00000253831	ETV3L	proximal1
chr1	157119490	157138971	Me	Typical	2603	1817.43	4	ENSG00000253831	ETV3L	distal1
chr1	157119490	157138971	Me	Typical	2603	1817.43	4	ENSG00000160856	FCRL3	distal1
chr1	157123797	157126646	Ac	Typical	19682	410.051	2	ENSG00000160856	FCRL3	distal1
chr1	157144135	157148580	Me	Typical	6978	831.305	2	ENSG00000160856	FCRL3	distal1
chr1	158641046	158641618	Ac	Typical	33063	74.7754	1	ENSG00000163565	IFI16	distal1
chr1	159927006	160061668	Me	Super	316	12794.1	3	ENSG00000162729	IGSF8	proximal1
chr1	160067349	160176427	Me	Super	269	14813.8	2	ENSG00000143318	CASQ1	proximal1
chr1	160067349	160176427	Me	Super	269	14813.8	2	ENSG00000162729	IGSF8	proximal1
chr1	160067721	160068222	Ac	Typical	25810	164.031	1	ENSG00000162729	IGSF8	proximal1
chr1	160068831	160069610	Ac	Typical	16544	708.72	1	ENSG00000162729	IGSF8	proximal1
chr1	160162420	160164616	Ac	Typical	21104	320.855	1	ENSG00000143318	CASQ1	proximal1
chr1	160302178	160348517	Ac	Super	756	18055.3	1	ENSG00000162729	IGSF8	distal1
chr1	160795315	160811001	Me	Typical	3519	1465.12	3	ENSG00000158764	ITLN2	distal1
chr1	160795315	160811001	Me	Typical	3519	1465.12	3	ENSG00000143217	PVRL4	distal1
chr1	160818812	160825839	Me	Typical	9794	596.278	1	ENSG00000143217	PVRL4	distal1
chr1	160914832	160953484	Me	Typical	1182	3313.88	1	ENSG00000158764	ITLN2	proximal1
chr1	161052584	161054432	Ac	Typical	15176	920.533	1	ENSG00000143217	PVRL4	proximal1
chr1	161063197	161063310	Me	Typical	35497	31.743	1	ENSG00000143217	PVRL4	proximal1
chr1	161194206	161198662	Ac	Typical	5399	5307.17	1	ENSG00000158874	APOA2	proximal1
chr1	161194206	161198662	Ac	Typical	5399	5307.17	1	ENSG00000158882	TOMM40L	proximal1
chr1	161356113	161377932	Ac	Super	706	18652.9	1	ENSG00000158874	APOA2	distal1
chr1	161356113	161377932	Ac	Super	706	18652.9	1	ENSG00000158882	TOMM40L	distal1
chr1	161456936	161457728	Ac	Typical	15541	861.216	1	ENSG00000081721	DUSP12	distal1
chr1	161468823	161478300	Ac	Typical	1267	13935.4	1	ENSG00000081721	DUSP12	distal1
chr1	161609617	161617821	Ac	Typical	34255	64.7799	1	ENSG00000081721	DUSP12	distal1
chr1	161609617	161617821	Ac	Typical	34255	64.7799	1	ENSG00000203747	FCGR3A	proximal1
chr1	161609617	161617821	Ac	Typical	34255	64.7799	1	ENSG00000162747	FCGR3B	proximal1
chr1	161700188	161700416	Ac	Typical	25261	175.534	2	ENSG00000081721	DUSP12	proximal2
chr1	161700188	161700416	Ac	Typical	25261	175.534	2	ENSG00000203747	FCGR3A	distal1
chr1	161700188	161700416	Ac	Typical	25261	175.534	2	ENSG00000162747	FCGR3B	distal1
chr1	161708519	161709133	Ac	Typical	29991	104.323	2	ENSG00000081721	DUSP12	proximal2
chr1	161708519	161709133	Ac	Typical	29991	104.323	2	ENSG00000203747	FCGR3A	distal1
chr1	161708519	161709133	Ac	Typical	29991	104.323	2	ENSG00000162747	FCGR3B	distal1
chr1	161713194	161714301	Ac	Typical	29510	109.964	2	ENSG00000081721	DUSP12	proximal2
chr1	161713194	161714301	Ac	Typical	29510	109.964	2	ENSG00000203747	FCGR3A	distal1
chr1	161713194	161714301	Ac	Typical	29510	109.964	2	ENSG00000162747	FCGR3B	distal1
chr1	161713891	161713993	Ac	Typical	37423	41.4834	2	ENSG00000081721	DUSP12	proximal2
chr1	161713891	161713993	Ac	Typical	37423	41.4834	2	ENSG00000203747	FCGR3A	distal1
chr1	161713891	161713993	Ac	Typical	37423	41.4834	2	ENSG00000162747	FCGR3B	distal1
chr1	161718528	161721524	Ac	Typical	9230	2838.24	2	ENSG00000081721	DUSP12	proximal2
chr1	161718528	161721524	Ac	Typical	9230	2838.24	2	ENSG00000203747	FCGR3A	distal1
chr1	161718528	161721524	Ac	Typical	9230	2838.24	2	ENSG00000162747	FCGR3B	distal1
chr1	165078451	165106378	Me	Typical	6624	870.944	1	ENSG00000162761	LMX1A	distal1
chr1	165118894	165119175	Me	Typical	24531	100.889	1	ENSG00000162761	LMX1A	distal1
chr1	165345042	165345219	Me	Typical	22689	125.905	1	ENSG00000162761	LMX1A	proximal1
chr1	171709274	171713711	Ac	Typical	3350	7767.61	1	ENSG00000117533	VAMP4	proximal1
chr1	171744459	171767601	Ac	Typical	2795	8791.8	1	ENSG00000117533	VAMP4	distal1
chr1	172410137	172414367	Ac	Typical	8745	3079.54	1	ENSG00000135845	PIGC	proximal1
chr1	172418632	172419764	Ac	Typical	15180	920.187	1	ENSG00000135845	PIGC	proximal1
chr1	172419982	172420334	Ac	Typical	28353	123.916	1	ENSG00000135845	PIGC	proximal1
chr1	172665725	172693397	Me	Typical	17249	259.428	1	ENSG00000135845	PIGC	distal1
chr1	172686810	172688714	Ac	Typical	18263	522.156	1	ENSG00000135845	PIGC	distal1
chr1	174914616	175949484	Me	Super	42	65082.1	11	ENSG00000116161	CACYBP	proximal1
chr1	174956088	175003205	Ac	Super	241	28985.6	4	ENSG00000116161	CACYBP	proximal1
chr1	179049438	179053505	Ac	Typical	8617	3144.17	1	ENSG00000186283	TOR3A	proximal1
chr1	179332474	179332978	Ac	Typical	29801	106.358	3	ENSG00000186283	TOR3A	distal1
chr1	179334458	179335425	Ac	Typical	8551	3180.72	3	ENSG00000186283	TOR3A	distal1
chr1	179340841	179346625	Me	Typical	14817	348.814	2	ENSG00000186283	TOR3A	distal1
chr1	179844549	179848341	Ac	Typical	9475	2711.29	1	ENSG00000169905	TOR1AIP2	proximal1
chr1	179848359	179853854	Ac	Super	729	18456.7	1	ENSG00000169905	TOR1AIP2	proximal1
chr1	180485155	180485608	Ac	Typical	23079	235.632	2	ENSG00000198216	CACNA1E	distal1
chr1	180490423	180492493	Ac	Typical	21597	294.973	1	ENSG00000198216	CACNA1E	distal1
chr1	180496480	180496676	Ac	Typical	32986	75.4347	1	ENSG00000198216	CACNA1E	distal1
chr1	180496708	180496937	Ac	Typical	30429	99.553	1	ENSG00000198216	CACNA1E	distal1
chr1	180895602	180903708	Ac	Typical	18177	530.211	1	ENSG00000198216	CACNA1E	distal1
chr1	180907598	180909408	Me	Typical	18326	224.502	1	ENSG00000198216	CACNA1E	distal1
chr1	181380437	181380619	Me	Typical	30853	53.48	2	ENSG00000198216	CACNA1E	proximal2
chr1	182016865	182119507	Me	Super	425	9699.66	4	ENSG00000135821	GLUL	distal1
chr1	182016865	182119507	Me	Super	425	9699.66	4	ENSG00000135838	NPL	distal1
chr1	182016865	182119507	Me	Super	425	9699.66	4	ENSG00000143333	RGS16	distal1
chr1	182016865	182119507	Me	Super	425	9699.66	4	ENSG00000203730	TEDDM1	distal2
chr1	182053784	182054307	Ac	Typical	28992	116.307	3	ENSG00000135821	GLUL	distal1
chr1	182053784	182054307	Ac	Typical	28992	116.307	3	ENSG00000135838	NPL	distal1
chr1	182053784	182054307	Ac	Typical	28992	116.307	3	ENSG00000143333	RGS16	distal1
chr1	182053784	182054307	Ac	Typical	28992	116.307	3	ENSG00000203730	TEDDM1	distal1
chr1	182285195	183983685	Me	Super	21	92285.9	13	ENSG00000135821	GLUL	proximal1
chr1	182285195	183983685	Me	Super	21	92285.9	13	ENSG00000135838	NPL	both2,proximal1
chr1	182285195	183983685	Me	Super	21	92285.9	13	ENSG00000143333	RGS16	proximal1
chr1	182285195	183983685	Me	Super	21	92285.9	13	ENSG00000121446	RGSL1	both1
chr1	182285195	183983685	Me	Super	21	92285.9	13	ENSG00000203730	TEDDM1	proximal2
chr1	182352433	182364324	Ac	Typical	2537	9315.86	2	ENSG00000135821	GLUL	proximal1
chr1	182352433	182364324	Ac	Typical	2537	9315.86	2	ENSG00000203730	TEDDM1	proximal1
chr1	182365706	182365807	Ac	Typical	38112	36.9104	2	ENSG00000135821	GLUL	proximal1
chr1	182365706	182365807	Ac	Typical	38112	36.9104	2	ENSG00000203730	TEDDM1	proximal2
chr1	182750965	182752052	Ac	Typical	24108	203.892	2	ENSG00000135838	NPL	proximal2
chr1	182750965	182752052	Ac	Typical	24108	203.892	2	ENSG00000121446	RGSL1	distal1
chr1	182758374	182759506	Ac	Typical	14014	1157.85	3	ENSG00000135838	NPL	proximal3
chr1	182758374	182759506	Ac	Typical	14014	1157.85	3	ENSG00000121446	RGSL1	distal1
chr1	182759818	182762022	Ac	Typical	10994	2056.1	3	ENSG00000135838	NPL	proximal3
chr1	182759818	182762022	Ac	Typical	10994	2056.1	3	ENSG00000121446	RGSL1	distal1
chr1	184775028	184775257	Ac	Typical	28490	121.92	2	ENSG00000135842	FAM129A	distal1
chr1	184940865	184944744	Ac	Typical	4274	6502.3	1	ENSG00000135842	FAM129A	proximal1
chr1	184943433	184943937	Me	Typical	40853	-23.4679	1	ENSG00000135842	FAM129A	proximal1
chr1	184944114	184973222	Me	Typical	7331	796.373	1	ENSG00000135842	FAM129A	proximal1
chr1	193022561	193034148	Ac	Super	601	20196.7	1	ENSG00000116747	TROVE2	proximal1
chr1	193022561	193034148	Ac	Super	601	20196.7	1	ENSG00000116750	UCHL5	proximal1
chr1	193027388	193028439	Me	Typical	34448	36.4676	1	ENSG00000116747	TROVE2	proximal1
chr1	193027388	193028439	Me	Typical	34448	36.4676	1	ENSG00000116750	UCHL5	proximal1
chr1	193079776	193086299	Ac	Typical	3486	7562.98	1	ENSG00000116747	TROVE2	distal1
chr1	193079776	193086299	Ac	Typical	3486	7562.98	1	ENSG00000116750	UCHL5	distal1
chr1	193086441	193094019	Ac	Typical	1978	10712.7	1	ENSG00000116747	TROVE2	distal1
chr1	193086441	193094019	Ac	Typical	1978	10712.7	1	ENSG00000116750	UCHL5	distal1
chr1	200824781	200945064	Me	Super	186	20408.9	2	ENSG00000081248	CACNA1S	distal1
chr1	200987659	201107699	Me	Super	178	21308.9	2	ENSG00000081248	CACNA1S	proximal1
chr1	201849996	201856081	Ac	Typical	8417	3261.13	1	ENSG00000170075	GPR37L1	distal1
chr1	201849996	201856081	Ac	Typical	8417	3261.13	1	ENSG00000198892	SHISA4	proximal1
chr1	201855223	201862177	Me	Typical	17761	241.309	1	ENSG00000170075	GPR37L1	distal1
chr1	201855223	201862177	Me	Typical	17761	241.309	1	ENSG00000198892	SHISA4	proximal1
chr1	202090265	202090462	Me	Typical	31590	49.6482	2	ENSG00000170075	GPR37L1	proximal2
chr1	202090265	202090462	Me	Typical	31590	49.6482	2	ENSG00000198892	SHISA4	distal1
chr1	202090684	202091011	Me	Typical	29889	58.6887	2	ENSG00000170075	GPR37L1	proximal2
chr1	202090684	202091011	Me	Typical	29889	58.6887	2	ENSG00000198892	SHISA4	distal1
chr1	202090907	202091018	Me	Typical	38615	17.2524	2	ENSG00000170075	GPR37L1	proximal2
chr1	202090907	202091018	Me	Typical	38615	17.2524	2	ENSG00000198892	SHISA4	distal1
chr1	202092240	202092826	Me	Typical	15906	308.055	2	ENSG00000170075	GPR37L1	proximal2
chr1	202092240	202092826	Me	Typical	15906	308.055	2	ENSG00000198892	SHISA4	distal1
chr1	202093590	202093787	Me	Typical	30160	57.1875	2	ENSG00000170075	GPR37L1	proximal2
chr1	202093590	202093787	Me	Typical	30160	57.1875	2	ENSG00000198892	SHISA4	distal1
chr1	202093845	202094014	Me	Typical	35677	30.9597	2	ENSG00000170075	GPR37L1	proximal2
chr1	202093845	202094014	Me	Typical	35677	30.9597	2	ENSG00000198892	SHISA4	distal1
chr1	202094523	202094660	Me	Typical	33859	39.015	2	ENSG00000170075	GPR37L1	proximal2
chr1	202094523	202094660	Me	Typical	33859	39.015	2	ENSG00000198892	SHISA4	distal1
chr1	202094530	202094774	Me	Typical	24470	101.521	2	ENSG00000170075	GPR37L1	proximal2
chr1	202094530	202094774	Me	Typical	24470	101.521	2	ENSG00000198892	SHISA4	distal1
chr1	202152821	202299930	Me	Super	167	22494.9	3	ENSG00000133067	LGR6	proximal1
chr1	202431635	202432139	Ac	Typical	37102	43.9336	2	ENSG00000143858	SYT2	distal1
chr1	202437657	202437846	Ac	Typical	38243	36.0938	2	ENSG00000143858	SYT2	distal1
chr1	202438059	202438460	Ac	Typical	38749	32.6476	2	ENSG00000143858	SYT2	distal1
chr1	202691463	202691613	Me	Typical	28254	68.8469	1	ENSG00000143858	SYT2	proximal1
chr1	203210147	203245761	Me	Typical	3458	1484.14	2	ENSG00000133063	CHIT1	proximal2
chr1	203240205	203240783	Ac	Typical	30919	94.6115	2	ENSG00000133063	CHIT1	proximal2
chr1	203283787	203596330	Me	Super	58	46357.1	6	ENSG00000133063	CHIT1	distal2
chr1	203456620	203457163	Ac	Typical	27326	138.318	1	ENSG00000133063	CHIT1	distal1
chr1	203829588	203832869	Ac	Typical	4782	5923.2	2	ENSG00000182004	SNRPE	proximal2
chr1	204094950	204095140	Me	Typical	31614	49.5212	1	ENSG00000182004	SNRPE	distal1
chr1	204127950	204133086	Me	Typical	7409	788.049	1	ENSG00000143839	REN	proximal1
chr1	204332315	204333136	Ac	Typical	18254	524.123	3	ENSG00000174567	GOLT1A	distal1
chr1	204332315	204333136	Ac	Typical	18254	524.123	3	ENSG00000143839	REN	distal1
chr1	204332315	204333136	Ac	Typical	18254	524.123	3	ENSG00000182004	SNRPE	distal1
chr1	204464182	204467657	Me	Typical	4764	1167.72	1	ENSG00000133056	PIK3C2B	proximal1
chr1	206783928	206787127	Ac	Typical	7574	3746.8	1	ENSG00000143486	EIF2D	proximal1
chr1	206783928	206787127	Ac	Typical	7574	3746.8	1	ENSG00000162894	FAIM3	distal1
chr1	206905339	206934474	Me	Super	820	4671.6	1	ENSG00000142224	IL19	distal1
chr1	207080358	207080565	Me	Typical	30002	58.0616	2	ENSG00000143486	EIF2D	distal1
chr1	207080358	207080565	Me	Typical	30002	58.0616	2	ENSG00000162894	FAIM3	proximal1
chr1	207080400	207080562	Ac	Typical	40352	19.5775	2	ENSG00000143486	EIF2D	distal1
chr1	207080400	207080562	Ac	Typical	40352	19.5775	2	ENSG00000162894	FAIM3	proximal1
chr1	207089641	207089987	Me	Typical	16779	276.513	3	ENSG00000143486	EIF2D	distal1
chr1	207089641	207089987	Me	Typical	16779	276.513	3	ENSG00000162894	FAIM3	proximal1
chr1	207091510	207091698	Me	Typical	28441	67.6369	1	ENSG00000143486	EIF2D	distal1
chr1	207091510	207091698	Me	Typical	28441	67.6369	1	ENSG00000162894	FAIM3	proximal1
chr1	207095393	207095536	Me	Typical	37383	23.371	1	ENSG00000143486	EIF2D	distal1
chr1	207095393	207095536	Me	Typical	37383	23.371	1	ENSG00000162894	FAIM3	proximal1
chr1	207096966	207097881	Me	Typical	23202	118.189	1	ENSG00000143486	EIF2D	distal1
chr1	207096966	207097881	Me	Typical	23202	118.189	1	ENSG00000162894	FAIM3	proximal1
chr1	207097109	207098246	Ac	Typical	18010	545.308	1	ENSG00000143486	EIF2D	distal1
chr1	207097109	207098246	Ac	Typical	18010	545.308	1	ENSG00000162894	FAIM3	proximal1
chr1	207098638	207098902	Ac	Typical	26009	160.339	1	ENSG00000143486	EIF2D	distal1
chr1	207098638	207098902	Ac	Typical	26009	160.339	1	ENSG00000162894	FAIM3	proximal1
chr1	208391501	208410454	Ac	Typical	4222	6558.39	1	ENSG00000076356	PLXNA2	proximal1
chr1	208406103	208537713	Me	Super	366	11457.4	2	ENSG00000076356	PLXNA2	proximal2
chr1	210771047	210771987	Ac	Typical	16085	780.104	1	ENSG00000143473	KCNH1	distal1
chr1	211306125	211306881	Me	Typical	12342	455.921	2	ENSG00000143473	KCNH1	proximal2
chr1	211309801	211310077	Me	Typical	24171	105.104	2	ENSG00000143473	KCNH1	proximal2
chr1	211321702	211321927	Me	Typical	31013	52.7379	2	ENSG00000143473	KCNH1	proximal2
chr1	211499765	211500031	Ac	Typical	27270	139.106	1	ENSG00000082512	TRAF5	proximal1
chr1	211749860	211754586	Ac	Typical	7629	3713.13	1	ENSG00000170385	SLC30A1	proximal1
chr1	211756698	211757532	Ac	Typical	22996	238.266	1	ENSG00000170385	SLC30A1	proximal1
chr1	218518274	218518445	Me	Typical	36930	25.5358	1	ENSG00000092969	TGFB2	proximal1
chr1	218520236	218521346	Me	Typical	24167	105.224	1	ENSG00000092969	TGFB2	proximal1
chr1	219951959	219996975	Me	Typical	1176	3325.67	1	ENSG00000092969	TGFB2	distal1
chr1	220003046	220004541	Me	Typical	19974	180.938	1	ENSG00000186205	MARC1	distal1
chr1	220950196	220950928	Me	Typical	23618	112.224	1	ENSG00000186205	MARC1	proximal1
chr1	220958719	220959417	Me	Typical	20226	175.376	1	ENSG00000186205	MARC1	proximal1
chr1	220972227	220975369	Me	Typical	14385	366.666	1	ENSG00000186205	MARC1	proximal1
chr1	221913551	221918084	Ac	Typical	4837	5859.85	1	ENSG00000143507	DUSP10	proximal1
chr1	222609904	222636653	Me	Typical	5671	1006.99	3	ENSG00000143507	DUSP10	distal1
chr1	222628519	222639827	Ac	Typical	9149	2867.97	3	ENSG00000143507	DUSP10	distal1
chr1	223314926	223318584	Ac	Typical	7938	3543.66	1	ENSG00000187554	TLR5	proximal1
chr1	223882767	223908501	Ac	Typical	1462	12747.2	2	ENSG00000162909	CAPN2	proximal2
chr1	223886723	223890122	Ac	Typical	9831	2547.03	2	ENSG00000162909	CAPN2	proximal2
chr1	224232333	224237364	Me	Typical	37953	20.6745	1	ENSG00000162909	CAPN2	distal1
chr1	224301054	224303161	Ac	Typical	8815	3039.05	2	ENSG00000143756	FBXO28	proximal2
chr1	224301054	224303161	Ac	Typical	8815	3039.05	2	ENSG00000143748	NVL	distal1
chr1	224515986	224519764	Ac	Typical	2813	8751.83	1	ENSG00000143756	FBXO28	distal1
chr1	224515986	224519764	Ac	Typical	2813	8751.83	1	ENSG00000143748	NVL	proximal1
chr1	224616567	224625381	Ac	Super	1195	14364.3	1	ENSG00000143756	FBXO28	distal1
chr1	224644579	224645424	Ac	Typical	18817	473.315	1	ENSG00000143756	FBXO28	distal1
chr1	225669524	225674901	Me	Typical	1839	2329.5	3	ENSG00000143742	SRP9	distal1
chr1	225954233	225954940	Ac	Typical	30300	100.756	1	ENSG00000143742	SRP9	proximal1
chr1	225963956	225967751	Ac	Typical	3195	8011.1	2	ENSG00000143742	SRP9	proximal2
chr1	226150413	226161073	Ac	Typical	23656	216.487	1	ENSG00000143742	SRP9	distal1
chr1	226182561	226193162	Ac	Super	134	36531	2	ENSG00000163041	H3F3A	distal1
chr1	226197242	226197489	Ac	Typical	28401	123.201	1	ENSG00000163041	H3F3A	distal1
chr1	226247940	226254096	Ac	Typical	1681	11744.5	1	ENSG00000163041	H3F3A	proximal1
chr1	234733846	234750276	Ac	Super	257	28416.4	3	ENSG00000168264	IRF2BP2	proximal2
chr1	234856468	234867255	Ac	Super	335	26032.6	1	ENSG00000168264	IRF2BP2	distal1
chr1	234884974	234905194	Me	Typical	8001	731.435	1	ENSG00000116786	PLEKHM2	distal1
chr1	234907192	234918180	Ac	Typical	18855	470.771	3	ENSG00000159363	ATP13A2	distal1
chr1	234907192	234918180	Ac	Typical	18855	470.771	3	ENSG00000116786	PLEKHM2	distal1
chr1	234911301	234919891	Me	Super	729	5281.98	3	ENSG00000159363	ATP13A2	distal1
chr1	234911301	234919891	Me	Super	729	5281.98	3	ENSG00000116786	PLEKHM2	distal1
chr1	234978662	235030729	Ac	Super	160	34488.2	2	ENSG00000168264	IRF2BP2	distal1
chr1	241680755	241684556	Ac	Typical	8254	3346.26	1	ENSG00000174371	EXO1	distal1
chr1	241680755	241684556	Ac	Typical	8254	3346.26	1	ENSG00000091483	FH	proximal1
chr1	241680755	241684556	Ac	Typical	8254	3346.26	1	ENSG00000117009	KMO	proximal1
chr1	241690214	241690958	Ac	Typical	19481	424.782	1	ENSG00000174371	EXO1	distal1
chr1	241690214	241690958	Ac	Typical	19481	424.782	1	ENSG00000091483	FH	proximal1
chr1	241690214	241690958	Ac	Typical	19481	424.782	1	ENSG00000117009	KMO	proximal1
chr1	241694404	241695555	Ac	Typical	14298	1087.74	1	ENSG00000174371	EXO1	distal1
chr1	241694404	241695555	Ac	Typical	14298	1087.74	1	ENSG00000091483	FH	proximal1
chr1	241694404	241695555	Ac	Typical	14298	1087.74	1	ENSG00000117009	KMO	proximal1
chr1	242009111	242014104	Ac	Typical	1794	11302	2	ENSG00000174371	EXO1	proximal1
chr1	242009111	242014104	Ac	Typical	1794	11302	2	ENSG00000091483	FH	distal1
chr1	242009111	242014104	Ac	Typical	1794	11302	2	ENSG00000117009	KMO	distal1
chr1	245023340	245030820	Ac	Super	516	21545.8	1	ENSG00000203666	EFCAB2	distal1
chr1	245023340	245030820	Ac	Super	516	21545.8	1	ENSG00000153187	HNRNPU	proximal1
chr1	245131230	245136782	Ac	Super	944	16203.4	1	ENSG00000203666	EFCAB2	proximal1
chr1	245131230	245136782	Ac	Super	944	16203.4	1	ENSG00000153187	HNRNPU	distal1
chr1	245302082	245302192	Me	Typical	37245	24.1322	2	ENSG00000162849	KIF26B	proximal2
chr1	245302082	245302192	Me	Typical	37245	24.1322	2	ENSG00000185420	SMYD3	distal1
chr1	245310610	245310834	Me	Typical	21429	149.495	3	ENSG00000162849	KIF26B	proximal3
chr1	245310610	245310834	Me	Typical	21429	149.495	3	ENSG00000185420	SMYD3	distal1
chr1	246670608	246671002	Ac	Typical	18604	490.568	1	ENSG00000162849	KIF26B	distal1
chr1	246670608	246671002	Ac	Typical	18604	490.568	1	ENSG00000185420	SMYD3	proximal1
chr10	4888273	4927158	Ac	Super	342	25752.2	4	ENSG00000178462	TUBAL3	distal1
chr10	5445897	5447515	Ac	Typical	15977	793.228	1	ENSG00000178462	TUBAL3	proximal1
chr10	6454761	6454906	Me	Typical	26909	78.8758	1	ENSG00000198879	SFMBT2	distal1
chr10	6487672	6488445	Ac	Typical	16737	684.626	1	ENSG00000065675	PRKCQ	distal1
chr10	6619735	6627138	Ac	Typical	3060	8267.63	1	ENSG00000065675	PRKCQ	proximal1
chr10	6626935	6627158	Ac	Typical	42750	-14.1372	1	ENSG00000065675	PRKCQ	proximal1
chr10	6951910	6961335	Me	Typical	13723	394.249	1	ENSG00000198879	SFMBT2	distal1
chr10	6960074	6970598	Ac	Typical	7347	3879	1	ENSG00000198879	SFMBT2	distal1
chr10	7446566	7453952	Ac	Typical	7020	4108.26	2	ENSG00000198879	SFMBT2	proximal2
chr10	7448710	7453659	Ac	Typical	7326	3894.39	2	ENSG00000198879	SFMBT2	proximal2
chr10	7453356	7553345	Me	Super	333	12289.9	2	ENSG00000198879	SFMBT2	proximal2
chr10	11640275	11658625	Ac	Super	909	16516.5	1	ENSG00000148429	USP6NL	proximal1
chr10	11747485	11759453	Ac	Typical	12107	1678.85	1	ENSG00000148429	USP6NL	distal1
chr10	14464737	14707559	Me	Super	192	19891	1	ENSG00000197889	MEIG1	distal1
chr10	15000124	15004290	Ac	Typical	6655	4357.95	1	ENSG00000197889	MEIG1	proximal1
chr10	15016818	15026407	Me	Typical	5726	995.154	2	ENSG00000197889	MEIG1	proximal1
chr10	15899689	15903861	Ac	Typical	9520	2693.97	1	ENSG00000148481	FAM188A	proximal1
chr10	15901006	15901136	Ac	Typical	32992	75.4134	1	ENSG00000148481	FAM188A	proximal1
chr10	15901551	15903167	Ac	Typical	10212	2377.46	1	ENSG00000148481	FAM188A	proximal1
chr10	15901985	15912159	Me	Typical	11558	494	1	ENSG00000148481	FAM188A	proximal1
chr10	15904286	15904414	Me	Typical	38703	16.7847	1	ENSG00000148481	FAM188A	proximal1
chr10	15907260	15907361	Me	Typical	32579	44.907	1	ENSG00000148481	FAM188A	proximal1
chr10	15919543	15931638	Me	Typical	5312	1062.03	2	ENSG00000148481	FAM188A	proximal1
chr10	15920052	15920580	Ac	Typical	27944	129.403	1	ENSG00000148481	FAM188A	proximal1
chr10	17309982	17310726	Me	Typical	18106	231.255	2	ENSG00000148481	FAM188A	distal1
chr10	22289365	22289470	Ac	Typical	37546	40.6794	3	ENSG00000136770	DNAJC1	proximal3
chr10	22290644	22293737	Ac	Typical	8825	3033.95	3	ENSG00000136770	DNAJC1	proximal3
chr10	22802694	22803490	Ac	Typical	16564	706.858	1	ENSG00000136770	DNAJC1	distal1
chr10	23334849	23357294	Ac	Typical	3201	8002.21	1	ENSG00000136770	DNAJC1	distal1
chr10	23365661	23369357	Me	Typical	22712	125.561	1	ENSG00000136770	DNAJC1	distal1
chr10	26603478	26606152	Me	Typical	9495	615.992	2	ENSG00000136754	ABI1	distal1
chr10	27146288	27150952	Ac	Typical	6376	4550.56	1	ENSG00000136754	ABI1	proximal1
chr10	27155372	27177890	Me	Typical	3421	1496.9	2	ENSG00000136754	ABI1	proximal1
chr10	28020078	28030665	Me	Typical	7904	742.092	1	ENSG00000150051	MKX	proximal1
chr10	28641155	28660390	Me	Typical	3012	1642.77	1	ENSG00000150051	MKX	distal1
chr10	28671505	28671785	Me	Typical	30285	56.4997	1	ENSG00000150051	MKX	distal1
chr10	28945111	28949270	Me	Typical	12286	458.922	1	ENSG00000120563	LYZL1	distal1
chr10	29586203	29597620	Me	Typical	9708	601.435	2	ENSG00000120563	LYZL1	proximal1
chr10	43131455	43135951	Ac	Typical	4849	5847.43	1	ENSG00000165733	BMS1	distal1
chr10	43131455	43135951	Ac	Typical	4849	5847.43	1	ENSG00000196693	ZNF33B	proximal1
chr10	43136989	43137102	Ac	Typical	35123	57.673	1	ENSG00000165733	BMS1	distal1
chr10	43136989	43137102	Ac	Typical	35123	57.673	1	ENSG00000196693	ZNF33B	proximal1
chr10	43138998	43144736	Ac	Typical	2020	10587	1	ENSG00000165733	BMS1	distal1
chr10	43138998	43144736	Ac	Typical	2020	10587	1	ENSG00000196693	ZNF33B	proximal1
chr10	43257691	43280107	Me	Typical	3767	1391.71	1	ENSG00000165733	BMS1	proximal1
chr10	43257691	43280107	Me	Typical	3767	1391.71	1	ENSG00000196693	ZNF33B	distal1
chr10	43276638	43279909	Ac	Typical	5466	5249.53	1	ENSG00000165733	BMS1	proximal1
chr10	43276638	43279909	Ac	Typical	5466	5249.53	1	ENSG00000196693	ZNF33B	distal1
chr10	44136688	44213929	Me	Super	482	8404.76	2	ENSG00000107562	CXCL12	distal1
chr10	44871715	44876469	Me	Typical	7736	755.156	1	ENSG00000107562	CXCL12	proximal1
chr10	44887722	44888097	Me	Typical	29043	63.5933	1	ENSG00000107562	CXCL12	proximal1
chr10	47655465	47656216	Ac	Typical	20546	352.996	1	ENSG00000198250	ANTXRL	proximal1
chr10	47655465	47656216	Ac	Typical	20546	352.996	1	ENSG00000165388	ZNF488	distal1
chr10	47659329	47659561	Me	Typical	22166	135.026	1	ENSG00000198250	ANTXRL	proximal1
chr10	47659329	47659561	Me	Typical	22166	135.026	1	ENSG00000165388	ZNF488	distal1
chr10	47659763	47659912	Me	Typical	28161	69.4044	1	ENSG00000198250	ANTXRL	proximal1
chr10	47659763	47659912	Me	Typical	28161	69.4044	1	ENSG00000165388	ZNF488	distal1
chr10	48256004	48719256	Me	Super	106	31543.9	1	ENSG00000198250	ANTXRL	distal1
chr10	48256004	48719256	Me	Super	106	31543.9	1	ENSG00000165388	ZNF488	proximal1
chr10	49861089	49862745	Me	Typical	17745	241.801	1	ENSG00000128805	ARHGAP22	proximal1
chr10	49864501	49865161	Ac	Typical	25053	180.129	1	ENSG00000128805	ARHGAP22	proximal1
chr10	52750243	52752932	Me	Typical	10353	558.944	1	ENSG00000185532	PRKG1	proximal1
chr10	59938487	59941017	Ac	Typical	15918	803.255	2	ENSG00000108064	TFAM	distal1
chr10	59939024	59951293	Me	Typical	15292	329.676	2	ENSG00000108064	TFAM	distal1
chr10	60060422	60071441	Me	Typical	5602	1015.72	1	ENSG00000108064	TFAM	distal1
chr10	60143235	60147056	Ac	Typical	5447	5265.23	2	ENSG00000108064	TFAM	proximal2
chr10	70747044	70750783	Ac	Typical	11136	2001.18	2	ENSG00000156510	HKDC1	distal1
chr10	70975627	70977847	Ac	Typical	20724	342.252	1	ENSG00000156510	HKDC1	proximal1
chr10	70981495	70983542	Ac	Typical	6558	4420.16	1	ENSG00000156510	HKDC1	proximal1
chr10	70988760	70989691	Ac	Typical	15737	831.269	1	ENSG00000156510	HKDC1	proximal1
chr10	71164858	71299360	Me	Super	271	14739.1	8	ENSG00000171224	C10orf35	distal1
chr10	71164858	71299360	Me	Super	271	14739.1	8	ENSG00000075073	TACR2	both1,proximal1
chr10	71389959	71390717	Ac	Typical	23277	229.154	1	ENSG00000171224	C10orf35	proximal1
chr10	71389959	71390717	Ac	Typical	23277	229.154	1	ENSG00000075073	TACR2	distal1
chr10	72187639	72311802	Me	Super	170	22281.2	5	ENSG00000138316	ADAMTS14	distal1
chr10	72318079	72320065	Ac	Typical	12845	1459.2	1	ENSG00000138316	ADAMTS14	distal1
chr10	72419532	72439616	Ac	Super	196	31737.6	1	ENSG00000138316	ADAMTS14	proximal1
chr10	72431299	72431812	Me	Typical	41940	-56.8587	1	ENSG00000138316	ADAMTS14	proximal1
chr10	72925766	73237132	Ac	Typical	42719	-361.53	5	ENSG00000198246	SLC29A3	proximal2
chr10	73078641	73080289	Ac	Typical	15302	900.358	2	ENSG00000198246	SLC29A3	proximal2
chr10	73245036	73342903	Ac	Typical	42718	-1655.21	1	ENSG00000198246	SLC29A3	distal1
chr10	73338331	73338439	Me	Typical	39264	13.4681	1	ENSG00000198246	SLC29A3	distal1
chr10	73504924	73574852	Me	Typical	1059	3686.06	1	ENSG00000198246	SLC29A3	distal1
chr10	74108107	74129494	Ac	Typical	2611	9149.87	2	ENSG00000148719	DNAJB12	proximal1
chr10	74112107	74116275	Ac	Typical	2829	8714.31	1	ENSG00000148719	DNAJB12	proximal1
chr10	74994409	74995058	Ac	Typical	27179	140.351	1	ENSG00000177791	MYOZ1	distal1
chr10	75389628	75406830	Me	Typical	5308	1062.13	2	ENSG00000177791	MYOZ1	proximal2
chr10	75408427	75409536	Ac	Typical	20391	363.402	1	ENSG00000177791	MYOZ1	proximal1
chr10	75997858	76001640	Ac	Typical	21956	277.826	1	ENSG00000165644	COMTD1	distal1
chr10	76854148	76854940	Me	Typical	21203	154.354	1	ENSG00000156671	SAMD8	proximal1
chr10	76961882	77005787	Ac	Super	437	23563.2	1	ENSG00000165644	COMTD1	proximal1
chr10	81646811	81714767	Me	Super	625	6120.31	1	ENSG00000185303	SFTPA2	distal1
chr10	89616689	89631996	Ac	Typical	8434	3248.89	2	ENSG00000138138	ATAD1	proximal1
chr10	89616689	89631996	Ac	Typical	8434	3248.89	2	ENSG00000227268	KLLN	proximal2
chr10	89616689	89631996	Ac	Typical	8434	3248.89	2	ENSG00000171862	PTEN	proximal2
chr10	89621305	89623743	Ac	Typical	10119	2416.54	2	ENSG00000138138	ATAD1	proximal1
chr10	89621305	89623743	Ac	Typical	10119	2416.54	2	ENSG00000227268	KLLN	proximal2
chr10	89621305	89623743	Ac	Typical	10119	2416.54	2	ENSG00000171862	PTEN	proximal2
chr10	89624300	89624589	Ac	Typical	23886	210.227	2	ENSG00000138138	ATAD1	proximal1
chr10	89624300	89624589	Ac	Typical	23886	210.227	2	ENSG00000227268	KLLN	proximal2
chr10	89624300	89624589	Ac	Typical	23886	210.227	2	ENSG00000171862	PTEN	proximal2
chr10	89624763	89624895	Ac	Typical	38982	30.9192	2	ENSG00000138138	ATAD1	proximal1
chr10	89624763	89624895	Ac	Typical	38982	30.9192	2	ENSG00000227268	KLLN	proximal2
chr10	89624763	89624895	Ac	Typical	38982	30.9192	2	ENSG00000171862	PTEN	proximal2
chr10	89625032	89625310	Ac	Typical	28162	126.36	1	ENSG00000227268	KLLN	proximal1
chr10	89625032	89625310	Ac	Typical	28162	126.36	1	ENSG00000171862	PTEN	proximal1
chr10	89625594	89625699	Ac	Typical	39907	23.6075	1	ENSG00000227268	KLLN	proximal1
chr10	89625594	89625699	Ac	Typical	39907	23.6075	1	ENSG00000171862	PTEN	proximal1
chr10	91033334	91033550	Me	Typical	34220	37.52	1	ENSG00000152779	SLC16A12	distal1
chr10	91309017	91309153	Me	Typical	36859	25.8364	1	ENSG00000152779	SLC16A12	proximal1
chr10	92611765	92622252	Me	Typical	5424	1043.97	2	ENSG00000148680	HTR7	proximal1
chr10	92616710	92616866	Me	Typical	28343	68.1738	1	ENSG00000148680	HTR7	proximal1
chr10	92617165	92617287	Me	Typical	30824	53.6685	1	ENSG00000148680	HTR7	proximal1
chr10	94447517	94461071	Ac	Super	1078	15127.2	1	ENSG00000138190	EXOC6	distal1
chr10	94587554	94594873	Ac	Typical	2534	9322.27	2	ENSG00000138190	EXOC6	proximal1
chr10	94598609	94600001	Ac	Typical	13029	1409.86	1	ENSG00000138190	EXOC6	proximal1
chr10	95144460	95145010	Me	Typical	22459	129.601	1	ENSG00000138180	CEP55	distal1
chr10	95229397	95259653	Me	Typical	2119	2101.61	1	ENSG00000138180	CEP55	proximal1
chr10	95256320	95257011	Ac	Typical	18800	474.308	1	ENSG00000138180	CEP55	proximal1
chr10	95256885	95257013	Ac	Typical	36348	49.2152	1	ENSG00000138180	CEP55	proximal1
chr10	95258072	95258174	Ac	Typical	40729	15.5908	1	ENSG00000138180	CEP55	proximal1
chr10	97452869	97453850	Ac	Typical	14970	956.013	1	ENSG00000119977	TCTN3	proximal1
chr10	97782535	97783536	Ac	Typical	24367	197.326	1	ENSG00000107447	DNTT	distal1
chr10	98041514	98058422	Me	Typical	3867	1362.89	1	ENSG00000107447	DNTT	proximal1
chr10	98061602	98088098	Me	Typical	1749	2427.37	1	ENSG00000107447	DNTT	proximal1
chr10	102047082	102101142	Me	Super	855	4481.04	3	ENSG00000107593	PKD2L1	proximal1
chr10	102945676	102970072	Me	Typical	2151	2076.92	2	ENSG00000166171	DPCD	distal1
chr10	102945676	102970072	Me	Typical	2151	2076.92	2	ENSG00000166169	POLL	distal1
chr10	103329758	103329971	Ac	Typical	31986	84.5498	2	ENSG00000166171	DPCD	proximal1
chr10	103329758	103329971	Ac	Typical	31986	84.5498	2	ENSG00000166169	POLL	proximal1
chr10	103333775	103338502	Ac	Typical	7259	3938.92	1	ENSG00000166171	DPCD	proximal1
chr10	103333775	103338502	Ac	Typical	7259	3938.92	1	ENSG00000166169	POLL	proximal1
chr10	103346863	103348097	Ac	Typical	14791	985.603	1	ENSG00000166171	DPCD	proximal1
chr10	103346863	103348097	Ac	Typical	14791	985.603	1	ENSG00000166169	POLL	proximal1
chr10	103348531	103348765	Ac	Typical	32212	82.6011	1	ENSG00000166171	DPCD	proximal1
chr10	103348531	103348765	Ac	Typical	32212	82.6011	1	ENSG00000166169	POLL	proximal1
chr10	103348994	103349231	Ac	Typical	29043	115.756	1	ENSG00000166171	DPCD	proximal1
chr10	103348994	103349231	Ac	Typical	29043	115.756	1	ENSG00000166169	POLL	proximal1
chr10	103541055	103545064	Ac	Typical	9840	2543.89	1	ENSG00000107833	NPM3	proximal1
chr10	103985504	103985952	Ac	Typical	22229	267.074	1	ENSG00000119915	ELOVL3	proximal1
chr10	104676936	104677144	Ac	Typical	30901	94.755	2	ENSG00000148842	CNNM2	proximal2
chr10	104677426	104677850	Ac	Typical	22471	258.72	2	ENSG00000148842	CNNM2	proximal2
chr10	104677904	104678753	Ac	Typical	18288	519.272	2	ENSG00000148842	CNNM2	proximal2
chr10	105470937	105493855	Me	Typical	1597	2605.44	1	ENSG00000107957	SH3PXD2A	distal1
chr10	105618083	105618320	Me	Typical	27774	72.1295	1	ENSG00000107957	SH3PXD2A	proximal1
chr10	113874608	113896162	Me	Typical	3055	1624.14	2	ENSG00000150594	ADRA2A	distal1
chr11	306043	306156	Ac	Typical	35834	52.5292	1	ENSG00000185201	IFITM2	proximal1
chr11	307920	308775	Ac	Typical	22077	273.165	1	ENSG00000185201	IFITM2	proximal1
chr11	309102	309361	Ac	Typical	32180	82.8775	1	ENSG00000185201	IFITM2	proximal1
chr11	309453	309698	Ac	Typical	35022	58.3879	1	ENSG00000185201	IFITM2	proximal1
chr11	348428	358157	Ac	Super	1104	14926.7	2	ENSG00000185201	IFITM2	distal1
chr11	357119	357737	Me	Typical	22216	134.1	2	ENSG00000185201	IFITM2	distal1
chr11	1505351	2937543	Me	Super	22	88415.8	33	ENSG00000110665	C11orf21	both1
chr11	1505351	2937543	Me	Super	22	88415.8	33	ENSG00000167244	IGF2	both3
chr11	1505351	2937543	Me	Super	22	88415.8	33	ENSG00000205864	KRTAP5-6	both3
chr11	1505351	2937543	Me	Super	22	88415.8	33	ENSG00000130592	LSP1	both1
chr11	1505351	2937543	Me	Super	22	88415.8	33	ENSG00000070985	TRPM5	both2
chr11	1505351	2937543	Me	Super	22	88415.8	33	ENSG00000064201	TSPAN32	both1
chr11	2019680	2020202	Ac	Typical	23640	217.021	4	ENSG00000205864	KRTAP5-6	distal1
chr11	2321776	2328032	Ac	Typical	6728	4309.31	1	ENSG00000110665	C11orf21	proximal1
chr11	2321776	2328032	Ac	Typical	6728	4309.31	1	ENSG00000064201	TSPAN32	proximal1
chr11	2911033	2911537	Ac	Typical	26949	143.971	1	ENSG00000070985	TRPM5	distal1
chr11	2911606	2914643	Ac	Typical	7959	3534.41	1	ENSG00000070985	TRPM5	distal1
chr11	4197170	4225190	Ac	Typical	20949	328.544	1	ENSG00000196778	OR52K1	distal1
chr11	4209531	4209741	Me	Typical	39034	14.8842	1	ENSG00000196778	OR52K1	distal1
chr11	4462322	4554001	Me	Super	761	5102.47	1	ENSG00000196778	OR52K1	proximal1
chr11	5225886	5226395	Ac	Typical	39385	27.7585	3	ENSG00000176742	OR51V1	proximal2
chr11	5287827	5315235	Ac	Super	141	35948.4	2	ENSG00000176742	OR51V1	distal1
chr11	5317854	5320403	Ac	Typical	19646	413.643	2	ENSG00000176742	OR51V1	distal1
chr11	5383715	5386116	Ac	Typical	14344	1075.88	2	ENSG00000176742	OR51V1	distal1
chr11	6049671	6085983	Me	Typical	4409	1239.93	1	ENSG00000180934	OR56A1	proximal1
chr11	6253937	6407759	Me	Super	284	14197.6	2	ENSG00000180934	OR56A1	distal1
chr11	6378212	6378446	Ac	Typical	34693	61.2241	1	ENSG00000180934	OR56A1	distal1
chr11	6559517	6560499	Ac	Typical	22012	275.633	1	ENSG00000158042	MRPL17	distal1
chr11	6701847	6706364	Ac	Typical	5386	5325.44	1	ENSG00000158042	MRPL17	proximal1
chr11	7093881	7101744	Ac	Typical	22844	243.729	2	ENSG00000170748	RBMXL2	proximal2
chr11	7462188	7462476	Me	Typical	33478	40.7796	1	ENSG00000170748	RBMXL2	distal1
chr11	7467466	7477959	Me	Typical	8433	696.846	1	ENSG00000170748	RBMXL2	distal1
chr11	7686017	7724739	Me	Typical	2028	2177.48	1	ENSG00000170748	RBMXL2	distal1
chr11	9017014	9128479	Me	Super	311	13065.8	1	ENSG00000175356	SCUBE2	distal1
chr11	10748575	10752182	Me	Typical	15641	316.677	2	ENSG00000198730	CTR9	proximal1
chr11	10748575	10752182	Me	Typical	15641	316.677	2	ENSG00000255823	MTRNR2L8	distal1
chr11	10756812	10757529	Ac	Typical	17200	630.351	2	ENSG00000198730	CTR9	proximal1
chr11	10756812	10757529	Ac	Typical	17200	630.351	2	ENSG00000255823	MTRNR2L8	distal1
chr11	10757649	10757855	Ac	Typical	26965	143.774	2	ENSG00000198730	CTR9	proximal1
chr11	10757649	10757855	Ac	Typical	26965	143.774	2	ENSG00000255823	MTRNR2L8	distal1
chr11	10763601	10766211	Ac	Typical	15522	863.914	1	ENSG00000198730	CTR9	proximal1
chr11	10763601	10766211	Ac	Typical	15522	863.914	1	ENSG00000255823	MTRNR2L8	distal1
chr11	10768306	10768480	Ac	Typical	35828	52.5516	1	ENSG00000198730	CTR9	proximal1
chr11	10768306	10768480	Ac	Typical	35828	52.5516	1	ENSG00000255823	MTRNR2L8	distal1
chr11	10769355	10769883	Ac	Typical	33444	71.5354	1	ENSG00000198730	CTR9	proximal1
chr11	10769355	10769883	Ac	Typical	33444	71.5354	1	ENSG00000255823	MTRNR2L8	distal1
chr11	10770242	10775021	Ac	Typical	7167	4000.85	1	ENSG00000198730	CTR9	proximal1
chr11	10770242	10775021	Ac	Typical	7167	4000.85	1	ENSG00000255823	MTRNR2L8	distal1
chr11	11832000	11837201	Ac	Typical	12097	1681.54	1	ENSG00000133808	MICALCL	distal1
chr11	11836780	11837033	Me	Typical	35045	33.801	1	ENSG00000133808	MICALCL	distal1
chr11	12103770	12248262	Ac	Super	78	45876.7	1	ENSG00000133816	MICAL2	proximal1
chr11	12248272	12267980	Ac	Typical	17024	651.219	1	ENSG00000133816	MICAL2	distal1
chr11	12280056	12280172	Ac	Typical	34159	65.638	1	ENSG00000133808	MICALCL	proximal1
chr11	12281717	12287181	Ac	Typical	7923	3548.65	1	ENSG00000133808	MICALCL	proximal1
chr11	12282724	12282964	Ac	Typical	28327	124.239	1	ENSG00000133808	MICALCL	proximal1
chr11	12283213	12283367	Ac	Typical	38006	37.7259	1	ENSG00000133808	MICALCL	proximal1
chr11	12283813	12284002	Ac	Typical	27362	137.824	1	ENSG00000133808	MICALCL	proximal1
chr11	12284202	12286213	Ac	Typical	9435	2732.14	1	ENSG00000133808	MICALCL	proximal1
chr11	12286368	12286653	Ac	Typical	29336	112.081	1	ENSG00000133808	MICALCL	proximal1
chr11	12294946	12298281	Ac	Typical	9599	2659.03	1	ENSG00000133808	MICALCL	proximal1
chr11	12359340	12597567	Me	Super	175	21731.3	2	ENSG00000197702	PARVA	proximal1
chr11	13218331	13229510	Me	Typical	7483	781.136	1	ENSG00000197702	PARVA	distal1
chr11	14534151	14534387	Ac	Typical	32311	81.7788	1	ENSG00000186104	CYP2R1	distal1
chr11	14539085	14543650	Ac	Typical	1732	11507	1	ENSG00000186104	CYP2R1	distal1
chr11	14658991	14684663	Ac	Typical	2105	10319.2	1	ENSG00000186104	CYP2R1	distal1
chr11	14658991	14684663	Ac	Typical	2105	10319.2	1	ENSG00000152270	PDE3B	proximal1
chr11	14658991	14684663	Ac	Typical	2105	10319.2	1	ENSG00000129084	PSMA1	proximal1
chr11	14662964	14669491	Ac	Typical	4367	6412.9	1	ENSG00000186104	CYP2R1	distal1
chr11	14662964	14669491	Ac	Typical	4367	6412.9	1	ENSG00000152270	PDE3B	proximal1
chr11	14662964	14669491	Ac	Typical	4367	6412.9	1	ENSG00000129084	PSMA1	proximal1
chr11	14911537	14915082	Ac	Typical	8264	3341.79	2	ENSG00000186104	CYP2R1	proximal2
chr11	14911537	14915082	Ac	Typical	8264	3341.79	2	ENSG00000152270	PDE3B	distal1
chr11	14911537	14915082	Ac	Typical	8264	3341.79	2	ENSG00000129084	PSMA1	distal1
chr11	14915246	14918129	Ac	Typical	11981	1718.24	2	ENSG00000186104	CYP2R1	proximal2
chr11	14915246	14918129	Ac	Typical	11981	1718.24	2	ENSG00000152270	PDE3B	distal1
chr11	14915246	14918129	Ac	Typical	11981	1718.24	2	ENSG00000129084	PSMA1	distal1
chr11	14920246	14920810	Ac	Typical	33721	69.1679	2	ENSG00000186104	CYP2R1	proximal2
chr11	14920246	14920810	Ac	Typical	33721	69.1679	2	ENSG00000152270	PDE3B	distal1
chr11	14920246	14920810	Ac	Typical	33721	69.1679	2	ENSG00000129084	PSMA1	distal1
chr11	14928977	14930204	Ac	Typical	31293	90.8	1	ENSG00000175868	CALCB	proximal1
chr11	15135436	15136003	Me	Typical	23906	108.227	1	ENSG00000188487	INSC	proximal1
chr11	15863947	15865623	Me	Typical	14134	376.066	1	ENSG00000110696	C11orf58	distal1
chr11	15870438	15873930	Me	Typical	10552	547.773	1	ENSG00000110696	C11orf58	distal1
chr11	16616829	16630571	Ac	Typical	2747	8893.88	3	ENSG00000110696	C11orf58	proximal2
chr11	16634661	16635335	Me	Typical	19021	205.102	2	ENSG00000110696	C11orf58	proximal2
chr11	17334356	17905792	Me	Super	87	36149.7	9	ENSG00000129159	KCNC1	both1,proximal1
chr11	17334356	17905792	Me	Super	87	36149.7	9	ENSG00000187486	KCNJ11	both1
chr11	18185275	18301126	Me	Super	454	8986.51	1	ENSG00000134339	SAA2	proximal1
chr11	18185275	18301126	Me	Super	454	8986.51	1	ENSG00000148965	SAA4	proximal1
chr11	18712494	18826207	Me	Super	328	12344.6	2	ENSG00000134339	SAA2	distal1
chr11	18712494	18826207	Me	Super	328	12344.6	2	ENSG00000148965	SAA4	distal1
chr11	19076624	19078041	Me	Typical	14900	345.196	1	ENSG00000183695	MRGPRX2	proximal1
chr11	19089478	19114689	Me	Typical	7906	742	2	ENSG00000183695	MRGPRX2	proximal1
chr11	19731378	19756592	Me	Typical	2255	2005.23	1	ENSG00000183695	MRGPRX2	distal1
chr11	19759342	19759575	Me	Typical	32187	46.6969	1	ENSG00000183695	MRGPRX2	distal1
chr11	19768333	19786214	Me	Typical	5404	1047.79	2	ENSG00000183695	MRGPRX2	distal1
chr11	19994159	20017203	Ac	Typical	1467	12732.3	1	ENSG00000109854	HTATIP2	distal1
chr11	20383483	20392153	Ac	Typical	1623	11963.9	1	ENSG00000109854	HTATIP2	proximal1
chr11	20393710	20393935	Ac	Typical	34639	61.7104	1	ENSG00000109854	HTATIP2	proximal1
chr11	20407448	20411689	Ac	Typical	2977	8436.13	1	ENSG00000185238	PRMT3	proximal1
chr11	20639949	20640160	Me	Typical	27186	76.5526	2	ENSG00000185238	PRMT3	distal1
chr11	22813737	22817529	Ac	Typical	13154	1374.95	1	ENSG00000091664	SLC17A6	distal1
chr11	32469775	32474309	Ac	Typical	8944	2963.53	1	ENSG00000149100	EIF3M	distal1
chr11	32604286	32607437	Ac	Typical	5060	5625.29	1	ENSG00000149100	EIF3M	proximal1
chr11	32608364	32608514	Ac	Typical	36320	49.4974	1	ENSG00000149100	EIF3M	proximal1
chr11	33788887	33875874	Me	Super	428	9654.32	4	ENSG00000166016	ABTB2	distal1
chr11	34177506	34194464	Me	Typical	2546	1843.61	2	ENSG00000149089	APIP	distal1
chr11	34177506	34194464	Me	Typical	2546	1843.61	2	ENSG00000110435	PDHX	distal1
chr11	34198643	34202218	Me	Typical	12083	467.743	2	ENSG00000149089	APIP	distal1
chr11	34198643	34202218	Me	Typical	12083	467.743	2	ENSG00000110435	PDHX	distal1
chr11	34379883	34381352	Ac	Typical	24519	193.493	4	ENSG00000166016	ABTB2	proximal2
chr11	34379883	34381352	Ac	Typical	24519	193.493	4	ENSG00000149089	APIP	distal1
chr11	34379883	34381352	Ac	Typical	24519	193.493	4	ENSG00000110435	PDHX	distal1
chr11	34380680	34380793	Me	Typical	38588	17.3975	4	ENSG00000166016	ABTB2	proximal2
chr11	34380680	34380793	Me	Typical	38588	17.3975	4	ENSG00000149089	APIP	distal1
chr11	34380680	34380793	Me	Typical	38588	17.3975	4	ENSG00000110435	PDHX	distal1
chr11	34392908	34393517	Ac	Typical	18551	495.41	3	ENSG00000166016	ABTB2	proximal2
chr11	34392908	34393517	Ac	Typical	18551	495.41	3	ENSG00000149089	APIP	distal1
chr11	34392908	34393517	Ac	Typical	18551	495.41	3	ENSG00000110435	PDHX	distal1
chr11	34393646	34393961	Ac	Typical	22221	267.228	3	ENSG00000166016	ABTB2	proximal2
chr11	34393646	34393961	Ac	Typical	22221	267.228	3	ENSG00000149089	APIP	distal1
chr11	34393646	34393961	Ac	Typical	22221	267.228	3	ENSG00000110435	PDHX	distal1
chr11	34935862	34940573	Ac	Typical	3251	7917.78	3	ENSG00000166016	ABTB2	distal1
chr11	34935862	34940573	Ac	Typical	3251	7917.78	3	ENSG00000149089	APIP	proximal2
chr11	34935862	34940573	Ac	Typical	3251	7917.78	3	ENSG00000110435	PDHX	proximal2
chr11	34940135	34940653	Ac	Typical	36550	47.7308	3	ENSG00000166016	ABTB2	distal1
chr11	34940135	34940653	Ac	Typical	36550	47.7308	3	ENSG00000149089	APIP	proximal2
chr11	34940135	34940653	Ac	Typical	36550	47.7308	3	ENSG00000110435	PDHX	proximal2
chr11	35625731	35628341	Me	Typical	14173	374.694	1	ENSG00000179431	FJX1	proximal1
chr11	35645148	35645812	Me	Typical	21736	143.499	1	ENSG00000179431	FJX1	proximal1
chr11	35838401	35866978	Me	Typical	2302	1977.97	3	ENSG00000179431	FJX1	distal1
chr11	36160243	36165633	Me	Typical	14518	361.115	2	ENSG00000179431	FJX1	distal1
chr11	36170450	36172379	Ac	Typical	8765	3068.76	2	ENSG00000179431	FJX1	distal1
chr11	36307068	36430409	Me	Super	455	8978.92	2	ENSG00000135362	PRR5L	proximal2
chr11	36310356	36311108	Ac	Typical	18249	524.864	2	ENSG00000135362	PRR5L	proximal2
chr11	36514103	36515146	Ac	Typical	33325	72.5298	1	ENSG00000135362	PRR5L	distal1
chr11	43320035	43323448	Me	Typical	20977	158.313	1	ENSG00000148948	LRRC4C	distal1
chr11	43902073	43902182	Ac	Typical	35427	55.4146	1	ENSG00000205126	ACCSL	distal1
chr11	43902073	43902182	Ac	Typical	35427	55.4146	1	ENSG00000166199	ALKBH3	proximal1
chr11	43902315	43902964	Ac	Typical	19011	459.744	1	ENSG00000205126	ACCSL	distal1
chr11	43902315	43902964	Ac	Typical	19011	459.744	1	ENSG00000166199	ALKBH3	proximal1
chr11	44585949	44586865	Ac	Typical	14352	1074.25	1	ENSG00000085117	CD82	proximal1
chr11	46898784	46900829	Me	Typical	12329	456.681	1	ENSG00000149182	ARFGAP2	distal1
chr11	46905272	46905508	Me	Typical	24505	101.162	1	ENSG00000149182	ARFGAP2	distal1
chr11	46910446	46911115	Me	Typical	21070	156.849	1	ENSG00000149182	ARFGAP2	distal1
chr11	46924366	46924597	Me	Typical	23178	118.596	1	ENSG00000149182	ARFGAP2	distal1
chr11	47196339	47200582	Ac	Typical	3067	8253.45	2	ENSG00000149182	ARFGAP2	proximal1
chr11	47196339	47200582	Ac	Typical	3067	8253.45	2	ENSG00000134571	MYBPC3	distal1
chr11	47196339	47200582	Ac	Typical	3067	8253.45	2	ENSG00000165912	PACSIN3	proximal1
chr11	47207709	47207858	Ac	Typical	34288	64.5701	1	ENSG00000134571	MYBPC3	distal1
chr11	47207709	47207858	Ac	Typical	34288	64.5701	1	ENSG00000165912	PACSIN3	proximal1
chr11	47209986	47210123	Me	Typical	35081	33.6851	1	ENSG00000134571	MYBPC3	distal1
chr11	47209986	47210123	Me	Typical	35081	33.6851	1	ENSG00000165912	PACSIN3	proximal1
chr11	47362058	47372275	Me	Typical	8102	722.845	1	ENSG00000134571	MYBPC3	proximal1
chr11	47362058	47372275	Me	Typical	8102	722.845	1	ENSG00000165912	PACSIN3	distal1
chr11	47376944	47378873	Ac	Typical	18387	510.673	1	ENSG00000134571	MYBPC3	proximal1
chr11	47376944	47378873	Ac	Typical	18387	510.673	1	ENSG00000165912	PACSIN3	distal1
chr11	47377816	47380088	Me	Typical	20219	175.43	1	ENSG00000134571	MYBPC3	proximal1
chr11	47377816	47380088	Me	Typical	20219	175.43	1	ENSG00000165912	PACSIN3	distal1
chr11	47379845	47379952	Ac	Typical	37272	42.6433	1	ENSG00000134571	MYBPC3	proximal1
chr11	47379845	47379952	Ac	Typical	37272	42.6433	1	ENSG00000165912	PACSIN3	distal1
chr11	57003374	57011483	Ac	Typical	9842	2543.73	2	ENSG00000134817	APLNR	proximal1
chr11	57003374	57011483	Ac	Typical	9842	2543.73	2	ENSG00000181273	OR5AK2	distal1
chr11	57013533	57029261	Me	Typical	16844	274.106	2	ENSG00000134817	APLNR	proximal1
chr11	57013533	57029261	Me	Typical	16844	274.106	2	ENSG00000181273	OR5AK2	distal1
chr11	57019023	57019201	Ac	Typical	31825	86.0098	1	ENSG00000134817	APLNR	proximal1
chr11	57019023	57019201	Ac	Typical	31825	86.0098	1	ENSG00000181273	OR5AK2	distal1
chr11	57019045	57019301	Ac	Typical	27701	133.004	1	ENSG00000134817	APLNR	proximal1
chr11	57019045	57019301	Ac	Typical	27701	133.004	1	ENSG00000181273	OR5AK2	distal1
chr11	57101184	57104779	Ac	Typical	10649	2184.6	1	ENSG00000198283	OR5B21	distal1
chr11	57101184	57104779	Ac	Typical	10649	2184.6	1	ENSG00000109991	P2RX3	proximal1
chr11	57101184	57104779	Ac	Typical	10649	2184.6	1	ENSG00000149136	SSRP1	proximal1
chr11	57105840	57108956	Me	Typical	10175	570.674	1	ENSG00000198283	OR5B21	distal1
chr11	57105840	57108956	Me	Typical	10175	570.674	1	ENSG00000109991	P2RX3	proximal1
chr11	57105840	57108956	Me	Typical	10175	570.674	1	ENSG00000149136	SSRP1	proximal1
chr11	57121198	57126002	Ac	Typical	42765	-63.9646	1	ENSG00000198283	OR5B21	distal1
chr11	57121198	57126002	Ac	Typical	42765	-63.9646	1	ENSG00000109991	P2RX3	proximal1
chr11	57121198	57126002	Ac	Typical	42765	-63.9646	1	ENSG00000149136	SSRP1	proximal1
chr11	57335374	57335863	Ac	Typical	21696	290.201	1	ENSG00000156587	UBE2L6	proximal1
chr11	57389293	57405979	Me	Typical	2705	1779.63	2	ENSG00000172409	CLP1	proximal1
chr11	57389293	57405979	Me	Typical	2705	1779.63	2	ENSG00000198283	OR5B21	distal1
chr11	57389293	57405979	Me	Typical	2705	1779.63	2	ENSG00000156587	UBE2L6	distal1
chr11	57389293	57405979	Me	Typical	2705	1779.63	2	ENSG00000166793	YPEL4	proximal1
chr11	57410917	57419681	Me	Typical	29426	61.1636	2	ENSG00000172409	CLP1	proximal2
chr11	57410917	57419681	Me	Typical	29426	61.1636	2	ENSG00000198283	OR5B21	distal1
chr11	57410917	57419681	Me	Typical	29426	61.1636	2	ENSG00000166793	YPEL4	proximal2
chr11	57415154	57416886	Ac	Typical	19614	415.338	2	ENSG00000172409	CLP1	proximal2
chr11	57415154	57416886	Ac	Typical	19614	415.338	2	ENSG00000198283	OR5B21	distal1
chr11	57415154	57416886	Ac	Typical	19614	415.338	2	ENSG00000166793	YPEL4	proximal2
chr11	57417550	57417925	Ac	Typical	23386	225.842	2	ENSG00000172409	CLP1	proximal2
chr11	57417550	57417925	Ac	Typical	23386	225.842	2	ENSG00000198283	OR5B21	distal1
chr11	57417550	57417925	Ac	Typical	23386	225.842	2	ENSG00000166793	YPEL4	proximal2
chr11	57420265	57420992	Ac	Typical	24106	203.948	1	ENSG00000172409	CLP1	proximal1
chr11	57420265	57420992	Ac	Typical	24106	203.948	1	ENSG00000198283	OR5B21	distal1
chr11	57420265	57420992	Ac	Typical	24106	203.948	1	ENSG00000166793	YPEL4	proximal1
chr11	57424191	57426279	Ac	Typical	10952	2071.19	1	ENSG00000172409	CLP1	proximal1
chr11	57424191	57426279	Ac	Typical	10952	2071.19	1	ENSG00000198283	OR5B21	distal1
chr11	57424191	57426279	Ac	Typical	10952	2071.19	1	ENSG00000166793	YPEL4	proximal1
chr11	57586419	57611223	Me	Typical	4780	1163.9	1	ENSG00000198283	OR5B21	distal1
chr11	58261852	58298627	Me	Typical	3115	1603.26	3	ENSG00000172409	CLP1	distal1
chr11	58261852	58298627	Me	Typical	3115	1603.26	3	ENSG00000198283	OR5B21	proximal3
chr11	58261852	58298627	Me	Typical	3115	1603.26	3	ENSG00000109991	P2RX3	distal1
chr11	58261852	58298627	Me	Typical	3115	1603.26	3	ENSG00000149136	SSRP1	distal1
chr11	58261852	58298627	Me	Typical	3115	1603.26	3	ENSG00000166793	YPEL4	distal1
chr11	58424027	58432773	Me	Typical	13010	426.242	1	ENSG00000166840	GLYATL1	distal1
chr11	58424027	58432773	Me	Typical	13010	426.242	1	ENSG00000156689	GLYATL2	distal1
chr11	58659276	58666686	Me	Typical	10100	574.949	1	ENSG00000166840	GLYATL1	proximal1
chr11	58659276	58666686	Me	Typical	10100	574.949	1	ENSG00000156689	GLYATL2	proximal1
chr11	58671415	58676739	Me	Typical	11158	516.188	1	ENSG00000166840	GLYATL1	proximal1
chr11	58671415	58676739	Me	Typical	11158	516.188	1	ENSG00000156689	GLYATL2	proximal1
chr11	58925835	58997596	Me	Super	738	5248.12	1	ENSG00000172324	OR5A2	distal1
chr11	59576134	59579746	Ac	Typical	7985	3512.92	1	ENSG00000166902	MRPL16	proximal1
chr11	59576134	59579746	Ac	Typical	7985	3512.92	1	ENSG00000214787	MS4A4E	distal1
chr11	59590271	59590640	Ac	Typical	21912	280.391	1	ENSG00000166902	MRPL16	proximal1
chr11	59590271	59590640	Ac	Typical	21912	280.391	1	ENSG00000214787	MS4A4E	distal1
chr11	60027208	60035253	Me	Typical	39308	13.1339	1	ENSG00000110079	MS4A4A	proximal1
chr11	60041967	60042479	Me	Typical	27422	74.8482	1	ENSG00000110079	MS4A4A	proximal1
chr11	60449316	60611717	Me	Super	258	15381	1	ENSG00000110104	CCDC86	proximal1
chr11	60607857	60614096	Ac	Typical	7087	4053.66	1	ENSG00000110104	CCDC86	proximal1
chr11	60658744	60659564	Ac	Typical	18478	501.63	1	ENSG00000110104	CCDC86	distal1
chr11	61097941	61105278	Ac	Super	980	15879.5	1	ENSG00000167986	DDB1	proximal1
chr11	61108734	61110945	Ac	Typical	7742	3646.17	1	ENSG00000167986	DDB1	proximal1
chr11	61239249	61513605	Me	Super	98	33157.7	4	ENSG00000162148	PPP1R32	both2
chr11	61558478	61573461	Ac	Super	452	23079.1	2	ENSG00000167995	BEST1	distal1
chr11	61558478	61573461	Ac	Super	452	23079.1	2	ENSG00000134824	FADS2	proximal2
chr11	61558478	61573461	Ac	Super	452	23079.1	2	ENSG00000168496	FEN1	proximal2
chr11	61558478	61573461	Ac	Super	452	23079.1	2	ENSG00000134825	TMEM258	proximal2
chr11	61558902	61562644	Ac	Super	853	16985.6	2	ENSG00000167995	BEST1	distal1
chr11	61558902	61562644	Ac	Super	853	16985.6	2	ENSG00000134824	FADS2	proximal2
chr11	61558902	61562644	Ac	Super	853	16985.6	2	ENSG00000168496	FEN1	proximal2
chr11	61558902	61562644	Ac	Super	853	16985.6	2	ENSG00000134825	TMEM258	proximal2
chr11	61714958	61715392	Ac	Typical	24139	203.175	2	ENSG00000167995	BEST1	proximal1
chr11	61714958	61715392	Ac	Typical	24139	203.175	2	ENSG00000134824	FADS2	distal1
chr11	61714958	61715392	Ac	Typical	24139	203.175	2	ENSG00000168496	FEN1	distal1
chr11	61714958	61715392	Ac	Typical	24139	203.175	2	ENSG00000134825	TMEM258	distal1
chr11	61716198	61719565	Ac	Typical	5024	5662.57	1	ENSG00000167995	BEST1	proximal1
chr11	61716198	61719565	Ac	Typical	5024	5662.57	1	ENSG00000134824	FADS2	distal1
chr11	61716198	61719565	Ac	Typical	5024	5662.57	1	ENSG00000168496	FEN1	distal1
chr11	61716198	61719565	Ac	Typical	5024	5662.57	1	ENSG00000134825	TMEM258	distal1
chr11	61871994	61873932	Ac	Typical	10447	2274.01	1	ENSG00000134824	FADS2	distal1
chr11	61871994	61873932	Ac	Typical	10447	2274.01	1	ENSG00000168496	FEN1	distal1
chr11	61871994	61873932	Ac	Typical	10447	2274.01	1	ENSG00000134825	TMEM258	distal1
chr11	62104854	62105150	Ac	Typical	31141	92.4271	1	ENSG00000162174	ASRGL1	proximal1
chr11	62155719	62166165	Ac	Typical	8871	3004.81	1	ENSG00000177363	LRRN4CL	distal1
chr11	62155719	62166165	Ac	Typical	8871	3004.81	1	ENSG00000149021	SCGB1A1	proximal1
chr11	62443997	62451888	Ac	Typical	4146	6638.6	1	ENSG00000177363	LRRN4CL	proximal1
chr11	62443997	62451888	Ac	Typical	4146	6638.6	1	ENSG00000149021	SCGB1A1	distal1
chr11	62449862	62450659	Ac	Typical	15909	804.311	1	ENSG00000177363	LRRN4CL	proximal1
chr11	62449862	62450659	Ac	Typical	15909	804.311	1	ENSG00000149021	SCGB1A1	distal1
chr11	62450733	62451088	Ac	Typical	22181	268.812	1	ENSG00000177363	LRRN4CL	proximal1
chr11	62450733	62451088	Ac	Typical	22181	268.812	1	ENSG00000149021	SCGB1A1	distal1
chr11	62461940	62462783	Ac	Typical	24846	185.163	1	ENSG00000177363	LRRN4CL	proximal1
chr11	62461940	62462783	Ac	Typical	24846	185.163	1	ENSG00000149021	SCGB1A1	distal1
chr11	62472371	62475143	Ac	Typical	10116	2417.39	1	ENSG00000177363	LRRN4CL	proximal1
chr11	62472371	62475143	Ac	Typical	10116	2417.39	1	ENSG00000149021	SCGB1A1	distal1
chr11	62528022	62530992	Ac	Typical	9944	2493.74	1	ENSG00000168002	POLR2G	proximal1
chr11	62528022	62530992	Ac	Typical	9944	2493.74	1	ENSG00000149452	SLC22A8	distal1
chr11	62528022	62530992	Ac	Typical	9944	2493.74	1	ENSG00000162227	TAF6L	proximal1
chr11	62537190	62540637	Ac	Typical	8465	3233.15	1	ENSG00000168002	POLR2G	proximal1
chr11	62537190	62540637	Ac	Typical	8465	3233.15	1	ENSG00000149452	SLC22A8	distal1
chr11	62537190	62540637	Ac	Typical	8465	3233.15	1	ENSG00000162227	TAF6L	proximal1
chr11	62777718	62777823	Me	Typical	36276	28.4616	1	ENSG00000168002	POLR2G	distal1
chr11	62777718	62777823	Me	Typical	36276	28.4616	1	ENSG00000149452	SLC22A8	proximal1
chr11	62777718	62777823	Me	Typical	36276	28.4616	1	ENSG00000162227	TAF6L	distal1
chr11	62778478	62778600	Me	Typical	32885	43.3817	1	ENSG00000168002	POLR2G	distal1
chr11	62778478	62778600	Me	Typical	32885	43.3817	1	ENSG00000149452	SLC22A8	proximal1
chr11	62778478	62778600	Me	Typical	32885	43.3817	1	ENSG00000162227	TAF6L	distal1
chr11	62779326	62779471	Me	Typical	34899	34.3845	1	ENSG00000168002	POLR2G	distal1
chr11	62779326	62779471	Me	Typical	34899	34.3845	1	ENSG00000149452	SLC22A8	proximal1
chr11	62779326	62779471	Me	Typical	34899	34.3845	1	ENSG00000162227	TAF6L	distal1
chr11	62779998	62780162	Me	Typical	26151	84.9661	1	ENSG00000168002	POLR2G	distal1
chr11	62779998	62780162	Me	Typical	26151	84.9661	1	ENSG00000149452	SLC22A8	proximal1
chr11	62779998	62780162	Me	Typical	26151	84.9661	1	ENSG00000162227	TAF6L	distal1
chr11	62781787	62781930	Me	Typical	28643	66.3572	1	ENSG00000168002	POLR2G	distal1
chr11	62781787	62781930	Me	Typical	28643	66.3572	1	ENSG00000149452	SLC22A8	proximal1
chr11	62781787	62781930	Me	Typical	28643	66.3572	1	ENSG00000162227	TAF6L	distal1
chr11	62782752	62782887	Me	Typical	31163	51.9436	1	ENSG00000168002	POLR2G	distal1
chr11	62782752	62782887	Me	Typical	31163	51.9436	1	ENSG00000149452	SLC22A8	proximal1
chr11	62782752	62782887	Me	Typical	31163	51.9436	1	ENSG00000162227	TAF6L	distal1
chr11	62783192	62783297	Me	Typical	35023	33.886	1	ENSG00000168002	POLR2G	distal1
chr11	62783192	62783297	Me	Typical	35023	33.886	1	ENSG00000149452	SLC22A8	proximal1
chr11	62783192	62783297	Me	Typical	35023	33.886	1	ENSG00000162227	TAF6L	distal1
chr11	62791300	62791436	Me	Typical	29498	60.7635	1	ENSG00000168002	POLR2G	distal1
chr11	62791300	62791436	Me	Typical	29498	60.7635	1	ENSG00000149452	SLC22A8	proximal1
chr11	62791300	62791436	Me	Typical	29498	60.7635	1	ENSG00000162227	TAF6L	distal1
chr11	63604779	63609326	Ac	Typical	9976	2477.12	1	ENSG00000072518	MARK2	proximal1
chr11	63967212	63981819	Ac	Super	394	24459.7	1	ENSG00000149781	FERMT3	proximal1
chr11	63967212	63981819	Ac	Super	394	24459.7	1	ENSG00000219435	TEX40	distal1
chr11	63972992	63977000	Ac	Super	431	23622.4	1	ENSG00000149781	FERMT3	proximal1
chr11	63972992	63977000	Ac	Super	431	23622.4	1	ENSG00000219435	TEX40	distal1
chr11	64059590	64066730	Me	Typical	2356	1950.29	1	ENSG00000149781	FERMT3	distal1
chr11	64059590	64066730	Me	Typical	2356	1950.29	1	ENSG00000219435	TEX40	proximal1
chr11	64066509	64114879	Ac	Super	370	25070.1	1	ENSG00000149781	FERMT3	distal1
chr11	64066509	64114879	Ac	Super	370	25070.1	1	ENSG00000219435	TEX40	proximal1
chr11	64137749	64425214	Me	Super	89	35523.9	2	ENSG00000168065	SLC22A11	both1
chr11	64608811	64613943	Ac	Typical	8103	3440.9	1	ENSG00000168062	BATF2	distal1
chr11	64608811	64613943	Ac	Typical	8103	3440.9	1	ENSG00000171219	CDC42BPG	proximal1
chr11	64614893	64615170	Ac	Typical	32411	80.7927	2	ENSG00000168062	BATF2	distal1
chr11	64614893	64615170	Ac	Typical	32411	80.7927	2	ENSG00000171219	CDC42BPG	proximal1
chr11	64614922	64617527	Ac	Typical	19292	439.84	2	ENSG00000168062	BATF2	distal1
chr11	64614922	64617527	Ac	Typical	19292	439.84	2	ENSG00000171219	CDC42BPG	proximal1
chr11	64618121	64620692	Ac	Typical	17575	591.143	2	ENSG00000168062	BATF2	distal1
chr11	64618121	64620692	Ac	Typical	17575	591.143	2	ENSG00000171219	CDC42BPG	proximal1
chr11	64762995	64767910	Ac	Typical	7747	3642.41	1	ENSG00000168062	BATF2	proximal1
chr11	64762995	64767910	Ac	Typical	7747	3642.41	1	ENSG00000171219	CDC42BPG	distal1
chr11	64898706	64904499	Ac	Typical	1590	12133.2	1	ENSG00000014216	CAPN1	distal1
chr11	64898706	64904499	Ac	Typical	1590	12133.2	1	ENSG00000162298	SYVN1	proximal1
chr11	64899995	64901469	Me	Typical	22404	130.754	1	ENSG00000014216	CAPN1	distal1
chr11	64899995	64901469	Me	Typical	22404	130.754	1	ENSG00000162298	SYVN1	proximal1
chr11	64947112	64951214	Ac	Typical	7731	3656.15	1	ENSG00000014216	CAPN1	proximal1
chr11	64947112	64951214	Ac	Typical	7731	3656.15	1	ENSG00000162298	SYVN1	distal1
chr11	65027718	65031564	Ac	Typical	4042	6752.51	1	ENSG00000014138	POLA2	proximal1
chr11	65477716	65481504	Ac	Typical	3953	6876.76	1	ENSG00000175334	BANF1	distal1
chr11	65477716	65481504	Ac	Typical	3953	6876.76	1	ENSG00000175376	EIF1AD	distal1
chr11	65477716	65481504	Ac	Typical	3953	6876.76	1	ENSG00000172977	KAT5	proximal1
chr11	65477716	65481504	Ac	Typical	3953	6876.76	1	ENSG00000172922	RNASEH2C	proximal1
chr11	65486382	65486664	Ac	Typical	25920	162.056	1	ENSG00000175334	BANF1	distal1
chr11	65486382	65486664	Ac	Typical	25920	162.056	1	ENSG00000175376	EIF1AD	distal1
chr11	65486382	65486664	Ac	Typical	25920	162.056	1	ENSG00000172977	KAT5	proximal1
chr11	65486382	65486664	Ac	Typical	25920	162.056	1	ENSG00000172922	RNASEH2C	proximal1
chr11	65486947	65488436	Ac	Typical	12772	1480.48	1	ENSG00000175334	BANF1	distal1
chr11	65486947	65488436	Ac	Typical	12772	1480.48	1	ENSG00000175376	EIF1AD	distal1
chr11	65486947	65488436	Ac	Typical	12772	1480.48	1	ENSG00000172977	KAT5	proximal1
chr11	65486947	65488436	Ac	Typical	12772	1480.48	1	ENSG00000172922	RNASEH2C	proximal1
chr11	65489648	65489782	Ac	Typical	38080	37.1674	1	ENSG00000175334	BANF1	distal1
chr11	65489648	65489782	Ac	Typical	38080	37.1674	1	ENSG00000175376	EIF1AD	distal1
chr11	65489648	65489782	Ac	Typical	38080	37.1674	1	ENSG00000172977	KAT5	proximal1
chr11	65489648	65489782	Ac	Typical	38080	37.1674	1	ENSG00000172922	RNASEH2C	proximal1
chr11	65490914	65527829	Me	Typical	1918	2265.19	1	ENSG00000175334	BANF1	distal1
chr11	65490914	65527829	Me	Typical	1918	2265.19	1	ENSG00000175376	EIF1AD	distal1
chr11	65490914	65527829	Me	Typical	1918	2265.19	1	ENSG00000172977	KAT5	proximal1
chr11	65490914	65527829	Me	Typical	1918	2265.19	1	ENSG00000172922	RNASEH2C	proximal1
chr11	65762855	65777418	Ac	Typical	2661	9061.91	1	ENSG00000175334	BANF1	proximal1
chr11	65762855	65777418	Ac	Typical	2661	9061.91	1	ENSG00000175376	EIF1AD	proximal1
chr11	65762855	65777418	Ac	Typical	2661	9061.91	1	ENSG00000172977	KAT5	distal1
chr11	65762855	65777418	Ac	Typical	2661	9061.91	1	ENSG00000172922	RNASEH2C	distal1
chr11	65766784	65771908	Ac	Typical	2911	8549.05	1	ENSG00000175334	BANF1	proximal1
chr11	65766784	65771908	Ac	Typical	2911	8549.05	1	ENSG00000175376	EIF1AD	proximal1
chr11	65766784	65771908	Ac	Typical	2911	8549.05	1	ENSG00000172977	KAT5	distal1
chr11	65766784	65771908	Ac	Typical	2911	8549.05	1	ENSG00000172922	RNASEH2C	distal1
chr11	65772894	65773176	Ac	Typical	29085	115.211	1	ENSG00000175334	BANF1	proximal1
chr11	65772894	65773176	Ac	Typical	29085	115.211	1	ENSG00000175376	EIF1AD	proximal1
chr11	65772894	65773176	Ac	Typical	29085	115.211	1	ENSG00000172977	KAT5	distal1
chr11	65772894	65773176	Ac	Typical	29085	115.211	1	ENSG00000172922	RNASEH2C	distal1
chr11	66170903	66171445	Me	Typical	18105	231.285	2	ENSG00000173914	RBM4B	distal1
chr11	66177766	66182929	Me	Typical	4474	1227.39	1	ENSG00000173914	RBM4B	distal1
chr11	66443762	66446633	Ac	Typical	6559	4419.53	1	ENSG00000173914	RBM4B	proximal1
chr11	66462472	66470194	Ac	Typical	10906	2087.57	2	ENSG00000173599	PC	distal1
chr11	66724916	66727232	Ac	Typical	11639	1836.44	1	ENSG00000173599	PC	proximal1
chr11	66733418	66733702	Ac	Typical	30207	101.809	1	ENSG00000173599	PC	proximal1
chr11	67030087	67030915	Ac	Typical	16021	788.13	2	ENSG00000173020	ADRBK1	proximal2
chr11	67033377	67033704	Ac	Typical	22966	239.451	2	ENSG00000173020	ADRBK1	proximal2
chr11	67034043	67035788	Ac	Typical	13133	1381.77	2	ENSG00000173020	ADRBK1	proximal2
chr11	67078560	67081620	Ac	Typical	12004	1712.73	2	ENSG00000173020	ADRBK1	distal1
chr11	67083941	67086259	Ac	Typical	7224	3963.27	2	ENSG00000173020	ADRBK1	distal1
chr11	67132643	67152408	Ac	Typical	3139	8126.41	2	ENSG00000173020	ADRBK1	distal1
chr11	67153725	67176393	Ac	Typical	2544	9303.92	2	ENSG00000173020	ADRBK1	distal1
chr11	67401751	67479535	Me	Super	582	6713.75	1	ENSG00000132744	ACY3	proximal1
chr11	67401751	67479535	Me	Super	582	6713.75	1	ENSG00000167800	TBX10	proximal1
chr11	67572019	67572817	Ac	Typical	23687	215.695	1	ENSG00000132744	ACY3	distal1
chr11	67572019	67572817	Ac	Typical	23687	215.695	1	ENSG00000167800	TBX10	distal1
chr11	67572925	67573493	Ac	Typical	22813	244.971	1	ENSG00000132744	ACY3	distal1
chr11	67572925	67573493	Ac	Typical	22813	244.971	1	ENSG00000167800	TBX10	distal1
chr11	67771521	67772182	Ac	Typical	20033	387.666	1	ENSG00000006534	ALDH3B1	proximal1
chr11	67771521	67772182	Ac	Typical	20033	387.666	1	ENSG00000110057	UNC93B1	proximal1
chr11	67776762	67776974	Ac	Typical	34068	66.3068	1	ENSG00000006534	ALDH3B1	proximal1
chr11	67776762	67776974	Ac	Typical	34068	66.3068	1	ENSG00000110057	UNC93B1	proximal1
chr11	67777238	67778189	Ac	Typical	16862	669.372	1	ENSG00000006534	ALDH3B1	proximal1
chr11	67777238	67778189	Ac	Typical	16862	669.372	1	ENSG00000110057	UNC93B1	proximal1
chr11	67977848	67997929	Me	Typical	3125	1598.12	1	ENSG00000006534	ALDH3B1	distal1
chr11	67977848	67997929	Me	Typical	3125	1598.12	1	ENSG00000110057	UNC93B1	distal1
chr11	67978859	67983475	Ac	Typical	9402	2746.47	1	ENSG00000006534	ALDH3B1	distal1
chr11	67978859	67983475	Ac	Typical	9402	2746.47	1	ENSG00000110057	UNC93B1	distal1
chr11	68379369	68427855	Me	Super	698	5452.46	2	ENSG00000149716	ORAOV1	distal1
chr11	69187983	69292764	Me	Typical	42003	-1308.29	1	ENSG00000110092	CCND1	distal1
chr11	69190237	69275204	Ac	Super	140	36011.8	1	ENSG00000110092	CCND1	distal1
chr11	69456050	69456244	Ac	Typical	28420	122.875	1	ENSG00000110092	CCND1	proximal1
chr11	69488065	69491864	Ac	Typical	8221	3366.16	1	ENSG00000149716	ORAOV1	proximal1
chr11	71735765	71735889	Ac	Typical	37266	42.6951	3	ENSG00000162129	CLPB	distal1
chr11	72141594	72143006	Ac	Typical	20221	374.924	1	ENSG00000162129	CLPB	proximal1
chr11	72143620	72144193	Ac	Typical	33021	75.1425	1	ENSG00000162129	CLPB	proximal1
chr11	72144663	72145987	Ac	Typical	8447	3239.38	1	ENSG00000162129	CLPB	proximal1
chr11	72177541	72177915	Me	Typical	20634	166.428	1	ENSG00000186642	PDE2A	distal1
chr11	72189097	72189279	Me	Typical	31635	49.4027	1	ENSG00000186642	PDE2A	distal1
chr11	72372725	72375042	Me	Typical	9252	633.02	1	ENSG00000186642	PDE2A	proximal1
chr11	72497187	72500447	Ac	Typical	7968	3523.72	1	ENSG00000186635	ARAP1	proximal1
chr11	72497187	72500447	Ac	Typical	7968	3523.72	1	ENSG00000214530	STARD10	proximal1
chr11	72502915	72506863	Ac	Typical	6541	4433.96	1	ENSG00000186635	ARAP1	proximal1
chr11	72502915	72506863	Ac	Typical	6541	4433.96	1	ENSG00000214530	STARD10	proximal1
chr11	73002458	73011143	Me	Typical	5081	1106.32	2	ENSG00000110237	ARHGEF17	proximal1
chr11	73015303	73027449	Me	Typical	5923	966.207	1	ENSG00000110237	ARHGEF17	proximal1
chr11	73018130	73018532	Ac	Typical	21731	288.592	1	ENSG00000110237	ARHGEF17	proximal1
chr11	73082610	73102397	Ac	Typical	7051	4084.87	2	ENSG00000110237	ARHGEF17	distal1
chr11	74149351	74163691	Me	Typical	7972	734.91	4	ENSG00000187726	DNAJB13	distal1
chr11	74169589	74174582	Ac	Typical	3621	7356.35	3	ENSG00000187726	DNAJB13	distal1
chr11	74391009	74438367	Me	Typical	1756	2418.46	1	ENSG00000261594	TPBGL	distal1
chr11	74420726	74421648	Ac	Typical	24281	199.622	1	ENSG00000261594	TPBGL	distal1
chr11	74851497	74855688	Ac	Typical	14029	1152.44	3	ENSG00000261594	TPBGL	distal1
chr11	74929372	74961197	Me	Typical	1260	3158.58	3	ENSG00000261594	TPBGL	proximal2
chr11	74967897	74968916	Me	Typical	29170	62.8539	1	ENSG00000261594	TPBGL	proximal1
chr11	76760918	76950810	Me	Super	215	17716.6	4	ENSG00000137474	MYO7A	both1
chr11	78123716	78130880	Ac	Typical	3844	7043.75	1	ENSG00000033327	GAB2	proximal1
chr11	86006594	86006714	Me	Typical	37914	20.8798	2	ENSG00000149196	C11orf73	proximal1
chr11	86012481	86014668	Ac	Typical	8123	3431.59	1	ENSG00000149196	C11orf73	proximal1
chr11	94024413	94051389	Me	Typical	2772	1751.71	1	ENSG00000168876	ANKRD49	distal1
chr11	94024413	94051389	Me	Typical	2772	1751.71	1	ENSG00000020922	MRE11A	distal1
chr11	94057136	94074364	Me	Typical	4097	1309.52	1	ENSG00000168876	ANKRD49	distal1
chr11	94057136	94074364	Me	Typical	4097	1309.52	1	ENSG00000020922	MRE11A	distal1
chr11	94225092	94228617	Ac	Typical	7558	3757.12	1	ENSG00000168876	ANKRD49	proximal1
chr11	94225092	94228617	Ac	Typical	7558	3757.12	1	ENSG00000020922	MRE11A	proximal1
chr11	94236528	94279842	Me	Typical	2248	2014.43	3	ENSG00000168876	ANKRD49	proximal1
chr11	94236528	94279842	Me	Typical	2248	2014.43	3	ENSG00000020922	MRE11A	proximal1
chr11	96074229	96076550	Ac	Typical	11357	1921.79	1	ENSG00000184384	MAML2	proximal1
chr11	96076704	96076804	Ac	Typical	35773	52.966	1	ENSG00000184384	MAML2	proximal1
chr11	107433490	107433924	Ac	Typical	23006	238.016	1	ENSG00000137760	ALKBH8	proximal1
chr11	107434573	107435007	Ac	Typical	26806	146.319	1	ENSG00000137760	ALKBH8	proximal1
chr11	107435372	107437959	Ac	Typical	6182	4695.67	1	ENSG00000137760	ALKBH8	proximal1
chr11	107447061	107657208	Me	Super	238	16427.7	1	ENSG00000137760	ALKBH8	distal1
chr11	107991358	107993789	Ac	Typical	12348	1608.45	1	ENSG00000075239	ACAT1	proximal1
chr11	107994826	107995031	Ac	Typical	35830	52.5502	1	ENSG00000075239	ACAT1	proximal1
chr11	107995197	107995347	Ac	Typical	35103	57.7708	1	ENSG00000075239	ACAT1	proximal1
chr11	110299844	110301969	Ac	Typical	14064	1144.64	1	ENSG00000137714	FDX1	proximal1
chr11	110305830	110307428	Ac	Typical	18931	465.633	1	ENSG00000137714	FDX1	proximal1
chr11	110306115	110306220	Ac	Typical	40037	22.4727	1	ENSG00000137714	FDX1	proximal1
chr11	110306708	110306926	Ac	Typical	28970	116.446	1	ENSG00000137714	FDX1	proximal1
chr11	111472174	111472980	Ac	Typical	14830	977.483	1	ENSG00000170145	SIK2	proximal1
chr11	111473095	111473831	Ac	Typical	16637	697.174	1	ENSG00000170145	SIK2	proximal1
chr11	112077062	112092741	Me	Typical	7052	823.457	2	ENSG00000150787	PTS	proximal1
chr11	112096067	112099045	Ac	Typical	6295	4622.93	1	ENSG00000150787	PTS	proximal1
chr11	112425199	112429425	Me	Typical	8245	709.772	1	ENSG00000150787	PTS	distal1
chr11	113185248	113185961	Ac	Typical	19765	403.741	2	ENSG00000149292	TTC12	proximal2
chr11	113227911	113422890	Me	Super	208	18219.3	1	ENSG00000149292	TTC12	distal1
chr11	117087335	118269308	Me	Super	26	83630.4	17	ENSG00000177103	DSCAML1	both1
chr11	117087335	118269308	Me	Super	26	83630.4	17	ENSG00000137731	FXYD2	both1
chr11	117087335	118269308	Me	Super	26	83630.4	17	ENSG00000149575	SCN2B	both1
chr11	117087335	118269308	Me	Super	26	83630.4	17	ENSG00000137648	TMPRSS4	both1
chr11	120378921	120379333	Me	Typical	18400	222.244	2	ENSG00000149403	GRIK4	proximal2
chr11	120387078	120406444	Me	Typical	1098	3561.93	3	ENSG00000149403	GRIK4	proximal3
chr11	120543108	120550742	Me	Typical	21740	143.431	1	ENSG00000149403	GRIK4	distal1
chr11	120559442	120559999	Me	Typical	22618	127.102	1	ENSG00000149403	GRIK4	distal1
chr11	120803946	120804090	Me	Typical	33345	41.3195	1	ENSG00000149403	GRIK4	distal1
chr11	120818863	120834294	Me	Typical	5022	1117.04	1	ENSG00000149403	GRIK4	distal1
chr11	121440090	121460209	Me	Typical	4737	1173.3	3	ENSG00000149403	GRIK4	distal1
chr11	124542027	124545172	Ac	Typical	12327	1613.28	1	ENSG00000064199	SPA17	proximal1
chr11	124632895	124633150	Ac	Typical	33737	69.054	2	ENSG00000149564	ESAM	proximal2
chr11	124639754	124640088	Ac	Typical	25065	179.697	2	ENSG00000149564	ESAM	proximal2
chr11	124667809	124779522	Me	Super	297	13718.2	3	ENSG00000149564	ESAM	distal1
chr11	124667809	124779522	Me	Super	297	13718.2	3	ENSG00000198657	OR8B4	distal1
chr11	124667809	124779522	Me	Super	297	13718.2	3	ENSG00000064199	SPA17	distal1
chr11	124781969	124827044	Me	Super	829	4622.49	1	ENSG00000149548	CCDC15	proximal1
chr11	124781969	124827044	Me	Super	829	4622.49	1	ENSG00000165478	HEPACAM	proximal1
chr11	124822576	124825799	Ac	Typical	9006	2938.6	1	ENSG00000149548	CCDC15	proximal1
chr11	124822576	124825799	Ac	Typical	9006	2938.6	1	ENSG00000165478	HEPACAM	proximal1
chr11	125211523	125215604	Me	Typical	4925	1135.66	1	ENSG00000149548	CCDC15	distal1
chr11	125211523	125215604	Me	Typical	4925	1135.66	1	ENSG00000165478	HEPACAM	distal1
chr11	125222907	125223049	Me	Typical	31681	49.1475	1	ENSG00000149548	CCDC15	distal1
chr11	125222907	125223049	Me	Typical	31681	49.1475	1	ENSG00000165478	HEPACAM	distal1
chr11	126172323	126175600	Ac	Typical	8624	3138.26	2	ENSG00000110063	DCPS	proximal1
chr11	126172323	126175600	Ac	Typical	8624	3138.26	2	ENSG00000149571	KIRREL3	distal1
chr11	126297054	126302375	Me	Typical	9282	630.699	1	ENSG00000110063	DCPS	distal1
chr11	126550324	126576608	Me	Typical	3142	1594.23	1	ENSG00000149571	KIRREL3	distal1
chr11	126581721	126582736	Me	Typical	21342	151.272	1	ENSG00000149571	KIRREL3	distal1
chr11	126868163	126871627	Me	Typical	13552	401.243	2	ENSG00000149571	KIRREL3	proximal2
chr11	126868183	126868296	Me	Typical	36147	29.0173	2	ENSG00000149571	KIRREL3	proximal2
chr11	126872043	126872546	Me	Typical	25809	88.1307	2	ENSG00000149571	KIRREL3	proximal2
chr11	128755377	128762481	Me	Typical	11424	501.936	1	ENSG00000120457	KCNJ5	proximal1
chr11	128772019	128772598	Me	Typical	22091	136.385	1	ENSG00000120457	KCNJ5	proximal1
chr11	128772943	128774424	Me	Typical	14238	372.433	1	ENSG00000120457	KCNJ5	proximal1
chr11	129234830	129256855	Me	Typical	3272	1548.18	1	ENSG00000043039	BARX2	proximal1
chr11	129613580	129614206	Me	Typical	17002	267.463	1	ENSG00000043039	BARX2	distal1
chr11	130016275	130100229	Me	Super	286	14161.2	2	ENSG00000134917	ADAMTS8	distal1
chr11	130287557	130292016	Me	Typical	5239	1077.96	1	ENSG00000134917	ADAMTS8	proximal1
chr11	130499140	130510773	Me	Typical	4675	1187.73	1	ENSG00000166106	ADAMTS15	distal1
chr11	130519140	130520965	Me	Typical	16381	291.249	1	ENSG00000166106	ADAMTS15	distal1
chr11	130777123	130777242	Me	Typical	39995	7.80783	1	ENSG00000120451	SNX19	proximal1
chr11	130785034	130786833	Ac	Typical	11566	1851.5	1	ENSG00000120451	SNX19	proximal1
chr11	130786679	130788497	Me	Typical	16264	295.471	1	ENSG00000120451	SNX19	proximal1
chr11	131528811	131529593	Me	Typical	20494	169.256	2	ENSG00000120451	SNX19	distal1
chr12	678920	703483	Ac	Typical	1862	11112.6	3	ENSG00000060237	WNK1	distal1
chr12	857904	865453	Ac	Typical	4927	5772.51	1	ENSG00000060237	WNK1	proximal1
chr12	867473	869440	Ac	Typical	20964	327.7	1	ENSG00000060237	WNK1	proximal1
chr12	3981859	3983140	Ac	Typical	21580	295.802	1	ENSG00000118971	CCND2	distal1
chr12	3981859	3983140	Ac	Typical	21580	295.802	1	ENSG00000111224	PARP11	proximal1
chr12	3986787	4012941	Me	Typical	2598	1818.99	1	ENSG00000118971	CCND2	distal1
chr12	3986787	4012941	Me	Typical	2598	1818.99	1	ENSG00000111224	PARP11	proximal1
chr12	4204373	4206857	Me	Typical	18197	228.511	1	ENSG00000118971	CCND2	distal1
chr12	4219077	4219309	Me	Typical	24615	99.9838	1	ENSG00000118971	CCND2	distal1
chr12	4372080	4377945	Me	Typical	3627	1435.8	2	ENSG00000118971	CCND2	proximal2
chr12	4372080	4377945	Me	Typical	3627	1435.8	2	ENSG00000111224	PARP11	distal1
chr12	4378861	4387062	Ac	Typical	3917	6943.31	2	ENSG00000118971	CCND2	proximal2
chr12	4378861	4387062	Ac	Typical	3917	6943.31	2	ENSG00000111224	PARP11	distal1
chr12	5530262	5640448	Me	Super	487	8318.87	2	ENSG00000185652	NTF3	proximal1
chr12	6860324	6864121	Ac	Typical	6288	4626.71	1	ENSG00000250510	GPR162	distal1
chr12	6860324	6864121	Ac	Typical	6288	4626.71	1	ENSG00000110811	LEPREL2	distal1
chr12	6867727	6867936	Ac	Typical	31534	88.419	1	ENSG00000250510	GPR162	distal1
chr12	6867727	6867936	Ac	Typical	31534	88.419	1	ENSG00000110811	LEPREL2	distal1
chr12	6933297	6933500	Me	Typical	33994	38.5039	1	ENSG00000250510	GPR162	proximal1
chr12	6933297	6933500	Me	Typical	33994	38.5039	1	ENSG00000110811	LEPREL2	proximal1
chr12	6935951	6939827	Ac	Typical	10143	2405.25	1	ENSG00000250510	GPR162	proximal1
chr12	6935951	6939827	Ac	Typical	10143	2405.25	1	ENSG00000110811	LEPREL2	proximal1
chr12	8085029	8092025	Ac	Typical	7214	3971.81	1	ENSG00000059804	SLC2A3	proximal1
chr12	8142493	8143092	Ac	Typical	20287	370.707	1	ENSG00000059804	SLC2A3	distal1
chr12	8394987	8396334	Ac	Typical	20243	373.445	1	ENSG00000171847	FAM90A1	proximal1
chr12	8829795	8829905	Me	Typical	33647	39.996	2	ENSG00000166532	RIMKLB	proximal2
chr12	8848915	8853888	Ac	Typical	10716	2152.89	2	ENSG00000166532	RIMKLB	proximal2
chr12	9008352	9008872	Ac	Typical	27893	130.147	1	ENSG00000166532	RIMKLB	distal1
chr12	9196036	9228578	Me	Typical	2528	1850.78	1	ENSG00000166532	RIMKLB	distal1
chr12	9945062	9950150	Ac	Typical	8504	3212.37	1	ENSG00000172243	CLEC7A	distal1
chr12	10275420	10275922	Me	Typical	26437	82.581	1	ENSG00000172243	CLEC7A	proximal1
chr12	10281120	10281841	Me	Typical	22079	136.675	1	ENSG00000172243	CLEC7A	proximal1
chr12	12224400	12225670	Me	Typical	15755	312.937	1	ENSG00000111276	CDKN1B	distal1
chr12	12229293	12229420	Me	Typical	35637	31.1403	1	ENSG00000111276	CDKN1B	distal1
chr12	12229308	12230484	Me	Typical	19771	185.994	2	ENSG00000111276	CDKN1B	distal1
chr12	12244003	12245077	Me	Typical	25021	95.5932	1	ENSG00000111276	CDKN1B	distal1
chr12	12847907	12851051	Ac	Typical	8712	3097.29	2	ENSG00000111276	CDKN1B	proximal1
chr12	12866688	12880952	Ac	Super	549	20844.6	1	ENSG00000111276	CDKN1B	proximal1
chr12	13152871	13153048	Ac	Typical	36476	48.2549	1	ENSG00000013583	HEBP1	proximal1
chr12	13154878	13159930	Me	Typical	15890	308.747	1	ENSG00000013583	HEBP1	proximal1
chr12	14989570	14989781	Ac	Typical	28379	123.497	1	ENSG00000111339	ART4	proximal1
chr12	14989570	14989781	Ac	Typical	28379	123.497	1	ENSG00000139053	PDE6H	distal1
chr12	14996265	14996905	Ac	Typical	25331	174.4	1	ENSG00000111339	ART4	proximal1
chr12	14996265	14996905	Ac	Typical	25331	174.4	1	ENSG00000139053	PDE6H	distal1
chr12	22234063	22236151	Ac	Typical	8699	3103.44	1	ENSG00000111728	ST8SIA1	distal1
chr12	31394376	31401482	Me	Typical	4518	1219.42	2	ENSG00000139160	METTL20	distal1
chr12	31406361	31406871	Me	Typical	18750	213.273	1	ENSG00000139160	METTL20	distal1
chr12	31782338	31783361	Ac	Typical	22702	249.371	1	ENSG00000139160	METTL20	proximal1
chr12	31790230	31795268	Me	Typical	17267	258.733	2	ENSG00000139160	METTL20	proximal1
chr12	31800087	31800344	Me	Typical	28926	64.3668	2	ENSG00000139160	METTL20	proximal2
chr12	31810603	31813999	Ac	Typical	6318	4602.53	1	ENSG00000139160	METTL20	proximal1
chr12	32451634	32502419	Me	Typical	42080	-1280.52	3	ENSG00000139160	METTL20	distal1
chr12	32799270	32803122	Me	Typical	8536	688.623	2	ENSG00000139160	METTL20	distal1
chr12	32814172	32815016	Me	Typical	15707	314.636	2	ENSG00000139160	METTL20	distal1
chr12	32906102	32910310	Ac	Typical	5725	5049.45	2	ENSG00000139133	ALG10	distal1
chr12	32906102	32910310	Ac	Typical	5725	5049.45	2	ENSG00000139131	YARS2	proximal1
chr12	33050102	33050531	Ac	Typical	22655	251.171	1	ENSG00000139131	YARS2	distal1
chr12	33050335	33051121	Me	Typical	28046	70.18	1	ENSG00000139131	YARS2	distal1
chr12	33057812	33058328	Me	Typical	26419	82.7099	1	ENSG00000139131	YARS2	distal1
chr12	34174328	34176453	Ac	Typical	14130	1129.05	3	ENSG00000139133	ALG10	proximal2
chr12	34359730	34367349	Me	Typical	12204	462.627	1	ENSG00000139133	ALG10	distal1
chr12	34372516	34372785	Me	Typical	34420	36.6301	2	ENSG00000139133	ALG10	distal1
chr12	34372582	34372767	Ac	Typical	42799	-57.8643	2	ENSG00000139133	ALG10	distal1
chr12	39297729	39300404	Ac	Typical	13304	1335.02	1	ENSG00000139117	CPNE8	proximal1
chr12	42537055	42540579	Ac	Typical	10574	2213.92	1	ENSG00000151233	GXYLT1	proximal1
chr12	42537055	42540579	Ac	Typical	10574	2213.92	1	ENSG00000139168	ZCRB1	distal1
chr12	42718915	42719035	Ac	Typical	35552	54.5141	1	ENSG00000151233	GXYLT1	distal1
chr12	42718915	42719035	Ac	Typical	35552	54.5141	1	ENSG00000139168	ZCRB1	proximal1
chr12	42719156	42721165	Ac	Typical	7541	3766.22	1	ENSG00000151233	GXYLT1	distal1
chr12	42719156	42721165	Ac	Typical	7541	3766.22	1	ENSG00000139168	ZCRB1	proximal1
chr12	42721262	42721386	Ac	Typical	36549	47.7412	1	ENSG00000151233	GXYLT1	distal1
chr12	42721262	42721386	Ac	Typical	36549	47.7412	1	ENSG00000139168	ZCRB1	proximal1
chr12	42721444	42721551	Ac	Typical	35029	58.3319	1	ENSG00000151233	GXYLT1	distal1
chr12	42721444	42721551	Ac	Typical	35029	58.3319	1	ENSG00000139168	ZCRB1	proximal1
chr12	48111143	48111745	Ac	Typical	33256	73.1075	1	ENSG00000111405	ENDOU	proximal1
chr12	48133172	48134252	Ac	Typical	26478	152.014	2	ENSG00000177981	ASB8	distal1
chr12	48133172	48134252	Ac	Typical	26478	152.014	2	ENSG00000177875	C12orf68	distal1
chr12	48137056	48145186	Me	Typical	3324	1529.49	2	ENSG00000177981	ASB8	distal1
chr12	48137056	48145186	Me	Typical	3324	1529.49	2	ENSG00000177875	C12orf68	distal1
chr12	48353843	48354067	Me	Typical	25577	90.2064	1	ENSG00000177981	ASB8	distal1
chr12	48353843	48354067	Me	Typical	25577	90.2064	1	ENSG00000134291	TMEM106C	proximal1
chr12	48357337	48357656	Ac	Typical	23592	219.02	1	ENSG00000177981	ASB8	distal1
chr12	48357337	48357656	Ac	Typical	23592	219.02	1	ENSG00000134291	TMEM106C	proximal1
chr12	48367117	48368839	Me	Typical	10036	579.02	1	ENSG00000177981	ASB8	distal1
chr12	48367117	48368839	Me	Typical	10036	579.02	1	ENSG00000134291	TMEM106C	proximal1
chr12	48549512	48552903	Ac	Typical	9326	2784.05	1	ENSG00000177981	ASB8	proximal1
chr12	48549512	48552903	Ac	Typical	9326	2784.05	1	ENSG00000134291	TMEM106C	distal1
chr12	48566543	48598315	Me	Typical	3444	1489.73	2	ENSG00000177981	ASB8	proximal2
chr12	48566543	48598315	Me	Typical	3444	1489.73	2	ENSG00000177875	C12orf68	proximal1
chr12	48566543	48598315	Me	Typical	3444	1489.73	2	ENSG00000134291	TMEM106C	distal1
chr12	48569083	48570727	Ac	Typical	15527	863.074	2	ENSG00000177981	ASB8	proximal2
chr12	48569083	48570727	Ac	Typical	15527	863.074	2	ENSG00000177875	C12orf68	proximal1
chr12	48569083	48570727	Ac	Typical	15527	863.074	2	ENSG00000134291	TMEM106C	distal1
chr12	49730723	49732602	Ac	Typical	15841	813.985	1	ENSG00000186897	C1QL4	proximal1
chr12	49731105	49731568	Ac	Typical	19944	392.014	1	ENSG00000186897	C1QL4	proximal1
chr12	49731646	49731748	Ac	Typical	40948	13.0379	1	ENSG00000186897	C1QL4	proximal1
chr12	49731980	49732170	Ac	Typical	32713	77.9376	1	ENSG00000186897	C1QL4	proximal1
chr12	49733494	49753320	Me	Typical	4809	1157.89	1	ENSG00000186897	C1QL4	proximal1
chr12	50037752	50038420	Ac	Typical	23307	228.268	1	ENSG00000161791	FMNL3	distal1
chr12	50037752	50038420	Ac	Typical	23307	228.268	1	ENSG00000139644	TMBIM6	distal1
chr12	50089338	50110902	Ac	Typical	14876	970.357	1	ENSG00000161791	FMNL3	proximal1
chr12	50089338	50110902	Ac	Typical	14876	970.357	1	ENSG00000139644	TMBIM6	proximal1
chr12	50098459	50123541	Me	Typical	5297	1064.04	1	ENSG00000161791	FMNL3	proximal1
chr12	50098459	50123541	Me	Typical	5297	1064.04	1	ENSG00000139644	TMBIM6	proximal1
chr12	50100341	50101346	Ac	Typical	17453	603.277	1	ENSG00000161791	FMNL3	proximal1
chr12	50100341	50101346	Ac	Typical	17453	603.277	1	ENSG00000139644	TMBIM6	proximal1
chr12	50101811	50101913	Ac	Typical	38373	35.2255	1	ENSG00000161791	FMNL3	proximal1
chr12	50101811	50101913	Ac	Typical	38373	35.2255	1	ENSG00000139644	TMBIM6	proximal1
chr12	50102777	50102979	Me	Typical	31999	47.588	1	ENSG00000161791	FMNL3	proximal1
chr12	50102777	50102979	Me	Typical	31999	47.588	1	ENSG00000139644	TMBIM6	proximal1
chr12	50336785	50375333	Me	Typical	1807	2364.06	3	ENSG00000086159	AQP6	proximal3
chr12	50336785	50375333	Me	Typical	1807	2364.06	3	ENSG00000139624	CERS5	distal1
chr12	50361058	50361292	Ac	Typical	29330	112.216	3	ENSG00000086159	AQP6	proximal3
chr12	50361058	50361292	Ac	Typical	29330	112.216	3	ENSG00000139624	CERS5	distal1
chr12	50365238	50365407	Me	Typical	26636	81.1464	2	ENSG00000086159	AQP6	proximal2
chr12	50365238	50365407	Me	Typical	26636	81.1464	2	ENSG00000139624	CERS5	distal1
chr12	50365876	50366083	Me	Typical	33482	40.7706	2	ENSG00000086159	AQP6	proximal2
chr12	50365876	50366083	Me	Typical	33482	40.7706	2	ENSG00000139624	CERS5	distal1
chr12	50464156	50464973	Ac	Typical	26425	153.147	1	ENSG00000086159	AQP6	distal1
chr12	50477484	50480594	Ac	Typical	12306	1622.12	1	ENSG00000066117	SMARCD1	proximal1
chr12	50559291	50562717	Ac	Typical	9741	2585.61	1	ENSG00000086159	AQP6	distal1
chr12	50559291	50562717	Ac	Typical	9741	2585.61	1	ENSG00000139624	CERS5	proximal1
chr12	51202964	51203151	Ac	Typical	31491	88.8157	1	ENSG00000139610	CELA1	distal1
chr12	51426317	51427916	Ac	Typical	15132	927.996	1	ENSG00000139610	CELA1	distal1
chr12	51426317	51427916	Ac	Typical	15132	927.996	1	ENSG00000050426	LETMD1	proximal1
chr12	51440379	51444390	Ac	Typical	2600	9188.54	1	ENSG00000139610	CELA1	distal1
chr12	51440379	51444390	Ac	Typical	2600	9188.54	1	ENSG00000050426	LETMD1	proximal1
chr12	51659885	51660216	Ac	Typical	21884	281.49	1	ENSG00000170545	SMAGP	proximal1
chr12	51661689	51661905	Ac	Typical	37122	43.7923	1	ENSG00000170545	SMAGP	proximal1
chr12	51662446	51664971	Ac	Typical	13604	1251.74	1	ENSG00000170545	SMAGP	proximal1
chr12	51664879	51665393	Me	Typical	25609	89.9506	1	ENSG00000170545	SMAGP	proximal1
chr12	51707648	51728090	Ac	Typical	2194	10089.2	2	ENSG00000139610	CELA1	proximal2
chr12	51707648	51728090	Ac	Typical	2194	10089.2	2	ENSG00000050426	LETMD1	distal1
chr12	51714305	53342248	Me	Super	19	100635	25	ENSG00000167612	ANKRD33	both1
chr12	51714305	53342248	Me	Super	19	100635	25	ENSG00000139610	CELA1	proximal2
chr12	51714305	53342248	Me	Super	19	100635	25	ENSG00000111057	KRT18	both1
chr12	51714305	53342248	Me	Super	19	100635	25	ENSG00000170486	KRT72	proximal1
chr12	51714305	53342248	Me	Super	19	100635	25	ENSG00000170421	KRT8	both1
chr12	51714305	53342248	Me	Super	19	100635	25	ENSG00000161849	KRT84	both1,proximal1
chr12	51714305	53342248	Me	Super	19	100635	25	ENSG00000050426	LETMD1	distal1
chr12	51714305	53342248	Me	Super	19	100635	25	ENSG00000123358	NR4A1	both1
chr12	51714305	53342248	Me	Super	19	100635	25	ENSG00000170545	SMAGP	distal1
chr12	51734853	51735458	Ac	Typical	21892	280.971	3	ENSG00000139610	CELA1	proximal2
chr12	51734853	51735458	Ac	Typical	21892	280.971	3	ENSG00000050426	LETMD1	distal1
chr12	51734853	51735458	Ac	Typical	21892	280.971	3	ENSG00000170545	SMAGP	distal1
chr12	51739112	51740302	Ac	Typical	25493	170.938	3	ENSG00000139610	CELA1	proximal2
chr12	51739112	51740302	Ac	Typical	25493	170.938	3	ENSG00000050426	LETMD1	distal1
chr12	51739112	51740302	Ac	Typical	25493	170.938	3	ENSG00000170545	SMAGP	distal1
chr12	52279707	52280236	Ac	Typical	22472	258.715	1	ENSG00000167612	ANKRD33	proximal1
chr12	52366275	52387331	Ac	Typical	42792	-3.72702	1	ENSG00000167612	ANKRD33	distal1
chr12	52417725	52427247	Ac	Typical	14952	958.304	1	ENSG00000123358	NR4A1	proximal1
chr12	53262139	53273295	Ac	Typical	3929	6925.49	3	ENSG00000161849	KRT84	distal1
chr12	53293544	53302917	Ac	Typical	3038	8314.92	1	ENSG00000111057	KRT18	distal1
chr12	53293544	53302917	Ac	Typical	3038	8314.92	1	ENSG00000170421	KRT8	distal1
chr12	53304224	53304424	Ac	Typical	31720	86.9925	1	ENSG00000111057	KRT18	distal1
chr12	53304224	53304424	Ac	Typical	31720	86.9925	1	ENSG00000170421	KRT8	distal1
chr12	53339445	53347836	Ac	Typical	1761	11388	1	ENSG00000111057	KRT18	proximal1
chr12	53339445	53347836	Ac	Typical	1761	11388	1	ENSG00000170421	KRT8	proximal1
chr12	53368895	53369079	Ac	Typical	32130	83.3103	2	ENSG00000170486	KRT72	distal1
chr12	53368895	53369079	Ac	Typical	32130	83.3103	2	ENSG00000161849	KRT84	distal1
chr12	53369407	53369622	Ac	Typical	33494	71.1226	2	ENSG00000170486	KRT72	distal1
chr12	53369407	53369622	Ac	Typical	33494	71.1226	2	ENSG00000161849	KRT84	distal1
chr12	53374028	53374268	Ac	Typical	31740	86.8126	4	ENSG00000170486	KRT72	distal1
chr12	53374028	53374268	Ac	Typical	31740	86.8126	4	ENSG00000161849	KRT84	distal1
chr12	53434744	53453399	Ac	Typical	6367	4556.24	1	ENSG00000123349	PFDN5	distal1
chr12	53459900	53460151	Ac	Typical	26434	152.977	1	ENSG00000123349	PFDN5	distal1
chr12	53688657	53690326	Ac	Typical	4874	5821.89	1	ENSG00000123349	PFDN5	proximal1
chr12	53713627	53720190	Ac	Typical	1936	10878.5	1	ENSG00000139625	MAP3K12	distal1
chr12	53713627	53720190	Ac	Typical	1936	10878.5	1	ENSG00000139546	TARBP2	distal1
chr12	53889681	53890318	Ac	Typical	29059	115.601	1	ENSG00000139625	MAP3K12	proximal1
chr12	53889681	53890318	Ac	Typical	29059	115.601	1	ENSG00000139546	TARBP2	proximal1
chr12	53892648	53897867	Ac	Typical	2410	9577.99	1	ENSG00000139625	MAP3K12	proximal1
chr12	53892648	53897867	Ac	Typical	2410	9577.99	1	ENSG00000139546	TARBP2	proximal1
chr12	54117021	54393650	Me	Super	84	36551.6	3	ENSG00000197757	HOXC6	proximal2
chr12	54117021	54393650	Me	Super	84	36551.6	3	ENSG00000180806	HOXC9	proximal1
chr12	54382608	54383968	Ac	Typical	42791	-28.571	2	ENSG00000197757	HOXC6	proximal2
chr12	54382608	54383968	Ac	Typical	42791	-28.571	2	ENSG00000180806	HOXC9	proximal1
chr12	54387676	54391276	Ac	Typical	6587	4404.69	1	ENSG00000197757	HOXC6	proximal1
chr12	54387676	54391276	Ac	Typical	6587	4404.69	1	ENSG00000180806	HOXC9	proximal1
chr12	54589961	54591705	Ac	Typical	20036	387.447	1	ENSG00000197757	HOXC6	distal1
chr12	54590218	54601376	Me	Typical	24874	97.1612	1	ENSG00000197757	HOXC6	distal1
chr12	54641709	54842294	Ac	Super	4	148643	8	ENSG00000139572	GPR84	both1
chr12	54641709	54842294	Ac	Super	4	148643	8	ENSG00000197757	HOXC6	distal1
chr12	54641709	54842294	Ac	Super	4	148643	8	ENSG00000180806	HOXC9	distal1
chr12	54665755	54706578	Ac	Super	23	81907.3	2	ENSG00000139572	GPR84	distal1
chr12	54688632	54689270	Me	Typical	25017	95.6382	2	ENSG00000139572	GPR84	distal1
chr12	55377948	55379477	Ac	Typical	17860	560.476	1	ENSG00000135426	TESPA1	proximal1
chr12	55380391	55383948	Ac	Typical	10703	2158.01	1	ENSG00000135426	TESPA1	proximal1
chr12	55385002	55398466	Me	Typical	2278	1993.84	2	ENSG00000135426	TESPA1	proximal1
chr12	55836832	55846906	Me	Typical	16078	301.9	1	ENSG00000179695	OR6C2	proximal1
chr12	55846424	55846524	Me	Typical	36559	27.186	1	ENSG00000179695	OR6C2	proximal1
chr12	56006061	56021661	Me	Typical	14305	369.906	2	ENSG00000179695	OR6C2	distal1
chr12	56130514	56133651	Ac	Typical	14610	1021.88	2	ENSG00000135414	GDF11	proximal2
chr12	56136405	56136827	Ac	Typical	19693	409.325	2	ENSG00000135414	GDF11	proximal2
chr12	56137211	56137640	Ac	Typical	23286	228.834	2	ENSG00000135414	GDF11	proximal2
chr12	56138748	56139242	Ac	Typical	22133	270.876	2	ENSG00000135414	GDF11	proximal2
chr12	56139489	56139697	Ac	Typical	31808	86.1731	2	ENSG00000135414	GDF11	proximal2
chr12	56139847	56140061	Ac	Typical	27603	134.245	2	ENSG00000135414	GDF11	proximal2
chr12	56205066	56230185	Ac	Super	1183	14432.8	1	ENSG00000065357	DGKA	distal1
chr12	56205066	56230185	Ac	Super	1183	14432.8	1	ENSG00000123353	ORMDL2	proximal1
chr12	56205066	56230185	Ac	Super	1183	14432.8	1	ENSG00000205323	SARNP	proximal1
chr12	56318019	56326630	Ac	Typical	1233	14121.4	1	ENSG00000065357	DGKA	proximal1
chr12	56318019	56326630	Ac	Typical	1233	14121.4	1	ENSG00000123353	ORMDL2	distal1
chr12	56318019	56326630	Ac	Typical	1233	14121.4	1	ENSG00000205323	SARNP	distal1
chr12	56333911	56334506	Ac	Typical	33655	69.6773	1	ENSG00000135414	GDF11	distal1
chr12	56385562	56406925	Ac	Typical	5136	5555.73	1	ENSG00000139531	SUOX	proximal1
chr12	56389453	56392852	Ac	Typical	8415	3261.77	1	ENSG00000139531	SUOX	proximal1
chr12	56408101	56423973	Ac	Typical	2698	8985.75	1	ENSG00000135414	GDF11	distal1
chr12	56580264	56585883	Ac	Typical	5432	5278.18	1	ENSG00000139613	SMARCC2	proximal1
chr12	56581616	56582705	Me	Typical	42063	-150.393	1	ENSG00000139613	SMARCC2	proximal1
chr12	56858150	56858252	Ac	Typical	41159	9.89318	1	ENSG00000139613	SMARCC2	distal1
chr12	57398598	57403783	Ac	Typical	12959	1430.25	3	ENSG00000166860	ZBTB39	proximal2
chr12	57406596	57406801	Me	Typical	38715	16.705	2	ENSG00000166860	ZBTB39	proximal1
chr12	57406696	57406814	Me	Typical	39882	8.85587	2	ENSG00000166860	ZBTB39	proximal1
chr12	57407696	57407891	Me	Typical	22322	132.202	2	ENSG00000166860	ZBTB39	proximal1
chr12	57408236	57408504	Me	Typical	25388	91.8577	2	ENSG00000166860	ZBTB39	proximal1
chr12	57611504	57650892	Ac	Typical	2272	9891.17	1	ENSG00000139269	INHBE	distal1
chr12	57611504	57650892	Ac	Typical	2272	9891.17	1	ENSG00000185482	STAC3	proximal1
chr12	57642452	57642886	Ac	Typical	25079	179.342	1	ENSG00000139269	INHBE	distal1
chr12	57642452	57642886	Ac	Typical	25079	179.342	1	ENSG00000185482	STAC3	proximal1
chr12	57643053	57643489	Ac	Typical	25423	172.303	1	ENSG00000139269	INHBE	distal1
chr12	57643053	57643489	Ac	Typical	25423	172.303	1	ENSG00000185482	STAC3	proximal1
chr12	57845222	57854306	Ac	Typical	2207	10062.8	2	ENSG00000139269	INHBE	proximal2
chr12	57845222	57854306	Ac	Typical	2207	10062.8	2	ENSG00000185482	STAC3	distal1
chr12	57983474	57987286	Ac	Typical	10134	2410.2	1	ENSG00000135439	AGAP2	distal1
chr12	57983474	57987286	Ac	Typical	10134	2410.2	1	ENSG00000166908	PIP4K2C	proximal1
chr12	57983474	57987286	Ac	Typical	10134	2410.2	1	ENSG00000135452	TSPAN31	distal1
chr12	58116865	58132338	Me	Typical	1931	2253.72	1	ENSG00000135439	AGAP2	proximal1
chr12	58116865	58132338	Me	Typical	1931	2253.72	1	ENSG00000166908	PIP4K2C	distal1
chr12	58116865	58132338	Me	Typical	1931	2253.72	1	ENSG00000135452	TSPAN31	proximal1
chr12	58130327	58130549	Ac	Typical	28412	123.029	1	ENSG00000135439	AGAP2	proximal1
chr12	58130327	58130549	Ac	Typical	28412	123.029	1	ENSG00000166908	PIP4K2C	distal1
chr12	58130327	58130549	Ac	Typical	28412	123.029	1	ENSG00000135452	TSPAN31	proximal1
chr12	58137443	58140353	Ac	Typical	6207	4670.13	1	ENSG00000135439	AGAP2	proximal1
chr12	58137443	58140353	Ac	Typical	6207	4670.13	1	ENSG00000166908	PIP4K2C	distal1
chr12	58137443	58140353	Ac	Typical	6207	4670.13	1	ENSG00000135452	TSPAN31	proximal1
chr12	64202290	64317706	Me	Super	593	6571.32	1	ENSG00000196935	SRGAP1	proximal1
chr12	64612350	64682567	Me	Super	813	4729.21	1	ENSG00000196935	SRGAP1	distal1
chr12	65262705	65288404	Me	Typical	3763	1393.1	2	ENSG00000156076	WIF1	distal1
chr12	65283181	65283463	Me	Typical	25254	93.0461	2	ENSG00000156076	WIF1	distal1
chr12	65283676	65283797	Me	Typical	31251	51.4987	2	ENSG00000156076	WIF1	distal1
chr12	65293000	65303354	Me	Typical	6920	838.254	2	ENSG00000156076	WIF1	distal1
chr12	65506634	65509542	Me	Typical	13721	394.335	1	ENSG00000156076	WIF1	proximal1
chr12	65515481	65516168	Me	Typical	23677	111.332	1	ENSG00000156076	WIF1	proximal1
chr12	65519794	65520036	Me	Typical	25239	93.2218	1	ENSG00000156076	WIF1	proximal1
chr12	71808924	71884668	Me	Super	866	4427.64	1	ENSG00000080371	RAB21	distal1
chr12	72034985	72035783	Ac	Typical	23844	211.374	1	ENSG00000080371	RAB21	distal1
chr12	72115498	72126236	Ac	Typical	16306	744.305	2	ENSG00000080371	RAB21	proximal2
chr12	72147160	72151051	Ac	Typical	8696	3106.79	2	ENSG00000080371	RAB21	proximal2
chr12	75871823	75877107	Me	Typical	22707	125.669	1	ENSG00000179941	BBS10	distal1
chr12	75903531	75906745	Ac	Typical	7443	3819.89	1	ENSG00000111615	KRR1	proximal1
chr12	75903531	75906745	Ac	Typical	7443	3819.89	1	ENSG00000139289	PHLDA1	distal1
chr12	76424215	76428583	Ac	Typical	8336	3296.48	1	ENSG00000111615	KRR1	distal1
chr12	76424215	76428583	Ac	Typical	8336	3296.48	1	ENSG00000139289	PHLDA1	proximal1
chr12	76458655	76488441	Ac	Typical	6851	4220.7	1	ENSG00000179941	BBS10	distal1
chr12	76468455	76468914	Ac	Typical	26042	159.747	1	ENSG00000179941	BBS10	distal1
chr12	76470994	76471105	Ac	Typical	38738	32.7647	1	ENSG00000179941	BBS10	distal1
chr12	76473503	76480013	Ac	Typical	6979	4135.05	1	ENSG00000179941	BBS10	distal1
chr12	76741058	76743255	Ac	Typical	10620	2197.67	2	ENSG00000179941	BBS10	proximal2
chr12	89916395	89921877	Ac	Typical	4096	6702.26	1	ENSG00000257594	GALNT4	proximal1
chr12	89916395	89921877	Ac	Typical	4096	6702.26	1	ENSG00000139323	POC1B	proximal1
chr12	89916395	89921877	Ac	Typical	4096	6702.26	1	ENSG00000259075	POC1B-GALNT4	proximal1
chr12	89919889	89920016	Me	Typical	33325	41.3865	1	ENSG00000257594	GALNT4	proximal1
chr12	89919889	89920016	Me	Typical	33325	41.3865	1	ENSG00000139323	POC1B	proximal1
chr12	89919889	89920016	Me	Typical	33325	41.3865	1	ENSG00000259075	POC1B-GALNT4	proximal1
chr12	92529790	92530675	Ac	Typical	24544	192.863	2	ENSG00000133639	BTG1	proximal2
chr12	92534521	92544857	Ac	Typical	3839	7054.59	2	ENSG00000133639	BTG1	proximal2
chr12	92537777	92539825	Ac	Typical	7977	3519.23	2	ENSG00000133639	BTG1	proximal2
chr12	92539832	92541780	Ac	Typical	10645	2186.53	2	ENSG00000133639	BTG1	proximal2
chr12	93958148	93972641	Ac	Typical	2665	9047.34	1	ENSG00000120833	SOCS2	proximal1
chr12	94126416	94180282	Ac	Super	896	16667.9	2	ENSG00000120833	SOCS2	distal1
chr12	95930556	95930707	Me	Typical	34650	35.468	1	ENSG00000136014	USP44	proximal1
chr12	95937949	95946513	Me	Typical	13236	415.603	1	ENSG00000136014	USP44	proximal1
chr12	95940135	95943729	Ac	Typical	14989	952.686	1	ENSG00000136014	USP44	proximal1
chr12	98798476	98842027	Me	Typical	1399	2880.91	3	ENSG00000120868	APAF1	distal1
chr12	98798476	98842027	Me	Typical	1399	2880.91	3	ENSG00000166130	IKBIP	distal1
chr12	98873341	98875668	Me	Typical	21397	150.112	1	ENSG00000111666	CHPT1	distal1
chr12	98879988	98880095	Me	Typical	38144	19.6991	1	ENSG00000111666	CHPT1	distal1
chr12	98895774	98899639	Ac	Typical	1741	11463.3	1	ENSG00000111666	CHPT1	distal1
chr12	99036526	99041185	Ac	Typical	5645	5105.12	1	ENSG00000120868	APAF1	proximal1
chr12	99036526	99041185	Ac	Typical	5645	5105.12	1	ENSG00000166130	IKBIP	proximal1
chr12	99049969	99050927	Ac	Typical	17124	639.877	1	ENSG00000120868	APAF1	proximal1
chr12	99049969	99050927	Ac	Typical	17124	639.877	1	ENSG00000166130	IKBIP	proximal1
chr12	101799592	101803727	Ac	Typical	3342	7784.22	2	ENSG00000120805	ARL1	proximal2
chr12	101810599	101821193	Me	Typical	14245	372.245	1	ENSG00000120805	ARL1	proximal1
chr12	102087455	102095423	Ac	Typical	1979	10711.5	1	ENSG00000111666	CHPT1	proximal1
chr12	102097330	102097460	Ac	Typical	34366	63.9798	1	ENSG00000111666	CHPT1	proximal1
chr12	102099383	102102411	Ac	Typical	15892	806.834	1	ENSG00000111666	CHPT1	proximal1
chr12	108071171	108072359	Me	Typical	14027	380.672	1	ENSG00000136045	PWP1	proximal1
chr12	108077794	108081357	Ac	Typical	5776	5009.31	1	ENSG00000136045	PWP1	proximal1
chr12	108150657	108363848	Me	Super	237	16461.9	3	ENSG00000187855	ASCL4	both1
chr12	108150657	108363848	Me	Super	237	16461.9	3	ENSG00000136045	PWP1	distal1
chr12	108951949	108952509	Ac	Typical	24453	195.327	1	ENSG00000189046	ALKBH2	distal1
chr12	108951949	108952509	Ac	Typical	24453	195.327	1	ENSG00000136003	ISCU	proximal1
chr12	108951949	108952509	Ac	Typical	24453	195.327	1	ENSG00000075856	SART3	proximal1
chr12	108951949	108952509	Ac	Typical	24453	195.327	1	ENSG00000076248	UNG	distal1
chr12	108952517	108959752	Ac	Super	651	19415.2	2	ENSG00000189046	ALKBH2	distal1
chr12	108952517	108959752	Ac	Super	651	19415.2	2	ENSG00000136003	ISCU	proximal2
chr12	108952517	108959752	Ac	Super	651	19415.2	2	ENSG00000075856	SART3	proximal2
chr12	108952517	108959752	Ac	Super	651	19415.2	2	ENSG00000076248	UNG	distal1
chr12	109009282	109041091	Ac	Super	285	27562.6	2	ENSG00000189046	ALKBH2	distal1
chr12	109009282	109041091	Ac	Super	285	27562.6	2	ENSG00000136003	ISCU	distal1
chr12	109009282	109041091	Ac	Super	285	27562.6	2	ENSG00000075856	SART3	distal1
chr12	109009282	109041091	Ac	Super	285	27562.6	2	ENSG00000110876	SELPLG	proximal1
chr12	109009282	109041091	Ac	Super	285	27562.6	2	ENSG00000076248	UNG	distal1
chr12	109020076	109030070	Ac	Super	322	26375.5	1	ENSG00000189046	ALKBH2	distal1
chr12	109020076	109030070	Ac	Super	322	26375.5	1	ENSG00000110876	SELPLG	proximal1
chr12	109020076	109030070	Ac	Super	322	26375.5	1	ENSG00000076248	UNG	distal1
chr12	109529150	109532240	Ac	Typical	10654	2178.49	2	ENSG00000189046	ALKBH2	proximal2
chr12	109529150	109532240	Ac	Typical	10654	2178.49	2	ENSG00000136003	ISCU	distal1
chr12	109529150	109532240	Ac	Typical	10654	2178.49	2	ENSG00000075856	SART3	distal1
chr12	109529150	109532240	Ac	Typical	10654	2178.49	2	ENSG00000110876	SELPLG	distal1
chr12	109529150	109532240	Ac	Typical	10654	2178.49	2	ENSG00000076248	UNG	proximal2
chr12	109534944	109536669	Ac	Typical	15937	799.518	2	ENSG00000189046	ALKBH2	proximal2
chr12	109534944	109536669	Ac	Typical	15937	799.518	2	ENSG00000136003	ISCU	distal1
chr12	109534944	109536669	Ac	Typical	15937	799.518	2	ENSG00000075856	SART3	distal1
chr12	109534944	109536669	Ac	Typical	15937	799.518	2	ENSG00000110876	SELPLG	distal1
chr12	109534944	109536669	Ac	Typical	15937	799.518	2	ENSG00000076248	UNG	proximal2
chr12	109535021	109535900	Ac	Typical	17342	615	2	ENSG00000189046	ALKBH2	proximal2
chr12	109535021	109535900	Ac	Typical	17342	615	2	ENSG00000136003	ISCU	distal1
chr12	109535021	109535900	Ac	Typical	17342	615	2	ENSG00000075856	SART3	distal1
chr12	109535021	109535900	Ac	Typical	17342	615	2	ENSG00000110876	SELPLG	distal1
chr12	109535021	109535900	Ac	Typical	17342	615	2	ENSG00000076248	UNG	proximal2
chr12	109536079	109536190	Ac	Typical	38265	35.9738	2	ENSG00000189046	ALKBH2	proximal2
chr12	109536079	109536190	Ac	Typical	38265	35.9738	2	ENSG00000136003	ISCU	distal1
chr12	109536079	109536190	Ac	Typical	38265	35.9738	2	ENSG00000075856	SART3	distal1
chr12	109536079	109536190	Ac	Typical	38265	35.9738	2	ENSG00000110876	SELPLG	distal1
chr12	109536079	109536190	Ac	Typical	38265	35.9738	2	ENSG00000076248	UNG	proximal2
chr12	109547484	109550287	Ac	Typical	18016	544.623	1	ENSG00000189046	ALKBH2	proximal1
chr12	109547484	109550287	Ac	Typical	18016	544.623	1	ENSG00000110876	SELPLG	distal1
chr12	109547484	109550287	Ac	Typical	18016	544.623	1	ENSG00000076248	UNG	proximal1
chr12	110903038	110903438	Ac	Typical	27487	135.883	1	ENSG00000111231	GPN3	proximal1
chr12	110904384	110908386	Ac	Typical	3550	7463.05	1	ENSG00000111231	GPN3	proximal1
chr12	112274819	112285086	Ac	Typical	2338	9728.43	1	ENSG00000089022	MAPKAPK5	proximal1
chr12	112275271	112276778	Ac	Typical	17661	581.777	1	ENSG00000089022	MAPKAPK5	proximal1
chr12	112277388	112281649	Ac	Typical	2937	8490.32	1	ENSG00000089022	MAPKAPK5	proximal1
chr12	112282538	112282860	Ac	Typical	25227	176.269	1	ENSG00000089022	MAPKAPK5	proximal1
chr12	112283302	112283405	Ac	Typical	40063	22.2744	1	ENSG00000089022	MAPKAPK5	proximal1
chr12	112284036	112284143	Ac	Typical	36642	47.1271	1	ENSG00000089022	MAPKAPK5	proximal1
chr12	112823980	112825899	Ac	Typical	15178	920.31	2	ENSG00000089022	MAPKAPK5	distal1
chr12	112845403	112845589	Ac	Typical	36801	45.9841	1	ENSG00000089022	MAPKAPK5	distal1
chr12	112845750	112847662	Ac	Typical	4282	6494.89	1	ENSG00000089022	MAPKAPK5	distal1
chr12	112848908	112849496	Ac	Typical	28231	125.417	1	ENSG00000089022	MAPKAPK5	distal1
chr12	113631983	113632090	Ac	Typical	39375	27.8356	2	ENSG00000135094	SDS	distal1
chr12	113631983	113632090	Ac	Typical	39375	27.8356	2	ENSG00000139410	SDSL	distal1
chr12	113858175	113862100	Ac	Typical	5327	5388.83	1	ENSG00000135094	SDS	proximal1
chr12	113858175	113862100	Ac	Typical	5327	5388.83	1	ENSG00000139410	SDSL	proximal1
chr12	113864667	113875171	Me	Typical	10753	536.186	2	ENSG00000135094	SDS	proximal1
chr12	113864667	113875171	Me	Typical	10753	536.186	2	ENSG00000139410	SDSL	proximal1
chr12	114399686	114498811	Me	Super	633	6054.96	2	ENSG00000122965	RBM19	proximal1
chr12	114401711	114401891	Ac	Typical	37788	39.0866	1	ENSG00000122965	RBM19	proximal1
chr12	114402864	114405311	Ac	Typical	8654	3126.44	1	ENSG00000122965	RBM19	proximal1
chr12	116373794	116374051	Me	Typical	27034	77.7666	1	ENSG00000122965	RBM19	distal1
chr12	118792920	118800017	Ac	Typical	3030	8330.1	1	ENSG00000111707	SUDS3	proximal1
chr12	118792920	118800017	Ac	Typical	3030	8330.1	1	ENSG00000135090	TAOK3	proximal1
chr12	118802692	118802903	Ac	Typical	31964	84.7342	1	ENSG00000111707	SUDS3	proximal1
chr12	118802692	118802903	Ac	Typical	31964	84.7342	1	ENSG00000135090	TAOK3	proximal1
chr12	118808190	118816612	Ac	Typical	3280	7877.14	1	ENSG00000111707	SUDS3	proximal1
chr12	118808190	118816612	Ac	Typical	3280	7877.14	1	ENSG00000135090	TAOK3	proximal1
chr12	120662365	120674333	Ac	Typical	1569	12232.5	1	ENSG00000089159	PXN	distal1
chr12	120703193	120703561	Ac	Typical	21451	302.233	1	ENSG00000089159	PXN	proximal1
chr12	120703777	120704035	Ac	Typical	29346	111.981	1	ENSG00000089159	PXN	proximal1
chr12	122230860	122246183	Ac	Super	111	38758.4	2	ENSG00000110801	PSMD9	distal1
chr12	122325044	122328586	Ac	Typical	6553	4423.33	2	ENSG00000110801	PSMD9	proximal2
chr12	122329672	122333572	Ac	Typical	5700	5069.07	2	ENSG00000110801	PSMD9	proximal2
chr12	123754746	123754846	Ac	Typical	39935	23.3913	1	ENSG00000111328	CDK2AP1	proximal1
chr12	123754746	123754846	Ac	Typical	39935	23.3913	1	ENSG00000086598	TMED2	distal1
chr12	123756722	123757019	Ac	Typical	25658	167.085	1	ENSG00000111328	CDK2AP1	proximal1
chr12	123756722	123757019	Ac	Typical	25658	167.085	1	ENSG00000086598	TMED2	distal1
chr12	124059786	124061215	Me	Typical	25081	95.0408	1	ENSG00000111328	CDK2AP1	distal1
chr12	124059786	124061215	Me	Typical	25081	95.0408	1	ENSG00000086598	TMED2	proximal1
chr12	124066241	124071363	Ac	Typical	4869	5831.21	1	ENSG00000111328	CDK2AP1	distal1
chr12	124066241	124071363	Ac	Typical	4869	5831.21	1	ENSG00000086598	TMED2	proximal1
chr12	129304532	129480162	Me	Super	217	17584.7	1	ENSG00000151952	TMEM132D	distal1
chr12	129692513	129698966	Me	Typical	12486	448.528	1	ENSG00000151952	TMEM132D	distal1
chr12	130391634	130391843	Me	Typical	26860	79.2906	2	ENSG00000151952	TMEM132D	proximal2
chr12	130543299	130543471	Me	Typical	34548	36.029	1	ENSG00000060709	RIMBP2	distal1
chr12	131201092	131201269	Me	Typical	23775	109.895	1	ENSG00000060709	RIMBP2	proximal1
chr12	131576681	131576944	Me	Typical	30711	54.2049	1	ENSG00000198598	MMP17	distal1
chr12	131580947	131581332	Me	Typical	19085	203.422	1	ENSG00000198598	MMP17	distal1
chr12	131598307	131600345	Me	Typical	15110	336.808	2	ENSG00000198598	MMP17	distal1
chr12	132301261	132301414	Me	Typical	30659	54.4296	1	ENSG00000198598	MMP17	proximal1
chr12	132303241	132304145	Me	Typical	18979	206.044	1	ENSG00000198598	MMP17	proximal1
chr12	132306395	132312192	Me	Typical	4123	1304.03	1	ENSG00000198598	MMP17	proximal1
chr12	132307249	132307555	Me	Typical	21029	157.461	1	ENSG00000198598	MMP17	proximal1
chr12	132308666	132308885	Me	Typical	30015	57.9287	1	ENSG00000198598	MMP17	proximal1
chr12	132309618	132310203	Me	Typical	16543	285.63	1	ENSG00000198598	MMP17	proximal1
chr12	132310665	132310769	Me	Typical	31949	47.8154	1	ENSG00000198598	MMP17	proximal1
chr12	132311104	132311360	Me	Typical	27529	73.9515	1	ENSG00000198598	MMP17	proximal1
chr12	132313642	132313844	Ac	Typical	36317	49.5031	1	ENSG00000198598	MMP17	proximal1
chr12	132984992	132985521	Me	Typical	18443	220.904	2	ENSG00000187848	P2RX2	distal1
chr12	133177486	133178756	Me	Typical	21318	151.987	1	ENSG00000187848	P2RX2	proximal1
chr12	133180238	133182028	Me	Typical	8935	656.5	1	ENSG00000187848	P2RX2	proximal1
chr12	133182857	133183655	Me	Typical	20959	158.743	1	ENSG00000187848	P2RX2	proximal1
chr12	133185502	133186088	Me	Typical	17765	241.228	1	ENSG00000187848	P2RX2	proximal1
chr12	133186376	133188695	Me	Typical	11232	512.727	1	ENSG00000187848	P2RX2	proximal1
chr12	133186714	133186814	Me	Typical	39427	12.4584	1	ENSG00000187848	P2RX2	proximal1
chr12	133187525	133187736	Me	Typical	26810	79.741	1	ENSG00000187848	P2RX2	proximal1
chr12	133188097	133188295	Me	Typical	24520	100.988	1	ENSG00000187848	P2RX2	proximal1
chr12	133189061	133189266	Me	Typical	30264	56.5792	1	ENSG00000187848	P2RX2	proximal1
chr12	133189161	133189285	Me	Typical	34450	36.4608	1	ENSG00000187848	P2RX2	proximal1
chr12	133199058	133199311	Ac	Typical	32209	82.6526	1	ENSG00000187848	P2RX2	proximal1
chr13	21505772	21511169	Me	Typical	14353	367.79	2	ENSG00000173141	MRP63	distal1
chr13	21505772	21511169	Me	Typical	14353	367.79	2	ENSG00000165480	SKA3	distal1
chr13	21516518	21519073	Me	Typical	21946	139.138	2	ENSG00000173141	MRP63	distal1
chr13	21516518	21519073	Me	Typical	21946	139.138	2	ENSG00000165480	SKA3	distal1
chr13	21748008	21752634	Ac	Typical	5376	5335.75	1	ENSG00000173141	MRP63	proximal1
chr13	21748008	21752634	Ac	Typical	5376	5335.75	1	ENSG00000165480	SKA3	proximal1
chr13	21754550	21755162	Ac	Typical	32818	77.0734	1	ENSG00000173141	MRP63	proximal1
chr13	21754550	21755162	Ac	Typical	32818	77.0734	1	ENSG00000165480	SKA3	proximal1
chr13	23996974	24099752	Me	Super	739	5233.58	1	ENSG00000027001	MIPEP	distal1
chr13	24461369	24495432	Me	Typical	3529	1463.62	1	ENSG00000027001	MIPEP	proximal1
chr13	24462655	24463642	Ac	Typical	19316	438.113	1	ENSG00000027001	MIPEP	proximal1
chr13	24470470	24470625	Me	Typical	38727	16.6499	1	ENSG00000027001	MIPEP	proximal1
chr13	24470512	24470725	Me	Typical	39044	14.8515	1	ENSG00000027001	MIPEP	proximal1
chr13	24471269	24471402	Me	Typical	39620	11.1168	1	ENSG00000027001	MIPEP	proximal1
chr13	25246585	25256659	Ac	Typical	32519	79.8594	1	ENSG00000075673	ATP12A	proximal1
chr13	25249054	25251548	Me	Typical	14285	370.872	1	ENSG00000075673	ATP12A	proximal1
chr13	25255902	25256272	Ac	Typical	28619	120.504	1	ENSG00000075673	ATP12A	proximal1
chr13	25256102	25256336	Me	Typical	26718	80.4862	1	ENSG00000075673	ATP12A	proximal1
chr13	25263352	25265196	Me	Typical	17713	242.942	1	ENSG00000075673	ATP12A	proximal1
chr13	25270170	25270378	Me	Typical	38243	19.2442	1	ENSG00000075673	ATP12A	proximal1
chr13	25553342	25559265	Me	Typical	11886	476.775	1	ENSG00000075673	ATP12A	distal1
chr13	25563420	25563531	Me	Typical	34449	36.4621	1	ENSG00000075673	ATP12A	distal1
chr13	26133047	26133281	Me	Typical	39053	14.8052	1	ENSG00000180730	SHISA2	distal1
chr13	26136027	26136134	Ac	Typical	40733	15.5476	1	ENSG00000180730	SHISA2	distal1
chr13	26627734	26627968	Me	Typical	32809	43.7646	1	ENSG00000180730	SHISA2	proximal1
chr13	26635346	26636476	Me	Typical	22207	134.227	1	ENSG00000180730	SHISA2	proximal1
chr13	26648437	26662581	Me	Typical	7260	802.726	1	ENSG00000180730	SHISA2	proximal1
chr13	27545229	27583716	Ac	Typical	4403	6371	1	ENSG00000183463	URAD	distal1
chr13	28023725	28121682	Me	Super	607	6305.09	1	ENSG00000165556	CDX2	distal1
chr13	28556643	28556768	Me	Typical	36021	29.5083	2	ENSG00000183463	URAD	proximal1
chr13	28566626	28566729	Me	Typical	33223	41.8553	1	ENSG00000183463	URAD	proximal1
chr13	32007481	32019885	Me	Typical	16753	277.168	1	ENSG00000133105	RXFP2	distal1
chr13	52014684	52014785	Ac	Typical	37105	43.9248	1	ENSG00000102796	DHRS12	distal1
chr13	52357473	52399349	Ac	Typical	9716	2598.92	2	ENSG00000102796	DHRS12	proximal1
chr13	52357473	52399349	Ac	Typical	9716	2598.92	2	ENSG00000197168	NEK5	distal1
chr13	52369778	52377660	Me	Typical	22448	129.786	1	ENSG00000102796	DHRS12	proximal1
chr13	52376496	52380023	Ac	Typical	9592	2661.81	1	ENSG00000102796	DHRS12	proximal1
chr13	52386854	52394066	Me	Typical	14662	354.973	1	ENSG00000197168	NEK5	distal1
chr13	52701341	52702110	Ac	Typical	29603	108.927	1	ENSG00000197168	NEK5	proximal1
chr13	53166110	53176144	Me	Typical	17996	234.23	2	ENSG00000139675	HNRNPA1L2	proximal2
chr13	53190931	53191076	Ac	Typical	32203	82.7238	2	ENSG00000139675	HNRNPA1L2	proximal2
chr13	53190949	53192065	Ac	Typical	18255	524.073	2	ENSG00000139675	HNRNPA1L2	proximal2
chr13	53375592	53375716	Me	Typical	32451	45.4715	1	ENSG00000139675	HNRNPA1L2	distal1
chr13	81023698	81159959	Me	Typical	42219	-2389.89	4	ENSG00000183098	GPC6	distal1
chr13	81122209	81189438	Ac	Typical	42876	-13971.4	3	ENSG00000183098	GPC6	distal1
chr13	81443202	81443417	Me	Typical	39023	14.981	4	ENSG00000183098	GPC6	distal1
chr13	81447803	81448046	Me	Typical	36730	26.4342	4	ENSG00000183098	GPC6	distal1
chr13	90387326	90585319	Ac	Typical	42874	-32069.2	6	ENSG00000183098	GPC6	distal1
chr13	90436147	90456297	Me	Typical	42206	-2720.35	5	ENSG00000183098	GPC6	distal1
chr13	91527422	91542732	Me	Typical	42166	-2166.4	1	ENSG00000204442	FAM155A	distal1
chr13	91533996	91540326	Ac	Typical	42870	-1365.6	1	ENSG00000204442	FAM155A	distal1
chr13	91548391	91559771	Me	Typical	42165	-1179.37	1	ENSG00000204442	FAM155A	distal1
chr13	93214034	93226165	Ac	Typical	42861	-2386.73	2	ENSG00000204442	FAM155A	distal1
chr13	93221577	93226190	Me	Typical	42104	-602.329	2	ENSG00000204442	FAM155A	distal1
chr13	93231275	93231514	Me	Typical	40550	1.40645	2	ENSG00000204442	FAM155A	distal1
chr13	93235765	93235973	Me	Typical	39612	11.1339	2	ENSG00000204442	FAM155A	distal1
chr13	93242230	93242366	Ac	Typical	41464	4.27188	2	ENSG00000204442	FAM155A	distal1
chr13	93875127	93875251	Me	Typical	42098	-23.1753	3	ENSG00000183098	GPC6	proximal3
chr13	93875476	93875585	Me	Typical	34865	34.5264	3	ENSG00000183098	GPC6	proximal3
chr13	93875896	93882284	Ac	Typical	42859	-189.398	4	ENSG00000183098	GPC6	proximal3
chr13	93875919	93876130	Me	Typical	36362	28.0753	3	ENSG00000183098	GPC6	proximal3
chr13	93876019	93876141	Me	Typical	37497	22.833	3	ENSG00000183098	GPC6	proximal3
chr13	93876560	93877746	Me	Typical	15061	338.89	3	ENSG00000183098	GPC6	proximal3
chr13	93877786	93880343	Me	Typical	4479	1225.58	4	ENSG00000183098	GPC6	proximal3
chr13	93880422	93881600	Me	Typical	12430	450.967	4	ENSG00000183098	GPC6	proximal3
chr13	93881802	93881904	Me	Typical	39033	14.8978	4	ENSG00000183098	GPC6	proximal3
chr13	93882307	93882413	Me	Typical	40449	2.8389	4	ENSG00000183098	GPC6	proximal3
chr13	93882487	93882594	Me	Typical	39136	14.3681	4	ENSG00000183098	GPC6	proximal3
chr13	93882800	93883321	Me	Typical	24720	98.8681	4	ENSG00000183098	GPC6	proximal3
chr13	93883776	93884133	Me	Typical	34385	36.8294	4	ENSG00000183098	GPC6	proximal3
chr13	93884301	93884701	Me	Typical	42097	-8.22801	4	ENSG00000183098	GPC6	proximal3
chr13	93884451	93884609	Ac	Typical	41408	5.49196	4	ENSG00000183098	GPC6	proximal3
chr13	93885946	93886943	Ac	Typical	42858	-176.328	4	ENSG00000183098	GPC6	proximal3
chr13	93892129	93905912	Me	Typical	42096	-920.557	3	ENSG00000183098	GPC6	proximal3
chr13	93898418	93898607	Ac	Typical	40798	14.7776	3	ENSG00000183098	GPC6	proximal3
chr13	95077598	95101100	Me	Typical	15175	334.399	1	ENSG00000152749	GPR180	distal1
chr13	95085781	95085941	Ac	Typical	35651	53.7212	1	ENSG00000152749	GPR180	distal1
chr13	95252603	95255724	Ac	Typical	16372	734.556	1	ENSG00000152749	GPR180	proximal1
chr13	96278666	96286643	Me	Typical	8431	697.154	1	ENSG00000134874	DZIP1	proximal1
chr13	96294490	96294660	Me	Typical	33761	39.4423	1	ENSG00000134874	DZIP1	proximal1
chr13	96295920	96296081	Me	Typical	38672	16.9532	1	ENSG00000134874	DZIP1	proximal1
chr13	99919125	99922462	Ac	Typical	18525	497.121	2	ENSG00000125245	GPR18	proximal1
chr13	100105430	100111701	Ac	Typical	28550	121.235	1	ENSG00000125304	TM9SF2	distal1
chr13	100147545	100157730	Ac	Typical	2693	8993.79	1	ENSG00000125304	TM9SF2	proximal1
chr13	103210395	103244122	Me	Typical	5807	983.377	1	ENSG00000134899	ERCC5	distal1
chr13	103210395	103244122	Me	Typical	5807	983.377	1	ENSG00000134900	TPP2	proximal1
chr13	103244353	103245261	Ac	Typical	19036	458.125	1	ENSG00000134899	ERCC5	distal1
chr13	103244353	103245261	Ac	Typical	19036	458.125	1	ENSG00000134900	TPP2	proximal1
chr13	103247060	103260772	Ac	Typical	3355	7762.27	1	ENSG00000134899	ERCC5	distal1
chr13	103247060	103260772	Ac	Typical	3355	7762.27	1	ENSG00000134900	TPP2	proximal1
chr13	103247174	103253346	Ac	Typical	4388	6391.07	1	ENSG00000134899	ERCC5	distal1
chr13	103247174	103253346	Ac	Typical	4388	6391.07	1	ENSG00000134900	TPP2	proximal1
chr13	103247665	103251073	Ac	Typical	4740	5960.36	1	ENSG00000134899	ERCC5	distal1
chr13	103247665	103251073	Ac	Typical	4740	5960.36	1	ENSG00000134900	TPP2	proximal1
chr13	103496578	103501201	Ac	Typical	7002	4120.01	1	ENSG00000134899	ERCC5	proximal1
chr13	103496578	103501201	Ac	Typical	7002	4120.01	1	ENSG00000134900	TPP2	distal1
chr13	108492490	108668452	Me	Typical	42091	-10804.1	13	ENSG00000204442	FAM155A	proximal2
chr13	108494533	108669701	Ac	Typical	42846	-10990.1	13	ENSG00000204442	FAM155A	proximal2
chr13	108501864	108502081	Ac	Typical	41557	2.06367	4	ENSG00000204442	FAM155A	proximal2
chr13	108504816	108505104	Ac	Typical	40994	12.4821	5	ENSG00000204442	FAM155A	proximal2
chr13	108509775	108509912	Ac	Typical	40675	16.2545	5	ENSG00000204442	FAM155A	proximal2
chr13	108511408	108511536	Ac	Typical	42845	-24.3827	2	ENSG00000204442	FAM155A	proximal2
chr13	108511431	108511636	Ac	Typical	42844	-74.9692	2	ENSG00000204442	FAM155A	proximal2
chr13	108512550	108512919	Ac	Typical	42843	-33.3032	2	ENSG00000204442	FAM155A	proximal2
chr13	108516759	108544888	Ac	Typical	4016	6791.44	8	ENSG00000204442	FAM155A	proximal2
chr13	108517659	108517760	Ac	Typical	42842	-15.4814	2	ENSG00000204442	FAM155A	proximal2
chr13	108518632	108519643	Ac	Typical	21812	284.604	2	ENSG00000204442	FAM155A	proximal2
chr13	108519966	108520749	Ac	Typical	23408	225.256	4	ENSG00000204442	FAM155A	proximal2
chr13	108520830	108521204	Ac	Typical	41558	2.04215	4	ENSG00000204442	FAM155A	proximal2
chr13	108522176	108522410	Ac	Typical	42841	-45.8597	4	ENSG00000204442	FAM155A	proximal2
chr13	108522937	108523188	Ac	Typical	42840	-76.4434	4	ENSG00000204442	FAM155A	proximal2
chr13	109224291	109227375	Ac	Typical	14113	1132.99	1	ENSG00000041515	MYO16	proximal1
chr13	109548151	109548254	Ac	Typical	38811	32.1574	2	ENSG00000041515	MYO16	distal1
chr14	22855638	22855888	Me	Typical	34234	37.4838	1	ENSG00000211819	TRAV40	distal1
chr14	22855638	22855888	Me	Typical	34234	37.4838	1	ENSG00000211820	TRAV41	distal1
chr14	22933564	22965097	Me	Typical	1397	2885.78	1	ENSG00000256590	TRDV3	proximal1
chr14	24024631	24026823	Ac	Typical	11010	2051.34	1	ENSG00000259431	THTPA	proximal1
chr14	24024631	24026823	Ac	Typical	11010	2051.34	1	ENSG00000136367	ZFHX2	proximal1
chr14	24027430	24028027	Ac	Typical	29884	105.481	1	ENSG00000259431	THTPA	proximal1
chr14	24027430	24028027	Ac	Typical	29884	105.481	1	ENSG00000136367	ZFHX2	proximal1
chr14	24710764	24713602	Ac	Typical	7011	4117.16	1	ENSG00000157379	DHRS1	distal1
chr14	24710764	24713602	Ac	Typical	7011	4117.16	1	ENSG00000196943	NOP9	distal1
chr14	24710764	24713602	Ac	Typical	7011	4117.16	1	ENSG00000092330	TINF2	proximal1
chr14	24765498	24767119	Ac	Typical	18008	545.328	1	ENSG00000157379	DHRS1	proximal1
chr14	24765498	24767119	Ac	Typical	18008	545.328	1	ENSG00000196943	NOP9	proximal1
chr14	24765498	24767119	Ac	Typical	18008	545.328	1	ENSG00000092330	TINF2	distal1
chr14	24767810	24770331	Ac	Typical	12557	1547.47	1	ENSG00000157379	DHRS1	proximal1
chr14	24767810	24770331	Ac	Typical	12557	1547.47	1	ENSG00000196943	NOP9	proximal1
chr14	24767810	24770331	Ac	Typical	12557	1547.47	1	ENSG00000092330	TINF2	distal1
chr14	24801606	24801711	Ac	Typical	40718	15.7332	2	ENSG00000129467	ADCY4	proximal2
chr14	24801606	24801711	Ac	Typical	40718	15.7332	2	ENSG00000139899	CBLN3	distal1
chr14	24801606	24801711	Ac	Typical	40718	15.7332	2	ENSG00000129465	RIPK3	proximal1
chr14	24803282	24811726	Me	Typical	16108	300.98	2	ENSG00000129467	ADCY4	proximal2
chr14	24803282	24811726	Me	Typical	16108	300.98	2	ENSG00000139899	CBLN3	distal1
chr14	24803282	24811726	Me	Typical	16108	300.98	2	ENSG00000129465	RIPK3	proximal1
chr14	24815898	24829940	Me	Typical	18687	214.697	1	ENSG00000129467	ADCY4	proximal1
chr14	24815898	24829940	Me	Typical	18687	214.697	1	ENSG00000129465	RIPK3	proximal1
chr14	24897624	24901170	Ac	Typical	10932	2077.68	1	ENSG00000129467	ADCY4	distal1
chr14	24897624	24901170	Ac	Typical	10932	2077.68	1	ENSG00000139899	CBLN3	proximal1
chr14	25120201	25154060	Me	Typical	4594	1201.72	1	ENSG00000129467	ADCY4	distal1
chr14	25120201	25154060	Me	Typical	4594	1201.72	1	ENSG00000129465	RIPK3	distal1
chr14	25156428	25162253	Ac	Typical	9885	2524.86	1	ENSG00000129467	ADCY4	distal1
chr14	25156428	25162253	Ac	Typical	9885	2524.86	1	ENSG00000129465	RIPK3	distal1
chr14	25160441	25193616	Me	Typical	5303	1062.67	1	ENSG00000129467	ADCY4	distal1
chr14	25160441	25193616	Me	Typical	5303	1062.67	1	ENSG00000129465	RIPK3	distal1
chr14	25279664	25279984	Me	Typical	32219	46.4803	1	ENSG00000168952	STXBP6	distal1
chr14	25295548	25295765	Me	Typical	36040	29.444	1	ENSG00000168952	STXBP6	distal1
chr14	25504344	25504958	Me	Typical	23771	109.95	1	ENSG00000168952	STXBP6	proximal1
chr14	25508799	25531754	Me	Typical	6050	947.3	1	ENSG00000168952	STXBP6	proximal1
chr14	25516785	25517059	Ac	Typical	31948	84.8779	1	ENSG00000168952	STXBP6	proximal1
chr14	35904483	35904676	Ac	Typical	38642	33.3972	2	ENSG00000100916	BRMS1L	distal1
chr14	35904483	35904676	Ac	Typical	38642	33.3972	2	ENSG00000174373	RALGAPA1	distal1
chr14	35907965	35917081	Me	Typical	17809	239.677	2	ENSG00000100916	BRMS1L	distal1
chr14	35907965	35917081	Me	Typical	17809	239.677	2	ENSG00000174373	RALGAPA1	distal1
chr14	36277774	36277949	Ac	Typical	32245	82.393	1	ENSG00000100916	BRMS1L	proximal1
chr14	36277774	36277949	Ac	Typical	32245	82.393	1	ENSG00000174373	RALGAPA1	proximal1
chr14	36277958	36278199	Ac	Typical	28535	121.38	1	ENSG00000100916	BRMS1L	proximal1
chr14	36277958	36278199	Ac	Typical	28535	121.38	1	ENSG00000174373	RALGAPA1	proximal1
chr14	36278289	36278552	Ac	Typical	33638	69.8174	1	ENSG00000100916	BRMS1L	proximal1
chr14	36278289	36278552	Ac	Typical	33638	69.8174	1	ENSG00000174373	RALGAPA1	proximal1
chr14	36295000	36295362	Ac	Typical	23784	213.071	1	ENSG00000100916	BRMS1L	proximal1
chr14	36295000	36295362	Ac	Typical	23784	213.071	1	ENSG00000174373	RALGAPA1	proximal1
chr14	36295520	36296073	Ac	Typical	14125	1130.53	1	ENSG00000100916	BRMS1L	proximal1
chr14	36295520	36296073	Ac	Typical	14125	1130.53	1	ENSG00000174373	RALGAPA1	proximal1
chr14	36296169	36296301	Ac	Typical	34942	59.1764	1	ENSG00000100916	BRMS1L	proximal1
chr14	36296169	36296301	Ac	Typical	34942	59.1764	1	ENSG00000174373	RALGAPA1	proximal1
chr14	38041394	38059505	Me	Typical	14290	370.654	1	ENSG00000129514	FOXA1	proximal1
chr14	38041394	38059505	Me	Typical	14290	370.654	1	ENSG00000139865	TTC6	proximal1
chr14	38063577	38064264	Ac	Typical	23802	212.613	1	ENSG00000129514	FOXA1	proximal1
chr14	38063577	38064264	Ac	Typical	23802	212.613	1	ENSG00000139865	TTC6	proximal1
chr14	38064848	38065285	Ac	Typical	21294	310.487	1	ENSG00000129514	FOXA1	proximal1
chr14	38064848	38065285	Ac	Typical	21294	310.487	1	ENSG00000139865	TTC6	proximal1
chr14	38065407	38065507	Ac	Typical	40209	21.0796	1	ENSG00000129514	FOXA1	proximal1
chr14	38065407	38065507	Ac	Typical	40209	21.0796	1	ENSG00000139865	TTC6	proximal1
chr14	38065551	38065872	Ac	Typical	22161	269.82	1	ENSG00000129514	FOXA1	proximal1
chr14	38065551	38065872	Ac	Typical	22161	269.82	1	ENSG00000139865	TTC6	proximal1
chr14	38069833	38073150	Me	Typical	6548	880.238	1	ENSG00000129514	FOXA1	proximal1
chr14	38069833	38073150	Me	Typical	6548	880.238	1	ENSG00000139865	TTC6	proximal1
chr14	50080886	50112002	Ac	Typical	1399	13180.9	1	ENSG00000168282	MGAT2	proximal1
chr14	50080886	50112002	Ac	Typical	1399	13180.9	1	ENSG00000165502	RPL36AL	proximal1
chr14	50085550	50089520	Ac	Typical	4699	6014.22	1	ENSG00000168282	MGAT2	proximal1
chr14	50085550	50089520	Ac	Typical	4699	6014.22	1	ENSG00000165502	RPL36AL	proximal1
chr14	50098885	50098986	Ac	Typical	38555	33.958	1	ENSG00000168282	MGAT2	proximal1
chr14	50098885	50098986	Ac	Typical	38555	33.958	1	ENSG00000165502	RPL36AL	proximal1
chr14	50099438	50099702	Ac	Typical	31484	88.873	1	ENSG00000168282	MGAT2	proximal1
chr14	50099438	50099702	Ac	Typical	31484	88.873	1	ENSG00000165502	RPL36AL	proximal1
chr14	50099794	50102616	Ac	Typical	4539	6201.92	1	ENSG00000168282	MGAT2	proximal1
chr14	50099794	50102616	Ac	Typical	4539	6201.92	1	ENSG00000165502	RPL36AL	proximal1
chr14	50554607	50554911	Ac	Typical	29333	112.147	1	ENSG00000168282	MGAT2	distal1
chr14	50554607	50554911	Ac	Typical	29333	112.147	1	ENSG00000165502	RPL36AL	distal1
chr14	50777157	50780981	Ac	Typical	10346	2320.89	1	ENSG00000125375	ATP5S	proximal1
chr14	50777157	50780981	Ac	Typical	10346	2320.89	1	ENSG00000087299	L2HGDH	proximal1
chr14	50787112	50788910	Ac	Typical	14270	1093.13	1	ENSG00000125375	ATP5S	proximal1
chr14	50787112	50788910	Ac	Typical	14270	1093.13	1	ENSG00000087299	L2HGDH	proximal1
chr14	50996674	50997003	Ac	Typical	23588	219.064	1	ENSG00000198513	ATL1	proximal1
chr14	50997388	50997492	Ac	Typical	40713	15.7849	1	ENSG00000198513	ATL1	proximal1
chr14	50997647	50997835	Ac	Typical	33540	70.6311	1	ENSG00000198513	ATL1	proximal1
chr14	50998008	50998116	Ac	Typical	40755	15.3034	1	ENSG00000198513	ATL1	proximal1
chr14	50998174	50999968	Ac	Typical	12503	1561.97	1	ENSG00000198513	ATL1	proximal1
chr14	54852254	54855884	Me	Typical	5181	1088.39	1	ENSG00000100526	CDKN3	proximal1
chr14	54862684	54865550	Ac	Typical	11766	1789.95	1	ENSG00000100526	CDKN3	proximal1
chr14	55031260	55036183	Ac	Typical	12878	1452.18	1	ENSG00000020577	SAMD4A	proximal1
chr14	55158826	55159034	Ac	Typical	34798	60.3032	1	ENSG00000020577	SAMD4A	distal1
chr14	55173529	55199617	Ac	Typical	1461	12752.4	1	ENSG00000020577	SAMD4A	distal1
chr14	55264774	55265781	Me	Typical	28493	67.2415	1	ENSG00000100526	CDKN3	distal1
chr14	55270285	55271113	Me	Typical	23039	120.739	1	ENSG00000100526	CDKN3	distal1
chr14	55893484	55986876	Me	Typical	1017	3808.87	2	ENSG00000182521	TBPL2	proximal1
chr14	55919322	55919828	Me	Typical	26256	84.0454	1	ENSG00000182521	TBPL2	proximal1
chr14	55919622	55919841	Me	Typical	34139	37.9041	1	ENSG00000182521	TBPL2	proximal1
chr14	55924296	55924530	Me	Typical	27261	76.0132	1	ENSG00000182521	TBPL2	proximal1
chr14	56159197	56182779	Me	Typical	7533	776.123	2	ENSG00000182521	TBPL2	distal1
chr14	60425016	60449695	Me	Typical	7941	738.017	1	ENSG00000100612	DHRS7	distal1
chr14	60510746	60532952	Me	Typical	10152	571.849	1	ENSG00000100612	DHRS7	distal1
chr14	60631014	60632227	Ac	Typical	14818	979.769	2	ENSG00000100612	DHRS7	proximal2
chr14	60644266	60662700	Me	Typical	41786	-144.925	3	ENSG00000100612	DHRS7	proximal2
chr14	64803528	64807234	Ac	Typical	10527	2234.14	1	ENSG00000140009	ESR2	proximal1
chr14	64995230	65234522	Me	Super	162	22983.3	2	ENSG00000140009	ESR2	distal1
[truncated: 88,338 more rows]

## Sheet: GM12878
chrom	start	end	peakType	isSuper	rank	signal	loopsNum	geneID	geneName	overlapPos
chr1	1051062	1051645	Ac	Typical	32747	106.003	1	ENSG00000131591	C1orf159	proximal1
chr1	1051062	1051645	Ac	Typical	32747	106.003	1	ENSG00000184163	FAM132A	distal1
chr1	1052192	1055217	Me	Typical	10255	412.598	1	ENSG00000131591	C1orf159	proximal1
chr1	1052192	1055217	Me	Typical	10255	412.598	1	ENSG00000184163	FAM132A	distal1
chr1	1180339	1180561	Ac	Typical	39465	0	1	ENSG00000131591	C1orf159	distal1
chr1	1180339	1180561	Ac	Typical	39465	0	1	ENSG00000184163	FAM132A	proximal1
chr1	1182521	1182642	Me	Typical	22562	27.2467	1	ENSG00000131591	C1orf159	distal1
chr1	1182521	1182642	Me	Typical	22562	27.2467	1	ENSG00000184163	FAM132A	proximal1
chr1	1182929	1183047	Me	Typical	25140	2.86808	1	ENSG00000131591	C1orf159	distal1
chr1	1182929	1183047	Me	Typical	25140	2.86808	1	ENSG00000184163	FAM132A	proximal1
chr1	1185848	1186814	Ac	Typical	15161	1317.61	1	ENSG00000131591	C1orf159	distal1
chr1	1185848	1186814	Ac	Typical	15161	1317.61	1	ENSG00000184163	FAM132A	proximal1
chr1	1705930	1715520	Ac	Super	1511	14160	1	ENSG00000008130	NADK	proximal1
chr1	1837762	1841609	Ac	Typical	13462	1695.25	1	ENSG00000008130	NADK	distal1
chr1	2130407	2130681	Ac	Typical	31868	121.955	1	ENSG00000157870	FAM213B	distal1
chr1	2130898	2131069	Ac	Typical	35737	59.6895	1	ENSG00000157870	FAM213B	distal1
chr1	2342933	2346497	Ac	Typical	9453	2957.62	2	ENSG00000157911	PEX10	proximal2
chr1	2347225	2347332	Ac	Typical	37472	30.9451	2	ENSG00000157911	PEX10	proximal2
chr1	2347354	2347456	Ac	Typical	37654	26.6424	2	ENSG00000157911	PEX10	proximal2
chr1	2347640	2347834	Ac	Typical	31807	123.123	2	ENSG00000157911	PEX10	proximal2
chr1	2452641	2478840	Me	Typical	4644	1247.29	1	ENSG00000157911	PEX10	distal1
chr1	2476665	2483274	Ac	Typical	1633	13327.8	1	ENSG00000157870	FAM213B	distal1
chr1	2506292	2519046	Ac	Super	933	19071.8	2	ENSG00000157870	FAM213B	proximal2
chr1	7725945	7782430	Me	Typical	1286	4973.71	3	ENSG00000162426	SLC45A1	distal1
chr1	8370357	8381192	Me	Typical	6695	773.964	2	ENSG00000162426	SLC45A1	proximal1
chr1	10489915	10491781	Ac	Typical	12671	1889.02	1	ENSG00000175279	APITD1	proximal1
chr1	10489915	10491781	Ac	Typical	12671	1889.02	1	ENSG00000251503	APITD1-CORT	proximal1
chr1	10492422	10494977	Ac	Typical	19119	728.498	1	ENSG00000175279	APITD1	proximal1
chr1	10492422	10494977	Ac	Typical	19119	728.498	1	ENSG00000251503	APITD1-CORT	proximal1
chr1	10553808	10581586	Ac	Super	786	21351.6	3	ENSG00000175279	APITD1	distal1
chr1	10553808	10581586	Ac	Super	786	21351.6	3	ENSG00000251503	APITD1-CORT	distal1
chr1	11594986	11719715	Me	Super	659	9152.69	4	ENSG00000116661	FBXO2	proximal1
chr1	11714776	11715012	Ac	Typical	38405	10.3955	1	ENSG00000116661	FBXO2	proximal1
chr1	11738199	11775549	Me	Typical	1699	3729.35	1	ENSG00000116661	FBXO2	distal1
chr1	11779272	11779914	Ac	Typical	31845	122.363	1	ENSG00000116661	FBXO2	distal1
chr1	12185400	12185618	Ac	Typical	31342	131.667	2	ENSG00000162496	DHRS3	distal1
chr1	12644047	12672529	Me	Typical	3217	1901.55	1	ENSG00000162496	DHRS3	proximal1
chr1	22414036	23380964	Me	Super	132	41010.6	11	ENSG00000173369	C1QB	both1
chr1	22414036	23380964	Me	Super	132	41010.6	11	ENSG00000159189	C1QC	both2
chr1	24136531	24137116	Ac	Typical	27373	222.205	1	ENSG00000179163	FUCA1	distal1
chr1	24137493	24137927	Ac	Typical	26281	256.544	1	ENSG00000179163	FUCA1	distal1
chr1	24139251	24139404	Ac	Typical	34168	82.9038	1	ENSG00000179163	FUCA1	distal1
chr1	24190141	24195708	Ac	Typical	5361	5422.91	1	ENSG00000179163	FUCA1	proximal1
chr1	24524100	24698635	Me	Super	359	16190.8	2	ENSG00000133226	SRRM1	distal1
chr1	24812944	24969459	Me	Super	396	14653.7	1	ENSG00000133226	SRRM1	proximal1
chr1	25571849	25575480	Ac	Typical	6015	4851.6	1	ENSG00000183726	TMEM50A	distal1
chr1	25662589	25667212	Ac	Typical	8959	3160.32	1	ENSG00000183726	TMEM50A	proximal1
chr1	26322491	26435166	Me	Super	638	9481.85	3	ENSG00000158006	PAFAH2	proximal1
chr1	26322780	26324997	Ac	Typical	13294	1737.56	1	ENSG00000158006	PAFAH2	proximal1
chr1	27717567	27718606	Me	Typical	15952	149.043	1	ENSG00000181773	GPR3	proximal1
chr1	27729138	27731061	Ac	Typical	15960	1170.33	2	ENSG00000126705	AHDC1	distal1
chr1	27929151	27930590	Ac	Typical	29927	159.992	2	ENSG00000126705	AHDC1	proximal2
chr1	27931388	27932445	Me	Typical	18469	85.9035	2	ENSG00000126705	AHDC1	proximal2
chr1	27934610	27938318	Ac	Typical	9220	3043.51	3	ENSG00000126705	AHDC1	proximal2
chr1	28413070	28415931	Ac	Typical	5559	5231.93	1	ENSG00000158161	EYA3	proximal1
chr1	28560979	28577452	Ac	Super	887	19551.2	3	ENSG00000180198	RCC1	distal1
chr1	28830650	28838905	Ac	Super	772	21486.4	2	ENSG00000180198	RCC1	proximal1
chr1	29553053	29608123	Me	Typical	1414	4499.45	4	ENSG00000116353	MECR	proximal1
chr1	29553053	29608123	Me	Typical	1414	4499.45	4	ENSG00000060656	PTPRU	proximal2
chr1	29556400	29557985	Ac	Typical	18243	832.554	1	ENSG00000116353	MECR	proximal1
chr1	31181760	31255733	Ac	Super	44	95287.5	5	ENSG00000162511	LAPTM5	proximal1
chr1	31181760	31255733	Ac	Super	44	95287.5	5	ENSG00000116353	MECR	distal1
chr1	32115103	32283762	Me	Super	480	12382	5	ENSG00000084636	COL16A1	both1
chr1	32115103	32283762	Me	Super	480	12382	5	ENSG00000134668	SPOCD1	proximal1
chr1	32170355	32170570	Ac	Typical	30701	145.03	1	ENSG00000084636	COL16A1	proximal1
chr1	32170588	32170847	Ac	Typical	24908	312.305	1	ENSG00000084636	COL16A1	proximal1
chr1	32388994	32412925	Ac	Super	304	37467.3	1	ENSG00000162511	LAPTM5	distal1
chr1	32417694	32430311	Ac	Super	1037	17900	1	ENSG00000134668	SPOCD1	distal1
chr1	33327837	33400821	Me	Typical	1110	5701.44	2	ENSG00000142920	ADC	distal1
chr1	33327837	33400821	Me	Typical	1110	5701.44	2	ENSG00000004455	AK2	distal1
chr1	33546531	33550316	Me	Typical	5889	922.805	1	ENSG00000142920	ADC	proximal1
chr1	33546531	33550316	Me	Typical	5889	922.805	1	ENSG00000004455	AK2	proximal1
chr1	33590389	35484077	Me	Super	31	84956.8	18	ENSG00000187513	GJA4	proximal1
chr1	33590389	35484077	Me	Super	31	84956.8	18	ENSG00000163866	SMIM12	proximal1
chr1	33590389	35484077	Me	Super	31	84956.8	18	ENSG00000121903	ZSCAN20	both2
chr1	33924315	33930649	Ac	Typical	3437	7835.88	1	ENSG00000121903	ZSCAN20	proximal1
chr1	33937661	33937882	Ac	Typical	31570	127.308	2	ENSG00000121903	ZSCAN20	proximal2
chr1	33938203	33938822	Ac	Typical	23250	399.757	2	ENSG00000121903	ZSCAN20	proximal2
chr1	35314836	35336000	Ac	Typical	10979	2400.21	2	ENSG00000163866	SMIM12	proximal1
chr1	35323480	35326670	Ac	Typical	12271	2002.02	1	ENSG00000163866	SMIM12	proximal1
chr1	35753467	35765958	Ac	Typical	12584	1911.38	3	ENSG00000187513	GJA4	distal1
chr1	35753467	35765958	Ac	Typical	12584	1911.38	3	ENSG00000163866	SMIM12	distal1
chr1	36613494	36618614	Ac	Typical	3573	7611.81	2	ENSG00000054116	TRAPPC3	proximal2
chr1	36619840	36631271	Ac	Super	1109	17256	2	ENSG00000054116	TRAPPC3	proximal2
chr1	36653238	36654008	Ac	Typical	30100	156.412	2	ENSG00000054116	TRAPPC3	distal1
chr1	38019076	38020135	Ac	Typical	14620	1421.95	1	ENSG00000163879	DNALI1	proximal1
chr1	38019076	38020135	Ac	Typical	14620	1421.95	1	ENSG00000163877	SNIP1	proximal1
chr1	38058251	38119114	Me	Super	867	7193.86	2	ENSG00000163879	DNALI1	distal1
chr1	38058251	38119114	Me	Super	867	7193.86	2	ENSG00000163877	SNIP1	distal1
chr1	38271781	38275612	Ac	Typical	10728	2479.5	1	ENSG00000188786	MTF1	distal1
chr1	38323985	38326485	Ac	Typical	10355	2613.45	2	ENSG00000188786	MTF1	proximal1
chr1	40973654	40975401	Ac	Typical	14824	1384.19	1	ENSG00000164002	EXO5	proximal1
chr1	41247689	41252217	Me	Typical	6051	889.857	1	ENSG00000117013	KCNQ4	proximal1
chr1	41249374	41249556	Ac	Typical	39405	0	1	ENSG00000117013	KCNQ4	proximal1
chr1	41414119	41421569	Me	Typical	7973	612.541	1	ENSG00000117013	KCNQ4	distal1
chr1	43974900	44009971	Me	Typical	2339	2684.55	2	ENSG00000142949	PTPRF	proximal1
chr1	45475564	45479769	Ac	Typical	8788	3236.64	2	ENSG00000126107	HECTD3	proximal2
chr1	45475564	45479769	Ac	Typical	8788	3236.64	2	ENSG00000126088	UROD	proximal2
chr1	45768066	45773656	Ac	Typical	2835	9049.47	3	ENSG00000126107	HECTD3	distal1
chr1	45768066	45773656	Ac	Typical	2835	9049.47	3	ENSG00000126088	UROD	distal1
chr1	45954879	45997980	Ac	Typical	3329	8000.46	3	ENSG00000126107	HECTD3	distal1
chr1	45954879	45997980	Ac	Typical	3329	8000.46	3	ENSG00000070759	TESK2	proximal1
chr1	45954879	45997980	Ac	Typical	3329	8000.46	3	ENSG00000126088	UROD	distal1
chr1	45956504	45956690	Ac	Typical	35148	68.088	1	ENSG00000070759	TESK2	proximal1
chr1	45956692	45956801	Ac	Typical	35775	59.1165	1	ENSG00000070759	TESK2	proximal1
chr1	45964219	45967758	Ac	Typical	13496	1688.03	1	ENSG00000126107	HECTD3	distal1
chr1	45964219	45967758	Ac	Typical	13496	1688.03	1	ENSG00000126088	UROD	distal1
chr1	46711702	46715699	Ac	Typical	9784	2820.21	1	ENSG00000085999	RAD54L	proximal1
chr1	46804282	46811558	Ac	Typical	3478	7781.69	1	ENSG00000085999	RAD54L	distal1
chr1	47808028	48747650	Me	Super	64	60474	6	ENSG00000269113	TRABD2B	both1
chr1	48463027	48463265	Ac	Typical	39399	0	1	ENSG00000269113	TRABD2B	proximal1
chr1	52605372	52605633	Ac	Typical	32857	104.148	2	ENSG00000157077	ZFYVE9	proximal2
chr1	52605738	52606120	Ac	Typical	29184	175.794	2	ENSG00000157077	ZFYVE9	proximal2
chr1	52607517	52607654	Ac	Typical	36535	47.5028	2	ENSG00000157077	ZFYVE9	proximal2
chr1	52607723	52608591	Ac	Typical	21553	509.641	2	ENSG00000157077	ZFYVE9	proximal2
chr1	52608597	52609670	Me	Typical	22583	27.0613	2	ENSG00000157077	ZFYVE9	proximal2
chr1	54354759	54356531	Ac	Typical	10059	2722.12	1	ENSG00000211452	DIO1	proximal1
chr1	54354759	54356531	Ac	Typical	10059	2722.12	1	ENSG00000058799	YIPF1	proximal1
chr1	54400637	54426010	Ac	Typical	8544	3342.79	2	ENSG00000211452	DIO1	distal1
chr1	54400637	54426010	Ac	Typical	8544	3342.79	2	ENSG00000058799	YIPF1	distal1
chr1	54409438	54414237	Ac	Typical	8307	3465.6	1	ENSG00000211452	DIO1	distal1
chr1	54409438	54414237	Ac	Typical	8307	3465.6	1	ENSG00000058799	YIPF1	distal1
chr1	54868569	54876421	Ac	Typical	7962	3645.31	1	ENSG00000157216	SSBP3	proximal1
chr1	54952156	54953798	Me	Typical	10866	373.392	1	ENSG00000157216	SSBP3	distal1
chr1	54954267	54954730	Ac	Typical	26487	248.727	1	ENSG00000157216	SSBP3	distal1
chr1	55418234	55424721	Me	Typical	13887	224.242	1	ENSG00000162399	BSND	distal1
chr1	55431062	55491446	Me	Typical	1532	4179.5	1	ENSG00000162399	BSND	proximal1
chr1	68150258	68154025	Ac	Typical	8564	3332.44	1	ENSG00000116717	GADD45A	proximal1
chr1	68198170	68227385	Ac	Typical	5186	5594.12	3	ENSG00000116717	GADD45A	distal1
chr1	68204386	68368796	Me	Super	608	9951.67	3	ENSG00000116717	GADD45A	distal1
chr1	70817885	70821927	Ac	Typical	6021	4850.63	1	ENSG00000118454	ANKRD13C	proximal1
chr1	70817885	70821927	Ac	Typical	6021	4850.63	1	ENSG00000116761	CTH	distal1
chr1	70817885	70821927	Ac	Typical	6021	4850.63	1	ENSG00000197568	HHLA3	proximal1
chr1	70875763	70882536	Ac	Typical	6580	4463.27	1	ENSG00000118454	ANKRD13C	distal1
chr1	70875763	70882536	Ac	Typical	6580	4463.27	1	ENSG00000116761	CTH	proximal1
chr1	70875763	70882536	Ac	Typical	6580	4463.27	1	ENSG00000197568	HHLA3	distal1
chr1	76188616	76195420	Ac	Typical	2668	9499.82	1	ENSG00000117054	ACADM	proximal1
chr1	76188616	76195420	Ac	Typical	2668	9499.82	1	ENSG00000137955	RABGGTB	distal1
chr1	76249493	76257629	Ac	Typical	1820	12465.6	1	ENSG00000117054	ACADM	distal1
chr1	76249493	76257629	Ac	Typical	1820	12465.6	1	ENSG00000137955	RABGGTB	proximal1
chr1	79082109	79093389	Ac	Super	783	21378.6	2	ENSG00000137959	IFI44L	proximal2
chr1	79101083	79126561	Ac	Typical	3443	7822.39	1	ENSG00000137959	IFI44L	distal1
chr1	79110717	79476924	Me	Typical	1571	4065	5	ENSG00000137959	IFI44L	distal2
chr1	85908975	86059615	Me	Super	491	12162.3	2	ENSG00000174827	PDZK1	distal1
chr1	86171863	86175476	Ac	Typical	11142	2344.39	1	ENSG00000117174	ZNHIT6	proximal1
chr1	86480358	86483303	Ac	Typical	15105	1328.81	3	ENSG00000117174	ZNHIT6	distal1
chr1	89796756	89836926	Me	Typical	4081	1467	2	ENSG00000183347	GBP6	proximal2
chr1	89829119	89829317	Ac	Typical	30476	149.067	2	ENSG00000183347	GBP6	proximal2
chr1	89829318	89829430	Ac	Typical	35454	63.6567	2	ENSG00000183347	GBP6	proximal2
chr1	90094530	90095106	Ac	Typical	27468	219.466	2	ENSG00000171488	LRRC8C	proximal2
chr1	90097771	90100499	Ac	Typical	11439	2247.34	2	ENSG00000171488	LRRC8C	proximal2
chr1	90450973	90458585	Me	Typical	10467	399.274	2	ENSG00000171488	LRRC8C	distal1
chr1	90459524	90462934	Ac	Typical	9343	3000.62	2	ENSG00000171488	LRRC8C	distal1
chr1	91151657	91229728	Me	Super	635	9517.59	1	ENSG00000143032	BARHL2	proximal1
chr1	100273897	100274810	Ac	Typical	18607	787.597	2	ENSG00000156875	HIAT1	distal1
chr1	100492493	100526123	Ac	Super	899	19480.2	1	ENSG00000156875	HIAT1	proximal1
chr1	103562445	103583833	Me	Typical	4618	1252.77	1	ENSG00000060718	COL11A1	proximal1
chr1	104059511	104060999	Ac	Typical	18620	786.425	1	ENSG00000060718	COL11A1	distal1
chr1	107482224	107517990	Me	Typical	6175	863.251	1	ENSG00000162631	NTNG1	distal1
chr1	107684084	107684285	Ac	Typical	38522	8.54549	2	ENSG00000162631	NTNG1	proximal2
chr1	107685576	107685738	Me	Typical	23221	21.3832	3	ENSG00000162631	NTNG1	proximal2
chr1	110036485	110037271	Ac	Typical	18287	826.916	1	ENSG00000174151	CYB561D1	proximal1
chr1	110069249	110075676	Ac	Typical	16966	1005.86	3	ENSG00000174151	CYB561D1	distal1
chr1	110088212	110093021	Ac	Typical	3607	7549.45	3	ENSG00000168710	AHCYL1	distal1
chr1	110088212	110093021	Ac	Typical	3607	7549.45	3	ENSG00000065135	GNAI3	proximal1
chr1	110198068	110199138	Ac	Typical	15276	1300.64	1	ENSG00000168710	AHCYL1	distal1
chr1	110198068	110199138	Ac	Typical	15276	1300.64	1	ENSG00000168765	GSTM4	proximal1
chr1	110526921	110528813	Ac	Typical	12473	1945.41	2	ENSG00000168710	AHCYL1	proximal2
chr1	110526921	110528813	Ac	Typical	12473	1945.41	2	ENSG00000065135	GNAI3	distal1
chr1	110526921	110528813	Ac	Typical	12473	1945.41	2	ENSG00000168765	GSTM4	distal1
chr1	110878611	110884201	Ac	Typical	1942	11901.9	1	ENSG00000134248	LAMTOR5	distal1
chr1	110948566	110951993	Ac	Typical	7756	3753.12	1	ENSG00000134248	LAMTOR5	proximal1
chr1	111161967	111184862	Ac	Typical	1643	13276.2	1	ENSG00000177301	KCNA2	proximal1
chr1	111252459	111326838	Me	Typical	5318	1049.94	2	ENSG00000177301	KCNA2	distal1
chr1	111754211	111774802	Ac	Super	66	80055.3	4	ENSG00000064703	DDX20	distal1
chr1	112231621	113113504	Me	Super	131	41157.3	8	ENSG00000116489	CAPZA1	distal1
chr1	112231621	113113504	Me	Super	131	41157.3	8	ENSG00000143079	CTTNBP2NL	both1,proximal3
chr1	112231621	113113504	Me	Super	131	41157.3	8	ENSG00000064703	DDX20	proximal1
chr1	112231621	113113504	Me	Super	131	41157.3	8	ENSG00000155366	RHOC	distal2
chr1	112231621	113113504	Me	Super	131	41157.3	8	ENSG00000007341	ST7L	distal1
chr1	112231621	113113504	Me	Super	131	41157.3	8	ENSG00000134245	WNT2B	both1
chr1	112296579	112300173	Ac	Typical	8872	3198.42	1	ENSG00000064703	DDX20	proximal1
chr1	112933482	112934154	Ac	Typical	23536	382.333	1	ENSG00000143079	CTTNBP2NL	proximal1
chr1	112935268	112947128	Ac	Typical	2825	9085.08	4	ENSG00000116489	CAPZA1	distal1
chr1	112935268	112947128	Ac	Typical	2825	9085.08	4	ENSG00000143079	CTTNBP2NL	proximal4
chr1	112935268	112947128	Ac	Typical	2825	9085.08	4	ENSG00000155366	RHOC	distal1
chr1	112935268	112947128	Ac	Typical	2825	9085.08	4	ENSG00000007341	ST7L	distal1
chr1	112935268	112947128	Ac	Typical	2825	9085.08	4	ENSG00000134245	WNT2B	distal1
chr1	113007666	113010609	Ac	Typical	15761	1200.78	1	ENSG00000143079	CTTNBP2NL	distal1
chr1	113007666	113010609	Ac	Typical	15761	1200.78	1	ENSG00000134245	WNT2B	proximal1
chr1	113159406	113166487	Ac	Super	729	22073.9	1	ENSG00000116489	CAPZA1	proximal1
chr1	113159406	113166487	Ac	Super	729	22073.9	1	ENSG00000143079	CTTNBP2NL	distal1
chr1	113159406	113166487	Ac	Super	729	22073.9	1	ENSG00000007341	ST7L	proximal1
chr1	113245535	113250718	Ac	Typical	4837	5930.87	2	ENSG00000143079	CTTNBP2NL	distal1
chr1	113245535	113250718	Ac	Typical	4837	5930.87	2	ENSG00000155366	RHOC	proximal2
chr1	113261504	113263404	Me	Typical	10516	396.032	2	ENSG00000184599	FAM19A3	proximal2
chr1	113264237	113267206	Me	Typical	11532	336.101	2	ENSG00000184599	FAM19A3	proximal2
chr1	113346708	113349513	Me	Typical	13024	260.313	2	ENSG00000143079	CTTNBP2NL	distal1
chr1	113346708	113349513	Me	Typical	13024	260.313	2	ENSG00000184599	FAM19A3	distal1
chr1	113584245	113585965	Ac	Typical	18447	806.339	3	ENSG00000184599	FAM19A3	distal1
chr1	114445123	114449394	Ac	Typical	5351	5435.47	1	ENSG00000134262	AP4B1	proximal1
chr1	114445123	114449394	Ac	Typical	5351	5435.47	1	ENSG00000118655	DCLRE1B	proximal1
chr1	114477411	114963726	Me	Super	284	20604.6	4	ENSG00000175984	DENND2C	distal1
chr1	114477411	114963726	Me	Super	284	20604.6	4	ENSG00000116774	OLFML3	both1
chr1	115088373	117063635	Me	Super	55	66581.6	17	ENSG00000118729	CASQ2	both2
chr1	115088373	117063635	Me	Super	55	66581.6	17	ENSG00000175984	DENND2C	proximal1
chr1	117075831	117121612	Ac	Super	80	74084.8	4	ENSG00000116815	CD58	proximal1
chr1	117075831	117121612	Ac	Super	80	74084.8	4	ENSG00000116830	TTF2	distal1
chr1	117600110	117607455	Ac	Typical	2222	10762.1	1	ENSG00000116815	CD58	distal1
chr1	117600110	117607455	Ac	Typical	2222	10762.1	1	ENSG00000116830	TTF2	proximal1
chr1	117907828	117913810	Ac	Typical	4460	6362.93	1	ENSG00000198162	MAN1A2	proximal1
chr1	118071795	118263933	Me	Super	289	20482.9	5	ENSG00000198162	MAN1A2	distal1
chr1	118195562	118208342	Ac	Typical	5280	5508.5	2	ENSG00000198162	MAN1A2	distal1
chr1	118698238	118708272	Me	Typical	10690	384.3	1	ENSG00000092607	TBX15	distal1
chr1	119502233	119561742	Me	Super	700	8630.81	1	ENSG00000092607	TBX15	proximal1
chr1	145412043	145418545	Me	Typical	4533	1282.63	2	ENSG00000186364	NUDT17	distal1
chr1	145587718	145591133	Ac	Typical	9304	3012.32	1	ENSG00000186364	NUDT17	proximal1
chr1	146640840	146646056	Ac	Typical	6569	4472.38	1	ENSG00000131791	PRKAB2	proximal1
chr1	146713229	146716808	Ac	Typical	10533	2549.51	1	ENSG00000131791	PRKAB2	distal1
chr1	146718640	146719513	Ac	Typical	26406	252.307	1	ENSG00000131791	PRKAB2	distal1
chr1	150977308	150982644	Ac	Typical	6965	4218.69	1	ENSG00000143409	FAM63A	proximal1
chr1	150977308	150982644	Ac	Typical	6965	4218.69	1	ENSG00000143363	PRUNE	proximal1
chr1	150977308	150982644	Ac	Typical	6965	4218.69	1	ENSG00000163156	SCNM1	distal1
chr1	150977308	150982644	Ac	Typical	6965	4218.69	1	ENSG00000163154	TNFAIP8L2	distal1
chr1	151128059	151133582	Ac	Typical	4655	6140.19	2	ENSG00000143409	FAM63A	distal1
chr1	151128059	151133582	Ac	Typical	4655	6140.19	2	ENSG00000143363	PRUNE	distal1
chr1	151128059	151133582	Ac	Typical	4655	6140.19	2	ENSG00000163156	SCNM1	proximal2
chr1	151128059	151133582	Ac	Typical	4655	6140.19	2	ENSG00000163154	TNFAIP8L2	proximal2
chr1	151624215	153576305	Me	Super	23	98464.3	24	ENSG00000177954	RPS27	distal1
chr1	151624215	153576305	Me	Super	23	98464.3	24	ENSG00000197747	S100A10	both1
chr1	151624215	153576305	Me	Super	23	98464.3	24	ENSG00000196754	S100A2	both2
chr1	151891384	151900448	Ac	Typical	3714	7361.31	1	ENSG00000197747	S100A10	distal1
chr1	151902340	151902465	Ac	Typical	37070	37.8527	1	ENSG00000197747	S100A10	distal1
chr1	151902734	151902896	Ac	Typical	32892	103.467	1	ENSG00000197747	S100A10	distal1
chr1	151903022	151903248	Ac	Typical	35463	63.3952	1	ENSG00000197747	S100A10	distal1
chr1	153641475	153668710	Me	Typical	2432	2574.86	2	ENSG00000143545	RAB13	distal1
chr1	153641630	153645707	Ac	Typical	7780	3739.49	2	ENSG00000143545	RAB13	distal1
chr1	153771199	153783861	Ac	Typical	7841	3711.62	1	ENSG00000143543	JTB	distal1
chr1	153771199	153783861	Ac	Typical	7841	3711.62	1	ENSG00000143545	RAB13	distal1
chr1	153776032	153776354	Ac	Typical	25474	288.871	1	ENSG00000143543	JTB	distal1
chr1	153776032	153776354	Ac	Typical	25474	288.871	1	ENSG00000143545	RAB13	distal1
chr1	153776709	153779038	Ac	Typical	9786	2819.38	1	ENSG00000143543	JTB	distal1
chr1	153776709	153779038	Ac	Typical	9786	2819.38	1	ENSG00000143545	RAB13	distal1
chr1	153947631	153951897	Ac	Typical	6173	4739.17	1	ENSG00000143543	JTB	proximal1
chr1	153947631	153951897	Ac	Typical	6173	4739.17	1	ENSG00000143545	RAB13	proximal1
chr1	153957464	153960601	Ac	Typical	18077	853.352	4	ENSG00000143575	HAX1	distal1
chr1	153957464	153960601	Ac	Typical	18077	853.352	4	ENSG00000143543	JTB	proximal1
chr1	153957464	153960601	Ac	Typical	18077	853.352	4	ENSG00000143545	RAB13	proximal2
chr1	153957464	153960601	Ac	Typical	18077	853.352	4	ENSG00000177954	RPS27	proximal2
chr1	153962135	153965792	Ac	Typical	5669	5146.86	2	ENSG00000143575	HAX1	distal1
chr1	153962135	153965792	Ac	Typical	5669	5146.86	2	ENSG00000177954	RPS27	proximal2
chr1	154150505	154157016	Ac	Typical	4793	5978.41	1	ENSG00000143575	HAX1	distal1
chr1	154154341	154156308	Ac	Typical	6655	4414.59	1	ENSG00000143575	HAX1	distal1
chr1	154159503	154160192	Me	Typical	25613	-5.44336	1	ENSG00000143575	HAX1	distal1
chr1	154241856	154246837	Ac	Typical	4939	5830.5	2	ENSG00000143575	HAX1	proximal2
chr1	154241856	154246837	Ac	Typical	4939	5830.5	2	ENSG00000177954	RPS27	distal1
chr1	154618331	154642054	Me	Typical	4728	1218.16	2	ENSG00000143590	EFNA3	distal1
chr1	154618331	154642054	Me	Typical	4728	1218.16	2	ENSG00000243364	EFNA4	distal1
chr1	155036013	155036680	Ac	Typical	23699	373.363	1	ENSG00000143590	EFNA3	proximal1
chr1	155036013	155036680	Ac	Typical	23699	373.363	1	ENSG00000243364	EFNA4	proximal1
chr1	155893552	155963797	Ac	Super	247	42126.3	3	ENSG00000132680	KIAA0907	proximal1
chr1	156115171	156131305	Ac	Super	969	18667.5	2	ENSG00000196189	SEMA4A	proximal1
chr1	156251274	158274856	Me	Super	14	117076	17	ENSG00000196189	SEMA4A	distal1
chr1	158446176	158482402	Me	Typical	3549	1717.59	2	ENSG00000163565	IFI16	distal1
chr1	158477032	158477175	Me	Typical	24395	10.4509	2	ENSG00000163565	IFI16	distal1
chr1	158477045	158477290	Me	Typical	23846	15.8295	2	ENSG00000163565	IFI16	distal1
chr1	158732395	158785726	Me	Typical	2679	2345.25	1	ENSG00000163565	IFI16	distal1
chr1	159532520	160228482	Me	Super	198	30396.3	16	ENSG00000162729	IGSF8	both1,proximal1
chr1	159532520	160228482	Me	Super	198	30396.3	16	ENSG00000162728	KCNJ9	both1
chr1	160067668	160068380	Ac	Typical	22547	444.744	2	ENSG00000162729	IGSF8	proximal2
chr1	160068547	160068777	Ac	Typical	38205	13.3209	2	ENSG00000162729	IGSF8	proximal2
chr1	160068882	160069242	Ac	Typical	25235	297.644	2	ENSG00000162729	IGSF8	proximal2
chr1	160565587	160777363	Ac	Super	8	172694	11	ENSG00000158764	ITLN2	distal3
chr1	160806380	160808433	Ac	Typical	13041	1798.61	2	ENSG00000158764	ITLN2	distal1
chr1	161164761	161165030	Ac	Typical	33074	100.573	1	ENSG00000158859	ADAMTS4	proximal1
chr1	161164761	161165030	Ac	Typical	33074	100.573	1	ENSG00000158864	NDUFS2	proximal1
chr1	161165067	161165334	Ac	Typical	33133	99.6495	1	ENSG00000158859	ADAMTS4	proximal1
chr1	161165067	161165334	Ac	Typical	33133	99.6495	1	ENSG00000158864	NDUFS2	proximal1
chr1	161195128	161195364	Ac	Typical	32954	102.334	2	ENSG00000158882	TOMM40L	proximal2
chr1	161195669	161196850	Ac	Typical	16462	1082.44	2	ENSG00000158882	TOMM40L	proximal2
chr1	161197289	161197694	Ac	Typical	23326	394.768	2	ENSG00000158882	TOMM40L	proximal2
chr1	161355993	161392095	Ac	Typical	2269	10611.7	1	ENSG00000158859	ADAMTS4	distal1
chr1	161355993	161392095	Ac	Typical	2269	10611.7	1	ENSG00000158864	NDUFS2	distal1
chr1	161500394	161501604	Ac	Typical	16781	1032.81	1	ENSG00000081721	DUSP12	distal1
chr1	161509399	161510421	Ac	Typical	20443	597.514	1	ENSG00000081721	DUSP12	distal1
chr1	161704429	161712122	Ac	Typical	2899	8897.19	2	ENSG00000081721	DUSP12	proximal1
chr1	161712939	161715821	Ac	Typical	16341	1100.16	1	ENSG00000081721	DUSP12	proximal1
chr1	161717505	161717611	Ac	Typical	36694	44.9057	1	ENSG00000081721	DUSP12	proximal1
chr1	161718540	161720895	Ac	Typical	9927	2765.79	1	ENSG00000081721	DUSP12	proximal1
chr1	167682068	167694179	Ac	Typical	1660	13212.7	1	ENSG00000143164	DCAF6	distal1
chr1	167682068	167694179	Ac	Typical	1660	13212.7	1	ENSG00000143158	MPC2	distal1
chr1	167902598	167908574	Ac	Typical	2607	9657.17	1	ENSG00000143164	DCAF6	proximal1
chr1	167902598	167908574	Ac	Typical	2607	9657.17	1	ENSG00000143158	MPC2	proximal1
chr1	169877508	169889509	Ac	Typical	2597	9681.03	1	ENSG00000120370	GORAB	distal1
chr1	170480109	170504140	Me	Typical	5637	978.269	2	ENSG00000120370	GORAB	proximal2
chr1	170480109	170504140	Me	Typical	5637	978.269	2	ENSG00000117523	PRRC2C	distal1
chr1	170499762	170503411	Ac	Typical	3893	7097.82	2	ENSG00000120370	GORAB	proximal2
chr1	170499762	170503411	Ac	Typical	3893	7097.82	2	ENSG00000117523	PRRC2C	distal1
chr1	170507018	170508799	Ac	Typical	23080	409.525	2	ENSG00000120370	GORAB	proximal2
chr1	170507018	170508799	Ac	Typical	23080	409.525	2	ENSG00000117523	PRRC2C	distal1
chr1	171453293	171456629	Ac	Typical	3296	8078.12	1	ENSG00000120370	GORAB	distal1
chr1	171453293	171456629	Ac	Typical	3296	8078.12	1	ENSG00000117523	PRRC2C	proximal1
chr1	172335200	173237330	Me	Super	122	42088.1	15	ENSG00000120334	CENPL	distal1
chr1	172335200	173237330	Me	Super	122	42088.1	15	ENSG00000117593	DARS2	distal1
chr1	173791417	173795534	Ac	Typical	3823	7199.83	2	ENSG00000120334	CENPL	proximal2
chr1	173791417	173795534	Ac	Typical	3823	7199.83	2	ENSG00000117593	DARS2	proximal2
chr1	174937536	175909780	Me	Super	130	41260.3	12	ENSG00000116161	CACYBP	proximal1
chr1	174937536	175909780	Me	Super	130	41260.3	12	ENSG00000120333	MRPS14	both2
chr1	174967207	174972164	Ac	Typical	1909	12054.7	1	ENSG00000116161	CACYBP	proximal1
chr1	174991562	174993634	Ac	Typical	10429	2586.29	2	ENSG00000120333	MRPS14	proximal2
chr1	176322577	177509152	Me	Super	129	41350.1	5	ENSG00000198797	BRINP2	both1
chr1	179049136	179055067	Ac	Typical	2874	8959.32	1	ENSG00000186283	TOR3A	proximal1
chr1	179334275	179335513	Ac	Typical	10741	2476.8	2	ENSG00000186283	TOR3A	distal1
chr1	179339134	179339653	Me	Typical	20099	56.5504	2	ENSG00000186283	TOR3A	distal1
chr1	179849583	179854875	Ac	Typical	1867	12238.6	1	ENSG00000135837	CEP350	distal1
chr1	179849583	179854875	Ac	Typical	1867	12238.6	1	ENSG00000143337	TOR1AIP1	proximal1
chr1	179920286	179925897	Ac	Typical	4648	6145.4	1	ENSG00000135837	CEP350	proximal1
chr1	179920286	179925897	Ac	Typical	4648	6145.4	1	ENSG00000143337	TOR1AIP1	distal1
chr1	181001178	181008159	Ac	Typical	2475	9971.64	1	ENSG00000153029	MR1	proximal1
chr1	181095689	181122781	Ac	Super	416	31352.2	4	ENSG00000153029	MR1	distal1
chr1	182015490	182119468	Me	Super	883	7014.73	5	ENSG00000135838	NPL	distal1
chr1	182015490	182119468	Me	Super	883	7014.73	5	ENSG00000203730	TEDDM1	distal1
chr1	182050842	182051024	Ac	Typical	38180	14.115	1	ENSG00000135838	NPL	distal1
chr1	182415969	182477530	Me	Typical	2594	2419.29	1	ENSG00000121446	RGSL1	proximal1
chr1	182631030	182768440	Me	Typical	1150	5471.11	3	ENSG00000135838	NPL	proximal1
chr1	182631030	182768440	Me	Typical	1150	5471.11	3	ENSG00000121446	RGSL1	distal1
chr1	183340834	184120082	Ac	Super	32	107979	16	ENSG00000173627	APOBEC4	both3,proximal1
chr1	183340834	184120082	Ac	Super	32	107979	16	ENSG00000116698	SMG7	both2
chr1	183340834	184120082	Ac	Super	32	107979	16	ENSG00000198860	TSEN15	both1
chr1	183438603	183452434	Ac	Super	885	19618.1	2	ENSG00000116698	SMG7	proximal2
chr1	183832320	184711891	Me	Super	98	47203.8	8	ENSG00000173627	APOBEC4	distal3
chr1	183832320	184711891	Me	Super	98	47203.8	8	ENSG00000116698	SMG7	distal1
chr1	183832320	184711891	Me	Super	98	47203.8	8	ENSG00000198860	TSEN15	proximal1
chr1	183875808	183886089	Ac	Super	936	19037.8	2	ENSG00000173627	APOBEC4	distal1
chr1	183875808	183886089	Ac	Super	936	19037.8	2	ENSG00000116698	SMG7	distal1
chr1	192722437	192827338	Me	Typical	1146	5488.3	3	ENSG00000134371	CDC73	distal1
chr1	193090276	193092553	Ac	Typical	10521	2556.36	1	ENSG00000134371	CDC73	proximal1
chr1	193092857	193093164	Ac	Typical	29354	171.915	1	ENSG00000134371	CDC73	proximal1
chr1	201005321	201103599	Me	Super	617	9847.07	2	ENSG00000081248	CACNA1S	proximal1
chr1	201848240	201926115	Me	Typical	1196	5299.05	2	ENSG00000170075	GPR37L1	distal1
chr1	202090735	202090995	Me	Typical	20294	53.8303	2	ENSG00000170075	GPR37L1	proximal2
chr1	202092771	202094026	Me	Typical	16130	143.088	2	ENSG00000170075	GPR37L1	proximal2
chr1	202913823	203756827	Me	Super	141	39536.3	16	ENSG00000133063	CHIT1	both3
chr1	203241427	203245200	Ac	Typical	6992	4204.59	3	ENSG00000133063	CHIT1	proximal3
chr1	203830293	203832243	Ac	Typical	10492	2568.37	2	ENSG00000182004	SNRPE	proximal2
chr1	203852683	204438974	Me	Super	168	35240.6	6	ENSG00000182004	SNRPE	distal2
chr1	206807103	206812606	Ac	Typical	9727	2848.61	2	ENSG00000143479	DYRK3	proximal2
chr1	207080320	207080576	Ac	Typical	26819	238.855	1	ENSG00000143479	DYRK3	distal1
chr1	207080325	207080572	Me	Typical	23544	18.3144	1	ENSG00000143479	DYRK3	distal1
chr1	207086249	207086759	Ac	Typical	35414	64.3608	3	ENSG00000143479	DYRK3	distal1
chr1	207088132	207107347	Ac	Super	160	54064.6	3	ENSG00000143479	DYRK3	distal1
chr1	207146705	207220223	Me	Typical	1039	6022.72	3	ENSG00000143479	DYRK3	distal1
chr1	207244110	207262646	Me	Typical	25593	-16.5558	2	ENSG00000123843	C4BPB	proximal2
chr1	207262537	207263248	Ac	Typical	27543	217.171	2	ENSG00000123843	C4BPB	proximal2
chr1	207670391	207670491	Me	Typical	25075	3.79494	2	ENSG00000123843	C4BPB	distal1
chr1	207671042	207671563	Ac	Typical	32092	118.076	2	ENSG00000123843	C4BPB	distal1
chr1	207981087	211173055	Me	Super	3	164281	30	ENSG00000143473	KCNH1	distal2
chr1	207981087	211173055	Me	Super	3	164281	30	ENSG00000076356	PLXNA2	both2
chr1	211253570	211325864	Me	Typical	1233	5142.9	2	ENSG00000143473	KCNH1	proximal2
chr1	211494733	211515778	Ac	Typical	1911	12051.7	3	ENSG00000082512	TRAF5	proximal3
chr1	211498650	211504640	Ac	Typical	2967	8723.06	3	ENSG00000082512	TRAF5	proximal3
chr1	211686067	211701590	Ac	Typical	8891	3192.94	2	ENSG00000082512	TRAF5	distal1
chr1	211747777	211754233	Ac	Typical	7321	4008.14	1	ENSG00000170385	SLC30A1	proximal1
chr1	211755141	211755461	Ac	Typical	29093	177.948	1	ENSG00000170385	SLC30A1	proximal1
chr1	211755549	211755737	Ac	Typical	34662	75.2952	1	ENSG00000170385	SLC30A1	proximal1
chr1	211868277	211872419	Ac	Typical	18040	857.697	2	ENSG00000143476	DTL	distal1
chr1	211868277	211872419	Ac	Typical	18040	857.697	2	ENSG00000143493	INTS7	distal1
chr1	211874497	211877832	Me	Typical	17355	110.371	2	ENSG00000143476	DTL	distal1
chr1	211874497	211877832	Me	Typical	17355	110.371	2	ENSG00000143493	INTS7	distal1
chr1	212198300	212219371	Ac	Typical	1740	12805.4	1	ENSG00000143476	DTL	proximal1
chr1	212198300	212219371	Ac	Typical	1740	12805.4	1	ENSG00000143493	INTS7	proximal1
chr1	212202352	212212925	Ac	Typical	2014	11549.7	1	ENSG00000143476	DTL	proximal1
chr1	212202352	212212925	Ac	Typical	2014	11549.7	1	ENSG00000143493	INTS7	proximal1
chr1	218517534	218524471	Me	Typical	4282	1382.43	4	ENSG00000092969	TGFB2	proximal4
chr1	218683784	218720171	Me	Typical	5012	1127.4	1	ENSG00000092969	TGFB2	distal1
chr1	219734560	219734733	Me	Typical	23469	18.9594	1	ENSG00000092969	TGFB2	distal1
chr1	219784755	219880792	Me	Typical	1048	5986.66	1	ENSG00000092969	TGFB2	distal1
chr1	219959954	220000477	Me	Typical	2793	2241.97	1	ENSG00000092969	TGFB2	distal1
chr1	221875972	221941288	Ac	Super	194	48472.8	2	ENSG00000143507	DUSP10	proximal1
chr1	223203262	223343705	Me	Super	647	9353.72	4	ENSG00000187554	TLR5	proximal1
chr1	223316935	223317141	Ac	Typical	33253	97.613	1	ENSG00000187554	TLR5	proximal1
chr1	223343997	223454276	Me	Super	688	8742.18	1	ENSG00000187554	TLR5	distal1
chr1	223797682	223908070	Me	Super	747	8260.26	4	ENSG00000162909	CAPN2	proximal3
chr1	223797682	223908070	Me	Super	747	8260.26	4	ENSG00000143748	NVL	distal1
chr1	223936094	223936739	Me	Typical	17381	109.913	1	ENSG00000162909	CAPN2	distal1
chr1	224228828	224261606	Me	Typical	2708	2316.48	1	ENSG00000162909	CAPN2	distal1
chr1	224301260	224303676	Ac	Typical	12450	1950.4	2	ENSG00000143756	FBXO28	proximal2
chr1	224301260	224303676	Ac	Typical	12450	1950.4	2	ENSG00000143748	NVL	distal1
chr1	224516230	224519512	Ac	Typical	7457	3925.1	2	ENSG00000162909	CAPN2	distal1
chr1	224516230	224519512	Ac	Typical	7457	3925.1	2	ENSG00000143756	FBXO28	distal1
chr1	224516230	224519512	Ac	Typical	7457	3925.1	2	ENSG00000143748	NVL	proximal2
chr1	224645138	224645355	Ac	Typical	35402	64.5157	1	ENSG00000143756	FBXO28	distal1
chr1	225661386	225792113	Me	Typical	958	6473.55	1	ENSG00000243709	LEFTY1	distal1
chr1	225964115	225967568	Ac	Typical	6900	4257.02	1	ENSG00000243709	LEFTY1	distal1
chr1	225964115	225967568	Ac	Typical	6900	4257.02	1	ENSG00000143742	SRP9	proximal1
chr1	228288844	228292660	Ac	Typical	14317	1490.18	1	ENSG00000143793	C1orf35	proximal1
chr1	228288844	228292660	Ac	Typical	14317	1490.18	1	ENSG00000143774	GUK1	distal1
chr1	228323499	228325237	Me	Typical	13611	236.088	1	ENSG00000143793	C1orf35	distal1
chr1	228323499	228325237	Me	Typical	13611	236.088	1	ENSG00000143774	GUK1	proximal1
chr1	228326293	228331174	Ac	Typical	4670	6127.69	1	ENSG00000143793	C1orf35	distal1
chr1	228326293	228331174	Ac	Typical	4670	6127.69	1	ENSG00000143774	GUK1	proximal1
chr1	229691735	229696070	Ac	Typical	9892	2776.09	1	ENSG00000135801	TAF5L	distal1
chr1	229691735	229696070	Ac	Typical	9892	2776.09	1	ENSG00000135763	URB2	distal1
chr1	229760164	229763101	Ac	Typical	12295	1993.73	1	ENSG00000135801	TAF5L	proximal1
chr1	229760164	229763101	Ac	Typical	12295	1993.73	1	ENSG00000135763	URB2	proximal1
chr1	230740775	230785732	Me	Typical	2370	2645.58	1	ENSG00000135775	COG2	proximal1
chr1	230778165	230779077	Ac	Typical	17421	941.772	1	ENSG00000135775	COG2	proximal1
chr1	231347332	231347566	Ac	Typical	29866	161.226	2	ENSG00000135775	COG2	distal1
chr1	231536655	233131142	Me	Super	92	48331.7	8	ENSG00000116918	TSNAX	both1
chr1	231536655	233131142	Me	Super	92	48331.7	8	ENSG00000270106	TSNAX-DISC1	both1
chr1	231554843	231559660	Ac	Typical	9404	2977.39	1	ENSG00000116918	TSNAX	distal1
chr1	231554843	231559660	Ac	Typical	9404	2977.39	1	ENSG00000270106	TSNAX-DISC1	distal1
chr1	231663646	231665344	Ac	Typical	7892	3684.51	1	ENSG00000116918	TSNAX	proximal1
chr1	231663646	231665344	Ac	Typical	7892	3684.51	1	ENSG00000270106	TSNAX-DISC1	proximal1
chr1	231665692	231665793	Ac	Typical	36681	45.0763	1	ENSG00000116918	TSNAX	proximal1
chr1	231665692	231665793	Ac	Typical	36681	45.0763	1	ENSG00000270106	TSNAX-DISC1	proximal1
chr1	234733621	234750446	Ac	Super	436	30433.6	6	ENSG00000168264	IRF2BP2	proximal4
chr1	234745567	234745801	Me	Typical	25583	0	4	ENSG00000168264	IRF2BP2	proximal4
chr1	234858185	234869093	Ac	Super	1236	16150.5	3	ENSG00000168264	IRF2BP2	distal1
chr1	234872742	234901377	Me	Typical	18541	84.2538	2	ENSG00000168264	IRF2BP2	distal1
chr1	234904274	234910538	Ac	Typical	4257	6608.58	25	ENSG00000168264	IRF2BP2	distal1
chr1	234966737	234982436	Ac	Super	1477	14407.8	4	ENSG00000168264	IRF2BP2	distal1
chr1	235060126	235187162	Ac	Super	14	147172	8	ENSG00000168264	IRF2BP2	distal1
chr1	236038194	236048095	Ac	Typical	4931	5844.62	1	ENSG00000143669	LYST	proximal1
chr1	236040125	236040359	Ac	Typical	28188	199.533	1	ENSG00000143669	LYST	proximal1
chr1	236041464	236047595	Ac	Typical	5718	5094.33	1	ENSG00000143669	LYST	proximal1
chr1	236049626	236052889	Ac	Typical	9739	2842.67	1	ENSG00000143669	LYST	proximal1
chr1	236317840	236328574	Ac	Super	532	26667	1	ENSG00000143669	LYST	distal1
chr1	241693552	241698321	Ac	Typical	5626	5174.82	3	ENSG00000174371	EXO1	distal1
chr1	241693552	241698321	Ac	Typical	5626	5174.82	3	ENSG00000117009	KMO	proximal3
chr1	241693552	241698321	Ac	Typical	5626	5174.82	3	ENSG00000197769	MAP1LC3C	distal1
chr1	241699644	241700722	Ac	Typical	25875	273.468	3	ENSG00000174371	EXO1	distal1
chr1	241699644	241700722	Ac	Typical	25875	273.468	3	ENSG00000117009	KMO	proximal3
chr1	241699644	241700722	Ac	Typical	25875	273.468	3	ENSG00000197769	MAP1LC3C	distal1
chr1	241790680	241792131	Ac	Typical	18511	797.895	1	ENSG00000117009	KMO	distal1
chr1	242009893	242013445	Ac	Typical	9066	3112.5	1	ENSG00000174371	EXO1	proximal1
chr1	242009893	242013445	Ac	Typical	9066	3112.5	1	ENSG00000117009	KMO	distal1
chr1	244608254	244610575	Ac	Typical	19988	639.342	1	ENSG00000035687	ADSS	proximal1
chr1	244608254	244610575	Ac	Typical	19988	639.342	1	ENSG00000179397	C1orf101	proximal1
chr1	244608254	244610575	Ac	Typical	19988	639.342	1	ENSG00000203666	EFCAB2	distal1
chr1	244611290	244616394	Ac	Typical	7257	4036.97	2	ENSG00000035687	ADSS	proximal2
chr1	244611290	244616394	Ac	Typical	7257	4036.97	2	ENSG00000179397	C1orf101	proximal2
chr1	244611290	244616394	Ac	Typical	7257	4036.97	2	ENSG00000121644	DESI2	distal1
chr1	244611290	244616394	Ac	Typical	7257	4036.97	2	ENSG00000203666	EFCAB2	distal1
chr1	244815683	244817616	Ac	Typical	16637	1056.36	1	ENSG00000035687	ADSS	distal1
chr1	244815683	244817616	Ac	Typical	16637	1056.36	1	ENSG00000179397	C1orf101	distal1
chr1	244815683	244817616	Ac	Typical	16637	1056.36	1	ENSG00000121644	DESI2	proximal1
chr1	245125959	245844014	Me	Super	219	27392.2	5	ENSG00000035687	ADSS	distal1
chr1	245125959	245844014	Me	Super	219	27392.2	5	ENSG00000179397	C1orf101	distal1
chr1	245125959	245844014	Me	Super	219	27392.2	5	ENSG00000203666	EFCAB2	proximal1
chr1	245125959	245844014	Me	Super	219	27392.2	5	ENSG00000162849	KIF26B	proximal2
chr1	245131982	245136264	Ac	Typical	3004	8663.54	1	ENSG00000035687	ADSS	distal1
chr1	245131982	245136264	Ac	Typical	3004	8663.54	1	ENSG00000179397	C1orf101	distal1
chr1	245131982	245136264	Ac	Typical	3004	8663.54	1	ENSG00000203666	EFCAB2	proximal1
chr1	248401986	248402994	Me	Typical	16681	128.119	1	ENSG00000171180	OR2M4	proximal1
chr1	248567425	248567639	Me	Typical	25575	-29.4923	1	ENSG00000175143	OR2T1	proximal1
chr1	248567472	248567637	Ac	Typical	37132	36.8102	1	ENSG00000175143	OR2T1	proximal1
chr1	248569450	248571585	Ac	Typical	14687	1410.13	1	ENSG00000175143	OR2T1	proximal1
chr1	248848680	248852986	Ac	Typical	14627	1419.74	1	ENSG00000171180	OR2M4	distal1
chr1	249097838	249101409	Ac	Typical	10025	2735.86	1	ENSG00000175143	OR2T1	distal1
chr10	974587	991020	Ac	Typical	6676	4397.81	1	ENSG00000107937	GTPBP4	distal1
chr10	1032308	1036573	Ac	Typical	5528	5266.56	1	ENSG00000107937	GTPBP4	proximal1
chr10	6226272	7261780	Me	Super	72	57713.2	11	ENSG00000198879	SFMBT2	distal2
chr10	7448665	7455168	Ac	Typical	5205	5582.03	3	ENSG00000198879	SFMBT2	proximal2
chr10	7453825	7454096	Me	Typical	20664	48.8467	2	ENSG00000198879	SFMBT2	proximal2
chr10	7454515	7454685	Me	Typical	19572	65.1607	2	ENSG00000198879	SFMBT2	proximal2
chr10	7455439	7455773	Me	Typical	20066	57.0922	3	ENSG00000198879	SFMBT2	proximal2
chr10	7458820	7460409	Ac	Typical	25016	307.411	4	ENSG00000198879	SFMBT2	proximal2
chr10	7549868	7780142	Me	Super	514	11645.3	5	ENSG00000107485	GATA3	distal1
chr10	7983931	8707652	Me	Super	295	19679.6	1	ENSG00000107485	GATA3	proximal1
chr10	8097320	8099363	Ac	Typical	20052	633.625	1	ENSG00000107485	GATA3	proximal1
chr10	13202916	13203017	Ac	Typical	37124	37.1079	1	ENSG00000065328	MCM10	proximal1
chr10	13202916	13203017	Ac	Typical	37124	37.1079	1	ENSG00000107537	PHYH	distal1
chr10	13203080	13203363	Ac	Typical	28347	195.741	1	ENSG00000065328	MCM10	proximal1
chr10	13203080	13203363	Ac	Typical	28347	195.741	1	ENSG00000107537	PHYH	distal1
chr10	13203631	13204178	Ac	Typical	21141	539.869	1	ENSG00000065328	MCM10	proximal1
chr10	13203631	13204178	Ac	Typical	21141	539.869	1	ENSG00000107537	PHYH	distal1
chr10	13204452	13204692	Ac	Typical	30967	139.081	1	ENSG00000065328	MCM10	proximal1
chr10	13204452	13204692	Ac	Typical	30967	139.081	1	ENSG00000107537	PHYH	distal1
chr10	13341385	13342623	Ac	Typical	24141	351.047	1	ENSG00000065328	MCM10	distal1
chr10	13341385	13342623	Ac	Typical	24141	351.047	1	ENSG00000107537	PHYH	proximal1
chr10	13343612	13344628	Ac	Typical	14941	1359.4	1	ENSG00000065328	MCM10	distal1
chr10	13343612	13344628	Ac	Typical	14941	1359.4	1	ENSG00000107537	PHYH	proximal1
chr10	15472107	15506635	Me	Typical	3933	1533.46	1	ENSG00000077943	ITGA8	distal1
chr10	15741253	15774578	Me	Typical	2881	2147.4	1	ENSG00000077943	ITGA8	proximal1
chr10	21772771	21826231	Me	Typical	901	6860.55	2	ENSG00000148444	COMMD3	distal1
chr10	21772771	21826231	Me	Typical	901	6860.55	2	ENSG00000269897	COMMD3-BMI1	distal1
chr10	21772771	21826231	Me	Typical	901	6860.55	2	ENSG00000180592	SKIDA1	proximal1
chr10	21811086	21811331	Me	Typical	27355	-9.73694	1	ENSG00000148444	COMMD3	distal1
chr10	21811086	21811331	Me	Typical	27355	-9.73694	1	ENSG00000269897	COMMD3-BMI1	distal1
chr10	21811086	21811331	Me	Typical	27355	-9.73694	1	ENSG00000180592	SKIDA1	proximal1
chr10	21811091	21811335	Ac	Typical	33902	87.0766	1	ENSG00000148444	COMMD3	distal1
chr10	21811091	21811335	Ac	Typical	33902	87.0766	1	ENSG00000269897	COMMD3-BMI1	distal1
chr10	21811091	21811335	Ac	Typical	33902	87.0766	1	ENSG00000180592	SKIDA1	proximal1
chr10	21814089	21816496	Ac	Typical	17369	947.347	1	ENSG00000148444	COMMD3	distal1
chr10	21814089	21816496	Ac	Typical	17369	947.347	1	ENSG00000269897	COMMD3-BMI1	distal1
chr10	21814089	21816496	Ac	Typical	17369	947.347	1	ENSG00000180592	SKIDA1	proximal1
chr10	22290212	22294360	Ac	Typical	6030	4846.95	2	ENSG00000148444	COMMD3	distal1
chr10	22290212	22294360	Ac	Typical	6030	4846.95	2	ENSG00000269897	COMMD3-BMI1	distal1
chr10	22290212	22294360	Ac	Typical	6030	4846.95	2	ENSG00000136770	DNAJC1	proximal2
chr10	22603875	22607905	Ac	Typical	6449	4555.17	2	ENSG00000148444	COMMD3	proximal2
chr10	22603875	22607905	Ac	Typical	6449	4555.17	2	ENSG00000269897	COMMD3-BMI1	proximal2
chr10	22603875	22607905	Ac	Typical	6449	4555.17	2	ENSG00000136770	DNAJC1	distal1
chr10	22603875	22607905	Ac	Typical	6449	4555.17	2	ENSG00000180592	SKIDA1	distal1
chr10	22608681	22611748	Ac	Typical	25823	275.56	2	ENSG00000148444	COMMD3	proximal2
chr10	22608681	22611748	Ac	Typical	25823	275.56	2	ENSG00000269897	COMMD3-BMI1	proximal2
chr10	22608681	22611748	Ac	Typical	25823	275.56	2	ENSG00000136770	DNAJC1	distal1
chr10	22608681	22611748	Ac	Typical	25823	275.56	2	ENSG00000180592	SKIDA1	distal1
chr10	22609865	22610244	Ac	Typical	38446	9.80218	2	ENSG00000148444	COMMD3	proximal2
chr10	22609865	22610244	Ac	Typical	38446	9.80218	2	ENSG00000269897	COMMD3-BMI1	proximal2
chr10	22609865	22610244	Ac	Typical	38446	9.80218	2	ENSG00000136770	DNAJC1	distal1
chr10	22609865	22610244	Ac	Typical	38446	9.80218	2	ENSG00000180592	SKIDA1	distal1
chr10	23277153	23294198	Me	Typical	6576	795.735	3	ENSG00000136770	DNAJC1	distal1
chr10	26623803	26625652	Ac	Typical	12938	1822.97	3	ENSG00000136754	ABI1	distal1
chr10	26623803	26625652	Ac	Typical	12938	1822.97	3	ENSG00000148459	PDSS1	distal1
chr10	26984970	26988647	Ac	Typical	7484	3911.77	1	ENSG00000148459	PDSS1	proximal1
chr10	27024360	27045494	Ac	Super	1503	14230.9	1	ENSG00000136754	ABI1	distal1
chr10	27144808	27150962	Ac	Typical	3713	7362.07	2	ENSG00000136754	ABI1	proximal2
chr10	27521855	28838884	Me	Super	179	33035.1	17	ENSG00000107897	ACBD5	both3
chr10	27521855	28838884	Me	Super	179	33035.1	17	ENSG00000099246	RAB18	both1
chr10	27521855	28838884	Me	Super	179	33035.1	17	ENSG00000095787	WAC	both1
chr10	27527610	27533844	Ac	Typical	1779	12642.3	3	ENSG00000107897	ACBD5	proximal3
chr10	27527610	27533844	Ac	Typical	1779	12642.3	3	ENSG00000099246	RAB18	distal1
chr10	27527610	27533844	Ac	Typical	1779	12642.3	3	ENSG00000095787	WAC	distal1
chr10	27792332	27794580	Ac	Typical	13195	1762.11	1	ENSG00000107897	ACBD5	distal1
chr10	27792332	27794580	Ac	Typical	13195	1762.11	1	ENSG00000099246	RAB18	proximal1
chr10	27796042	27796162	Ac	Typical	35142	68.1871	1	ENSG00000107897	ACBD5	distal1
chr10	27796042	27796162	Ac	Typical	35142	68.1871	1	ENSG00000099246	RAB18	proximal1
chr10	28819678	28824821	Ac	Typical	3134	8368.9	1	ENSG00000107897	ACBD5	distal1
chr10	28819678	28824821	Ac	Typical	3134	8368.9	1	ENSG00000095787	WAC	proximal1
chr10	35414284	35426969	Ac	Super	587	25306.9	2	ENSG00000095794	CREM	proximal1
chr10	35624116	35626889	Ac	Typical	16061	1152.54	1	ENSG00000095794	CREM	distal1
chr10	35627579	35632329	Ac	Typical	11204	2326.41	1	ENSG00000095794	CREM	distal1
chr10	38145298	38147621	Ac	Typical	10320	2626.28	1	ENSG00000198105	ZNF248	proximal1
chr10	38145298	38147621	Ac	Typical	10320	2626.28	1	ENSG00000075407	ZNF37A	distal1
chr10	38149746	38149962	Ac	Typical	31396	130.776	1	ENSG00000198105	ZNF248	proximal1
chr10	38149746	38149962	Ac	Typical	31396	130.776	1	ENSG00000075407	ZNF37A	distal1
chr10	38382168	38385118	Ac	Typical	12543	1923.28	1	ENSG00000198105	ZNF248	distal1
chr10	38382168	38385118	Ac	Typical	12543	1923.28	1	ENSG00000075407	ZNF37A	proximal1
chr10	43632195	43637560	Ac	Typical	7052	4162.09	1	ENSG00000169826	CSGALNACT2	proximal1
chr10	43946400	43952795	Ac	Typical	4205	6682.75	4	ENSG00000169826	CSGALNACT2	distal1
chr10	49379512	49850428	Me	Typical	27330	-3227.37	7	ENSG00000128805	ARHGAP22	distal2
chr10	49720093	49774996	Me	Typical	2363	2652.96	1	ENSG00000128805	ARHGAP22	distal1
chr10	49850949	49865234	Me	Typical	11232	351.682	6	ENSG00000128805	ARHGAP22	proximal3
chr10	49863189	49863528	Ac	Typical	37937	19.6044	3	ENSG00000128805	ARHGAP22	proximal3
chr10	49864200	49864447	Ac	Typical	36181	52.6972	3	ENSG00000128805	ARHGAP22	proximal3
chr10	50136460	51062344	Me	Super	175	33798.3	6	ENSG00000128805	ARHGAP22	distal1
chr10	54064624	54081255	Me	Typical	3095	1981.91	1	ENSG00000107984	DKK1	proximal1
chr10	54074883	54075040	Ac	Typical	41238	-7.25678	1	ENSG00000107984	DKK1	proximal1
chr10	54233043	54249193	Me	Typical	11763	322.624	1	ENSG00000107984	DKK1	distal1
chr10	60626010	60798491	Me	Typical	1634	3880.49	4	ENSG00000165443	PHYHIPL	distal1
chr10	60801853	60945227	Me	Typical	2676	2348.87	2	ENSG00000165443	PHYHIPL	proximal1
chr10	60930670	60942286	Me	Typical	9198	489.131	1	ENSG00000165443	PHYHIPL	proximal1
chr10	61623676	63706596	Me	Super	106	44207.1	17	ENSG00000150347	ARID5B	both1
chr10	63656156	63666554	Ac	Super	971	18643.1	3	ENSG00000150347	ARID5B	proximal1
chr10	63693695	63845771	Ac	Super	30	113411	3	ENSG00000150347	ARID5B	distal1
chr10	69450839	69460253	Me	Typical	11598	331.994	1	ENSG00000183230	CTNNA3	proximal1
chr10	69451914	69460411	Me	Typical	11852	317.48	1	ENSG00000183230	CTNNA3	proximal1
chr10	69455168	69455270	Me	Typical	24130	13.1436	1	ENSG00000183230	CTNNA3	proximal1
chr10	69455470	69455589	Me	Typical	23982	14.7091	1	ENSG00000183230	CTNNA3	proximal1
chr10	69522398	69544213	Ac	Typical	2429	10090.8	3	ENSG00000183230	CTNNA3	distal1
chr10	69642790	69646411	Ac	Typical	11564	2205.36	1	ENSG00000096746	HNRNPH3	distal1
chr10	69642790	69646411	Ac	Typical	11564	2205.36	1	ENSG00000108187	PBLD	distal1
chr10	70089852	70095447	Ac	Typical	2308	10469.6	1	ENSG00000096746	HNRNPH3	proximal1
chr10	70089852	70095447	Ac	Typical	2308	10469.6	1	ENSG00000108187	PBLD	proximal1
chr10	70752845	70753079	Ac	Typical	36789	43.2442	2	ENSG00000156510	HKDC1	distal1
chr10	70981529	70983556	Ac	Typical	10114	2702.02	1	ENSG00000156510	HKDC1	proximal1
chr10	70984733	70984984	Ac	Typical	37330	33.4884	1	ENSG00000156510	HKDC1	proximal1
chr10	71111096	71752608	Me	Super	118	42710.9	10	ENSG00000171224	C10orf35	both1,proximal1
chr10	71111096	71752608	Me	Super	118	42710.9	10	ENSG00000075073	TACR2	both1
chr10	72212385	72238205	Me	Typical	3128	1958.95	3	ENSG00000166228	PCBD1	distal1
chr10	72330706	73571410	Me	Super	80	53283.2	21	ENSG00000166228	PCBD1	proximal1
chr10	72330706	73571410	Me	Super	80	53283.2	21	ENSG00000198246	SLC29A3	both2,proximal1
chr10	72330706	73571410	Me	Super	80	53283.2	21	ENSG00000107731	UNC5B	both1
chr10	72647690	72648708	Ac	Typical	17148	980.08	1	ENSG00000166228	PCBD1	proximal1
chr10	73078605	73079639	Ac	Typical	31947	120.715	3	ENSG00000198246	SLC29A3	proximal3
chr10	73647197	73650561	Ac	Typical	12612	1904.51	2	ENSG00000198246	SLC29A3	distal1
chr10	75403864	75404723	Ac	Typical	23231	400.716	2	ENSG00000177791	MYOZ1	proximal2
chr10	75404892	75405483	Ac	Typical	26583	245.726	2	ENSG00000177791	MYOZ1	proximal2
chr10	76014478	76020416	Ac	Typical	24696	322.988	1	ENSG00000165644	COMTD1	distal1
chr10	76950105	77975112	Me	Super	167	35298.6	4	ENSG00000165644	COMTD1	proximal1
chr10	76992393	76996566	Ac	Typical	10351	2614.52	2	ENSG00000165644	COMTD1	proximal1
chr10	79783716	81447081	Me	Super	27	89496.5	6	ENSG00000185303	SFTPA2	proximal1
chr10	81679382	81718011	Me	Typical	4126	1445.04	1	ENSG00000185303	SFTPA2	distal1
chr10	82204130	82271740	Ac	Super	578	25596.5	4	ENSG00000108219	TSPAN14	proximal1
chr10	82666619	82688090	Me	Typical	8851	519.939	2	ENSG00000108219	TSPAN14	distal1
chr10	85897851	85901275	Ac	Typical	9816	2806.49	2	ENSG00000107771	CCSER2	distal1
chr10	86087420	86090781	Ac	Typical	13933	1583.37	1	ENSG00000107771	CCSER2	proximal1
chr10	89619290	89632629	Ac	Super	808	20959.5	4	ENSG00000227268	KLLN	proximal4
chr10	89619290	89632629	Ac	Super	808	20959.5	4	ENSG00000171862	PTEN	proximal4
chr10	89820602	89884583	Ac	Super	140	57591.4	2	ENSG00000227268	KLLN	distal2
chr10	89820602	89884583	Ac	Super	140	57591.4	2	ENSG00000171862	PTEN	distal2
chr10	90142224	90175699	Ac	Super	432	30593.9	2	ENSG00000227268	KLLN	distal1
chr10	90142224	90175699	Ac	Super	432	30593.9	2	ENSG00000171862	PTEN	distal1
chr10	92615900	92617370	Me	Typical	7261	694.726	1	ENSG00000148680	HTR7	proximal1
chr10	93235317	93742348	Me	Super	668	8996.41	4	ENSG00000174721	FGFBP3	both1
chr10	94040111	94062009	Ac	Typical	8525	3351.29	1	ENSG00000107864	CPEB3	proximal1
chr10	94040111	94062009	Ac	Typical	8525	3351.29	1	ENSG00000198060	MARCH5	proximal1
chr10	94049199	94053079	Ac	Typical	9371	2990.65	1	ENSG00000107864	CPEB3	proximal1
chr10	94049199	94053079	Ac	Typical	9371	2990.65	1	ENSG00000198060	MARCH5	proximal1
chr10	94330101	94330226	Ac	Typical	36013	55.2105	1	ENSG00000119912	IDE	proximal1
chr10	94332435	94334886	Ac	Typical	8195	3517.68	1	ENSG00000119912	IDE	proximal1
chr10	94724854	96159276	Me	Super	75	55721.5	16	ENSG00000138119	MYOF	both1
chr10	94724854	96159276	Me	Super	75	55721.5	16	ENSG00000173145	NOC3L	both1
chr10	96120241	96123831	Ac	Typical	7869	3698.54	1	ENSG00000173145	NOC3L	proximal1
chr10	97451916	97455411	Ac	Typical	12336	1979.63	1	ENSG00000119977	TCTN3	proximal1
chr10	97588214	97603409	Ac	Super	233	43964.4	4	ENSG00000095585	BLNK	distal1
chr10	97588214	97603409	Ac	Super	233	43964.4	4	ENSG00000119977	TCTN3	distal1
chr10	98016158	98036662	Ac	Super	429	30841.1	1	ENSG00000095585	BLNK	proximal1
chr10	98083075	98282591	Me	Super	572	10660.7	3	ENSG00000095587	TLL2	both1
chr10	99432029	101434556	Me	Super	39	78064.3	14	ENSG00000120053	GOT1	both1,proximal1
chr10	101188824	101192223	Ac	Typical	10753	2473.43	2	ENSG00000120053	GOT1	proximal2
chr10	101469027	101470211	Ac	Typical	23119	407.658	1	ENSG00000120053	GOT1	distal1
chr10	101979004	103171161	Me	Super	35	80787.4	16	ENSG00000166171	DPCD	distal1
chr10	101979004	103171161	Me	Super	35	80787.4	16	ENSG00000107833	NPM3	distal1
chr10	101979004	103171161	Me	Super	35	80787.4	16	ENSG00000099194	SCD	both1
chr10	102105400	102108629	Ac	Typical	11123	2350.86	1	ENSG00000099194	SCD	proximal1
chr10	103495328	103545951	Me	Typical	1738	3651.71	2	ENSG00000107833	NPM3	proximal2
chr10	103539922	103541084	Ac	Typical	27712	212.521	2	ENSG00000107833	NPM3	proximal2
chr10	103542052	103544132	Ac	Typical	14738	1402.3	2	ENSG00000107833	NPM3	proximal2
chr10	103584993	103608804	Ac	Typical	8608	3313.85	2	ENSG00000120049	KCNIP2	proximal2
chr10	103599312	103601224	Ac	Typical	23654	375.715	2	ENSG00000120049	KCNIP2	proximal2
chr10	103600796	103600932	Ac	Typical	37056	38.0541	2	ENSG00000120049	KCNIP2	proximal2
chr10	103603716	103603907	Ac	Typical	41206	0	2	ENSG00000120049	KCNIP2	proximal2
chr10	103976574	104010388	Me	Typical	2240	2813.47	3	ENSG00000119915	ELOVL3	proximal3
chr10	104152578	104160573	Ac	Typical	1714	12959.2	1	ENSG00000119915	ELOVL3	distal1
chr10	104159701	104182971	Me	Typical	3616	1684.56	1	ENSG00000119915	ELOVL3	distal1
chr10	104595052	104595758	Me	Typical	18923	76.6433	1	ENSG00000148795	CYP17A1	proximal1
chr10	104677326	104677719	Ac	Typical	25191	299.463	2	ENSG00000148842	CNNM2	proximal2
chr10	104677861	104678880	Ac	Typical	18632	784.45	2	ENSG00000148842	CNNM2	proximal2
chr10	104829074	104831160	Ac	Typical	14245	1507.76	2	ENSG00000148842	CNNM2	distal1
chr10	105000274	105000504	Ac	Typical	31321	132.157	3	ENSG00000148842	CNNM2	distal1
chr10	105000274	105000504	Ac	Typical	31321	132.157	3	ENSG00000148795	CYP17A1	distal1
chr10	105166920	107055699	Me	Super	93	48123.6	18	ENSG00000183128	CALHM3	both1
chr10	105166920	107055699	Me	Super	93	48123.6	18	ENSG00000156384	SFR1	both1
chr10	105166920	107055699	Me	Super	93	48123.6	18	ENSG00000065613	SLK	both1
chr10	105236458	105236919	Ac	Typical	28975	180.64	1	ENSG00000183128	CALHM3	proximal1
chr10	105726013	105730871	Ac	Typical	9278	3021.85	1	ENSG00000156384	SFR1	distal1
chr10	105726013	105730871	Ac	Typical	9278	3021.85	1	ENSG00000065613	SLK	proximal1
chr10	105879430	105883855	Ac	Typical	4874	5892.8	1	ENSG00000156384	SFR1	proximal1
chr10	105879430	105883855	Ac	Typical	4874	5892.8	1	ENSG00000065613	SLK	distal1
chr10	111387531	112131648	Me	Super	828	7544.13	6	ENSG00000119953	SMNDC1	proximal1
chr10	112062213	112066378	Ac	Typical	7878	3692.68	1	ENSG00000119953	SMNDC1	proximal1
chr10	112388219	112477788	Me	Typical	1359	4702.02	2	ENSG00000119953	SMNDC1	distal1
chr10	112431973	112432411	Ac	Typical	22518	447.214	2	ENSG00000119953	SMNDC1	distal1
chr10	124816354	124918616	Me	Super	598	10170.9	4	ENSG00000154473	BUB3	proximal1
chr10	124903129	124924480	Ac	Typical	3549	7649.92	1	ENSG00000154473	BUB3	proximal1
chr10	124906966	124912344	Ac	Typical	9293	3015.93	1	ENSG00000154473	BUB3	proximal1
chr10	124912588	124916366	Ac	Typical	7475	3916.2	1	ENSG00000154473	BUB3	proximal1
chr10	125100124	125327322	Me	Typical	27307	-7635.41	8	ENSG00000154473	BUB3	distal1
chr10	125147855	125164503	Ac	Super	149	55940.6	5	ENSG00000154473	BUB3	distal1
chr10	129473443	131337725	Me	Super	123	42030.1	14	ENSG00000170430	MGMT	proximal1
chr10	131264628	131266613	Ac	Typical	15907	1178.59	1	ENSG00000170430	MGMT	proximal1
chr10	131584290	131961305	Me	Typical	1291	4958.78	1	ENSG00000170430	MGMT	distal1
chr10	131904996	131911181	Ac	Typical	5670	5146.79	1	ENSG00000170430	MGMT	distal1
chr10	131907292	131907441	Ac	Typical	34170	82.8763	1	ENSG00000170430	MGMT	distal1
chr10	131908065	131910527	Ac	Typical	6998	4202.15	1	ENSG00000170430	MGMT	distal1
chr10	134129703	134160342	Ac	Typical	4845	5927	2	ENSG00000148814	LRRC27	proximal1
chr10	134129703	134160342	Ac	Typical	4845	5927	2	ENSG00000165752	STK32C	proximal1
chr10	134140172	134140389	Ac	Typical	34827	72.6142	1	ENSG00000148814	LRRC27	proximal1
chr10	134140172	134140389	Ac	Typical	34827	72.6142	1	ENSG00000165752	STK32C	proximal1
chr10	134142140	134147416	Ac	Typical	6943	4233.26	1	ENSG00000148814	LRRC27	proximal1
chr10	134142140	134147416	Ac	Typical	6943	4233.26	1	ENSG00000165752	STK32C	proximal1
chr10	134149407	134149625	Ac	Typical	32351	112.984	1	ENSG00000148814	LRRC27	proximal1
chr10	134149407	134149625	Ac	Typical	32351	112.984	1	ENSG00000165752	STK32C	proximal1
chr10	134383515	134408830	Ac	Typical	6778	4332.83	1	ENSG00000148824	MTG1	distal1
chr10	135074957	135075483	Ac	Typical	23804	367.707	1	ENSG00000148814	LRRC27	distal1
chr10	135074957	135075483	Ac	Typical	23804	367.707	1	ENSG00000165752	STK32C	distal1
chr10	135130067	135145327	Me	Typical	4888	1166.29	1	ENSG00000130649	CYP2E1	distal1
chr10	135200525	135209972	Ac	Super	1023	18088.6	1	ENSG00000148824	MTG1	proximal1
chr10	135318672	135334302	Me	Typical	8826	522.396	1	ENSG00000130649	CYP2E1	proximal1
chr11	270541	374771	Me	Typical	2579	2431.67	2	ENSG00000185885	IFITM1	both1
chr11	306795	311112	Ac	Typical	7901	3677.96	1	ENSG00000185885	IFITM1	proximal1
chr11	311242	320003	Ac	Super	848	20233.2	1	ENSG00000185885	IFITM1	proximal1
chr11	347819	356771	Ac	Typical	1816	12488.1	1	ENSG00000185885	IFITM1	distal1
chr11	1617682	1619187	Me	Typical	17280	111.964	1	ENSG00000205867	KRTAP5-2	proximal1
chr11	1705870	1733381	Me	Typical	3501	1748.69	3	ENSG00000167244	IGF2	distal1
chr11	1705870	1733381	Me	Typical	3501	1748.69	3	ENSG00000205864	KRTAP5-6	proximal3
chr11	1825771	1843723	Me	Typical	7876	622.355	1	ENSG00000205864	KRTAP5-6	distal1
chr11	1847365	1856352	Me	Typical	9615	456.958	2	ENSG00000167244	IGF2	distal1
chr11	1870569	1879095	Ac	Super	895	19501.4	1	ENSG00000130592	LSP1	proximal1
chr11	2020303	2021812	Me	Typical	11124	358.137	3	ENSG00000205864	KRTAP5-6	distal1
chr11	2022400	2022904	Me	Typical	18044	94.9782	3	ENSG00000205864	KRTAP5-6	distal1
chr11	2147879	2179255	Me	Typical	1850	3428.7	3	ENSG00000167244	IGF2	proximal3
chr11	2147879	2179255	Me	Typical	1850	3428.7	3	ENSG00000205864	KRTAP5-6	distal1
chr11	2315722	2317756	Me	Typical	14916	184.743	1	ENSG00000070985	TRPM5	distal1
chr11	2397787	2411879	Ac	Typical	2328	10416.6	1	ENSG00000130592	LSP1	distal1
chr11	4209138	4209610	Me	Typical	21679	36.3334	2	ENSG00000176798	OR51L1	distal1
chr11	4482735	4554128	Me	Typical	1507	4249.82	1	ENSG00000196778	OR52K1	proximal1
chr11	4990341	5183504	Me	Typical	2663	2359.17	3	ENSG00000176798	OR51L1	proximal1
chr11	6002754	6093133	Me	Typical	1395	4584.19	1	ENSG00000180934	OR56A1	proximal1
chr11	6622463	6630602	Ac	Typical	2682	9464.62	2	ENSG00000166333	ILK	proximal1
chr11	6622463	6630602	Ac	Typical	2682	9464.62	2	ENSG00000158042	MRPL17	distal1
chr11	6622463	6630602	Ac	Typical	2682	9464.62	2	ENSG00000166337	TAF10	proximal1
chr11	6631582	6635441	Ac	Typical	4625	6169.94	1	ENSG00000166337	TAF10	proximal1
chr11	6638361	6641914	Ac	Typical	8868	3201.64	1	ENSG00000166337	TAF10	proximal1
chr11	6701707	6706110	Ac	Typical	6571	4470.62	3	ENSG00000166333	ILK	distal1
chr11	6701707	6706110	Ac	Typical	6571	4470.62	3	ENSG00000158042	MRPL17	proximal3
chr11	7099319	7150114	Me	Typical	2623	2388.05	3	ENSG00000170748	RBMXL2	proximal2
chr11	7507902	7622979	Ac	Super	170	50822.2	1	ENSG00000166337	TAF10	distal1
chr11	7532036	7560498	Ac	Super	224	44860.7	1	ENSG00000166337	TAF10	distal1
chr11	8008258	8008655	Ac	Typical	26037	266.097	2	ENSG00000170748	RBMXL2	distal1
chr11	8008858	8009072	Ac	Typical	32544	109.681	2	ENSG00000170748	RBMXL2	distal1
chr11	8009196	8009541	Ac	Typical	31800	123.227	2	ENSG00000170748	RBMXL2	distal1
chr11	9001150	9133723	Me	Super	527	11359.6	1	ENSG00000175356	SCUBE2	distal1
chr11	10827810	10832522	Ac	Typical	3220	8217.35	1	ENSG00000110321	EIF4G2	proximal1
chr11	10876860	10881750	Ac	Typical	3079	8489.23	1	ENSG00000110321	EIF4G2	distal1
chr11	14539462	14543420	Ac	Typical	5193	5588.58	2	ENSG00000186104	CYP2R1	distal1
chr11	14911708	14914352	Ac	Typical	17976	865.85	1	ENSG00000186104	CYP2R1	proximal1
chr11	14912823	14922331	Me	Typical	12574	282.064	1	ENSG00000186104	CYP2R1	proximal1
chr11	18126950	18127774	Ac	Typical	17846	881.219	1	ENSG00000166788	SAAL1	proximal1
chr11	19219078	20431915	Me	Super	61	62325.3	18	ENSG00000185238	PRMT3	proximal1
chr11	20407508	20411821	Ac	Typical	5270	5522.13	1	ENSG00000185238	PRMT3	proximal1
chr11	20601696	20703837	Me	Super	566	10683.1	4	ENSG00000185238	PRMT3	distal1
chr11	32604088	32607882	Ac	Typical	9445	2961.71	1	ENSG00000176102	CSTF3	distal1
chr11	32604088	32607882	Ac	Typical	9445	2961.71	1	ENSG00000149100	EIF3M	proximal1
chr11	33180953	33184154	Ac	Typical	4718	6066.88	1	ENSG00000176102	CSTF3	proximal1
chr11	33180953	33184154	Ac	Typical	4718	6066.88	1	ENSG00000149100	EIF3M	distal1
chr11	34253332	34268115	Ac	Typical	4368	6476.77	1	ENSG00000166016	ABTB2	distal1
chr11	34372485	34388005	Me	Typical	7464	669.573	6	ENSG00000166016	ABTB2	proximal1
chr11	34378673	34379024	Ac	Typical	28817	184.65	1	ENSG00000166016	ABTB2	proximal1
chr11	34379730	34379911	Ac	Typical	38806	4.43103	1	ENSG00000166016	ABTB2	proximal1
chr11	35027965	35036761	Ac	Typical	6627	4433.49	1	ENSG00000026508	CD44	distal1
chr11	35153847	35163359	Me	Typical	27415	-394.962	1	ENSG00000026508	CD44	proximal1
chr11	35159429	35169498	Ac	Typical	3789	7247.61	1	ENSG00000026508	CD44	proximal1
chr11	35314423	35741629	Me	Super	291	20353.4	6	ENSG00000179431	FJX1	proximal4
chr11	35639361	35641171	Ac	Typical	22682	435.466	4	ENSG00000179431	FJX1	proximal4
chr11	35843428	35844068	Ac	Typical	32509	110.325	2	ENSG00000179431	FJX1	distal1
chr11	35847817	35879428	Me	Typical	4590	1262.21	2	ENSG00000179431	FJX1	distal1
chr11	36135715	36157341	Me	Typical	5402	1032.67	1	ENSG00000179431	FJX1	distal1
chr11	36309016	36374861	Me	Typical	1627	3898.68	1	ENSG00000135362	PRR5L	proximal1
chr11	36481651	36494714	Me	Typical	4642	1248.98	1	ENSG00000179431	FJX1	distal1
chr11	36509407	36510237	Ac	Typical	25798	276.523	1	ENSG00000135362	PRR5L	distal1
chr11	41480766	41482531	Me	Typical	14605	196.996	1	ENSG00000148948	LRRC4C	proximal1
chr11	44229085	45950893	Me	Super	17	113065	23	ENSG00000085117	CD82	both2
chr11	44585342	44602211	Ac	Super	678	23103.4	2	ENSG00000085117	CD82	proximal2
chr11	46403342	46405140	Me	Typical	7822	628.366	1	ENSG00000180720	CHRM4	proximal1
chr11	46407468	46413461	Me	Typical	3814	1587.03	1	ENSG00000180720	CHRM4	proximal1
chr11	47394978	47401773	Ac	Typical	2456	10031.3	1	ENSG00000165915	SLC39A13	distal1
chr11	47427687	47431128	Ac	Typical	8377	3430.81	1	ENSG00000165915	SLC39A13	proximal1
chr11	57331984	57336813	Ac	Typical	4313	6544.93	2	ENSG00000156587	UBE2L6	proximal2
chr11	57391903	57426053	Me	Typical	2270	2773.33	2	ENSG00000156587	UBE2L6	distal1
chr11	57433240	57437783	Ac	Typical	3056	8554.58	2	ENSG00000156599	ZDHHC5	proximal1
chr11	57507499	57511479	Ac	Typical	4635	6160.58	1	ENSG00000233436	BTBD18	proximal1
chr11	57538107	57573099	Ac	Typical	2243	10703.4	3	ENSG00000233436	BTBD18	distal1
chr11	57538107	57573099	Ac	Typical	2243	10703.4	3	ENSG00000156587	UBE2L6	distal1
chr11	57551338	57562417	Ac	Typical	3270	8129.86	3	ENSG00000233436	BTBD18	distal1
chr11	57551338	57562417	Ac	Typical	3270	8129.86	3	ENSG00000156587	UBE2L6	distal1
chr11	57566601	57566748	Ac	Typical	34346	80.4972	2	ENSG00000233436	BTBD18	distal1
chr11	57566601	57566748	Ac	Typical	34346	80.4972	2	ENSG00000156587	UBE2L6	distal1
chr11	57566748	57566854	Ac	Typical	38171	14.2512	2	ENSG00000233436	BTBD18	distal1
chr11	57566748	57566854	Ac	Typical	38171	14.2512	2	ENSG00000156587	UBE2L6	distal1
chr11	57568006	57568200	Ac	Typical	31029	137.956	2	ENSG00000233436	BTBD18	distal1
chr11	57568006	57568200	Ac	Typical	31029	137.956	2	ENSG00000156587	UBE2L6	distal1
chr11	57568534	57568638	Ac	Typical	36453	48.823	2	ENSG00000233436	BTBD18	distal1
chr11	57568534	57568638	Ac	Typical	36453	48.823	2	ENSG00000156587	UBE2L6	distal1
chr11	58290507	58294511	Ac	Typical	8248	3490.07	1	ENSG00000156599	ZDHHC5	distal1
chr11	58325536	58360467	Ac	Super	369	33644.5	2	ENSG00000166801	FAM111A	distal1
chr11	58325536	58360467	Ac	Super	369	33644.5	2	ENSG00000110031	LPXN	proximal1
chr11	58325536	58360467	Ac	Super	369	33644.5	2	ENSG00000186660	ZFP91	proximal1
chr11	58325536	58360467	Ac	Super	369	33644.5	2	ENSG00000255073	ZFP91-CNTF	proximal1
chr11	58339348	58352327	Ac	Super	400	32106	1	ENSG00000166801	FAM111A	distal1
chr11	58339348	58352327	Ac	Super	400	32106	1	ENSG00000110031	LPXN	proximal1
chr11	58339348	58352327	Ac	Super	400	32106	1	ENSG00000186660	ZFP91	proximal1
chr11	58339348	58352327	Ac	Super	400	32106	1	ENSG00000255073	ZFP91-CNTF	proximal1
chr11	58867312	58871892	Ac	Typical	12109	2043.97	1	ENSG00000189057	FAM111B	proximal1
chr11	58872747	58877903	Ac	Typical	6308	4649.64	1	ENSG00000189057	FAM111B	proximal1
chr11	58908629	58916596	Ac	Typical	1856	12268.6	3	ENSG00000166801	FAM111A	proximal2
chr11	58908629	58916596	Ac	Typical	1856	12268.6	3	ENSG00000189057	FAM111B	distal1
chr11	58908629	58916596	Ac	Typical	1856	12268.6	3	ENSG00000110031	LPXN	distal1
chr11	58908629	58916596	Ac	Typical	1856	12268.6	3	ENSG00000186660	ZFP91	distal1
chr11	58908629	58916596	Ac	Typical	1856	12268.6	3	ENSG00000255073	ZFP91-CNTF	distal1
chr11	58918089	58921693	Ac	Typical	8456	3386.94	2	ENSG00000166801	FAM111A	proximal1
chr11	58918089	58921693	Ac	Typical	8456	3386.94	2	ENSG00000110031	LPXN	distal1
chr11	58918089	58921693	Ac	Typical	8456	3386.94	2	ENSG00000186660	ZFP91	distal1
chr11	58918089	58921693	Ac	Typical	8456	3386.94	2	ENSG00000255073	ZFP91-CNTF	distal1
chr11	58938210	58944196	Ac	Typical	6710	4372.5	2	ENSG00000110042	DTX4	proximal2
chr11	59026924	59053282	Ac	Typical	6283	4663.78	2	ENSG00000110042	DTX4	distal1
chr11	59050214	59054509	Me	Typical	27392	-64.5367	2	ENSG00000110042	DTX4	distal1
chr11	59189091	59212823	Me	Typical	4720	1222.62	2	ENSG00000110042	DTX4	distal1
chr11	59304938	59334063	Ac	Typical	4391	6455.25	2	ENSG00000166902	MRPL16	distal1
chr11	59304938	59334063	Ac	Typical	4391	6455.25	2	ENSG00000166889	PATL1	distal1
chr11	59434094	59438444	Ac	Typical	7631	3818.85	1	ENSG00000166889	PATL1	proximal1
chr11	59577573	59578834	Ac	Typical	14568	1432.87	1	ENSG00000166902	MRPL16	proximal1
chr11	60131050	60132381	Ac	Typical	19522	684.602	4	ENSG00000156738	MS4A1	distal1
chr11	60131050	60132381	Ac	Typical	19522	684.602	4	ENSG00000166961	MS4A15	distal1
chr11	60132734	60133236	Ac	Typical	28700	187.521	4	ENSG00000156738	MS4A1	distal1
chr11	60132734	60133236	Ac	Typical	28700	187.521	4	ENSG00000166961	MS4A15	distal1
chr11	60133940	60135996	Ac	Typical	12930	1825.86	4	ENSG00000156738	MS4A1	distal1
chr11	60133940	60135996	Ac	Typical	12930	1825.86	4	ENSG00000166961	MS4A15	distal1
chr11	60220727	60231613	Ac	Super	1332	15415.1	2	ENSG00000156738	MS4A1	proximal2
chr11	60465947	60524722	Me	Typical	3133	1954.63	1	ENSG00000166961	MS4A15	proximal1
chr11	60528049	60534467	Ac	Super	1433	14718.7	1	ENSG00000166961	MS4A15	proximal1
chr11	60608745	60611937	Ac	Typical	12220	2015.41	1	ENSG00000110104	CCDC86	proximal1
chr11	60666447	60667022	Ac	Typical	31904	121.384	2	ENSG00000110104	CCDC86	distal1
chr11	60795468	60840120	Ac	Typical	1618	13403.7	1	ENSG00000156738	MS4A1	distal1
chr11	61312091	61409693	Me	Super	585	10449.2	1	ENSG00000162148	PPP1R32	distal1
chr11	61558715	61561867	Ac	Typical	2150	11042.2	2	ENSG00000167995	BEST1	distal1
chr11	61558715	61561867	Ac	Typical	2150	11042.2	2	ENSG00000134824	FADS2	proximal2
chr11	61558715	61561867	Ac	Typical	2150	11042.2	2	ENSG00000168496	FEN1	proximal2
chr11	61558715	61561867	Ac	Typical	2150	11042.2	2	ENSG00000134825	TMEM258	proximal2
chr11	61562173	61562418	Ac	Typical	36724	44.2792	2	ENSG00000167995	BEST1	distal1
chr11	61562173	61562418	Ac	Typical	36724	44.2792	2	ENSG00000134824	FADS2	proximal2
chr11	61562173	61562418	Ac	Typical	36724	44.2792	2	ENSG00000168496	FEN1	proximal2
chr11	61562173	61562418	Ac	Typical	36724	44.2792	2	ENSG00000134825	TMEM258	proximal2
chr11	61564598	61565156	Ac	Typical	31090	136.79	2	ENSG00000167995	BEST1	distal1
chr11	61564598	61565156	Ac	Typical	31090	136.79	2	ENSG00000134824	FADS2	proximal2
chr11	61564598	61565156	Ac	Typical	31090	136.79	2	ENSG00000168496	FEN1	proximal2
chr11	61564598	61565156	Ac	Typical	31090	136.79	2	ENSG00000134825	TMEM258	proximal2
chr11	61566411	61567542	Ac	Typical	24909	312.09	1	ENSG00000167995	BEST1	distal1
chr11	61566411	61567542	Ac	Typical	24909	312.09	1	ENSG00000134824	FADS2	proximal1
chr11	61566411	61567542	Ac	Typical	24909	312.09	1	ENSG00000168496	FEN1	proximal1
chr11	61566411	61567542	Ac	Typical	24909	312.09	1	ENSG00000134825	TMEM258	proximal1
chr11	61674073	61713880	Me	Typical	2232	2825.27	1	ENSG00000167995	BEST1	proximal1
chr11	61674073	61713880	Me	Typical	2232	2825.27	1	ENSG00000134824	FADS2	distal1
chr11	61674073	61713880	Me	Typical	2232	2825.27	1	ENSG00000168496	FEN1	distal1
chr11	61674073	61713880	Me	Typical	2232	2825.27	1	ENSG00000134825	TMEM258	distal1
chr11	61709899	61715338	Me	Typical	14336	205.814	1	ENSG00000167995	BEST1	proximal1
chr11	61709899	61715338	Me	Typical	14336	205.814	1	ENSG00000134824	FADS2	distal1
chr11	61709899	61715338	Me	Typical	14336	205.814	1	ENSG00000168496	FEN1	distal1
chr11	61709899	61715338	Me	Typical	14336	205.814	1	ENSG00000134825	TMEM258	distal1
chr11	61875761	61877533	Me	Typical	13121	256.159	2	ENSG00000134824	FADS2	distal1
chr11	61875761	61877533	Me	Typical	13121	256.159	2	ENSG00000168496	FEN1	distal1
chr11	61875761	61877533	Me	Typical	13121	256.159	2	ENSG00000134825	TMEM258	distal1
chr11	61879922	61880066	Ac	Typical	33995	85.7595	2	ENSG00000134824	FADS2	distal1
chr11	61879922	61880066	Ac	Typical	33995	85.7595	2	ENSG00000168496	FEN1	distal1
chr11	61879922	61880066	Ac	Typical	33995	85.7595	2	ENSG00000134825	TMEM258	distal1
chr11	62056615	62113322	Me	Typical	1696	3744.8	2	ENSG00000162174	ASRGL1	proximal1
chr11	62190446	62191471	Me	Typical	16594	130.164	2	ENSG00000124942	AHNAK	distal1
chr11	62195343	62195547	Ac	Typical	31803	123.191	2	ENSG00000124942	AHNAK	distal1
chr11	62318512	62328040	Ac	Super	1462	14513	1	ENSG00000124942	AHNAK	proximal1
chr11	62491198	62498390	Ac	Typical	1984	11660.1	1	ENSG00000162222	TTC9C	proximal1
chr11	62491198	62498390	Ac	Typical	1984	11660.1	1	ENSG00000133316	WDR74	distal1
chr11	62492907	62496877	Ac	Typical	2216	10774.8	1	ENSG00000162222	TTC9C	proximal1
chr11	62492907	62496877	Ac	Typical	2216	10774.8	1	ENSG00000133316	WDR74	distal1
chr11	62497390	62497600	Ac	Typical	32497	110.524	1	ENSG00000162222	TTC9C	proximal1
chr11	62497390	62497600	Ac	Typical	32497	110.524	1	ENSG00000133316	WDR74	distal1
chr11	62605520	62611315	Ac	Super	1257	16025.7	1	ENSG00000162222	TTC9C	distal1
chr11	62605520	62611315	Ac	Super	1257	16025.7	1	ENSG00000133316	WDR74	proximal1
chr11	62609087	62609269	Me	Typical	27389	-42.8417	1	ENSG00000162222	TTC9C	distal1
chr11	62609087	62609269	Me	Typical	27389	-42.8417	1	ENSG00000133316	WDR74	proximal1
chr11	63971703	63977234	Ac	Typical	1674	13175	1	ENSG00000149781	FERMT3	proximal1
chr11	63971703	63977234	Ac	Typical	1674	13175	1	ENSG00000219435	TEX40	distal1
chr11	64057440	64069406	Me	Typical	1871	3390.48	1	ENSG00000149781	FERMT3	distal1
chr11	64057440	64069406	Me	Typical	1871	3390.48	1	ENSG00000219435	TEX40	proximal1
chr11	64111429	64572433	Me	Super	250	23660.3	2	ENSG00000168065	SLC22A11	both1
chr11	66165322	66196985	Me	Typical	2721	2308.26	2	ENSG00000173914	RBM4B	distal1
chr11	66327178	66340448	Me	Typical	5862	927.619	1	ENSG00000174080	CTSF	proximal1
chr11	66334605	66335228	Me	Typical	15236	173.445	1	ENSG00000174080	CTSF	proximal1
chr11	66335476	66335674	Me	Typical	20300	53.7223	1	ENSG00000174080	CTSF	proximal1
chr11	66336609	66336868	Me	Typical	24718	7.34184	1	ENSG00000174080	CTSF	proximal1
chr11	66443737	66447076	Ac	Typical	8445	3394.62	2	ENSG00000173914	RBM4B	proximal2
chr11	66607569	66608586	Ac	Typical	34743	73.9532	2	ENSG00000174080	CTSF	distal1
chr11	66608700	66612620	Ac	Typical	4787	5985.49	2	ENSG00000174080	CTSF	distal1
chr11	67030159	67030862	Ac	Typical	23368	391.736	2	ENSG00000173020	ADRBK1	proximal2
chr11	67032893	67047452	Ac	Super	486	28222.8	2	ENSG00000173020	ADRBK1	proximal2
chr11	67084376	67085384	Ac	Typical	14837	1381.2	1	ENSG00000173020	ADRBK1	distal1
chr11	67125232	67151675	Me	Typical	4104	1456.48	2	ENSG00000173020	ADRBK1	distal1
chr11	67152330	67152834	Me	Typical	16683	128.104	2	ENSG00000173020	ADRBK1	distal1
chr11	67979272	67982518	Ac	Typical	11994	2072.74	1	ENSG00000006534	ALDH3B1	distal1
chr11	69370884	69464940	Me	Super	618	9823.85	1	ENSG00000110092	CCND1	proximal1
chr11	69455739	69455930	Ac	Typical	41326	0	1	ENSG00000110092	CCND1	proximal1
chr11	70048371	70051789	Ac	Typical	7474	3916.84	1	ENSG00000131626	PPFIA1	distal1
chr11	70116780	70117298	Ac	Typical	24438	335.512	1	ENSG00000131626	PPFIA1	proximal1
chr11	70117344	70117609	Ac	Typical	27438	220.329	1	ENSG00000131626	PPFIA1	proximal1
chr11	70117798	70117919	Ac	Typical	38371	10.9751	1	ENSG00000131626	PPFIA1	proximal1
chr11	71273521	71276284	Me	Typical	16108	143.694	1	ENSG00000205867	KRTAP5-2	distal1
chr11	71735311	71754659	Ac	Typical	2986	8685.22	1	ENSG00000162129	CLPB	distal1
chr11	72141925	72142674	Ac	Typical	23620	377.485	1	ENSG00000162129	CLPB	proximal1
chr11	72144378	72146051	Ac	Typical	14300	1494.6	1	ENSG00000162129	CLPB	proximal1
chr11	82609503	82614398	Ac	Typical	8413	3412.88	2	ENSG00000165490	C11orf82	proximal2
chr11	82609503	82614398	Ac	Typical	8413	3412.88	2	ENSG00000137502	RAB30	distal1
chr11	82615227	82615744	Ac	Typical	30831	142.422	1	ENSG00000165490	C11orf82	proximal1
chr11	82615227	82615744	Ac	Typical	30831	142.422	1	ENSG00000137502	RAB30	distal1
chr11	82617328	82618655	Ac	Typical	21092	543.641	1	ENSG00000165490	C11orf82	proximal1
chr11	82617328	82618655	Ac	Typical	21092	543.641	1	ENSG00000137502	RAB30	distal1
chr11	82619489	82619868	Ac	Typical	28463	192.863	1	ENSG00000165490	C11orf82	proximal1
chr11	82619489	82619868	Ac	Typical	28463	192.863	1	ENSG00000137502	RAB30	distal1
chr11	82670274	82690205	Ac	Typical	2417	10124.7	1	ENSG00000137509	PRCP	proximal1
chr11	82760584	82792093	Ac	Super	553	26054.6	2	ENSG00000165490	C11orf82	distal1
chr11	82760584	82792093	Ac	Super	553	26054.6	2	ENSG00000137509	PRCP	distal1
chr11	82760584	82792093	Ac	Super	553	26054.6	2	ENSG00000137502	RAB30	proximal1
chr11	82771087	82785947	Ac	Super	623	24398.9	2	ENSG00000165490	C11orf82	distal1
chr11	82771087	82785947	Ac	Super	623	24398.9	2	ENSG00000137509	PRCP	distal1
chr11	82771087	82785947	Ac	Super	623	24398.9	2	ENSG00000137502	RAB30	proximal1
chr11	92966921	92972521	Me	Typical	9802	444.317	2	ENSG00000166002	SMCO4	distal1
chr11	93274891	93277445	Ac	Typical	15056	1337.72	1	ENSG00000166002	SMCO4	proximal1
chr11	93279879	93333410	Me	Typical	2678	2345.31	1	ENSG00000166002	SMCO4	proximal1
chr11	93464049	93480796	Ac	Typical	2086	11292.1	1	ENSG00000182919	C11orf54	proximal1
chr11	93464049	93480796	Ac	Typical	2086	11292.1	1	ENSG00000042429	MED17	distal1
chr11	93464049	93480796	Ac	Typical	2086	11292.1	1	ENSG00000166012	TAF1D	distal1
chr11	93516018	93519601	Ac	Typical	8063	3589.34	1	ENSG00000182919	C11orf54	distal1
chr11	93516018	93519601	Ac	Typical	8063	3589.34	1	ENSG00000042429	MED17	proximal1
chr11	93516018	93519601	Ac	Typical	8063	3589.34	1	ENSG00000166012	TAF1D	proximal1
chr11	94201721	95545701	Me	Super	82	52309.8	20	ENSG00000149218	ENDOD1	both1
chr11	94201721	95545701	Me	Super	82	52309.8	20	ENSG00000149212	SESN3	both1
chr11	94821084	94824670	Ac	Typical	10177	2682.1	1	ENSG00000149218	ENDOD1	proximal1
chr11	94821084	94824670	Ac	Typical	10177	2682.1	1	ENSG00000149212	SESN3	distal1
chr11	94825416	94831383	Ac	Typical	11083	2364.73	1	ENSG00000149218	ENDOD1	proximal1
chr11	94825416	94831383	Ac	Typical	11083	2364.73	1	ENSG00000149212	SESN3	distal1
chr11	94828551	94829508	Ac	Typical	16683	1048.56	1	ENSG00000149218	ENDOD1	proximal1
chr11	94828551	94829508	Ac	Typical	16683	1048.56	1	ENSG00000149212	SESN3	distal1
chr11	94829763	94830061	Ac	Typical	25539	286.106	1	ENSG00000149218	ENDOD1	proximal1
chr11	94829763	94830061	Ac	Typical	25539	286.106	1	ENSG00000149212	SESN3	distal1
chr11	95744864	95748031	Ac	Typical	15334	1286.84	1	ENSG00000183340	JRKL	distal1
chr11	96120894	96125116	Ac	Typical	7391	3965.5	2	ENSG00000183340	JRKL	proximal2
chr11	100551704	100551936	Ac	Typical	28793	185.307	2	ENSG00000165895	ARHGAP42	proximal2
chr11	100552116	100552718	Ac	Typical	23356	392.709	2	ENSG00000165895	ARHGAP42	proximal2
chr11	100557559	100559122	Ac	Typical	18329	822.3	2	ENSG00000165895	ARHGAP42	proximal2
chr11	100719151	100729234	Me	Typical	9540	462.23	2	ENSG00000165895	ARHGAP42	distal1
chr11	103536311	103560017	Me	Typical	3862	1566.88	2	ENSG00000170962	PDGFD	distal1
chr11	104020979	104041290	Me	Typical	3474	1760.9	1	ENSG00000170962	PDGFD	proximal1
chr11	107879106	107881465	Ac	Typical	6456	4552.42	1	ENSG00000178105	DDX10	distal1
chr11	107991507	107993401	Ac	Typical	14281	1500.14	1	ENSG00000075239	ACAT1	proximal1
chr11	107994105	107995733	Ac	Typical	18101	849.86	1	ENSG00000075239	ACAT1	proximal1
chr11	108089279	108098171	Ac	Super	1056	17758.5	1	ENSG00000149311	ATM	proximal1
chr11	108089279	108098171	Ac	Super	1056	17758.5	1	ENSG00000178105	DDX10	distal1
chr11	108089279	108098171	Ac	Super	1056	17758.5	1	ENSG00000149308	NPAT	proximal1
chr11	108098920	108100022	Ac	Typical	19574	679.043	1	ENSG00000149311	ATM	proximal1
chr11	108098920	108100022	Ac	Typical	19574	679.043	1	ENSG00000178105	DDX10	distal1
chr11	108098920	108100022	Ac	Typical	19574	679.043	1	ENSG00000149308	NPAT	proximal1
chr11	108532641	108538730	Ac	Typical	7482	3913.28	2	ENSG00000149311	ATM	distal1
chr11	108532641	108538730	Ac	Typical	7482	3913.28	2	ENSG00000178105	DDX10	proximal2
chr11	108532641	108538730	Ac	Typical	7482	3913.28	2	ENSG00000149308	NPAT	distal1
chr11	109815445	109871855	Ac	Super	1519	14115.5	5	ENSG00000137714	FDX1	distal1
chr11	110300066	110301947	Ac	Typical	16570	1067	1	ENSG00000137714	FDX1	proximal1
chr11	111471562	111475269	Ac	Typical	13074	1789.72	2	ENSG00000170145	SIK2	proximal2
chr11	111646825	111648499	Ac	Typical	13419	1706.02	1	ENSG00000170145	SIK2	distal1
chr11	111748423	111751592	Ac	Typical	7856	3705.69	1	ENSG00000255561	FDXACB1	proximal1
chr11	111748423	111751592	Ac	Typical	7856	3705.69	1	ENSG00000204370	SDHD	distal1
chr11	111748423	111751592	Ac	Typical	7856	3705.69	1	ENSG00000150779	TIMM8B	distal1
chr11	111955688	111959102	Ac	Typical	8589	3321.37	1	ENSG00000255561	FDXACB1	distal1
chr11	111955688	111959102	Ac	Typical	8589	3321.37	1	ENSG00000204370	SDHD	proximal1
chr11	111955688	111959102	Ac	Typical	8589	3321.37	1	ENSG00000150779	TIMM8B	proximal1
chr11	112086831	112110831	Ac	Typical	6465	4547.93	3	ENSG00000150787	PTS	proximal2
chr11	112095794	112099224	Ac	Typical	6539	4495.08	2	ENSG00000150787	PTS	proximal2
chr11	112121289	113600043	Me	Super	32	84582.9	14	ENSG00000228607	CLDN25	distal1
chr11	112121289	113600043	Me	Super	32	84582.9	14	ENSG00000150787	PTS	distal2
chr11	112439973	112455141	Ac	Typical	21718	498.016	3	ENSG00000150787	PTS	distal1
chr11	113184927	113185047	Ac	Typical	35486	62.9512	2	ENSG00000228607	CLDN25	distal1
chr11	113649877	113650979	Me	Typical	13372	245.177	1	ENSG00000228607	CLDN25	proximal1
chr11	113651714	113651818	Me	Typical	24584	8.55972	1	ENSG00000228607	CLDN25	proximal1
chr11	113652406	113652746	Me	Typical	19578	65.1035	1	ENSG00000228607	CLDN25	proximal1
chr11	113717403	115781884	Me	Super	4	157962	12	ENSG00000095110	NXPE1	proximal1
chr11	113717403	115781884	Me	Super	4	157962	12	ENSG00000137634	NXPE4	both1
chr11	116794676	116802548	Ac	Typical	8256	3486.14	1	ENSG00000160584	SIK3	distal1
chr11	116965290	116970832	Ac	Typical	5520	5274.62	2	ENSG00000160584	SIK3	proximal1
chr11	119135713	120271015	Me	Super	40	77989.4	14	ENSG00000137709	POU2F3	both1
chr11	120368148	120382882	Ac	Typical	11985	2075.95	2	ENSG00000149403	GRIK4	proximal2
chr11	120371528	120411446	Me	Typical	1877	3379.55	2	ENSG00000149403	GRIK4	proximal2
chr11	120506218	120566016	Me	Typical	5518	1005.18	1	ENSG00000149403	GRIK4	distal1
chr11	120797258	120835763	Me	Typical	2089	3054.47	1	ENSG00000149403	GRIK4	distal1
chr11	124542802	124544131	Ac	Typical	20896	560.172	2	ENSG00000149564	ESAM	distal1
chr11	124542802	124544131	Ac	Typical	20896	560.172	2	ENSG00000064199	SPA17	proximal2
chr11	124627714	124633952	Ac	Typical	4475	6339.67	2	ENSG00000149564	ESAM	proximal2
chr11	124627714	124633952	Ac	Typical	4475	6339.67	2	ENSG00000064199	SPA17	distal1
chr11	124675506	124818418	Me	Super	363	16052	3	ENSG00000149564	ESAM	distal1
chr11	124675506	124818418	Me	Super	363	16052	3	ENSG00000064199	SPA17	distal1
chr11	124823098	124825031	Ac	Typical	16796	1030.24	2	ENSG00000149548	CCDC15	proximal2
chr11	124920086	125388763	Me	Super	169	34976.7	3	ENSG00000149548	CCDC15	distal2
chr11	130164681	134038642	Me	Super	1	218697	33	ENSG00000134917	ADAMTS8	proximal1
chr11	130164681	134038642	Me	Super	1	218697	33	ENSG00000095110	NXPE1	distal1
chr12	556445	680047	Me	Super	636	9484.33	5	ENSG00000060237	WNK1	distal1
chr12	684771	686069	Ac	Typical	25880	273.414	3	ENSG00000060237	WNK1	distal1
chr12	711276	804998	Ac	Super	147	56206.5	1	ENSG00000060237	WNK1	distal1
chr12	857267	866998	Ac	Typical	1595	13508.5	2	ENSG00000060237	WNK1	proximal2
chr12	3916572	4640550	Me	Super	423	13898.4	8	ENSG00000111247	RAD51AP1	both1
chr12	4644009	4645761	Ac	Typical	23084	409.381	1	ENSG00000111247	RAD51AP1	proximal1
chr12	4646291	4650837	Ac	Typical	4172	6719.57	1	ENSG00000111247	RAD51AP1	proximal1
chr12	4660118	6586910	Me	Super	19	108706	19	ENSG00000111640	GAPDH	distal1
chr12	6524854	6589776	Ac	Super	60	83771	3	ENSG00000111640	GAPDH	distal1
chr12	6640222	6651207	Ac	Super	1444	14631.8	1	ENSG00000111640	GAPDH	proximal1
chr12	6771269	6773345	Ac	Typical	13850	1601.19	1	ENSG00000111652	COPS7A	distal1
chr12	6771269	6773345	Ac	Typical	13850	1601.19	1	ENSG00000111653	ING4	proximal1
chr12	6831727	6835196	Ac	Typical	7562	3867.78	1	ENSG00000111652	COPS7A	proximal1
chr12	6831727	6835196	Ac	Typical	7562	3867.78	1	ENSG00000111653	ING4	distal1
chr12	6975365	6979442	Ac	Typical	6577	4466.99	1	ENSG00000215021	PHB2	distal1
chr12	6975365	6979442	Ac	Typical	6577	4466.99	1	ENSG00000111669	TPI1	proximal1
chr12	6979712	6983930	Ac	Typical	13316	1731.9	1	ENSG00000215021	PHB2	distal1
chr12	6979712	6983930	Ac	Typical	13316	1731.9	1	ENSG00000111669	TPI1	proximal1
chr12	7073231	7075188	Ac	Typical	14818	1384.65	1	ENSG00000215021	PHB2	proximal1
chr12	7073231	7075188	Ac	Typical	14818	1384.65	1	ENSG00000111669	TPI1	distal1
chr12	7076995	7082110	Ac	Typical	5196	5587.69	1	ENSG00000215021	PHB2	proximal1
chr12	7076995	7082110	Ac	Typical	5196	5587.69	1	ENSG00000111669	TPI1	distal1
chr12	8085197	8090195	Ac	Typical	6600	4448.13	1	ENSG00000059804	SLC2A3	proximal1
chr12	8178295	8180478	Ac	Typical	4585	6221.46	1	ENSG00000065970	FOXJ2	proximal1
chr12	8184604	8186525	Ac	Typical	15294	1297.13	1	ENSG00000065970	FOXJ2	proximal1
chr12	8189962	8190184	Ac	Typical	33245	97.7262	1	ENSG00000065970	FOXJ2	proximal1
chr12	8395250	8395451	Ac	Typical	34886	71.7988	1	ENSG00000065970	FOXJ2	distal1
chr12	8395650	8395884	Ac	Typical	34305	81.0292	1	ENSG00000065970	FOXJ2	distal1
chr12	8396170	8396362	Ac	Typical	36295	51.1891	1	ENSG00000065970	FOXJ2	distal1
chr12	8559064	9507231	Me	Super	151	37831.6	8	ENSG00000166523	CLEC4E	both2
chr12	8559064	9507231	Me	Super	151	37831.6	8	ENSG00000166532	RIMKLB	both2
chr12	9764998	10487701	Me	Super	306	19022.2	17	ENSG00000172243	CLEC7A	both1
chr12	9764998	10487701	Me	Super	306	19022.2	17	ENSG00000184293	CLECL1	both1
chr12	9764998	10487701	Me	Super	306	19022.2	17	ENSG00000060140	STYK1	distal1
chr12	9798654	9805626	Ac	Super	1042	17852.5	1	ENSG00000184293	CLECL1	distal1
chr12	9845166	9928134	Ac	Super	153	55575.4	5	ENSG00000172243	CLEC7A	distal1
chr12	9845166	9928134	Ac	Super	153	55575.4	5	ENSG00000184293	CLECL1	proximal1
chr12	10802277	10843350	Me	Typical	3254	1874.08	1	ENSG00000060140	STYK1	proximal1
chr12	10828461	10828742	Me	Typical	20251	54.4934	1	ENSG00000060140	STYK1	proximal1
chr12	11511135	11748933	Me	Typical	2248	2804.29	9	ENSG00000111276	CDKN1B	distal1
chr12	11511135	11748933	Me	Typical	2248	2804.29	9	ENSG00000139083	ETV6	distal1
chr12	11711788	11724400	Ac	Super	844	20271.8	2	ENSG00000111276	CDKN1B	distal1
chr12	11727405	11735366	Ac	Typical	1768	12684.6	6	ENSG00000111276	CDKN1B	distal1
chr12	11727405	11735366	Ac	Typical	1768	12684.6	6	ENSG00000139083	ETV6	distal1
chr12	11791686	12068632	Ac	Super	1	289659	6	ENSG00000139083	ETV6	proximal2
chr12	12159084	12190174	Ac	Super	428	30902.2	4	ENSG00000139083	ETV6	distal1
chr12	12159084	12190174	Ac	Super	428	30902.2	4	ENSG00000246705	H2AFJ	distal1
chr12	12159084	12190174	Ac	Super	428	30902.2	4	ENSG00000197837	HIST4H4	distal1
chr12	12866085	12881159	Ac	Super	232	44122.9	2	ENSG00000178878	APOLD1	proximal1
chr12	12866085	12881159	Ac	Super	232	44122.9	2	ENSG00000111276	CDKN1B	proximal1
chr12	14391069	14411633	Ac	Typical	2633	9589.25	3	ENSG00000171681	ATF7IP	distal1
chr12	14514808	14515339	Ac	Typical	21220	533.818	2	ENSG00000171681	ATF7IP	proximal2
chr12	14515593	14515886	Ac	Typical	28178	199.824	2	ENSG00000171681	ATF7IP	proximal2
chr12	14517042	14522653	Ac	Typical	2313	10457.2	3	ENSG00000171681	ATF7IP	proximal2
chr12	14517042	14522653	Ac	Typical	2313	10457.2	3	ENSG00000197837	HIST4H4	distal1
chr12	14524025	14526536	Ac	Typical	19224	716.848	1	ENSG00000197837	HIST4H4	distal1
chr12	14532552	14562286	Ac	Super	1342	15291.5	1	ENSG00000178878	APOLD1	distal1
chr12	14764576	14775232	Ac	Typical	3872	7119.05	2	ENSG00000171681	ATF7IP	distal1
chr12	14920576	14929388	Ac	Super	990	18422.2	2	ENSG00000246705	H2AFJ	proximal1
chr12	14920576	14929388	Ac	Super	990	18422.2	2	ENSG00000197837	HIST4H4	proximal2
chr12	14981895	15007063	Me	Typical	13542	238.521	1	ENSG00000111339	ART4	proximal1
chr12	15143461	15156466	Me	Typical	10258	412.256	4	ENSG00000111339	ART4	distal1
chr12	21839693	21873621	Me	Typical	5306	1053.84	2	ENSG00000111728	ST8SIA1	distal1
chr12	22695419	22695527	Ac	Typical	37012	38.7198	1	ENSG00000111731	C2CD5	proximal1
chr12	22695419	22695527	Ac	Typical	37012	38.7198	1	ENSG00000139163	ETNK1	distal1
chr12	22695590	22698065	Ac	Typical	7443	3936.37	1	ENSG00000111731	C2CD5	proximal1
chr12	22695590	22698065	Ac	Typical	7443	3936.37	1	ENSG00000139163	ETNK1	distal1
chr12	22776776	22782287	Ac	Typical	4753	6031.34	1	ENSG00000111731	C2CD5	distal1
chr12	22776776	22782287	Ac	Typical	4753	6031.34	1	ENSG00000139163	ETNK1	proximal1
chr12	23673469	25011271	Me	Super	178	33302.5	3	ENSG00000060982	BCAT1	distal1
chr12	23976591	25024067	Me	Super	173	34028.4	3	ENSG00000060982	BCAT1	distal1
chr12	24965838	25000894	Ac	Super	1414	14860.8	2	ENSG00000060982	BCAT1	distal1
chr12	25098254	25109715	Ac	Super	957	18808.2	1	ENSG00000060982	BCAT1	proximal1
chr12	27175190	27176208	Ac	Typical	12099	2047.02	1	ENSG00000152944	MED21	proximal1
chr12	27457180	27464377	Ac	Typical	6130	4769.62	1	ENSG00000152944	MED21	distal1
chr12	30851933	31232226	Me	Super	442	13398	5	ENSG00000139160	METTL20	distal1
chr12	31004219	31004484	Ac	Typical	28733	186.736	2	ENSG00000139160	METTL20	distal1
chr12	31788001	31791296	Ac	Typical	10307	2630.73	3	ENSG00000139160	METTL20	proximal2
chr12	31805775	31806659	Ac	Typical	20702	576.387	2	ENSG00000139160	METTL20	proximal1
chr12	31805775	31806659	Ac	Typical	20702	576.387	2	ENSG00000139131	YARS2	distal1
chr12	32597553	32617135	Me	Typical	9476	467.913	3	ENSG00000139133	ALG10	distal1
chr12	32597553	32617135	Me	Typical	9476	467.913	3	ENSG00000139131	YARS2	distal1
chr12	32902980	33109263	Me	Typical	1410	4508.57	5	ENSG00000139160	METTL20	distal1
chr12	32902980	33109263	Me	Typical	1410	4508.57	5	ENSG00000139131	YARS2	proximal3
chr12	32906097	32910252	Ac	Typical	5730	5087.75	4	ENSG00000139160	METTL20	distal1
chr12	32906097	32910252	Ac	Typical	5730	5087.75	4	ENSG00000139131	YARS2	proximal3
chr12	34175222	34176263	Ac	Typical	16830	1026.17	1	ENSG00000139133	ALG10	proximal1
chr12	42718349	42722178	Ac	Typical	7524	3891.61	1	ENSG00000139168	ZCRB1	proximal1
chr12	46377103	46387199	Ac	Super	1432	14722.1	2	ENSG00000139218	SCAF11	proximal2
chr12	46656316	46665626	Ac	Super	942	18956.2	1	ENSG00000139218	SCAF11	distal1
chr12	46754347	46768315	Ac	Typical	3097	8447.23	1	ENSG00000134294	SLC38A2	proximal1
chr12	46763857	46763960	Ac	Typical	35730	59.7343	1	ENSG00000134294	SLC38A2	proximal1
chr12	46764471	46767544	Ac	Typical	6071	4817.78	1	ENSG00000134294	SLC38A2	proximal1
chr12	46775532	46787539	Ac	Super	663	23471.9	1	ENSG00000139218	SCAF11	distal1
chr12	47054966	47055663	Ac	Typical	32942	102.545	1	ENSG00000134294	SLC38A2	distal1
chr12	48152036	48173158	Me	Typical	7969	612.818	3	ENSG00000111405	ENDOU	distal1
chr12	48152036	48173158	Me	Typical	7969	612.818	3	ENSG00000079337	RAPGEF3	proximal1
chr12	48162810	48163043	Me	Typical	19641	64.1767	1	ENSG00000111405	ENDOU	distal1
chr12	48162810	48163043	Me	Typical	19641	64.1767	1	ENSG00000079337	RAPGEF3	proximal1
chr12	48165132	48165339	Me	Typical	20946	44.9827	1	ENSG00000111405	ENDOU	distal1
chr12	48165132	48165339	Me	Typical	20946	44.9827	1	ENSG00000079337	RAPGEF3	proximal1
chr12	48168951	48169457	Ac	Typical	31754	124.073	1	ENSG00000111405	ENDOU	distal1
chr12	48168951	48169457	Ac	Typical	31754	124.073	1	ENSG00000079337	RAPGEF3	proximal1
chr12	48189484	48450493	Me	Super	378	15223.9	2	ENSG00000111405	ENDOU	distal1
chr12	48229184	48231265	Ac	Typical	18515	797.481	1	ENSG00000111405	ENDOU	distal1
chr12	49244894	49245019	Ac	Typical	35255	66.8391	2	ENSG00000174243	DDX23	proximal2
chr12	49245139	49247223	Ac	Typical	7826	3718.44	2	ENSG00000174243	DDX23	proximal2
chr12	49344654	49398108	Me	Typical	975	6373.91	1	ENSG00000174243	DDX23	distal1
chr12	49350373	49398540	Me	Typical	934	6637.82	1	ENSG00000174243	DDX23	distal1
chr12	49387634	49387858	Me	Typical	20661	48.89	1	ENSG00000174243	DDX23	distal1
chr12	49388966	49389196	Me	Typical	20287	53.9036	1	ENSG00000174243	DDX23	distal1
chr12	49389087	49389203	Me	Typical	22509	27.7075	1	ENSG00000174243	DDX23	distal1
chr12	49679655	49680242	Me	Typical	17186	114.392	1	ENSG00000186897	C1QL4	distal1
chr12	49680846	49682861	Me	Typical	17285	111.849	1	ENSG00000186897	C1QL4	distal1
chr12	49722194	49767338	Me	Typical	1490	4285.93	3	ENSG00000186897	C1QL4	proximal1
chr12	49722194	49767338	Me	Typical	1490	4285.93	3	ENSG00000161791	FMNL3	distal1
chr12	49722194	49767338	Me	Typical	1490	4285.93	3	ENSG00000139644	TMBIM6	distal1
chr12	49727829	49745250	Me	Typical	1502	4271.12	1	ENSG00000186897	C1QL4	proximal1
chr12	49750268	49750804	Me	Typical	22818	24.9676	1	ENSG00000161791	FMNL3	distal1
chr12	49750268	49750804	Me	Typical	22818	24.9676	1	ENSG00000139644	TMBIM6	distal1
chr12	49759104	49766338	Ac	Typical	1777	12646.9	2	ENSG00000161791	FMNL3	distal1
chr12	49759104	49766338	Ac	Typical	1777	12646.9	2	ENSG00000139644	TMBIM6	distal1
chr12	50037948	50039994	Ac	Typical	23910	362.31	2	ENSG00000161791	FMNL3	distal1
chr12	50037948	50039994	Ac	Typical	23910	362.31	2	ENSG00000139644	TMBIM6	distal1
chr12	50089547	50102138	Ac	Super	675	23110.9	2	ENSG00000161791	FMNL3	proximal2
chr12	50089547	50102138	Ac	Super	675	23110.9	2	ENSG00000139644	TMBIM6	proximal2
chr12	50102003	50104307	Me	Typical	16694	127.878	2	ENSG00000161791	FMNL3	proximal2
chr12	50102003	50104307	Me	Typical	16694	127.878	2	ENSG00000139644	TMBIM6	proximal2
chr12	50104445	50106797	Me	Typical	12234	298.343	2	ENSG00000161791	FMNL3	proximal2
chr12	50104445	50106797	Me	Typical	12234	298.343	2	ENSG00000139644	TMBIM6	proximal2
chr12	50420513	50486099	Me	Typical	1730	3672.68	3	ENSG00000066117	SMARCD1	proximal1
chr12	50477468	50480651	Ac	Typical	12511	1933.71	2	ENSG00000066117	SMARCD1	proximal1
chr12	50897875	50905378	Ac	Typical	4052	6889.34	1	ENSG00000066084	DIP2B	proximal1
chr12	51013876	51038976	Ac	Typical	13402	1709.95	1	ENSG00000066084	DIP2B	distal1
chr12	52416579	52416907	Me	Typical	16511	132.403	2	ENSG00000123358	NR4A1	proximal2
chr12	52419033	52419828	Ac	Typical	20556	587.865	2	ENSG00000123358	NR4A1	proximal2
chr12	52474837	52475994	Ac	Typical	24405	336.759	1	ENSG00000123358	NR4A1	distal1
chr12	52498202	52517282	Ac	Typical	2749	9277.04	1	ENSG00000123358	NR4A1	distal1
chr12	52776806	52776926	Me	Typical	22314	29.6054	1	ENSG00000161849	KRT84	proximal1
chr12	53591547	53604745	Ac	Super	1185	16601.7	1	ENSG00000139626	ITGB7	proximal1
chr12	54063074	54473575	Me	Super	65	59931.8	4	ENSG00000172789	HOXC5	proximal1
chr12	54578859	54628432	Me	Typical	4775	1200.36	2	ENSG00000139572	GPR84	distal1
chr12	54578859	54628432	Me	Typical	4775	1200.36	2	ENSG00000172789	HOXC5	distal1
chr12	54585755	54586053	Me	Typical	16575	130.589	1	ENSG00000172789	HOXC5	distal1
chr12	54586073	54586178	Me	Typical	24059	13.8942	1	ENSG00000172789	HOXC5	distal1
chr12	54587250	54587380	Me	Typical	19401	68.181	1	ENSG00000172789	HOXC5	distal1
chr12	54587865	54587978	Me	Typical	22714	25.8972	1	ENSG00000172789	HOXC5	distal1
chr12	54588031	54588159	Me	Typical	23528	18.4465	1	ENSG00000172789	HOXC5	distal1
chr12	54588743	54588977	Me	Typical	20334	53.4411	1	ENSG00000172789	HOXC5	distal1
chr12	54589073	54589218	Me	Typical	27471	-2.548	1	ENSG00000172789	HOXC5	distal1
chr12	54687919	54699526	Me	Typical	2526	2484.81	1	ENSG00000139572	GPR84	distal1
chr12	54750845	54755047	Ac	Typical	5204	5582.18	2	ENSG00000139572	GPR84	proximal2
chr12	54757538	54757699	Ac	Typical	31620	126.339	2	ENSG00000139572	GPR84	proximal2
chr12	54757790	54758118	Ac	Typical	25011	307.614	2	ENSG00000139572	GPR84	proximal2
chr12	54758285	54758389	Ac	Typical	37308	33.6769	2	ENSG00000139572	GPR84	proximal2
chr12	54758465	54758851	Ac	Typical	24337	339.964	2	ENSG00000139572	GPR84	proximal2
chr12	56390400	56391466	Ac	Typical	20261	613.804	1	ENSG00000139531	SUOX	proximal1
chr12	56508510	56514457	Ac	Typical	3190	8274.34	1	ENSG00000139641	ESYT1	proximal1
chr12	56508510	56514457	Ac	Typical	3190	8274.34	1	ENSG00000135517	MIP	distal1
chr12	56508510	56514457	Ac	Typical	3190	8274.34	1	ENSG00000229117	RPL41	proximal1
chr12	56508510	56514457	Ac	Typical	3190	8274.34	1	ENSG00000176422	SPRYD4	distal1
chr12	56508510	56514457	Ac	Typical	3190	8274.34	1	ENSG00000135482	ZC3H10	proximal1
chr12	56518921	56525004	Ac	Typical	6110	4784.11	1	ENSG00000139641	ESYT1	proximal1
chr12	56518921	56525004	Ac	Typical	6110	4784.11	1	ENSG00000135517	MIP	distal1
chr12	56518921	56525004	Ac	Typical	6110	4784.11	1	ENSG00000229117	RPL41	proximal1
chr12	56518921	56525004	Ac	Typical	6110	4784.11	1	ENSG00000176422	SPRYD4	distal1
chr12	56518921	56525004	Ac	Typical	6110	4784.11	1	ENSG00000135482	ZC3H10	proximal1
chr12	56580302	56585273	Ac	Typical	6769	4337.49	2	ENSG00000139645	ANKRD52	distal1
chr12	56650907	56653161	Ac	Typical	13682	1639.78	1	ENSG00000139645	ANKRD52	proximal1
chr12	56860962	56864695	Ac	Typical	5493	5314.25	1	ENSG00000139641	ESYT1	distal1
chr12	56860962	56864695	Ac	Typical	5493	5314.25	1	ENSG00000135517	MIP	proximal1
chr12	56860962	56864695	Ac	Typical	5493	5314.25	1	ENSG00000229117	RPL41	distal1
chr12	56860962	56864695	Ac	Typical	5493	5314.25	1	ENSG00000176422	SPRYD4	proximal1
chr12	56860962	56864695	Ac	Typical	5493	5314.25	1	ENSG00000135482	ZC3H10	distal1
chr12	57021447	57032105	Ac	Super	1258	16008.4	1	ENSG00000076108	BAZ2A	proximal1
chr12	57066651	57088268	Ac	Super	959	18801	1	ENSG00000076108	BAZ2A	distal1
chr12	57076094	57084342	Ac	Super	1148	16940.8	1	ENSG00000076108	BAZ2A	distal1
chr12	57216368	57241072	Me	Typical	4442	1315.34	1	ENSG00000166856	GPR182	distal1
chr12	57380020	57383002	Me	Typical	22597	26.9656	2	ENSG00000166856	GPR182	proximal1
chr12	57382415	57410247	Ac	Typical	12845	1842.44	5	ENSG00000166856	GPR182	proximal1
chr12	57382415	57410247	Ac	Typical	12845	1842.44	5	ENSG00000166860	ZBTB39	proximal2
chr12	57384780	57386190	Ac	Typical	19461	691.669	2	ENSG00000166856	GPR182	proximal1
chr12	57399378	57400916	Ac	Typical	24741	320.976	2	ENSG00000166860	ZBTB39	proximal2
chr12	57406874	57408281	Me	Typical	24373	10.6592	3	ENSG00000166860	ZBTB39	proximal2
chr12	57451104	57453357	Ac	Typical	19544	682.646	1	ENSG00000166860	ZBTB39	distal1
chr12	57456229	57460041	Ac	Typical	8821	3219.42	3	ENSG00000166860	ZBTB39	distal1
chr12	57498573	57643535	Me	Super	649	9316.19	6	ENSG00000166860	ZBTB39	distal1
chr12	57657765	57681774	Ac	Typical	9822	2803.61	1	ENSG00000139269	INHBE	distal1
chr12	64061075	64063187	Me	Typical	10309	408.993	1	ENSG00000177990	DPY19L2	proximal1
chr12	68478081	68625178	Me	Super	753	8160.93	2	ENSG00000111536	IL26	proximal1
chr12	68478081	68625178	Me	Super	753	8160.93	2	ENSG00000111581	NUP107	distal1
chr12	69079251	69082425	Ac	Typical	10342	2620.06	1	ENSG00000111536	IL26	distal1
chr12	69079251	69082425	Ac	Typical	10342	2620.06	1	ENSG00000111581	NUP107	proximal1
chr12	69727379	69753926	Me	Typical	10270	411.734	1	ENSG00000127337	YEATS4	proximal1
chr12	69752100	69755408	Ac	Typical	6475	4538.2	1	ENSG00000127337	YEATS4	proximal1
chr12	69964063	69964674	Ac	Typical	30187	154.711	3	ENSG00000127337	YEATS4	distal1
chr12	72055001	72060487	Ac	Typical	3612	7534.81	1	ENSG00000121749	TBC1D15	distal1
chr12	72055001	72060487	Ac	Typical	3612	7534.81	1	ENSG00000173451	THAP2	proximal1
chr12	72232203	72235437	Ac	Typical	9663	2872.31	1	ENSG00000121749	TBC1D15	proximal1
chr12	72232203	72235437	Ac	Typical	9663	2872.31	1	ENSG00000173451	THAP2	distal1
chr12	75782150	75786477	Ac	Typical	9734	2844.46	1	ENSG00000180881	CAPS2	proximal1
chr12	75782150	75786477	Ac	Typical	9734	2844.46	1	ENSG00000139278	GLIPR1	distal1
chr12	75782150	75786477	Ac	Typical	9734	2844.46	1	ENSG00000180481	GLIPR1L2	proximal1
chr12	75871419	75878308	Ac	Typical	3022	8632.2	2	ENSG00000180881	CAPS2	distal1
chr12	75871419	75878308	Ac	Typical	3022	8632.2	2	ENSG00000139278	GLIPR1	proximal2
chr12	75871419	75878308	Ac	Typical	3022	8632.2	2	ENSG00000173401	GLIPR1L1	distal1
chr12	75871419	75878308	Ac	Typical	3022	8632.2	2	ENSG00000180481	GLIPR1L2	distal1
chr12	75879491	75880675	Ac	Typical	28198	199.382	1	ENSG00000139278	GLIPR1	proximal1
chr12	75879491	75880675	Ac	Typical	28198	199.382	1	ENSG00000173401	GLIPR1L1	distal1
chr12	75886810	76431236	Me	Typical	1148	5482.07	5	ENSG00000173401	GLIPR1L1	distal1
chr12	75886810	76431236	Me	Typical	1148	5482.07	5	ENSG00000139289	PHLDA1	both2,proximal1
chr12	75917619	75965026	Me	Typical	4872	1170.51	1	ENSG00000139289	PHLDA1	distal1
chr12	76033596	76038194	Ac	Typical	12157	2033.32	1	ENSG00000139289	PHLDA1	distal1
chr12	76422099	76425233	Me	Typical	11033	363.41	3	ENSG00000173401	GLIPR1L1	distal1
chr12	76422099	76425233	Me	Typical	11033	363.41	3	ENSG00000139289	PHLDA1	proximal3
chr12	76424593	76427750	Ac	Typical	10551	2544.26	3	ENSG00000173401	GLIPR1L1	distal1
chr12	76424593	76427750	Ac	Typical	10551	2544.26	3	ENSG00000139289	PHLDA1	proximal3
chr12	76450962	76715835	Me	Typical	3302	1845.89	1	ENSG00000179941	BBS10	distal1
chr12	76450962	76715835	Me	Typical	3302	1845.89	1	ENSG00000187109	NAP1L1	proximal1
chr12	76464061	76484502	Ac	Typical	3903	7083.89	1	ENSG00000179941	BBS10	distal1
chr12	76464061	76484502	Ac	Typical	3903	7083.89	1	ENSG00000187109	NAP1L1	proximal1
chr12	76470855	76471067	Ac	Typical	31744	124.245	1	ENSG00000179941	BBS10	distal1
chr12	76470855	76471067	Ac	Typical	31744	124.245	1	ENSG00000187109	NAP1L1	proximal1
chr12	76474801	76480843	Ac	Typical	4705	6077.83	1	ENSG00000179941	BBS10	distal1
chr12	76474801	76480843	Ac	Typical	4705	6077.83	1	ENSG00000187109	NAP1L1	proximal1
chr12	76740277	76743685	Ac	Typical	10326	2624.76	1	ENSG00000179941	BBS10	proximal1
chr12	76740277	76743685	Ac	Typical	10326	2624.76	1	ENSG00000187109	NAP1L1	distal1
chr12	85596213	86055520	Me	Typical	1533	4174.18	2	ENSG00000133636	NTS	distal1
chr12	88534148	88537558	Ac	Typical	12396	1965.59	1	ENSG00000198707	CEP290	proximal1
chr12	88534148	88537558	Ac	Typical	12396	1965.59	1	ENSG00000257594	GALNT4	distal1
chr12	88534148	88537558	Ac	Typical	12396	1965.59	1	ENSG00000139323	POC1B	distal1
chr12	88534148	88537558	Ac	Typical	12396	1965.59	1	ENSG00000259075	POC1B-GALNT4	distal1
chr12	88534148	88537558	Ac	Typical	12396	1965.59	1	ENSG00000139324	TMTC3	proximal1
chr12	89291492	89542875	Me	Typical	1126	5612.3	3	ENSG00000257594	GALNT4	distal1
chr12	89291492	89542875	Me	Typical	1126	5612.3	3	ENSG00000259075	POC1B-GALNT4	distal1
chr12	89917221	89920931	Ac	Typical	9787	2818.75	3	ENSG00000198707	CEP290	distal1
chr12	89917221	89920931	Ac	Typical	9787	2818.75	3	ENSG00000257594	GALNT4	proximal3
chr12	89917221	89920931	Ac	Typical	9787	2818.75	3	ENSG00000139323	POC1B	proximal2
chr12	89917221	89920931	Ac	Typical	9787	2818.75	3	ENSG00000259075	POC1B-GALNT4	proximal3
chr12	89917221	89920931	Ac	Typical	9787	2818.75	3	ENSG00000139324	TMTC3	distal1
chr12	93867362	94598865	Me	Super	470	12544.1	10	ENSG00000136040	PLXNC1	proximal1
chr12	93867362	94598865	Me	Super	470	12544.1	10	ENSG00000120833	SOCS2	both2
chr12	93964376	93965007	Ac	Typical	28266	197.695	2	ENSG00000120833	SOCS2	proximal2
chr12	94135551	94136253	Ac	Typical	31541	128.003	1	ENSG00000120833	SOCS2	distal1
chr12	94540763	94545906	Ac	Typical	8968	3157.43	1	ENSG00000136040	PLXNC1	proximal1
chr12	95259370	95261654	Ac	Typical	17993	863.932	2	ENSG00000136040	PLXNC1	distal1
chr12	95261995	95262499	Ac	Typical	29519	168.216	2	ENSG00000136040	PLXNC1	distal1
chr12	95263236	95269940	Ac	Typical	2555	9783.4	3	ENSG00000136040	PLXNC1	distal1
chr12	101799734	101803201	Ac	Typical	6208	4715.42	2	ENSG00000120805	ARL1	proximal2
chr12	102214542	102229417	Ac	Typical	7978	3635.66	2	ENSG00000120805	ARL1	distal1
chr12	102214542	102229417	Ac	Typical	7978	3635.66	2	ENSG00000111670	GNPTAB	proximal1
chr12	102221871	102222036	Ac	Typical	32516	110.192	1	ENSG00000111670	GNPTAB	proximal1
chr12	102222681	102223012	Ac	Typical	27402	221.303	1	ENSG00000111670	GNPTAB	proximal1
chr12	102223268	102224782	Ac	Typical	12172	2030.65	1	ENSG00000111670	GNPTAB	proximal1
chr12	104609872	104610436	Me	Typical	16954	120.117	2	ENSG00000198431	TXNRD1	proximal1
chr12	104849729	104864302	Ac	Super	860	20054.6	2	ENSG00000171310	CHST11	proximal1
chr12	108078087	108081284	Ac	Typical	9969	2753.81	1	ENSG00000136045	PWP1	proximal1
chr12	108149131	109046654	Me	Super	140	39803.2	8	ENSG00000189046	ALKBH2	distal1
chr12	108149131	109046654	Me	Super	140	39803.2	8	ENSG00000136003	ISCU	both1,proximal3
chr12	108149131	109046654	Me	Super	140	39803.2	8	ENSG00000110851	PRDM4	both1
chr12	108149131	109046654	Me	Super	140	39803.2	8	ENSG00000136045	PWP1	distal1
chr12	108149131	109046654	Me	Super	140	39803.2	8	ENSG00000075856	SART3	both1,proximal3
chr12	108924389	108978681	Ac	Super	137	57853.9	4	ENSG00000189046	ALKBH2	distal1
chr12	108924389	108978681	Ac	Super	137	57853.9	4	ENSG00000136003	ISCU	proximal4
chr12	108924389	108978681	Ac	Super	137	57853.9	4	ENSG00000075856	SART3	proximal4
chr12	109005684	109013515	Ac	Typical	1738	12820	1	ENSG00000136003	ISCU	distal1
chr12	109005684	109013515	Ac	Typical	1738	12820	1	ENSG00000075856	SART3	distal1
chr12	109055143	109062702	Ac	Typical	1889	12130.5	2	ENSG00000189046	ALKBH2	distal1
chr12	109055143	109062702	Ac	Typical	1889	12130.5	2	ENSG00000076248	UNG	distal1
chr12	109196755	109198821	Ac	Typical	18694	777.057	3	ENSG00000189046	ALKBH2	distal1
chr12	109196755	109198821	Ac	Typical	18694	777.057	3	ENSG00000136003	ISCU	distal1
chr12	109196755	109198821	Ac	Typical	18694	777.057	3	ENSG00000075856	SART3	distal1
chr12	109241965	109256669	Ac	Typical	1829	12432.3	1	ENSG00000136003	ISCU	distal1
chr12	109241965	109256669	Ac	Typical	1829	12432.3	1	ENSG00000075856	SART3	distal1
chr12	109529349	109532297	Ac	Typical	11821	2128.53	3	ENSG00000189046	ALKBH2	proximal3
chr12	109529349	109532297	Ac	Typical	11821	2128.53	3	ENSG00000136003	ISCU	distal1
chr12	109529349	109532297	Ac	Typical	11821	2128.53	3	ENSG00000075856	SART3	distal1
chr12	109529349	109532297	Ac	Typical	11821	2128.53	3	ENSG00000076248	UNG	proximal1
chr12	109535457	109535786	Ac	Typical	25055	305.959	1	ENSG00000189046	ALKBH2	proximal1
chr12	109535457	109535786	Ac	Typical	25055	305.959	1	ENSG00000076248	UNG	proximal1
chr12	109535901	109536404	Ac	Typical	25140	301.726	1	ENSG00000189046	ALKBH2	proximal1
chr12	109535901	109536404	Ac	Typical	25140	301.726	1	ENSG00000076248	UNG	proximal1
chr12	109536491	109536591	Ac	Typical	36094	53.9203	1	ENSG00000189046	ALKBH2	proximal1
chr12	109536491	109536591	Ac	Typical	36094	53.9203	1	ENSG00000076248	UNG	proximal1
chr12	109536659	109536850	Ac	Typical	35053	69.6332	1	ENSG00000189046	ALKBH2	proximal1
chr12	109536659	109536850	Ac	Typical	35053	69.6332	1	ENSG00000076248	UNG	proximal1
chr12	110886367	110889711	Ac	Typical	8156	3540.3	1	ENSG00000111229	ARPC3	proximal1
chr12	110938506	110941025	Ac	Typical	6653	4416.38	1	ENSG00000111237	VPS29	proximal1
chr12	111037223	111037476	Ac	Typical	28566	190.379	2	ENSG00000111237	VPS29	distal1
chr12	111042377	111045532	Ac	Typical	8782	3240.52	1	ENSG00000111229	ARPC3	distal1
chr12	111050710	111054585	Ac	Typical	11863	2114.66	1	ENSG00000204852	TCTN1	proximal1
chr12	111267193	111298570	Me	Typical	2706	2319.15	2	ENSG00000204852	TCTN1	distal1
chr12	112121885	112125729	Ac	Typical	8015	3614.75	1	ENSG00000111271	ACAD10	proximal1
chr12	112121885	112125729	Ac	Typical	8015	3614.75	1	ENSG00000089234	BRAP	proximal1
chr12	113796835	114285238	Me	Super	232	25972.7	2	ENSG00000135094	SDS	proximal1
chr12	113796835	114285238	Me	Super	232	25972.7	2	ENSG00000139410	SDSL	proximal1
chr12	113860190	113860652	Ac	Typical	23574	380.199	1	ENSG00000135094	SDS	proximal1
chr12	113860190	113860652	Ac	Typical	23574	380.199	1	ENSG00000139410	SDSL	proximal1
chr12	118603901	118624848	Ac	Typical	7085	4134.65	1	ENSG00000111707	SUDS3	distal1
chr12	118603901	118624848	Ac	Typical	7085	4134.65	1	ENSG00000135090	TAOK3	distal1
chr12	118807856	118812516	Ac	Typical	8988	3148.55	1	ENSG00000111707	SUDS3	proximal1
chr12	118807856	118812516	Ac	Typical	8988	3148.55	1	ENSG00000135090	TAOK3	proximal1
chr12	118812876	118816585	Ac	Typical	8153	3542.13	1	ENSG00000111707	SUDS3	proximal1
chr12	118812876	118816585	Ac	Typical	8153	3542.13	1	ENSG00000135090	TAOK3	proximal1
chr12	120662584	120664422	Ac	Typical	17464	936.432	1	ENSG00000089159	PXN	distal1
chr12	120700337	120703601	Me	Typical	8204	588.07	1	ENSG00000089159	PXN	proximal1
chr12	120703460	120703698	Ac	Typical	37718	25.3013	1	ENSG00000089159	PXN	proximal1
chr12	121991331	121999382	Ac	Typical	10580	2533.59	1	ENSG00000182500	ORAI1	distal1
chr12	122063102	122071531	Ac	Typical	2843	9037.57	1	ENSG00000182500	ORAI1	proximal1
chr12	122217640	122233952	Ac	Super	485	28226.8	2	ENSG00000110801	PSMD9	distal1
chr12	122325213	122328467	Ac	Typical	11329	2283.2	1	ENSG00000110801	PSMD9	proximal1
chr12	123236298	123239502	Ac	Typical	11228	2320.61	1	ENSG00000139726	DENR	proximal1
chr12	123348600	123348790	Me	Typical	27435	-3.11845	1	ENSG00000051825	MPHOSPH9	distal1
chr12	123348639	123348792	Ac	Typical	38272	12.1244	1	ENSG00000051825	MPHOSPH9	distal1
chr12	123457849	123461728	Ac	Typical	5957	4904.6	1	ENSG00000182196	ARL6IP4	proximal1
chr12	123457849	123461728	Ac	Typical	5957	4904.6	1	ENSG00000130921	C12orf65	distal1
chr12	123463305	123467285	Ac	Typical	8687	3282.11	1	ENSG00000182196	ARL6IP4	proximal1
chr12	123463305	123467285	Ac	Typical	8687	3282.11	1	ENSG00000130921	C12orf65	distal1
chr12	123712515	123724015	Ac	Typical	2538	9829.57	2	ENSG00000182196	ARL6IP4	distal1
chr12	123712515	123724015	Ac	Typical	2538	9829.57	2	ENSG00000130921	C12orf65	proximal1
chr12	123712515	123724015	Ac	Typical	2538	9829.57	2	ENSG00000051825	MPHOSPH9	proximal1
chr12	123726404	123727546	Ac	Typical	22985	414.607	1	ENSG00000051825	MPHOSPH9	proximal1
chr12	123752143	123757613	Ac	Typical	9898	2775.52	1	ENSG00000086598	TMED2	distal1
chr12	124066758	124071099	Ac	Typical	5675	5143.72	1	ENSG00000086598	TMED2	proximal1
chr12	129292932	129310486	Ac	Super	157	54852.3	1	ENSG00000139370	SLC15A4	proximal1
chr12	131574400	131587331	Ac	Typical	4789	5984.37	1	ENSG00000139370	SLC15A4	distal1
chr13	21392852	21411448	Ac	Typical	29646	165.739	2	ENSG00000165474	GJB2	distal1
chr13	21519255	21521805	Me	Typical	12998	261.625	2	ENSG00000173141	MRP63	distal1
chr13	21519255	21521805	Me	Typical	12998	261.625	2	ENSG00000165480	SKA3	distal1
chr13	21748968	21752616	Ac	Typical	7868	3699.58	1	ENSG00000173141	MRP63	proximal1
chr13	21748968	21752616	Ac	Typical	7868	3699.58	1	ENSG00000165480	SKA3	proximal1
chr13	26759952	26761508	Ac	Typical	15152	1320.37	3	ENSG00000132964	CDK8	distal1
chr13	26791217	26834877	Me	Typical	5154	1090.31	1	ENSG00000132964	CDK8	proximal1
chr13	26826930	26832598	Ac	Typical	10075	2716.71	1	ENSG00000132964	CDK8	proximal1
chr13	27733066	27748016	Ac	Typical	3031	8606.95	3	ENSG00000122033	MTIF3	distal1
chr13	27733066	27748016	Ac	Typical	3031	8606.95	3	ENSG00000122026	RPL21	distal1
chr13	27733066	27748016	Ac	Typical	3031	8606.95	3	ENSG00000152484	USP12	proximal2
chr13	27748955	27749904	Ac	Typical	21968	480.63	2	ENSG00000122033	MTIF3	distal1
chr13	27748955	27749904	Ac	Typical	21968	480.63	2	ENSG00000122026	RPL21	distal1
chr13	27748955	27749904	Ac	Typical	21968	480.63	2	ENSG00000152484	USP12	proximal2
chr13	27819940	27839353	Ac	Typical	2211	10793.1	1	ENSG00000122026	RPL21	proximal1
chr13	27819940	27839353	Ac	Typical	2211	10793.1	1	ENSG00000152484	USP12	distal1
chr13	27823819	27830278	Ac	Typical	2294	10513.6	1	ENSG00000122026	RPL21	proximal1
chr13	27823819	27830278	Ac	Typical	2294	10513.6	1	ENSG00000152484	USP12	distal1
chr13	27838235	28003766	Me	Super	589	10392.9	4	ENSG00000165556	CDX2	distal1
chr13	28020018	28026361	Ac	Typical	4760	6022.18	2	ENSG00000139517	LNX2	distal1
chr13	28020018	28026361	Ac	Typical	4760	6022.18	2	ENSG00000122033	MTIF3	proximal2
chr13	28020018	28026361	Ac	Typical	4760	6022.18	2	ENSG00000186184	POLR1D	distal1
chr13	28020018	28026361	Ac	Typical	4760	6022.18	2	ENSG00000152484	USP12	distal1
chr13	28028615	28031036	Ac	Typical	19670	669	2	ENSG00000139517	LNX2	distal1
chr13	28028615	28031036	Ac	Typical	19670	669	2	ENSG00000122033	MTIF3	proximal2
chr13	28028615	28031036	Ac	Typical	19670	669	2	ENSG00000186184	POLR1D	distal1
chr13	28028615	28031036	Ac	Typical	19670	669	2	ENSG00000152484	USP12	distal1
chr13	28188983	28213017	Ac	Typical	7030	4175.33	1	ENSG00000139517	LNX2	proximal1
chr13	28188983	28213017	Ac	Typical	7030	4175.33	1	ENSG00000122033	MTIF3	distal1
chr13	28188983	28213017	Ac	Typical	7030	4175.33	1	ENSG00000186184	POLR1D	proximal1
chr13	28190200	28190429	Ac	Typical	41572	-5.68921	1	ENSG00000139517	LNX2	proximal1
chr13	28190200	28190429	Ac	Typical	41572	-5.68921	1	ENSG00000122033	MTIF3	distal1
chr13	28190200	28190429	Ac	Typical	41572	-5.68921	1	ENSG00000186184	POLR1D	proximal1
chr13	28193049	28198460	Ac	Typical	7055	4161.05	1	ENSG00000139517	LNX2	proximal1
chr13	28193049	28198460	Ac	Typical	7055	4161.05	1	ENSG00000122033	MTIF3	distal1
chr13	28193049	28198460	Ac	Typical	7055	4161.05	1	ENSG00000186184	POLR1D	proximal1
chr13	28273969	28571813	Me	Super	192	31219.4	4	ENSG00000165556	CDX2	proximal1
chr13	28710332	28718204	Ac	Typical	2752	9269.92	1	ENSG00000152520	PAN3	proximal1
chr13	28710332	28718204	Ac	Typical	2752	9269.92	1	ENSG00000132963	POMP	distal1
chr13	29228996	29237439	Ac	Typical	2017	11539.2	1	ENSG00000152520	PAN3	distal1
chr13	29228996	29237439	Ac	Typical	2017	11539.2	1	ENSG00000132963	POMP	proximal1
chr13	31737518	31824532	Me	Typical	2285	2753.99	2	ENSG00000133105	RXFP2	distal1
chr13	31974107	32054454	Me	Typical	3787	1598.02	2	ENSG00000133105	RXFP2	distal1
chr13	32265171	32493172	Me	Super	761	8090.71	3	ENSG00000139618	BRCA2	distal1
chr13	32265171	32493172	Me	Super	761	8090.71	3	ENSG00000133105	RXFP2	proximal2
chr13	32265171	32493172	Me	Super	761	8090.71	3	ENSG00000189167	ZAR1L	distal1
chr13	32604505	32605407	Me	Typical	14751	191.5	1	ENSG00000139618	BRCA2	distal1
chr13	32604505	32605407	Me	Typical	14751	191.5	1	ENSG00000073910	FRY	proximal1
chr13	32604505	32605407	Me	Typical	14751	191.5	1	ENSG00000189167	ZAR1L	distal1
chr13	32606205	32606579	Me	Typical	19027	74.6082	1	ENSG00000139618	BRCA2	distal1
chr13	32606205	32606579	Me	Typical	19027	74.6082	1	ENSG00000073910	FRY	proximal1
chr13	32606205	32606579	Me	Typical	19027	74.6082	1	ENSG00000189167	ZAR1L	distal1
chr13	32848770	32887153	Me	Typical	3594	1696.16	2	ENSG00000139618	BRCA2	proximal2
chr13	32848770	32887153	Me	Typical	3594	1696.16	2	ENSG00000073910	FRY	distal1
chr13	32848770	32887153	Me	Typical	3594	1696.16	2	ENSG00000189167	ZAR1L	proximal2
chr13	32888012	32893061	Ac	Typical	2655	9534.87	2	ENSG00000139618	BRCA2	proximal2
chr13	32888012	32893061	Ac	Typical	2655	9534.87	2	ENSG00000073910	FRY	distal1
chr13	32888012	32893061	Ac	Typical	2655	9534.87	2	ENSG00000189167	ZAR1L	proximal2
chr13	33159624	33165310	Ac	Typical	8438	3400.21	3	ENSG00000083642	PDS5B	proximal2
chr13	33211457	33225583	Ac	Typical	10875	2433.7	1	ENSG00000083642	PDS5B	distal1
chr13	34092365	34129820	Ac	Super	1212	16340.5	4	ENSG00000083642	PDS5B	distal1
chr13	37236179	37398401	Me	Typical	1450	4401.68	2	ENSG00000133111	RFXAP	proximal1
chr13	37236179	37398401	Me	Typical	1450	4401.68	2	ENSG00000102710	SUPT20H	distal1
chr13	37392734	37395677	Ac	Typical	13045	1796.61	1	ENSG00000133111	RFXAP	proximal1
chr13	37392734	37395677	Ac	Typical	13045	1796.61	1	ENSG00000102710	SUPT20H	distal1
chr13	37396908	37397214	Ac	Typical	33199	98.4119	1	ENSG00000133111	RFXAP	proximal1
chr13	37396908	37397214	Ac	Typical	33199	98.4119	1	ENSG00000102710	SUPT20H	distal1
chr13	37628411	37696727	Me	Typical	3759	1611.69	3	ENSG00000133111	RFXAP	distal1
chr13	37628411	37696727	Me	Typical	3759	1611.69	3	ENSG00000102710	SUPT20H	proximal2
chr13	37628411	37696727	Me	Typical	3759	1611.69	3	ENSG00000120686	UFM1	distal1
chr13	37632267	37634496	Ac	Typical	11129	2349.17	2	ENSG00000133111	RFXAP	distal1
chr13	37632267	37634496	Ac	Typical	11129	2349.17	2	ENSG00000102710	SUPT20H	proximal2
chr13	37632267	37634496	Ac	Typical	11129	2349.17	2	ENSG00000120686	UFM1	distal1
chr13	38682523	41340250	Me	Super	73	56694	21	ENSG00000150893	FREM2	both1
chr13	38682523	41340250	Me	Super	73	56694	21	ENSG00000183722	LHFP	both1
chr13	38682523	41340250	Me	Super	73	56694	21	ENSG00000102710	SUPT20H	distal1
chr13	38682523	41340250	Me	Super	73	56694	21	ENSG00000120686	UFM1	proximal1
chr13	38922202	38926444	Ac	Typical	6782	4331.49	1	ENSG00000102710	SUPT20H	distal1
chr13	38922202	38926444	Ac	Typical	6782	4331.49	1	ENSG00000120686	UFM1	proximal1
chr13	39607799	39615454	Ac	Typical	3553	7645.66	1	ENSG00000183722	LHFP	distal1
chr13	39617300	39619774	Ac	Typical	22731	431.833	1	ENSG00000183722	LHFP	distal1
chr13	39618216	39618389	Ac	Typical	36406	49.5973	1	ENSG00000183722	LHFP	distal1
chr13	39618550	39618809	Ac	Typical	27911	206.851	1	ENSG00000183722	LHFP	distal1
chr13	40176403	40177440	Ac	Typical	29693	164.722	1	ENSG00000183722	LHFP	proximal1
chr13	41706015	41708031	Ac	Typical	13563	1671.31	1	ENSG00000165572	KBTBD6	proximal1
chr13	41706015	41708031	Ac	Typical	13563	1671.31	1	ENSG00000120696	KBTBD7	distal1
chr13	41768091	41768968	Ac	Typical	16619	1059.48	1	ENSG00000165572	KBTBD6	distal1
chr13	41768091	41768968	Ac	Typical	16619	1059.48	1	ENSG00000120696	KBTBD7	proximal1
chr13	46267124	46281959	Ac	Super	255	41235.8	1	ENSG00000174015	SPERT	proximal1
chr13	46737273	46759920	Ac	Super	265	40485.3	1	ENSG00000174015	SPERT	distal1
chr13	48663174	48903237	Me	Super	269	21805.9	5	ENSG00000136156	ITM2B	both1
chr13	48806708	48808466	Ac	Typical	36649	45.6805	1	ENSG00000136156	ITM2B	proximal1
chr13	50028098	50030298	Ac	Typical	18614	787.071	1	ENSG00000136147	PHF11	distal1
chr13	50028566	50028752	Ac	Typical	33370	95.9222	1	ENSG00000136147	PHF11	distal1
chr13	50029056	50029960	Ac	Typical	22582	442.339	1	ENSG00000136147	PHF11	distal1
chr13	50068106	50072191	Ac	Typical	5131	5648.75	1	ENSG00000136147	PHF11	proximal1
chr13	50568198	50574937	Ac	Typical	3404	7893.8	1	ENSG00000136104	RNASEH2B	distal1
chr13	50568198	50574937	Ac	Typical	3404	7893.8	1	ENSG00000204977	TRIM13	proximal1
chr13	50640074	50662047	Ac	Super	1316	15538.9	4	ENSG00000176124	DLEU1	proximal2
chr13	50640074	50662047	Ac	Super	1316	15538.9	4	ENSG00000136104	RNASEH2B	distal1
chr13	51374893	51386401	Ac	Typical	14760	1397.88	3	ENSG00000176124	DLEU1	distal1
chr13	51374893	51386401	Ac	Typical	14760	1397.88	3	ENSG00000136104	RNASEH2B	distal1
chr13	51383639	51452097	Me	Typical	27614	-749.05	2	ENSG00000176124	DLEU1	distal1
chr13	51383639	51452097	Me	Typical	27614	-749.05	2	ENSG00000136104	RNASEH2B	distal1
chr13	51481656	51492913	Ac	Super	983	18499.9	3	ENSG00000176124	DLEU1	distal1
chr13	51481656	51492913	Ac	Super	983	18499.9	3	ENSG00000136104	RNASEH2B	proximal3
chr13	51481656	51492913	Ac	Super	983	18499.9	3	ENSG00000204977	TRIM13	distal1
chr13	52372896	52594746	Me	Super	313	18568.1	4	ENSG00000253710	ALG11	proximal1
chr13	52372896	52594746	Me	Super	313	18568.1	4	ENSG00000123191	ATP7B	proximal1
chr13	52372896	52594746	Me	Super	313	18568.1	4	ENSG00000136108	CKAP2	distal1
chr13	52372896	52594746	Me	Super	313	18568.1	4	ENSG00000197168	NEK5	distal1
chr13	52372896	52594746	Me	Super	313	18568.1	4	ENSG00000136100	VPS36	distal1
chr13	52392634	52394357	Ac	Typical	20464	595.583	1	ENSG00000197168	NEK5	distal1
chr13	52399134	52399389	Ac	Typical	29311	172.901	1	ENSG00000197168	NEK5	distal1
chr13	52586405	52587325	Ac	Typical	18003	862.292	1	ENSG00000253710	ALG11	proximal1
chr13	52586405	52587325	Ac	Typical	18003	862.292	1	ENSG00000123191	ATP7B	proximal1
chr13	52586405	52587325	Ac	Typical	18003	862.292	1	ENSG00000136108	CKAP2	distal1
chr13	52586405	52587325	Ac	Typical	18003	862.292	1	ENSG00000136100	VPS36	distal1
chr13	52638471	52700016	Me	Typical	2745	2286.66	1	ENSG00000197168	NEK5	proximal1
chr13	52767037	52770031	Ac	Typical	15310	1293.35	1	ENSG00000136108	CKAP2	distal1
chr13	52767037	52770031	Ac	Typical	15310	1293.35	1	ENSG00000136100	VPS36	distal1
chr13	52912813	52934667	Me	Typical	5930	916.005	1	ENSG00000136100	VPS36	distal1
chr13	53021146	53025771	Ac	Typical	8739	3257.99	3	ENSG00000253710	ALG11	distal1
chr13	53021146	53025771	Ac	Typical	8739	3257.99	3	ENSG00000123191	ATP7B	distal1
chr13	53021146	53025771	Ac	Typical	8739	3257.99	3	ENSG00000136108	CKAP2	proximal2
chr13	53021146	53025771	Ac	Typical	8739	3257.99	3	ENSG00000136100	VPS36	proximal3
chr13	53027084	53031528	Ac	Typical	4370	6475.65	2	ENSG00000253710	ALG11	distal1
chr13	53027084	53031528	Ac	Typical	4370	6475.65	2	ENSG00000123191	ATP7B	distal1
chr13	53027084	53031528	Ac	Typical	4370	6475.65	2	ENSG00000136108	CKAP2	proximal2
chr13	53027084	53031528	Ac	Typical	4370	6475.65	2	ENSG00000136100	VPS36	proximal2
chr13	58202163	58206647	Me	Typical	6002	899.368	2	ENSG00000118946	PCDH17	proximal1
chr13	60714310	60748839	Ac	Typical	7383	3971.01	1	ENSG00000139734	DIAPH3	proximal1
chr13	60714310	60748839	Ac	Typical	7383	3971.01	1	ENSG00000083544	TDRD3	distal1
chr13	60735599	60735819	Ac	Typical	37466	31.0022	1	ENSG00000139734	DIAPH3	proximal1
chr13	60735599	60735819	Ac	Typical	37466	31.0022	1	ENSG00000083544	TDRD3	distal1
chr13	60736284	60740052	Ac	Typical	7745	3761.98	1	ENSG00000139734	DIAPH3	proximal1
chr13	60736284	60740052	Ac	Typical	7745	3761.98	1	ENSG00000083544	TDRD3	distal1
chr13	60969166	60976032	Ac	Typical	3227	8210.23	1	ENSG00000139734	DIAPH3	distal1
chr13	60969166	60976032	Ac	Typical	3227	8210.23	1	ENSG00000083544	TDRD3	proximal1
chr13	67796935	67812399	Me	Typical	4978	1139.51	1	ENSG00000184226	PCDH9	proximal1
chr13	75923085	75969647	Ac	Typical	7945	3658.63	1	ENSG00000136111	TBC1D4	distal1
chr13	76046193	76068931	Ac	Typical	12035	2062.71	1	ENSG00000136111	TBC1D4	proximal1
chr13	76048485	76078818	Me	Typical	17313	111.189	1	ENSG00000136111	TBC1D4	proximal1
chr13	76054136	76056310	Ac	Typical	14546	1438.67	1	ENSG00000136111	TBC1D4	proximal1
chr13	76055144	76055375	Ac	Typical	31120	136.058	1	ENSG00000136111	TBC1D4	proximal1
chr13	76055539	76056180	Ac	Typical	21531	511.221	1	ENSG00000136111	TBC1D4	proximal1
chr13	76056441	76056611	Ac	Typical	35999	55.4619	1	ENSG00000136111	TBC1D4	proximal1
chr13	76056871	76057140	Ac	Typical	35094	68.8621	1	ENSG00000136111	TBC1D4	proximal1
chr13	80352034	80361668	Me	Typical	27566	-101.327	1	ENSG00000136158	SPRY2	distal1
chr13	80902627	80928178	Me	Typical	5754	950.222	1	ENSG00000136158	SPRY2	proximal1
chr13	80912084	80917163	Ac	Typical	15439	1264.35	1	ENSG00000136158	SPRY2	proximal1
chr13	98083275	98095826	Ac	Typical	3792	7240.9	1	ENSG00000125304	TM9SF2	distal1
chr13	99583675	99868730	Me	Super	460	12651.5	3	ENSG00000125245	GPR18	distal1
chr13	99583675	99868730	Me	Super	460	12651.5	3	ENSG00000134882	UBAC2	proximal1
chr13	99842561	100050574	Ac	Super	33	107347	7	ENSG00000125245	GPR18	both1
chr13	99842561	100050574	Ac	Super	33	107347	7	ENSG00000134882	UBAC2	both1
chr13	99908624	99917839	Me	Typical	27537	-318.643	2	ENSG00000125245	GPR18	proximal1
chr13	99908624	99917839	Me	Typical	27537	-318.643	2	ENSG00000134882	UBAC2	distal1
chr13	100147043	100161434	Ac	Typical	1549	13857.5	1	ENSG00000125304	TM9SF2	proximal1
chr13	103239416	103259940	Ac	Typical	2468	9991.57	1	ENSG00000134899	ERCC5	distal1
chr13	103239416	103259940	Ac	Typical	2468	9991.57	1	ENSG00000134900	TPP2	proximal1
chr13	103243130	103246537	Ac	Typical	13056	1794.07	1	ENSG00000134899	ERCC5	distal1
chr13	103243130	103246537	Ac	Typical	13056	1794.07	1	ENSG00000134900	TPP2	proximal1
chr13	103247353	103252702	Ac	Typical	3183	8291.95	1	ENSG00000134899	ERCC5	distal1
chr13	103247353	103252702	Ac	Typical	3183	8291.95	1	ENSG00000134900	TPP2	proximal1
chr13	103496377	103501199	Ac	Typical	3295	8078.28	1	ENSG00000134899	ERCC5	proximal1
chr13	103496377	103501199	Ac	Typical	3295	8078.28	1	ENSG00000134900	TPP2	distal1
chr13	108860210	108882358	Ac	Typical	4506	6304.77	2	ENSG00000139826	ABHD13	proximal2
chr13	108860210	108882358	Ac	Typical	4506	6304.77	2	ENSG00000174405	LIG4	proximal2
chr13	108917742	108925825	Ac	Typical	4224	6662.59	1	ENSG00000139826	ABHD13	distal1
chr13	108917742	108925825	Ac	Typical	4224	6662.59	1	ENSG00000174405	LIG4	distal1
chr13	108918507	108919443	Ac	Typical	21324	525.117	1	ENSG00000139826	ABHD13	distal1
chr13	108918507	108919443	Ac	Typical	21324	525.117	1	ENSG00000174405	LIG4	distal1
chr13	109538438	109583165	Me	Typical	27516	-202.486	2	ENSG00000139826	ABHD13	distal1
chr13	109538438	109583165	Me	Typical	27516	-202.486	2	ENSG00000174405	LIG4	distal1
chr13	111259260	111265404	Ac	Typical	7061	4157.29	1	ENSG00000213995	CARKD	proximal1
chr13	111259260	111265404	Ac	Typical	7061	4157.29	1	ENSG00000153487	ING1	distal1
chr13	111266422	111271019	Ac	Typical	7891	3684.72	1	ENSG00000213995	CARKD	proximal1
chr13	111266422	111271019	Ac	Typical	7891	3684.72	1	ENSG00000153487	ING1	distal1
chr13	111360004	111360433	Ac	Typical	29784	162.662	1	ENSG00000213995	CARKD	distal1
chr13	111360004	111360433	Ac	Typical	29784	162.662	1	ENSG00000153487	ING1	proximal1
chr13	111362858	111370240	Ac	Typical	2435	10083.1	1	ENSG00000213995	CARKD	distal1
chr13	111362858	111370240	Ac	Typical	2435	10083.1	1	ENSG00000153487	ING1	proximal1
chr14	20795659	20796203	Ac	Typical	27113	229.717	1	ENSG00000173464	RNASE11	distal1
chr14	20798642	20802946	Ac	Typical	8161	3538.07	1	ENSG00000173464	RNASE11	distal1
chr14	20809326	20813516	Ac	Typical	6078	4813.69	1	ENSG00000214274	ANG	distal1
chr14	20809326	20813516	Ac	Typical	6078	4813.69	1	ENSG00000258818	RNASE4	distal1
chr14	20879948	20882885	Ac	Typical	6625	4435.61	2	ENSG00000100823	APEX1	distal1
chr14	20879948	20882885	Ac	Typical	6625	4435.61	2	ENSG00000092094	OSGEP	distal1
chr14	20879948	20882885	Ac	Typical	6625	4435.61	2	ENSG00000173464	RNASE11	distal1
chr14	20879948	20882885	Ac	Typical	6625	4435.61	2	ENSG00000129566	TEP1	proximal2
chr14	20884105	20884551	Ac	Typical	26171	260.759	2	ENSG00000100823	APEX1	distal1
chr14	20884105	20884551	Ac	Typical	26171	260.759	2	ENSG00000092094	OSGEP	distal1
chr14	20884105	20884551	Ac	Typical	26171	260.759	2	ENSG00000173464	RNASE11	distal1
chr14	20884105	20884551	Ac	Typical	26171	260.759	2	ENSG00000129566	TEP1	proximal2
chr14	20921255	20925746	Ac	Typical	3821	7200.61	1	ENSG00000100823	APEX1	proximal1
chr14	20921255	20925746	Ac	Typical	3821	7200.61	1	ENSG00000092094	OSGEP	proximal1
chr14	20921255	20925746	Ac	Typical	3821	7200.61	1	ENSG00000129566	TEP1	distal1
chr14	20945131	21084114	Me	Typical	1367	4674.09	2	ENSG00000173464	RNASE11	proximal2
chr14	20945131	21084114	Me	Typical	1367	4674.09	2	ENSG00000129566	TEP1	distal1
chr14	21077794	21099134	Ac	Typical	10770	2468.45	3	ENSG00000214274	ANG	distal1
chr14	21077794	21099134	Ac	Typical	10770	2468.45	3	ENSG00000173464	RNASE11	proximal2
chr14	21077794	21099134	Ac	Typical	10770	2468.45	3	ENSG00000258818	RNASE4	distal1
chr14	21077794	21099134	Ac	Typical	10770	2468.45	3	ENSG00000129566	TEP1	distal1
chr14	21089742	21117320	Me	Typical	5085	1110.35	1	ENSG00000214274	ANG	distal1
chr14	21089742	21117320	Me	Typical	5085	1110.35	1	ENSG00000258818	RNASE4	distal1
chr14	21147427	21154029	Ac	Typical	1580	13617	2	ENSG00000214274	ANG	proximal2
chr14	21147427	21154029	Ac	Typical	1580	13617	2	ENSG00000258818	RNASE4	proximal2
chr14	21922101	23025267	Me	Super	201	30169.1	13	ENSG00000211818	TRAV39	proximal1
chr14	21922101	23025267	Me	Super	201	30169.1	13	ENSG00000211820	TRAV41	both2
chr14	21922101	23025267	Me	Super	201	30169.1	13	ENSG00000256590	TRDV3	both1
chr14	22848775	22861392	Ac	Typical	2339	10386.1	5	ENSG00000211820	TRAV41	distal1
chr14	22848775	22861392	Ac	Typical	2339	10386.1	5	ENSG00000256590	TRDV3	distal1
chr14	22907395	23077908	Ac	Super	2	253192	6	ENSG00000211818	TRAV39	distal1
chr14	22907395	23077908	Ac	Super	2	253192	6	ENSG00000211820	TRAV41	distal1
chr14	22907395	23077908	Ac	Super	2	253192	6	ENSG00000256590	TRDV3	proximal1
chr14	23590363	23590658	Ac	Typical	33382	95.7358	1	ENSG00000215277	C14orf164	distal1
chr14	23590363	23590658	Ac	Typical	33382	95.7358	1	ENSG00000092068	SLC7A8	distal1
chr14	23592448	23592548	Me	Typical	26965	-7.90057	1	ENSG00000215277	C14orf164	distal1
chr14	23592448	23592548	Me	Typical	26965	-7.90057	1	ENSG00000092068	SLC7A8	distal1
chr14	23598598	23598807	Me	Typical	23463	19.0489	1	ENSG00000215277	C14orf164	distal1
chr14	23598598	23598807	Me	Typical	23463	19.0489	1	ENSG00000092068	SLC7A8	distal1
chr14	23788466	23793161	Ac	Typical	5754	5070.22	2	ENSG00000129460	NGDN	distal1
chr14	23788466	23793161	Ac	Typical	5754	5070.22	2	ENSG00000100836	PABPN1	proximal2
chr14	23788466	23793161	Ac	Typical	5754	5070.22	2	ENSG00000259431	THTPA	distal1
chr14	23788466	23793161	Ac	Typical	5754	5070.22	2	ENSG00000136367	ZFHX2	distal1
chr14	23796052	23813033	Me	Typical	6797	757.891	1	ENSG00000129460	NGDN	distal1
chr14	23796052	23813033	Me	Typical	6797	757.891	1	ENSG00000100836	PABPN1	proximal1
chr14	23937793	23940226	Ac	Typical	14657	1414.42	2	ENSG00000129460	NGDN	proximal1
chr14	23937793	23940226	Ac	Typical	14657	1414.42	2	ENSG00000100836	PABPN1	distal1
chr14	23937793	23940226	Ac	Typical	14657	1414.42	2	ENSG00000259431	THTPA	distal1
chr14	23937793	23940226	Ac	Typical	14657	1414.42	2	ENSG00000136367	ZFHX2	distal1
chr14	24023876	24028950	Ac	Typical	4885	5886.95	2	ENSG00000100836	PABPN1	distal1
chr14	24023876	24028950	Ac	Typical	4885	5886.95	2	ENSG00000259431	THTPA	proximal2
chr14	24023876	24028950	Ac	Typical	4885	5886.95	2	ENSG00000136367	ZFHX2	proximal2
chr14	24521198	24527101	Me	Typical	7613	652.106	1	ENSG00000100889	PCK2	distal1
chr14	24562006	24566454	Ac	Typical	2620	9618.63	1	ENSG00000100889	PCK2	proximal1
chr14	24709892	24714045	Ac	Typical	4403	6434.02	2	ENSG00000157379	DHRS1	distal1
chr14	24709892	24714045	Ac	Typical	4403	6434.02	2	ENSG00000196943	NOP9	distal1
chr14	24709892	24714045	Ac	Typical	4403	6434.02	2	ENSG00000092330	TINF2	proximal2
chr14	24764596	24770841	Ac	Typical	6964	4218.94	1	ENSG00000157379	DHRS1	proximal1
chr14	24764596	24770841	Ac	Typical	6964	4218.94	1	ENSG00000196943	NOP9	proximal1
chr14	24764596	24770841	Ac	Typical	6964	4218.94	1	ENSG00000092330	TINF2	distal1
chr14	24780302	24898651	Me	Super	644	9389.98	2	ENSG00000129467	ADCY4	proximal2
chr14	24780302	24898651	Me	Super	644	9389.98	2	ENSG00000139899	CBLN3	distal2
chr14	24780302	24898651	Me	Super	644	9389.98	2	ENSG00000129465	RIPK3	proximal1
chr14	24809079	24809210	Ac	Typical	34399	79.5903	1	ENSG00000129467	ADCY4	proximal1
chr14	24809079	24809210	Ac	Typical	34399	79.5903	1	ENSG00000139899	CBLN3	distal1
chr14	24809079	24809210	Ac	Typical	34399	79.5903	1	ENSG00000129465	RIPK3	proximal1
chr14	24897588	24901994	Ac	Typical	3860	7138.76	2	ENSG00000129467	ADCY4	distal2
chr14	24897588	24901994	Ac	Typical	3860	7138.76	2	ENSG00000139899	CBLN3	proximal2
chr14	24897588	24901994	Ac	Typical	3860	7138.76	2	ENSG00000129465	RIPK3	distal1
chr14	24905085	24907119	Ac	Typical	23790	368.222	2	ENSG00000129467	ADCY4	distal1
chr14	24905085	24907119	Ac	Typical	23790	368.222	2	ENSG00000139899	CBLN3	proximal1
chr14	24905085	24907119	Ac	Typical	23790	368.222	2	ENSG00000129465	RIPK3	distal1
chr14	24905085	24907119	Ac	Typical	23790	368.222	2	ENSG00000092330	TINF2	distal1
chr14	32289657	34938001	Me	Super	124	41998.6	29	ENSG00000100852	ARHGAP5	both3
chr14	32546402	32547542	Ac	Typical	15944	1172.67	3	ENSG00000100852	ARHGAP5	proximal3
chr14	32669526	32672960	Ac	Typical	13310	1734.29	1	ENSG00000100852	ARHGAP5	distal1
chr14	35340936	35346387	Ac	Typical	2396	10193.8	2	ENSG00000198604	BAZ1A	proximal2
chr14	35340936	35346387	Ac	Typical	2396	10193.8	2	ENSG00000100906	NFKBIA	distal1
chr14	35449415	35454513	Ac	Typical	3913	7073.01	1	ENSG00000198604	BAZ1A	distal1
chr14	35752918	35758428	Ac	Typical	2369	10282.2	1	ENSG00000100906	NFKBIA	distal1
chr14	35758978	35766128	Ac	Typical	3473	7791.2	1	ENSG00000100906	NFKBIA	distal1
chr14	35868919	35876937	Ac	Typical	1884	12144.8	2	ENSG00000198604	BAZ1A	distal1
chr14	35868919	35876937	Ac	Typical	1884	12144.8	2	ENSG00000100906	NFKBIA	proximal2
chr14	39578917	39579779	Ac	Typical	19283	709.01	1	ENSG00000100934	SEC23A	proximal1
chr14	39637308	39641109	Ac	Typical	5531	5259.27	1	ENSG00000198718	FAM179B	distal1
chr14	39637308	39641109	Ac	Typical	5531	5259.27	1	ENSG00000100941	PNN	proximal1
chr14	39642372	39647116	Ac	Typical	4410	6422.81	1	ENSG00000198718	FAM179B	distal1
chr14	39642372	39647116	Ac	Typical	4410	6422.81	1	ENSG00000100941	PNN	proximal1
chr14	39895406	39897100	Ac	Typical	18183	840.383	1	ENSG00000100934	SEC23A	distal1
chr14	39897692	39903973	Ac	Typical	3809	7219.93	1	ENSG00000100934	SEC23A	distal1
chr14	45427547	45434639	Ac	Typical	4911	5859.89	3	ENSG00000198718	FAM179B	proximal3
chr14	45427547	45434639	Ac	Typical	4911	5859.89	3	ENSG00000100442	FKBP3	distal1
chr14	45427547	45434639	Ac	Typical	4911	5859.89	3	ENSG00000129534	MIS18BP1	distal1
chr14	45427547	45434639	Ac	Typical	4911	5859.89	3	ENSG00000100941	PNN	distal1
chr14	45435837	45437301	Ac	Typical	23171	404.008	1	ENSG00000198718	FAM179B	proximal1
chr14	45435837	45437301	Ac	Typical	23171	404.008	1	ENSG00000100941	PNN	distal1
chr14	45439397	45444560	Ac	Typical	12438	1953.39	1	ENSG00000198718	FAM179B	proximal1
chr14	45439397	45444560	Ac	Typical	12438	1953.39	1	ENSG00000100941	PNN	distal1
chr14	45602030	45607956	Ac	Typical	4314	6542.49	1	ENSG00000198718	FAM179B	distal1
chr14	45602030	45607956	Ac	Typical	4314	6542.49	1	ENSG00000100442	FKBP3	proximal1
chr14	45709361	45728289	Ac	Typical	2368	10288.7	1	ENSG00000198718	FAM179B	distal1
chr14	45709361	45728289	Ac	Typical	2368	10288.7	1	ENSG00000129534	MIS18BP1	proximal1
chr14	45717568	45724473	Ac	Typical	2796	9150.58	1	ENSG00000198718	FAM179B	distal1
chr14	45717568	45724473	Ac	Typical	2796	9150.58	1	ENSG00000129534	MIS18BP1	proximal1
chr14	50084953	50092580	Ac	Typical	2506	9907.89	2	ENSG00000198513	ATL1	distal1
chr14	50084953	50092580	Ac	Typical	2506	9907.89	2	ENSG00000100503	NIN	distal1
chr14	50094663	50096061	Ac	Typical	24817	317.205	2	ENSG00000198513	ATL1	distal1
chr14	50094663	50096061	Ac	Typical	24817	317.205	2	ENSG00000100503	NIN	distal1
chr14	50097570	50104153	Ac	Typical	3047	8572.04	5	ENSG00000198513	ATL1	distal1
chr14	50097570	50104153	Ac	Typical	3047	8572.04	5	ENSG00000165506	DNAAF2	proximal3
chr14	50097570	50104153	Ac	Typical	3047	8572.04	5	ENSG00000165516	KLHDC2	distal1
chr14	50097570	50104153	Ac	Typical	3047	8572.04	5	ENSG00000100503	NIN	distal1
chr14	50107732	50108523	Ac	Typical	31712	124.869	1	ENSG00000165506	DNAAF2	proximal1
chr14	50153651	50155734	Ac	Typical	14567	1432.93	1	ENSG00000197776	KLHDC1	proximal1
chr14	50153651	50155734	Ac	Typical	14567	1432.93	1	ENSG00000165516	KLHDC2	distal1
chr14	50153651	50155734	Ac	Typical	14567	1432.93	1	ENSG00000100479	POLE2	proximal1
chr14	50159475	50160408	Ac	Typical	29900	160.516	1	ENSG00000197776	KLHDC1	proximal1
chr14	50159475	50160408	Ac	Typical	29900	160.516	1	ENSG00000165516	KLHDC2	distal1
chr14	50159475	50160408	Ac	Typical	29900	160.516	1	ENSG00000100479	POLE2	proximal1
chr14	50233027	50236833	Ac	Typical	6720	4368.01	2	ENSG00000165506	DNAAF2	distal1
chr14	50233027	50236833	Ac	Typical	6720	4368.01	2	ENSG00000197776	KLHDC1	distal1
chr14	50233027	50236833	Ac	Typical	6720	4368.01	2	ENSG00000165516	KLHDC2	proximal2
chr14	50233027	50236833	Ac	Typical	6720	4368.01	2	ENSG00000100479	POLE2	distal1
chr14	50323485	50333047	Ac	Typical	1728	12882.1	2	ENSG00000198513	ATL1	distal1
chr14	50333420	50338351	Ac	Typical	6336	4633.18	2	ENSG00000198513	ATL1	distal1
chr14	50570968	50571878	Ac	Typical	19216	717.78	1	ENSG00000165506	DNAAF2	distal1
chr14	50576413	50584827	Ac	Typical	5923	4929.85	1	ENSG00000165506	DNAAF2	distal1
chr14	50986908	50992616	Ac	Typical	8331	3451.89	3	ENSG00000198513	ATL1	proximal2
chr14	50995941	51067130	Me	Typical	1870	3391.22	4	ENSG00000198513	ATL1	proximal2
chr14	50997509	51000692	Ac	Typical	13333	1728.36	3	ENSG00000198513	ATL1	proximal2
chr14	51235542	52394710	Me	Super	251	23562.1	10	ENSG00000100503	NIN	proximal1
chr14	51285392	51300026	Ac	Super	825	20570	1	ENSG00000100503	NIN	proximal1
chr14	56140461	58161776	Me	Super	127	41597.2	12	ENSG00000070269	TMEM260	both3
chr14	57526150	57528243	Ac	Typical	23958	360.526	1	ENSG00000070269	TMEM260	distal1
chr14	65622044	65711236	Ac	Super	262	40692.2	4	ENSG00000033170	FUT8	distal1
chr14	65743730	65803821	Ac	Super	98	67527.8	1	ENSG00000033170	FUT8	distal1
chr14	65876882	65883485	Ac	Typical	3187	8283.74	4	ENSG00000033170	FUT8	proximal4
chr14	66539955	66540069	Me	Typical	20892	45.6254	2	ENSG00000033170	FUT8	distal1
chr14	66972939	66977493	Ac	Typical	4782	5997.33	1	ENSG00000100554	ATP6V1D	distal1
chr14	66972939	66977493	Ac	Typical	4782	5997.33	1	ENSG00000134001	EIF2S1	distal1
chr14	66972939	66977493	Ac	Typical	4782	5997.33	1	ENSG00000171723	GPHN	proximal1
chr14	66978042	66980624	Ac	Typical	18846	760.002	1	ENSG00000100554	ATP6V1D	distal1
chr14	66978042	66980624	Ac	Typical	18846	760.002	1	ENSG00000134001	EIF2S1	distal1
chr14	66978042	66980624	Ac	Typical	18846	760.002	1	ENSG00000171723	GPHN	proximal1
chr14	66978954	66979176	Ac	Typical	33165	99.0684	1	ENSG00000100554	ATP6V1D	distal1
chr14	66978954	66979176	Ac	Typical	33165	99.0684	1	ENSG00000134001	EIF2S1	distal1
chr14	66978954	66979176	Ac	Typical	33165	99.0684	1	ENSG00000171723	GPHN	proximal1
chr14	66979179	66979363	Ac	Typical	31879	121.77	1	ENSG00000100554	ATP6V1D	distal1
chr14	66979179	66979363	Ac	Typical	31879	121.77	1	ENSG00000134001	EIF2S1	distal1
chr14	66979179	66979363	Ac	Typical	31879	121.77	1	ENSG00000171723	GPHN	proximal1
chr14	67823364	67828930	Ac	Typical	4188	6700	1	ENSG00000100554	ATP6V1D	proximal1
chr14	67823364	67828930	Ac	Typical	4188	6700	1	ENSG00000134001	EIF2S1	proximal1
chr14	67823364	67828930	Ac	Typical	4188	6700	1	ENSG00000171723	GPHN	distal1
chr14	68071624	68103894	Me	Typical	6317	838.34	1	ENSG00000081181	ARG2	proximal1
chr14	68086839	68086940	Me	Typical	22179	30.9651	1	ENSG00000081181	ARG2	proximal1
chr14	68087084	68087206	Me	Typical	23976	14.7564	1	ENSG00000081181	ARG2	proximal1
chr14	68087261	68087661	Me	Typical	17802	100.086	1	ENSG00000081181	ARG2	proximal1
chr14	68087887	68088121	Me	Typical	19415	67.8597	1	ENSG00000081181	ARG2	proximal1
chr14	68128693	68152535	Ac	Typical	5821	5016.89	2	ENSG00000081181	ARG2	distal1
chr14	68132899	68134095	Ac	Typical	24795	318.009	2	ENSG00000081181	ARG2	distal1
chr14	70045714	70047402	Me	Typical	22843	24.7947	1	ENSG00000100650	SRSF5	distal1
chr14	70068417	70187250	Ac	Super	53	89236.2	1	ENSG00000100650	SRSF5	distal1
chr14	70172946	71028938	Me	Super	156	36967.2	6	ENSG00000100650	SRSF5	proximal2
chr14	70193386	70193908	Ac	Typical	31152	135.459	2	ENSG00000100650	SRSF5	proximal2
chr14	71097635	71146433	Ac	Super	177	50251.1	1	ENSG00000006432	MAP3K9	distal1
chr14	71274565	71275140	Ac	Typical	23626	377.301	1	ENSG00000006432	MAP3K9	proximal1
chr14	71275730	71275838	Ac	Typical	36467	48.592	1	ENSG00000006432	MAP3K9	proximal1
chr14	71275953	71276092	Ac	Typical	32525	110.002	1	ENSG00000006432	MAP3K9	proximal1
chr14	71276415	71277387	Ac	Typical	18708	775.222	1	ENSG00000006432	MAP3K9	proximal1
chr14	71278403	71291862	Me	Typical	13099	256.86	2	ENSG00000006432	MAP3K9	proximal1
chr14	72154606	73457785	Me	Super	840	7445.32	7	ENSG00000133961	NUMB	distal1
chr14	72980551	72989474	Ac	Typical	3245	8183.42	3	ENSG00000133961	NUMB	distal1
chr14	73698866	73709389	Me	Typical	2474	2531.31	1	ENSG00000133961	NUMB	distal1
chr14	73698866	73709389	Me	Typical	2474	2531.31	1	ENSG00000100767	PAPLN	proximal1
chr14	73928014	73930446	Me	Typical	13562	237.736	2	ENSG00000133961	NUMB	proximal2
chr14	73928014	73930446	Me	Typical	13562	237.736	2	ENSG00000100767	PAPLN	distal1
chr14	73931300	73933024	Ac	Typical	17517	929.052	2	ENSG00000133961	NUMB	proximal2
chr14	73931300	73933024	Ac	Typical	17517	929.052	2	ENSG00000100767	PAPLN	distal1
chr14	73935447	73936733	Me	Typical	22075	32.0869	3	ENSG00000133961	NUMB	proximal1
chr14	73939058	73940440	Ac	Typical	23866	364.464	3	ENSG00000133961	NUMB	proximal1
chr14	74964645	75118875	Me	Typical	966	6428.2	1	ENSG00000119681	LTBP2	proximal1
chr14	75259176	75259997	Ac	Typical	20282	611.316	1	ENSG00000119681	LTBP2	distal1
chr14	75591802	75595942	Ac	Typical	5818	5020.44	2	ENSG00000119638	NEK9	proximal1
chr14	75606311	75953760	Me	Typical	26903	-1577.94	3	ENSG00000119638	NEK9	distal1
chr14	75919119	75922829	Ac	Typical	12094	2048.24	1	ENSG00000119638	NEK9	distal1
chr14	75925440	75925720	Ac	Typical	31161	135.258	1	ENSG00000119638	NEK9	distal1
chr14	76043833	76044630	Ac	Typical	23337	394.111	1	ENSG00000119686	FLVCR2	proximal1
chr14	77329903	77333655	Ac	Typical	22272	461.189	1	ENSG00000100577	GSTZ1	distal1
chr14	77329903	77333655	Ac	Typical	22272	461.189	1	ENSG00000009830	POMT2	distal1
chr14	77330654	77330888	Me	Typical	25084	3.72714	1	ENSG00000100577	GSTZ1	distal1
chr14	77330654	77330888	Me	Typical	25084	3.72714	1	ENSG00000009830	POMT2	distal1
chr14	77336220	77342126	Me	Typical	8793	525.377	1	ENSG00000100577	GSTZ1	distal1
chr14	77336220	77342126	Me	Typical	8793	525.377	1	ENSG00000009830	POMT2	distal1
chr14	77785908	77789675	Ac	Typical	8135	3551.47	2	ENSG00000100577	GSTZ1	proximal2
chr14	77785908	77789675	Ac	Typical	8135	3551.47	2	ENSG00000009830	POMT2	proximal2
chr14	77922266	77926408	Ac	Typical	5719	5093.92	2	ENSG00000100601	ALKBH1	distal1
chr14	77922266	77926408	Ac	Typical	5719	5093.92	2	ENSG00000119705	SLIRP	distal1
chr14	78007665	78022578	Ac	Typical	3361	7951.96	2	ENSG00000100577	GSTZ1	distal1
chr14	78007665	78022578	Ac	Typical	3361	7951.96	2	ENSG00000009830	POMT2	distal1
chr14	78172504	78177072	Ac	Typical	8835	3212.62	1	ENSG00000100601	ALKBH1	proximal1
chr14	78172504	78177072	Ac	Typical	8835	3212.62	1	ENSG00000119705	SLIRP	proximal1
chr14	81404151	81507370	Me	Super	803	7732.14	2	ENSG00000100629	CEP128	proximal1
chr14	81404151	81507370	Me	Super	803	7732.14	2	ENSG00000165409	TSHR	proximal1
chr14	81426256	81426478	Ac	Typical	35144	68.1619	1	ENSG00000100629	CEP128	proximal1
chr14	81426256	81426478	Ac	Typical	35144	68.1619	1	ENSG00000165409	TSHR	proximal1
chr14	81930885	81943003	Ac	Typical	1681	13131.8	2	ENSG00000100629	CEP128	distal1
chr14	81930885	81943003	Ac	Typical	1681	13131.8	2	ENSG00000165409	TSHR	distal1
chr14	88470604	88474135	Ac	Typical	4985	5794.65	1	ENSG00000140030	GPR65	proximal1
chr14	88470604	88474135	Ac	Typical	4985	5794.65	1	ENSG00000042317	SPATA7	distal1
chr14	88845871	88858024	Me	Typical	10294	410.187	1	ENSG00000140030	GPR65	distal1
chr14	88845871	88858024	Me	Typical	10294	410.187	1	ENSG00000042317	SPATA7	proximal1
chr14	88851286	88852652	Ac	Typical	28007	204.237	1	ENSG00000140030	GPR65	distal1
chr14	88851286	88852652	Ac	Typical	28007	204.237	1	ENSG00000042317	SPATA7	proximal1
chr14	90419569	90424589	Ac	Typical	5282	5507.24	1	ENSG00000198668	CALM1	distal1
chr14	90419569	90424589	Ac	Typical	5282	5507.24	1	ENSG00000140025	EFCAB11	proximal1
chr14	90419569	90424589	Ac	Typical	5282	5507.24	1	ENSG00000042088	TDP1	proximal1
chr14	90425773	90427487	Ac	Typical	21275	529.979	1	ENSG00000198668	CALM1	distal1
chr14	90425773	90427487	Ac	Typical	21275	529.979	1	ENSG00000140025	EFCAB11	proximal1
chr14	90425773	90427487	Ac	Typical	21275	529.979	1	ENSG00000042088	TDP1	proximal1
chr14	90426204	90426438	Ac	Typical	32328	113.481	1	ENSG00000198668	CALM1	distal1
chr14	90426204	90426438	Ac	Typical	32328	113.481	1	ENSG00000140025	EFCAB11	proximal1
chr14	90426204	90426438	Ac	Typical	32328	113.481	1	ENSG00000042088	TDP1	proximal1
chr14	90426870	90427104	Ac	Typical	32087	118.14	1	ENSG00000198668	CALM1	distal1
chr14	90426870	90427104	Ac	Typical	32087	118.14	1	ENSG00000140025	EFCAB11	proximal1
chr14	90426870	90427104	Ac	Typical	32087	118.14	1	ENSG00000042088	TDP1	proximal1
chr14	90852873	90863978	Me	Typical	26881	-96.1325	1	ENSG00000198668	CALM1	proximal1
chr14	90852873	90863978	Me	Typical	26881	-96.1325	1	ENSG00000140025	EFCAB11	distal1
chr14	90852873	90863978	Me	Typical	26881	-96.1325	1	ENSG00000042088	TDP1	distal1
chr14	90862061	90867159	Ac	Typical	11941	2093.91	2	ENSG00000198668	CALM1	proximal1
chr14	90862061	90867159	Ac	Typical	11941	2093.91	2	ENSG00000140025	EFCAB11	distal1
chr14	90862061	90867159	Ac	Typical	11941	2093.91	2	ENSG00000042088	TDP1	distal1
chr14	92586487	92590353	Ac	Typical	4413	6417.62	1	ENSG00000165934	CPSF2	proximal1
chr14	92586487	92590353	Ac	Typical	4413	6417.62	1	ENSG00000183648	NDUFB1	proximal1
chr14	93113070	93145242	Ac	Typical	1645	13272.7	3	ENSG00000165934	CPSF2	distal1
chr14	93113070	93145242	Ac	Typical	1645	13272.7	3	ENSG00000183648	NDUFB1	distal1
chr14	93803416	95625401	Me	Super	41	77892.9	16	ENSG00000100697	DICER1	proximal1
chr14	95620319	95625704	Ac	Typical	5519	5275.34	1	ENSG00000100697	DICER1	proximal1
chr14	95758400	95868157	Me	Typical	2888	2140.82	1	ENSG00000100697	DICER1	distal1
chr14	95792229	95795963	Ac	Typical	9176	3062.64	1	ENSG00000100697	DICER1	distal1
chr14	102426874	102427122	Me	Typical	20563	50.1737	4	ENSG00000156381	ANKRD9	distal1
chr14	102426874	102427122	Me	Typical	20563	50.1737	4	ENSG00000022976	ZNF839	distal1
chr14	102427439	102428072	Me	Typical	22242	30.2539	4	ENSG00000156381	ANKRD9	distal1
chr14	102427439	102428072	Me	Typical	22242	30.2539	4	ENSG00000022976	ZNF839	distal1
chr14	102428337	102429005	Me	Typical	21220	41.4523	4	ENSG00000156381	ANKRD9	distal1
chr14	102428337	102429005	Me	Typical	21220	41.4523	4	ENSG00000022976	ZNF839	distal1
chr14	102782178	102787764	Ac	Typical	9770	2824.79	1	ENSG00000022976	ZNF839	proximal1
chr14	102976360	102976916	Ac	Typical	28502	191.938	1	ENSG00000156381	ANKRD9	proximal1
chr14	105355418	105458096	Me	Super	878	7041.68	1	ENSG00000185567	AHNAK2	proximal1
chr14	106015947	106059393	Ac	Super	376	33315.7	4	ENSG00000211899	IGHM	distal1
chr14	106137788	106185792	Ac	Super	378	33277.1	5	ENSG00000211898	IGHD	distal1
chr14	106137788	106185792	Ac	Super	378	33277.1	5	ENSG00000211950	IGHV1-24	distal1
chr14	106137788	106185792	Ac	Super	378	33277.1	5	ENSG00000211940	IGHV3-9	distal1
chr14	106320716	106331778	Ac	Super	230	44302.9	4	ENSG00000211899	IGHM	proximal4
chr14	106320716	106331778	Ac	Super	230	44302.9	4	ENSG00000211950	IGHV1-24	distal1
chr14	106320716	106331778	Ac	Super	230	44302.9	4	ENSG00000211964	IGHV3-48	distal1
chr14	106320716	106331778	Ac	Super	230	44302.9	4	ENSG00000211940	IGHV3-9	distal1
chr14	106551215	106558045	Me	Typical	14775	190.389	2	ENSG00000211899	IGHM	distal1
chr14	106551215	106558045	Me	Typical	14775	190.389	2	ENSG00000211940	IGHV3-9	proximal2
chr14	106552253	106555067	Ac	Typical	22152	467.165	2	ENSG00000211899	IGHM	distal1
chr14	106552253	106555067	Ac	Typical	22152	467.165	2	ENSG00000211940	IGHV3-9	proximal2
chr14	106686140	106787837	Me	Typical	1104	5738.77	2	ENSG00000211899	IGHM	distal1
chr14	106686140	106787837	Me	Typical	1104	5738.77	2	ENSG00000211950	IGHV1-24	proximal2
chr14	106726710	106734128	Ac	Typical	18140	844.909	2	ENSG00000211899	IGHM	distal1
chr14	106726710	106734128	Ac	Typical	18140	844.909	2	ENSG00000211950	IGHV1-24	proximal2
chr14	106818279	107103855	Me	Super	297	19646.5	3	ENSG00000211899	IGHM	distal1
chr14	106818279	107103855	Me	Super	297	19646.5	3	ENSG00000211964	IGHV3-48	proximal1
chr15	34392159	34395864	Ac	Typical	8154	3542.02	1	ENSG00000128463	EMC4	distal1
chr15	34392159	34395864	Ac	Typical	8154	3542.02	1	ENSG00000134153	EMC7	proximal1
chr15	34516145	34518194	Ac	Typical	10982	2399.19	1	ENSG00000128463	EMC4	proximal1
chr15	34516145	34518194	Ac	Typical	10982	2399.19	1	ENSG00000134153	EMC7	distal1
chr15	36641507	36910068	Me	Typical	27054	-2890.98	2	ENSG00000134138	MEIS2	distal1
chr15	37376605	37450171	Me	Typical	1334	4807.41	4	ENSG00000134138	MEIS2	proximal2
chr15	37384486	37394705	Ac	Typical	5551	5241.39	2	ENSG00000134138	MEIS2	proximal2
chr15	37390604	37394035	Ac	Typical	8434	3401.31	2	ENSG00000134138	MEIS2	proximal2
chr15	38066859	40302111	Me	Super	259	22319.7	22	ENSG00000150667	FSIP1	both1
chr15	38066859	40302111	Me	Super	259	22319.7	22	ENSG00000137801	THBS1	both2
chr15	40064555	40085869	Ac	Typical	10766	2470.32	3	ENSG00000150667	FSIP1	proximal1
chr15	40074751	40075943	Ac	Typical	12924	1826.34	1	ENSG00000150667	FSIP1	proximal1
chr15	40079725	40081158	Ac	Typical	23740	371.267	3	ENSG00000150667	FSIP1	proximal1
chr15	42064427	42068740	Ac	Typical	6535	4496.41	1	ENSG00000137802	MAPKBP1	proximal1
chr15	43027828	43030738	Ac	Typical	14700	1408.47	1	ENSG00000140326	CDAN1	proximal1
chr15	43027828	43030738	Ac	Typical	14700	1408.47	1	ENSG00000128881	TTBK2	distal1
chr15	43210388	43210595	Ac	Typical	31441	129.692	1	ENSG00000140326	CDAN1	distal1
chr15	43210388	43210595	Ac	Typical	31441	129.692	1	ENSG00000128881	TTBK2	proximal1
chr15	43211932	43213048	Ac	Typical	19166	723.147	1	ENSG00000140326	CDAN1	distal1
chr15	43211932	43213048	Ac	Typical	19166	723.147	1	ENSG00000128881	TTBK2	proximal1
chr15	43213327	43213889	Ac	Typical	26857	237.552	1	ENSG00000140326	CDAN1	distal1
chr15	43213327	43213889	Ac	Typical	26857	237.552	1	ENSG00000128881	TTBK2	proximal1
chr15	44953172	44961792	Ac	Super	1302	15626	2	ENSG00000166710	B2M	distal1
chr15	44953172	44961792	Ac	Super	1302	15626	2	ENSG00000229474	PATL2	distal1
chr15	44953172	44961792	Ac	Super	1302	15626	2	ENSG00000104133	SPG11	proximal2
chr15	44991985	45039533	Ac	Super	71	78064.2	1	ENSG00000166710	B2M	proximal1
chr15	44991985	45039533	Ac	Super	71	78064.2	1	ENSG00000229474	PATL2	proximal1
chr15	44991985	45039533	Ac	Super	71	78064.2	1	ENSG00000104133	SPG11	distal1
chr15	45076287	45077150	Ac	Typical	14953	1357.21	1	ENSG00000104133	SPG11	distal1
chr15	45077505	45114192	Me	Typical	8093	598.192	1	ENSG00000104133	SPG11	distal1
chr15	45489524	45494695	Ac	Typical	3525	7693.67	1	ENSG00000138606	SHF	proximal1
chr15	45493666	45526454	Me	Typical	4946	1149.99	1	ENSG00000138606	SHF	proximal1
chr15	45678792	45701416	Ac	Typical	3445	7817.52	2	ENSG00000138606	SHF	distal1
chr15	45682790	45686052	Ac	Typical	10064	2719.82	2	ENSG00000138606	SHF	distal1
chr15	47817635	48689713	Me	Super	825	7562.54	6	ENSG00000166147	FBN1	distal1
chr15	48650621	48651515	Ac	Typical	20310	608.433	2	ENSG00000166147	FBN1	distal1
chr15	48935105	48935411	Ac	Typical	28928	181.801	1	ENSG00000166147	FBN1	proximal1
chr15	48936073	48939032	Ac	Typical	14872	1372.68	1	ENSG00000166147	FBN1	proximal1
chr15	50641990	50650368	Ac	Super	1153	16875.5	1	ENSG00000104064	GABPB1	proximal1
chr15	50974941	50975502	Ac	Typical	30460	149.506	1	ENSG00000092439	TRPM7	proximal1
chr15	50976869	50980712	Ac	Typical	5814	5021.52	1	ENSG00000092439	TRPM7	proximal1
chr15	51166575	51179335	Ac	Typical	2787	9160.49	1	ENSG00000092439	TRPM7	distal1
chr15	51197963	51202555	Ac	Typical	2731	9320.74	1	ENSG00000104064	GABPB1	distal1
chr15	57208841	57214109	Ac	Typical	4622	6172.58	1	ENSG00000140262	TCF12	proximal1
chr15	57208841	57214109	Ac	Typical	4622	6172.58	1	ENSG00000137871	ZNF280D	proximal1
chr15	57541257	58911963	Me	Super	105	44911.5	19	ENSG00000140262	TCF12	distal1
chr15	57541257	58911963	Me	Super	105	44911.5	19	ENSG00000137871	ZNF280D	distal1
chr15	57589087	57596101	Ac	Typical	3829	7186.74	4	ENSG00000140262	TCF12	distal1
chr15	57589087	57596101	Ac	Typical	3829	7186.74	4	ENSG00000137871	ZNF280D	distal1
chr15	57598390	57598958	Ac	Typical	23083	409.429	4	ENSG00000140262	TCF12	distal1
chr15	57598390	57598958	Ac	Typical	23083	409.429	4	ENSG00000137871	ZNF280D	distal1
chr15	60789526	62212031	Me	Super	81	52846	7	ENSG00000198535	C2CD4A	distal1
chr15	62273563	63486924	Me	Super	109	43986.2	4	ENSG00000198535	C2CD4A	proximal1
chr15	63597543	63765309	Me	Typical	916	6770.34	4	ENSG00000035664	DAPK2	distal1
chr15	63755749	63755910	Me	Typical	24774	6.88854	2	ENSG00000035664	DAPK2	distal1
chr15	63880613	63908175	Ac	Typical	3129	8380.55	2	ENSG00000035664	DAPK2	distal1
chr15	63890874	63895021	Ac	Typical	6467	4547.22	2	ENSG00000035664	DAPK2	distal1
chr15	63898082	63898670	Ac	Typical	27286	224.845	1	ENSG00000035664	DAPK2	distal1
chr15	64042108	64042319	Ac	Typical	37636	27.0009	2	ENSG00000035664	DAPK2	distal1
chr15	64362362	64362915	Ac	Typical	34039	85.0357	3	ENSG00000035664	DAPK2	proximal3
chr15	66155047	66650188	Me	Super	307	18869.5	1	ENSG00000174446	SNAPC5	distal1
chr15	66646120	66650609	Ac	Typical	7924	3668.36	1	ENSG00000174446	SNAPC5	distal1
chr15	66788410	66791915	Ac	Typical	10539	2546.73	1	ENSG00000174446	SNAPC5	proximal1
chr15	66794092	66799300	Ac	Typical	3055	8554.74	1	ENSG00000174446	SNAPC5	proximal1
chr15	68124212	68162617	Ac	Typical	2624	9608.18	4	ENSG00000033800	PIAS1	distal1
chr15	68341142	68360542	Ac	Typical	3489	7754.89	1	ENSG00000033800	PIAS1	proximal1
chr15	68345036	68351536	Ac	Typical	3993	6975.46	1	ENSG00000033800	PIAS1	proximal1
chr15	73008245	74755957	Me	Super	60	62329.2	27	ENSG00000159322	ADPGK	both1
chr15	73008245	74755957	Me	Super	60	62329.2	27	ENSG00000179361	ARID3B	distal1
chr15	73008245	74755957	Me	Super	60	62329.2	27	ENSG00000140464	PML	proximal1
chr15	73008245	74755957	Me	Super	60	62329.2	27	ENSG00000067221	STOML1	proximal1
chr15	73073282	73078247	Ac	Typical	5038	5734.35	1	ENSG00000159322	ADPGK	proximal1
chr15	74282962	74290761	Ac	Typical	3681	7407.78	1	ENSG00000140464	PML	proximal1
chr15	74282962	74290761	Ac	Typical	3681	7407.78	1	ENSG00000067221	STOML1	proximal1
chr15	74656929	74766185	Ac	Super	22	122862	6	ENSG00000179361	ARID3B	distal1
chr15	74831779	74836656	Ac	Typical	2114	11149.9	1	ENSG00000179361	ARID3B	proximal1
chr15	74831834	74831939	Ac	Typical	36432	49.1784	1	ENSG00000179361	ARID3B	proximal1
chr15	74839836	74840039	Ac	Typical	33840	88.0538	1	ENSG00000140464	PML	distal1
chr15	74839836	74840039	Ac	Typical	33840	88.0538	1	ENSG00000067221	STOML1	distal1
chr15	74840111	74840279	Ac	Typical	35593	61.3561	1	ENSG00000140464	PML	distal1
chr15	74840111	74840279	Ac	Typical	35593	61.3561	1	ENSG00000067221	STOML1	distal1
chr15	74840412	74840573	Ac	Typical	33590	92.2781	1	ENSG00000140464	PML	distal1
chr15	74840412	74840573	Ac	Typical	33590	92.2781	1	ENSG00000067221	STOML1	distal1
chr15	74842117	74842437	Ac	Typical	32451	111.301	1	ENSG00000140464	PML	distal1
chr15	74842117	74842437	Ac	Typical	32451	111.301	1	ENSG00000067221	STOML1	distal1
chr15	74844903	74845270	Ac	Typical	26796	239.592	1	ENSG00000140464	PML	distal1
chr15	74844903	74845270	Ac	Typical	26796	239.592	1	ENSG00000067221	STOML1	distal1
chr15	74902235	74925615	Ac	Typical	2521	9875.2	3	ENSG00000178741	COX5A	distal1
chr15	74917822	74921353	Ac	Typical	12733	1868.81	1	ENSG00000178741	COX5A	distal1
chr15	74922521	74923156	Ac	Typical	28922	182.04	1	ENSG00000178741	COX5A	distal1
chr15	75134021	75137172	Ac	Typical	14123	1534.79	1	ENSG00000140474	ULK3	proximal1
chr15	75197154	75200618	Ac	Typical	9570	2910.25	1	ENSG00000140474	ULK3	distal1
chr15	75228401	75231904	Ac	Typical	6498	4521.98	1	ENSG00000178741	COX5A	proximal1
chr15	78423769	78424693	Ac	Typical	18024	859.101	1	ENSG00000136425	CIB2	proximal1
chr15	78423769	78424693	Ac	Typical	18024	859.101	1	ENSG00000166411	IDH3A	proximal1
chr15	78482457	78514117	Me	Typical	13993	220.535	2	ENSG00000136425	CIB2	distal1
chr15	78482457	78514117	Me	Typical	13993	220.535	2	ENSG00000166411	IDH3A	distal1
chr15	80403182	82475252	Me	Super	52	69192.5	25	ENSG00000103888	KIAA1199	both1
chr15	80403182	82475252	Me	Super	52	69192.5	25	ENSG00000117899	MESDC2	both1
chr15	80403182	82475252	Me	Super	52	69192.5	25	ENSG00000183496	MEX3B	both1
chr15	81280259	81283163	Ac	Typical	8804	3229.06	1	ENSG00000117899	MESDC2	proximal1
chr15	81566616	81625067	Ac	Super	277	39475.9	3	ENSG00000183496	MEX3B	distal1
chr15	82338873	82339170	Ac	Typical	31633	126.088	1	ENSG00000183496	MEX3B	proximal1
chr15	89008782	89012821	Ac	Typical	4432	6394.57	3	ENSG00000259494	MRPL46	proximal3
chr15	89008782	89012821	Ac	Typical	4432	6394.57	3	ENSG00000181991	MRPS11	proximal3
chr15	89013674	89017399	Ac	Typical	13863	1599.12	3	ENSG00000259494	MRPL46	proximal3
chr15	89013674	89017399	Ac	Typical	13863	1599.12	3	ENSG00000181991	MRPS11	proximal3
chr15	89163042	89172610	Ac	Typical	2473	9977.18	2	ENSG00000259494	MRPL46	distal1
chr15	89163042	89172610	Ac	Typical	2473	9977.18	2	ENSG00000181991	MRPS11	distal1
chr15	90230604	90305436	Me	Typical	1446	4413.05	3	ENSG00000188095	MESP2	proximal2
chr15	90637234	90646801	Ac	Super	1358	15195.1	1	ENSG00000188095	MESP2	distal1
chr15	90704674	90705040	Ac	Typical	31324	132.063	2	ENSG00000185033	SEMA4B	proximal2
chr15	91190815	91240915	Ac	Super	64	80421.3	5	ENSG00000182511	FES	distal1
chr15	91426162	91430137	Ac	Typical	12855	1840.82	2	ENSG00000182511	FES	proximal2
chr15	94719743	94808770	Me	Typical	2909	2119.88	1	ENSG00000140563	MCTP2	proximal1
chr15	94773226	94774846	Ac	Typical	23259	399.342	1	ENSG00000140563	MCTP2	proximal1
chr15	99594227	99682401	Me	Typical	2494	2513.76	5	ENSG00000182253	SYNM	proximal1
chr15	101457617	101465380	Ac	Typical	1991	11641.4	2	ENSG00000154237	LRRK1	proximal1
chr15	101548477	101548868	Ac	Typical	28819	184.627	2	ENSG00000154237	LRRK1	distal1
chr15	101832094	101836974	Ac	Typical	5571	5221.76	1	ENSG00000131876	SNRPA1	proximal1
chr15	102180578	102182659	Ac	Typical	25416	291.33	1	ENSG00000131876	SNRPA1	distal1
chr16	446456	448215	Ac	Typical	21600	507.14	1	ENSG00000103202	NME4	proximal1
chr16	446456	448215	Ac	Typical	21600	507.14	1	ENSG00000140983	RHOT2	distal1
chr16	710879	711132	Ac	Typical	41044	0	1	ENSG00000103202	NME4	distal1
chr16	710879	711132	Ac	Typical	41044	0	1	ENSG00000140983	RHOT2	proximal1
chr16	710929	711123	Me	Typical	27211	0	1	ENSG00000103202	NME4	distal1
chr16	710929	711123	Me	Typical	27211	0	1	ENSG00000140983	RHOT2	proximal1
chr16	717564	717854	Ac	Typical	31042	137.785	1	ENSG00000103202	NME4	distal1
chr16	717564	717854	Ac	Typical	31042	137.785	1	ENSG00000140983	RHOT2	proximal1
chr16	717980	719277	Ac	Typical	15768	1200.24	1	ENSG00000103202	NME4	distal1
chr16	717980	719277	Ac	Typical	15768	1200.24	1	ENSG00000140983	RHOT2	proximal1
chr16	738783	768016	Me	Typical	2570	2444.62	2	ENSG00000127586	CHTF18	distal1
chr16	738783	768016	Me	Typical	2570	2444.62	2	ENSG00000103260	METRN	proximal1
chr16	738783	768016	Me	Typical	2570	2444.62	2	ENSG00000007376	RPUSD1	distal1
chr16	769096	772368	Ac	Typical	12443	1951.74	1	ENSG00000103260	METRN	proximal1
chr16	789864	791581	Ac	Typical	16832	1026.11	1	ENSG00000127586	CHTF18	distal1
chr16	789864	791581	Ac	Typical	16832	1026.11	1	ENSG00000103245	NARFL	proximal1
chr16	789864	791581	Ac	Typical	16832	1026.11	1	ENSG00000007376	RPUSD1	distal1
chr16	836814	839979	Ac	Typical	14829	1383.2	2	ENSG00000127586	CHTF18	proximal2
chr16	836814	839979	Ac	Typical	14829	1383.2	2	ENSG00000103245	NARFL	distal1
chr16	836814	839979	Ac	Typical	14829	1383.2	2	ENSG00000007376	RPUSD1	proximal2
chr16	838395	838536	Me	Typical	27210	0	2	ENSG00000127586	CHTF18	proximal2
chr16	838395	838536	Me	Typical	27210	0	2	ENSG00000103245	NARFL	distal1
chr16	838395	838536	Me	Typical	27210	0	2	ENSG00000007376	RPUSD1	proximal2
chr16	1150731	1153027	Ac	Typical	41037	-113.261	1	ENSG00000103260	METRN	distal1
chr16	1762951	1765263	Ac	Typical	10449	2581.37	1	ENSG00000197774	EME2	distal1
chr16	1762951	1765263	Ac	Typical	10449	2581.37	1	ENSG00000074071	MRPS34	distal1
chr16	1762951	1765263	Ac	Typical	10449	2581.37	1	ENSG00000103024	NME3	distal1
chr16	1767336	1767794	Ac	Typical	23279	397.743	1	ENSG00000197774	EME2	distal1
chr16	1767336	1767794	Ac	Typical	23279	397.743	1	ENSG00000074071	MRPS34	distal1
chr16	1767336	1767794	Ac	Typical	23279	397.743	1	ENSG00000103024	NME3	distal1
chr16	1768640	1770376	Ac	Typical	19220	717.216	1	ENSG00000197774	EME2	distal1
chr16	1768640	1770376	Ac	Typical	19220	717.216	1	ENSG00000074071	MRPS34	distal1
chr16	1768640	1770376	Ac	Typical	19220	717.216	1	ENSG00000103024	NME3	distal1
chr16	1819697	1825006	Ac	Typical	6579	4463.51	1	ENSG00000197774	EME2	proximal1
chr16	1819697	1825006	Ac	Typical	6579	4463.51	1	ENSG00000074071	MRPS34	proximal1
chr16	1819697	1825006	Ac	Typical	6579	4463.51	1	ENSG00000103024	NME3	proximal1
chr16	1901203	1912042	Me	Typical	4807	1191.66	1	ENSG00000198736	MSRB1	distal1
chr16	1991278	1994023	Ac	Typical	12981	1811.56	1	ENSG00000198736	MSRB1	proximal1
chr16	2068466	2071547	Me	Typical	8305	575.065	1	ENSG00000167964	RAB26	distal1
chr16	2194905	2204727	Me	Typical	13700	231.935	1	ENSG00000167964	RAB26	proximal1
chr16	3114065	3118760	Ac	Typical	9247	3035.62	2	ENSG00000085644	ZNF213	distal1
chr16	3114065	3118760	Ac	Typical	9247	3035.62	2	ENSG00000130182	ZSCAN10	distal1
chr16	3174220	3175159	Ac	Typical	15987	1165.74	1	ENSG00000085644	ZNF213	proximal1
chr16	3178744	3180303	Ac	Typical	17740	896.498	1	ENSG00000085644	ZNF213	proximal1
chr16	8768129	8768667	Ac	Typical	32840	104.537	1	ENSG00000183044	ABAT	proximal1
chr16	8889574	8894774	Ac	Typical	4700	6085.01	1	ENSG00000184857	TMEM186	proximal1
chr16	9180858	10411984	Me	Super	256	22666.1	15	ENSG00000183044	ABAT	distal1
chr16	9180858	10411984	Me	Super	256	22666.1	15	ENSG00000179583	CIITA	distal1
chr16	9180858	10411984	Me	Super	256	22666.1	15	ENSG00000183454	GRIN2A	both3
chr16	9180858	10411984	Me	Super	256	22666.1	15	ENSG00000184857	TMEM186	distal1
chr16	9214970	9229763	Ac	Typical	4185	6705	3	ENSG00000183044	ABAT	distal1
chr16	9214970	9229763	Ac	Typical	4185	6705	3	ENSG00000184857	TMEM186	distal1
chr16	10389622	10408725	Ac	Typical	1776	12657.1	3	ENSG00000179583	CIITA	distal1
chr16	10957488	10996742	Ac	Super	371	33597.1	1	ENSG00000179583	CIITA	proximal1
chr16	11056582	11062248	Ac	Typical	1966	11778.4	2	ENSG00000185338	SOCS1	distal1
chr16	11266023	11327675	Ac	Super	494	27973.8	1	ENSG00000185338	SOCS1	distal1
chr16	11344934	11354025	Ac	Typical	3834	7183.98	3	ENSG00000185338	SOCS1	proximal3
chr16	11389675	11424407	Ac	Super	473	28989.4	1	ENSG00000185338	SOCS1	distal1
chr16	12872276	14488599	Me	Typical	27196	-15364.3	9	ENSG00000103381	CPPED1	proximal1
chr16	12872276	14488599	Me	Typical	27196	-15364.3	9	ENSG00000175595	ERCC4	both1
chr16	12894597	12898713	Ac	Typical	7576	3859.08	1	ENSG00000103381	CPPED1	proximal1
chr16	14012509	14012630	Me	Typical	23489	18.763	1	ENSG00000175595	ERCC4	proximal1
chr16	14013571	14015377	Ac	Typical	16284	1113.03	1	ENSG00000175595	ERCC4	proximal1
chr16	14378092	14381827	Ac	Typical	10697	2492.97	1	ENSG00000175595	ERCC4	distal1
chr16	16940712	16962339	Me	Typical	9472	468.274	1	ENSG00000103489	XYLT1	distal1
chr16	17564700	17564900	Ac	Typical	36599	46.4137	1	ENSG00000103489	XYLT1	proximal1
chr16	19565860	19568114	Ac	Typical	9949	2760.29	1	ENSG00000103544	C16orf62	proximal1
chr16	19565860	19568114	Ac	Typical	9949	2760.29	1	ENSG00000167191	GPRC5B	distal1
chr16	19892781	19898020	Me	Typical	5001	1131.32	2	ENSG00000103544	C16orf62	distal1
chr16	19892781	19898020	Me	Typical	5001	1131.32	2	ENSG00000167191	GPRC5B	proximal2
chr16	19896129	19896376	Ac	Typical	38800	4.54922	2	ENSG00000103544	C16orf62	distal1
chr16	19896129	19896376	Ac	Typical	38800	4.54922	2	ENSG00000167191	GPRC5B	proximal2
chr16	20540774	20801122	Me	Typical	3209	1905.3	2	ENSG00000166743	ACSM1	both1
chr16	20614506	20655125	Me	Typical	3145	1946.6	1	ENSG00000166743	ACSM1	distal1
chr16	20709592	20712582	Me	Typical	18425	86.767	1	ENSG00000166743	ACSM1	proximal1
chr16	21942391	22236116	Me	Typical	27175	-4478.59	8	ENSG00000185716	C16orf52	proximal1
chr16	21942391	22236116	Me	Typical	27175	-4478.59	8	ENSG00000155714	PDZD9	both2,proximal1
chr16	21942391	22236116	Me	Typical	27175	-4478.59	8	ENSG00000058600	POLR3E	distal2
chr16	21942391	22236116	Me	Typical	27175	-4478.59	8	ENSG00000175267	VWA3A	both1
chr16	22018997	22019119	Ac	Typical	37455	31.2048	1	ENSG00000185716	C16orf52	proximal1
chr16	22018997	22019119	Ac	Typical	37455	31.2048	1	ENSG00000155714	PDZD9	proximal1
chr16	22018997	22019119	Ac	Typical	37455	31.2048	1	ENSG00000058600	POLR3E	distal1
chr16	22019181	22019406	Ac	Typical	31037	137.817	1	ENSG00000185716	C16orf52	proximal1
chr16	22019181	22019406	Ac	Typical	31037	137.817	1	ENSG00000155714	PDZD9	proximal1
chr16	22019181	22019406	Ac	Typical	31037	137.817	1	ENSG00000058600	POLR3E	distal1
chr16	22019932	22020034	Ac	Typical	37230	35.1173	1	ENSG00000185716	C16orf52	proximal1
chr16	22019932	22020034	Ac	Typical	37230	35.1173	1	ENSG00000155714	PDZD9	proximal1
chr16	22019932	22020034	Ac	Typical	37230	35.1173	1	ENSG00000058600	POLR3E	distal1
chr16	22103883	22128578	Me	Typical	3706	1639.71	2	ENSG00000155714	PDZD9	distal1
chr16	22103883	22128578	Me	Typical	3706	1639.71	2	ENSG00000175267	VWA3A	proximal1
chr16	22129668	22197768	Me	Typical	1798	3536.96	2	ENSG00000155714	PDZD9	distal1
chr16	22199449	22208368	Ac	Typical	2898	8907.15	3	ENSG00000155714	PDZD9	distal1
chr16	22199449	22208368	Ac	Typical	2898	8907.15	3	ENSG00000058600	POLR3E	distal1
chr16	22308143	22310253	Ac	Typical	12032	2063.86	2	ENSG00000185716	C16orf52	distal1
chr16	22308143	22310253	Ac	Typical	12032	2063.86	2	ENSG00000155714	PDZD9	distal1
chr16	22308143	22310253	Ac	Typical	12032	2063.86	2	ENSG00000058600	POLR3E	proximal2
chr16	22308215	22308329	Ac	Typical	37189	35.8695	2	ENSG00000185716	C16orf52	distal1
chr16	22308215	22308329	Ac	Typical	37189	35.8695	2	ENSG00000155714	PDZD9	distal1
chr16	22308215	22308329	Ac	Typical	37189	35.8695	2	ENSG00000058600	POLR3E	proximal2
chr16	22308573	22309870	Ac	Typical	12535	1926.57	2	ENSG00000185716	C16orf52	distal1
chr16	22308573	22309870	Ac	Typical	12535	1926.57	2	ENSG00000155714	PDZD9	distal1
chr16	22308573	22309870	Ac	Typical	12535	1926.57	2	ENSG00000058600	POLR3E	proximal2
chr16	23661132	24046776	Me	Typical	27174	-8873.38	5	ENSG00000006116	CACNG3	distal1
chr16	23791705	23809358	Me	Typical	5906	920.206	1	ENSG00000006116	CACNG3	distal1
chr16	24976566	25085328	Ac	Super	139	57733.7	4	ENSG00000140750	ARHGAP17	both1
chr16	25017444	25033316	Ac	Super	768	21545.2	1	ENSG00000140750	ARHGAP17	proximal1
chr16	29712488	29714562	Ac	Typical	15028	1345.33	1	ENSG00000167194	C16orf92	distal1
chr16	29712488	29714562	Ac	Typical	15028	1345.33	1	ENSG00000149927	DOC2A	distal1
chr16	30017569	30061953	Me	Typical	2145	2935.04	1	ENSG00000167194	C16orf92	proximal1
chr16	30017569	30061953	Me	Typical	2145	2935.04	1	ENSG00000149927	DOC2A	proximal1
chr16	30032479	30032680	Me	Typical	19747	62.1432	1	ENSG00000167194	C16orf92	proximal1
chr16	30032479	30032680	Me	Typical	19747	62.1432	1	ENSG00000149927	DOC2A	proximal1
chr16	30667924	30675337	Ac	Typical	1935	11939.2	1	ENSG00000080603	SRCAP	distal1
chr16	30708148	30711988	Ac	Typical	6391	4597.44	1	ENSG00000080603	SRCAP	proximal1
chr16	30856264	30856466	Ac	Typical	35751	59.4444	1	ENSG00000099364	FBXL19	distal1
chr16	30932222	30937136	Ac	Typical	6394	4593.56	1	ENSG00000099364	FBXL19	proximal1
chr16	30959170	30963149	Ac	Typical	7244	4043.15	1	ENSG00000175938	ORAI3	proximal1
chr16	30959170	30963149	Ac	Typical	7244	4043.15	1	ENSG00000099381	SETD1A	proximal1
chr16	30959170	30963149	Ac	Typical	7244	4043.15	1	ENSG00000185947	ZNF267	distal1
chr16	30967211	30971075	Ac	Typical	4369	6476.27	1	ENSG00000175938	ORAI3	proximal1
chr16	30967211	30971075	Ac	Typical	4369	6476.27	1	ENSG00000099381	SETD1A	proximal1
chr16	30967211	30971075	Ac	Typical	4369	6476.27	1	ENSG00000185947	ZNF267	distal1
chr16	31211859	31215546	Ac	Typical	12060	2057.98	1	ENSG00000103490	PYCARD	proximal1
chr16	31211859	31215546	Ac	Typical	12060	2057.98	1	ENSG00000185947	ZNF267	distal1
chr16	31459515	31481929	Ac	Typical	3014	8648.18	2	ENSG00000185947	ZNF267	distal1
chr16	31468116	31472872	Ac	Typical	3184	8290.22	2	ENSG00000185947	ZNF267	distal1
chr16	31710892	31714336	Ac	Typical	10153	2691.83	2	ENSG00000185947	ZNF267	distal1
chr16	31865294	31880881	Me	Typical	7888	621.143	4	ENSG00000175938	ORAI3	distal1
chr16	31865294	31880881	Me	Typical	7888	621.143	4	ENSG00000103490	PYCARD	distal1
chr16	31865294	31880881	Me	Typical	7888	621.143	4	ENSG00000099381	SETD1A	distal1
chr16	31865294	31880881	Me	Typical	7888	621.143	4	ENSG00000185947	ZNF267	proximal4
chr16	31879948	31881776	Ac	Typical	21468	515.386	4	ENSG00000175938	ORAI3	distal1
chr16	31879948	31881776	Ac	Typical	21468	515.386	4	ENSG00000103490	PYCARD	distal1
chr16	31879948	31881776	Ac	Typical	21468	515.386	4	ENSG00000099381	SETD1A	distal1
chr16	31879948	31881776	Ac	Typical	21468	515.386	4	ENSG00000185947	ZNF267	proximal4
chr16	31883889	31893240	Ac	Super	833	20372	4	ENSG00000175938	ORAI3	distal1
chr16	31883889	31893240	Ac	Super	833	20372	4	ENSG00000103490	PYCARD	distal1
chr16	31883889	31893240	Ac	Super	833	20372	4	ENSG00000099381	SETD1A	distal1
chr16	31883889	31893240	Ac	Super	833	20372	4	ENSG00000185947	ZNF267	proximal4
chr16	47168877	47172101	Ac	Typical	17328	953.737	3	ENSG00000140798	ABCC12	distal1
chr16	47168877	47172101	Ac	Typical	17328	953.737	3	ENSG00000171208	NETO2	proximal1
[truncated: 71,840 more rows]

## Sheet: HAP1
chrom	start	end	peakType	isSuper	rank	signal	loopsNum	geneID	geneName	overlapPos
chr1	1053382	1055176	Me	Typical	8700	279.85	1	ENSG00000176022	B3GALT6	distal1
chr1	1053382	1055176	Me	Typical	8700	279.85	1	ENSG00000131591	C1orf159	proximal1
chr1	1053382	1055176	Me	Typical	8700	279.85	1	ENSG00000078808	SDF4	distal1
chr1	1166971	1167350	Ac	Typical	3333	382.498	1	ENSG00000176022	B3GALT6	proximal1
chr1	1166971	1167350	Ac	Typical	3333	382.498	1	ENSG00000131591	C1orf159	distal1
chr1	1166971	1167350	Ac	Typical	3333	382.498	1	ENSG00000078808	SDF4	proximal1
chr1	1167823	1168138	Ac	Typical	7214	148.491	1	ENSG00000176022	B3GALT6	proximal1
chr1	1167823	1168138	Ac	Typical	7214	148.491	1	ENSG00000131591	C1orf159	distal1
chr1	1167823	1168138	Ac	Typical	7214	148.491	1	ENSG00000078808	SDF4	proximal1
chr1	12676679	12677305	Ac	Typical	4440	297.103	1	ENSG00000162496	DHRS3	proximal1
chr1	12678474	12679453	Ac	Typical	1335	669.388	1	ENSG00000162496	DHRS3	proximal1
chr1	15461005	15464739	Me	Typical	8266	299.736	1	ENSG00000162438	CTRC	distal1
chr1	15770908	15772201	Me	Typical	12775	161.476	1	ENSG00000162438	CTRC	proximal1
chr1	17545366	17552067	Me	Typical	2023	987.323	1	ENSG00000117115	PADI2	distal1
chr1	17566403	17569197	Me	Typical	3618	653.319	1	ENSG00000117115	PADI2	distal1
chr1	19229054	19229293	Ac	Typical	6343	191.505	1	ENSG00000159423	ALDH4A1	proximal1
chr1	21502578	21503227	Ac	Typical	3307	385.491	1	ENSG00000075151	EIF4G3	proximal1
chr1	22745070	22745323	Me	Typical	17940	95.5785	1	ENSG00000173369	C1QB	distal1
chr1	22745070	22745323	Me	Typical	17940	95.5785	1	ENSG00000159189	C1QC	distal1
chr1	22975358	22975748	Me	Typical	27497	3.39825	1	ENSG00000173369	C1QB	proximal1
chr1	22975358	22975748	Me	Typical	27497	3.39825	1	ENSG00000159189	C1QC	proximal1
chr1	26946997	26947956	Ac	Typical	2593	458.834	1	ENSG00000060642	PIGV	distal1
chr1	27114423	27114907	Ac	Typical	4782	275.168	1	ENSG00000060642	PIGV	proximal1
chr1	28974806	28975083	Ac	Typical	5792	219.053	1	ENSG00000120656	TAF12	proximal1
chr1	29213783	29214297	Ac	Typical	3628	359.421	2	ENSG00000159023	EPB41	proximal2
chr1	29213783	29214297	Ac	Typical	3628	359.421	2	ENSG00000116350	SRSF4	distal1
chr1	29507579	29508470	Ac	Super	120	1627.63	1	ENSG00000159023	EPB41	distal1
chr1	29507579	29508470	Ac	Super	120	1627.63	1	ENSG00000116350	SRSF4	proximal1
chr1	31191692	31192089	Ac	Typical	5156	252.264	1	ENSG00000162510	MATN1	proximal1
chr1	33349717	33352076	Me	Typical	5078	496.336	1	ENSG00000142920	ADC	distal1
chr1	33349717	33352076	Me	Typical	5078	496.336	1	ENSG00000004455	AK2	distal1
chr1	33349717	33352076	Me	Typical	5078	496.336	1	ENSG00000121905	HPCA	proximal1
chr1	33349717	33352076	Me	Typical	5078	496.336	1	ENSG00000121900	TMEM54	proximal1
chr1	33353259	33354832	Me	Typical	7447	337.324	1	ENSG00000142920	ADC	distal1
chr1	33353259	33354832	Me	Typical	7447	337.324	1	ENSG00000004455	AK2	distal1
chr1	33353259	33354832	Me	Typical	7447	337.324	1	ENSG00000121905	HPCA	proximal1
chr1	33353259	33354832	Me	Typical	7447	337.324	1	ENSG00000121900	TMEM54	proximal1
chr1	33529253	33530033	Me	Typical	20656	74.2098	1	ENSG00000142920	ADC	proximal1
chr1	33529253	33530033	Me	Typical	20656	74.2098	1	ENSG00000004455	AK2	proximal1
chr1	33529253	33530033	Me	Typical	20656	74.2098	1	ENSG00000121905	HPCA	distal1
chr1	33529253	33530033	Me	Typical	20656	74.2098	1	ENSG00000121900	TMEM54	distal1
chr1	36184044	36184845	Ac	Typical	2198	510.148	1	ENSG00000116819	TFAP2E	distal1
chr1	39266491	39297900	Me	Super	130	3867.37	1	ENSG00000185668	POU3F1	distal1
chr1	42800200	42800872	Ac	Typical	2459	475.506	1	ENSG00000164007	CLDN19	distal1
chr1	42800200	42800872	Ac	Typical	2459	475.506	1	ENSG00000198815	FOXJ3	proximal1
chr1	42818268	42818870	Me	Typical	16854	106.035	1	ENSG00000164007	CLDN19	distal1
chr1	42818268	42818870	Me	Typical	16854	106.035	1	ENSG00000198815	FOXJ3	proximal1
chr1	43232065	43232369	Ac	Typical	7328	142.488	1	ENSG00000164008	C1orf50	proximal1
chr1	43232065	43232369	Ac	Typical	7328	142.488	1	ENSG00000117385	LEPRE1	proximal1
chr1	43233004	43233418	Ac	Typical	5267	245.936	1	ENSG00000164008	C1orf50	proximal1
chr1	43233004	43233418	Ac	Typical	5267	245.936	1	ENSG00000117385	LEPRE1	proximal1
chr1	44412319	44412641	Ac	Typical	1875	559.029	1	ENSG00000117408	IPO13	proximal1
chr1	45285646	45286121	Ac	Typical	754	866.481	1	ENSG00000070785	EIF2B3	distal1
chr1	47009332	47010725	Me	Typical	11596	186.641	1	ENSG00000159658	EFCAB14	distal1
chr1	47009332	47010725	Me	Typical	11596	186.641	1	ENSG00000162456	KNCN	proximal1
chr1	47184256	47184768	Ac	Typical	3097	406.302	1	ENSG00000159658	EFCAB14	proximal1
chr1	47184256	47184768	Ac	Typical	3097	406.302	1	ENSG00000162456	KNCN	distal1
chr1	47194849	47196116	Me	Typical	11648	185.417	1	ENSG00000159658	EFCAB14	proximal1
chr1	47194849	47196116	Me	Typical	11648	185.417	1	ENSG00000162456	KNCN	distal1
chr1	47881518	47883060	Me	Typical	9071	263.452	1	ENSG00000186790	FOXE3	proximal1
chr1	47884146	47887332	Me	Typical	7891	315.551	1	ENSG00000186790	FOXE3	proximal1
chr1	48197546	48198971	Me	Typical	15509	120.447	1	ENSG00000186790	FOXE3	distal1
chr1	54303601	54304221	Ac	Typical	2111	520.719	1	ENSG00000081870	HSPB11	distal1
chr1	54303601	54304221	Ac	Typical	2111	520.719	1	ENSG00000058804	NDC1	proximal1
chr1	54412038	54412536	Ac	Typical	3117	404.47	1	ENSG00000081870	HSPB11	proximal1
chr1	54412038	54412536	Ac	Typical	3117	404.47	1	ENSG00000058804	NDC1	distal1
chr1	89457878	89458345	Ac	Typical	3607	360.987	2	ENSG00000137944	CCBL2	proximal2
chr1	89457878	89458345	Ac	Typical	3607	360.987	2	ENSG00000213516	RBMXL1	proximal2
chr1	89805248	89807526	Me	Typical	6896	367.339	1	ENSG00000137944	CCBL2	distal1
chr1	89805248	89807526	Me	Typical	6896	367.339	1	ENSG00000213516	RBMXL1	distal1
chr1	89898788	89903539	Me	Typical	6676	380.744	1	ENSG00000137944	CCBL2	distal1
chr1	89898788	89903539	Me	Typical	6676	380.744	1	ENSG00000213516	RBMXL1	distal1
chr1	89912537	89913021	Me	Typical	15797	116.829	1	ENSG00000137944	CCBL2	distal1
chr1	89912537	89913021	Me	Typical	15797	116.829	1	ENSG00000213516	RBMXL1	distal1
chr1	90460803	90461239	Ac	Typical	2012	535.201	1	ENSG00000162664	ZNF326	proximal1
chr1	91175430	91176859	Me	Typical	9047	264.463	1	ENSG00000143032	BARHL2	proximal1
chr1	91179646	91180419	Me	Typical	22204	63.458	1	ENSG00000143032	BARHL2	proximal1
chr1	91181928	91182957	Me	Typical	10259	222.647	1	ENSG00000143032	BARHL2	proximal1
chr1	92764178	92764437	Ac	Typical	7016	158.373	1	ENSG00000174842	GLMN	proximal1
chr1	92764178	92764437	Ac	Typical	7016	158.373	1	ENSG00000122484	RPAP2	proximal1
chr1	92764664	92765113	Ac	Typical	6447	185.954	1	ENSG00000174842	GLMN	proximal1
chr1	92764664	92765113	Ac	Typical	6447	185.954	1	ENSG00000122484	RPAP2	proximal1
chr1	92955010	92955304	Me	Typical	26825	22.7265	1	ENSG00000162676	GFI1	proximal1
chr1	93908127	93908423	Me	Typical	24801	45.1862	1	ENSG00000137942	FNBP1L	proximal1
chr1	110090654	110090968	Ac	Typical	7422	137.871	2	ENSG00000198758	EPS8L3	distal1
chr1	110090654	110090968	Ac	Typical	7422	137.871	2	ENSG00000065135	GNAI3	proximal2
chr1	110090654	110090968	Ac	Typical	7422	137.871	2	ENSG00000156097	GPR61	proximal2
chr1	110091343	110091720	Ac	Typical	5012	260.285	2	ENSG00000198758	EPS8L3	distal1
chr1	110091343	110091720	Ac	Typical	5012	260.285	2	ENSG00000065135	GNAI3	proximal2
chr1	110091343	110091720	Ac	Typical	5012	260.285	2	ENSG00000156097	GPR61	proximal2
chr1	110527401	110528134	Ac	Typical	1059	747.286	2	ENSG00000168710	AHCYL1	proximal2
chr1	110527401	110528134	Ac	Typical	1059	747.286	2	ENSG00000168765	GSTM4	distal1
chr1	110725921	110728052	Me	Typical	10228	223.647	1	ENSG00000143125	PROK1	distal1
chr1	110972885	110976368	Me	Typical	6432	395.425	1	ENSG00000143125	PROK1	proximal1
chr1	110989880	110996799	Me	Typical	1718	1085.96	1	ENSG00000143125	PROK1	proximal1
chr1	111043210	111051955	Me	Typical	1814	1054.11	2	ENSG00000143105	KCNA10	proximal2
chr1	111043210	111051955	Me	Typical	1814	1054.11	2	ENSG00000177301	KCNA2	distal1
chr1	111060188	111064566	Me	Typical	3797	630.802	2	ENSG00000143105	KCNA10	proximal2
chr1	111060188	111064566	Me	Typical	3797	630.802	2	ENSG00000177301	KCNA2	distal1
chr1	111068864	111069661	Me	Typical	18868	87.6792	2	ENSG00000143105	KCNA10	proximal2
chr1	111068864	111069661	Me	Typical	18868	87.6792	2	ENSG00000177301	KCNA2	distal1
chr1	111147240	111153241	Me	Super	483	2219.96	2	ENSG00000143105	KCNA10	distal1
chr1	111147240	111153241	Me	Super	483	2219.96	2	ENSG00000177301	KCNA2	proximal2
chr1	111154868	111157315	Me	Typical	10455	216.324	2	ENSG00000143105	KCNA10	distal1
chr1	111154868	111157315	Me	Typical	10455	216.324	2	ENSG00000177301	KCNA2	proximal2
chr1	111158751	111160297	Me	Typical	11463	189.597	2	ENSG00000143105	KCNA10	distal1
chr1	111158751	111160297	Me	Typical	11463	189.597	2	ENSG00000177301	KCNA2	proximal2
chr1	111162847	111163556	Me	Typical	11011	200.434	2	ENSG00000143105	KCNA10	distal1
chr1	111162847	111163556	Me	Typical	11011	200.434	2	ENSG00000177301	KCNA2	proximal2
chr1	111166945	111167772	Me	Typical	18029	94.8025	2	ENSG00000143105	KCNA10	distal1
chr1	111166945	111167772	Me	Typical	18029	94.8025	2	ENSG00000177301	KCNA2	proximal2
chr1	111173882	111188059	Me	Typical	1348	1255.29	3	ENSG00000143105	KCNA10	distal1
chr1	111173882	111188059	Me	Typical	1348	1255.29	3	ENSG00000177301	KCNA2	proximal3
chr1	111319126	111320129	Me	Typical	20833	73.1663	2	ENSG00000143105	KCNA10	distal1
chr1	111319126	111320129	Me	Typical	20833	73.1663	2	ENSG00000177301	KCNA2	distal1
chr1	112025403	112026687	Me	Typical	19688	81.4693	1	ENSG00000064703	DDX20	distal1
chr1	112281283	112281583	Ac	Typical	5912	212.462	1	ENSG00000064703	DDX20	proximal1
chr1	112298553	112298960	Ac	Typical	1597	609.818	1	ENSG00000064703	DDX20	proximal1
chr1	150134733	150135275	Ac	Typical	5053	257.774	1	ENSG00000136631	VPS45	distal1
chr1	152025659	152027698	Me	Typical	5766	441.681	1	ENSG00000163191	S100A11	proximal1
chr1	153329995	153331304	Me	Typical	10180	225.19	1	ENSG00000163220	S100A9	proximal1
chr1	153456282	153457089	Me	Typical	13270	152.82	1	ENSG00000163220	S100A9	distal1
chr1	153517106	153517337	Ac	Typical	6559	181.146	1	ENSG00000143578	CREB3L4	distal1
chr1	153517106	153517337	Ac	Typical	6559	181.146	1	ENSG00000160741	CRTC2	distal1
chr1	153517106	153517337	Ac	Typical	6559	181.146	1	ENSG00000188015	S100A3	proximal1
chr1	153517106	153517337	Ac	Typical	6559	181.146	1	ENSG00000196154	S100A4	proximal1
chr1	153517106	153517337	Ac	Typical	6559	181.146	1	ENSG00000196420	S100A5	proximal1
chr1	153517106	153517337	Ac	Typical	6559	181.146	1	ENSG00000197956	S100A6	proximal1
chr1	153517106	153517337	Ac	Typical	6559	181.146	1	ENSG00000143570	SLC39A1	distal1
chr1	153930461	153930942	Ac	Typical	4287	307.511	1	ENSG00000143578	CREB3L4	proximal1
chr1	153930461	153930942	Ac	Typical	4287	307.511	1	ENSG00000160741	CRTC2	proximal1
chr1	153930461	153930942	Ac	Typical	4287	307.511	1	ENSG00000188015	S100A3	distal1
chr1	153930461	153930942	Ac	Typical	4287	307.511	1	ENSG00000196154	S100A4	distal1
chr1	153930461	153930942	Ac	Typical	4287	307.511	1	ENSG00000196420	S100A5	distal1
chr1	153930461	153930942	Ac	Typical	4287	307.511	1	ENSG00000197956	S100A6	distal1
chr1	153930461	153930942	Ac	Typical	4287	307.511	1	ENSG00000143570	SLC39A1	proximal1
chr1	153949593	153950124	Ac	Typical	3368	379.534	2	ENSG00000143578	CREB3L4	proximal1
chr1	153949593	153950124	Ac	Typical	3368	379.534	2	ENSG00000160741	CRTC2	proximal1
chr1	153949593	153950124	Ac	Typical	3368	379.534	2	ENSG00000143543	JTB	proximal1
chr1	153949593	153950124	Ac	Typical	3368	379.534	2	ENSG00000143545	RAB13	proximal1
chr1	153949593	153950124	Ac	Typical	3368	379.534	2	ENSG00000188015	S100A3	distal1
chr1	153949593	153950124	Ac	Typical	3368	379.534	2	ENSG00000196154	S100A4	distal1
chr1	153949593	153950124	Ac	Typical	3368	379.534	2	ENSG00000196420	S100A5	distal1
chr1	153949593	153950124	Ac	Typical	3368	379.534	2	ENSG00000197956	S100A6	distal1
chr1	153949593	153950124	Ac	Typical	3368	379.534	2	ENSG00000143570	SLC39A1	proximal1
chr1	157963418	157963979	Ac	Typical	1449	642.692	1	ENSG00000183853	KIRREL	proximal1
chr1	159761963	159762964	Me	Typical	13354	151.42	2	ENSG00000213085	CCDC19	distal1
chr1	159761963	159762964	Me	Typical	13354	151.42	2	ENSG00000158716	DUSP23	proximal2
chr1	159761963	159762964	Me	Typical	13354	151.42	2	ENSG00000181036	FCRL6	proximal2
chr1	159764385	159766357	Me	Typical	8724	278.563	2	ENSG00000213085	CCDC19	distal1
chr1	159764385	159766357	Me	Typical	8724	278.563	2	ENSG00000158716	DUSP23	proximal2
chr1	159764385	159766357	Me	Typical	8724	278.563	2	ENSG00000181036	FCRL6	proximal2
chr1	159769532	159770696	Me	Typical	9566	246.737	2	ENSG00000213085	CCDC19	distal1
chr1	159769532	159770696	Me	Typical	9566	246.737	2	ENSG00000158716	DUSP23	proximal2
chr1	159769532	159770696	Me	Typical	9566	246.737	2	ENSG00000181036	FCRL6	proximal2
chr1	159773223	159773476	Me	Typical	20325	76.5949	2	ENSG00000213085	CCDC19	distal1
chr1	159773223	159773476	Me	Typical	20325	76.5949	2	ENSG00000158716	DUSP23	proximal2
chr1	159773223	159773476	Me	Typical	20325	76.5949	2	ENSG00000181036	FCRL6	proximal2
chr1	159865561	159866653	Me	Typical	17905	95.8627	1	ENSG00000213085	CCDC19	proximal1
chr1	159865561	159866653	Me	Typical	17905	95.8627	1	ENSG00000158716	DUSP23	distal1
chr1	159865561	159866653	Me	Typical	17905	95.8627	1	ENSG00000181036	FCRL6	distal1
chr1	159948649	159955588	Me	Typical	3922	613.8	1	ENSG00000158716	DUSP23	distal1
chr1	159948649	159955588	Me	Typical	3922	613.8	1	ENSG00000181036	FCRL6	distal1
chr1	161459834	161461679	Me	Typical	6179	411.942	1	ENSG00000081721	DUSP12	distal1
chr1	161467890	161468932	Me	Typical	21953	65.2729	1	ENSG00000081721	DUSP12	distal1
chr1	161700098	161701811	Me	Typical	10587	212.55	2	ENSG00000158859	ADAMTS4	distal1
chr1	161700098	161701811	Me	Typical	10587	212.55	2	ENSG00000081721	DUSP12	proximal2
chr1	161700098	161701811	Me	Typical	10587	212.55	2	ENSG00000158864	NDUFS2	distal1
chr1	161719653	161720021	Ac	Typical	3710	352.649	2	ENSG00000158859	ADAMTS4	distal1
chr1	161719653	161720021	Ac	Typical	3710	352.649	2	ENSG00000081721	DUSP12	proximal2
chr1	161719653	161720021	Ac	Typical	3710	352.649	2	ENSG00000158864	NDUFS2	distal1
chr1	161736123	161736470	Ac	Typical	5163	252.026	1	ENSG00000118217	ATF6	proximal1
chr1	161736123	161736470	Ac	Typical	5163	252.026	1	ENSG00000162745	OLFML2B	distal1
chr1	161985174	161985430	Me	Typical	20927	72.4714	1	ENSG00000118217	ATF6	distal1
chr1	161985174	161985430	Me	Typical	20927	72.4714	1	ENSG00000162745	OLFML2B	proximal1
chr1	166870751	166878447	Me	Typical	4373	562.351	1	ENSG00000143190	POU2F1	distal1
chr1	166882758	166888628	Me	Typical	1783	1062.76	1	ENSG00000143190	POU2F1	distal1
chr1	166897317	166904759	Me	Typical	3339	697.641	1	ENSG00000143190	POU2F1	distal1
chr1	167189489	167189751	Ac	Typical	4218	312.124	1	ENSG00000143190	POU2F1	proximal1
chr1	167190282	167191357	Ac	Typical	1044	751.276	1	ENSG00000143190	POU2F1	proximal1
chr1	168582059	168582564	Me	Typical	24915	44.2624	1	ENSG00000143153	ATP1B1	distal1
chr1	169555516	169556337	Me	Typical	14046	140.513	1	ENSG00000198734	F5	proximal1
chr1	169555516	169556337	Me	Typical	14046	140.513	1	ENSG00000188404	SELL	distal1
chr1	169677296	169677655	Me	Typical	18576	89.9407	1	ENSG00000198734	F5	distal1
chr1	169677296	169677655	Me	Typical	18576	89.9407	1	ENSG00000188404	SELL	proximal1
chr1	169685099	169685977	Me	Typical	13762	144.854	1	ENSG00000198734	F5	distal1
chr1	169685099	169685977	Me	Typical	13762	144.854	1	ENSG00000188404	SELL	proximal1
chr1	169696199	169697117	Me	Typical	11338	192.56	1	ENSG00000198734	F5	distal1
chr1	169696199	169697117	Me	Typical	11338	192.56	1	ENSG00000188404	SELL	proximal1
chr1	172412826	172413215	Ac	Typical	5270	245.868	1	ENSG00000135845	PIGC	proximal1
chr1	172683023	172683604	Me	Typical	20782	73.4388	2	ENSG00000135845	PIGC	distal1
chr1	174968012	174968839	Ac	Typical	1434	644.86	1	ENSG00000116161	CACYBP	proximal1
chr1	174969248	174969652	Ac	Typical	4138	318.366	1	ENSG00000116161	CACYBP	proximal1
chr1	178995095	178995772	Ac	Typical	705	898.776	1	ENSG00000116199	FAM20B	proximal1
chr1	179051277	179051706	Ac	Typical	4795	274.62	1	ENSG00000186283	TOR3A	proximal1
chr1	181379359	181386126	Me	Typical	2575	835.05	1	ENSG00000198216	CACNA1E	proximal1
chr1	181397599	181399225	Me	Typical	8947	268.569	2	ENSG00000198216	CACNA1E	proximal1
chr1	182059455	182060113	Me	Typical	22654	60.28	1	ENSG00000135838	NPL	distal1
chr1	182066001	182066761	Me	Typical	13766	144.823	1	ENSG00000135838	NPL	distal1
chr1	182121468	182121909	Me	Typical	22454	61.6626	1	ENSG00000135821	GLUL	distal1
chr1	182121468	182121909	Me	Typical	22454	61.6626	1	ENSG00000203730	TEDDM1	distal1
chr1	182360593	182360832	Ac	Typical	7311	143.477	1	ENSG00000135821	GLUL	proximal1
chr1	182360593	182360832	Ac	Typical	7311	143.477	1	ENSG00000203730	TEDDM1	proximal1
chr1	182368314	182369217	Me	Typical	18480	90.7348	1	ENSG00000135821	GLUL	proximal1
chr1	182368314	182369217	Me	Typical	18480	90.7348	1	ENSG00000203730	TEDDM1	proximal1
chr1	184953996	184954398	Me	Typical	26959	19.856	1	ENSG00000121486	TRMT1L	distal1
chr1	185125626	185125919	Ac	Typical	7216	148.387	2	ENSG00000121486	TRMT1L	proximal2
chr1	200589479	200589948	Ac	Typical	2561	461.992	1	ENSG00000118193	KIF14	proximal1
chr1	201229326	201233755	Me	Typical	4643	535.703	1	ENSG00000118194	TNNT2	distal1
chr1	201237808	201241318	Me	Typical	8320	296.554	1	ENSG00000118194	TNNT2	distal1
chr1	201323447	201326057	Me	Typical	10232	223.569	1	ENSG00000118194	TNNT2	proximal1
chr1	201327257	201328738	Me	Typical	14136	139.353	1	ENSG00000118194	TNNT2	proximal1
chr1	201331531	201332330	Me	Typical	13857	143.383	1	ENSG00000118194	TNNT2	proximal1
chr1	201335319	201342942	Me	Typical	723	1782.62	1	ENSG00000118194	TNNT2	proximal1
chr1	201344190	201345210	Me	Typical	10388	218.282	1	ENSG00000118194	TNNT2	proximal1
chr1	201798390	201798700	Ac	Typical	4619	285.205	1	ENSG00000198700	IPO9	proximal1
chr1	201855003	201858656	Me	Typical	6398	398.078	2	ENSG00000170075	GPR37L1	distal1
chr1	201855003	201858656	Me	Typical	6398	398.078	2	ENSG00000198892	SHISA4	proximal2
chr1	201868818	201870108	Me	Typical	12006	177.225	1	ENSG00000170075	GPR37L1	distal1
chr1	201868818	201870108	Me	Typical	12006	177.225	1	ENSG00000198892	SHISA4	proximal1
chr1	202091074	202094109	Me	Typical	5439	466.462	2	ENSG00000163435	ELF3	distal1
chr1	202091074	202094109	Me	Typical	5439	466.462	2	ENSG00000170075	GPR37L1	proximal2
chr1	202091074	202094109	Me	Typical	5439	466.462	2	ENSG00000198892	SHISA4	distal1
chr1	202162239	202166486	Me	Typical	1965	1004.99	1	ENSG00000133067	LGR6	proximal1
chr1	202168739	202169451	Me	Typical	23772	52.3347	1	ENSG00000133067	LGR6	proximal1
chr1	202282710	202283565	Me	Typical	19901	79.7758	1	ENSG00000133067	LGR6	distal1
chr1	203309914	203310616	Me	Typical	12265	171.699	1	ENSG00000122176	FMOD	proximal1
chr1	203309914	203310616	Me	Typical	12265	171.699	1	ENSG00000188783	PRELP	distal1
chr1	203313724	203316776	Me	Typical	5437	466.797	1	ENSG00000122176	FMOD	proximal1
chr1	203313724	203316776	Me	Typical	5437	466.797	1	ENSG00000188783	PRELP	distal1
chr1	203320287	203322709	Me	Typical	12777	161.465	1	ENSG00000122176	FMOD	proximal1
chr1	203320287	203322709	Me	Typical	12777	161.465	1	ENSG00000188783	PRELP	distal1
chr1	203429786	203430384	Me	Typical	15604	119.318	1	ENSG00000122176	FMOD	distal1
chr1	203429786	203430384	Me	Typical	15604	119.318	1	ENSG00000188783	PRELP	proximal1
chr1	203441397	203441727	Me	Typical	25981	33.98	1	ENSG00000122176	FMOD	distal1
chr1	203441397	203441727	Me	Typical	25981	33.98	1	ENSG00000188783	PRELP	proximal1
chr1	203442862	203447813	Me	Typical	3498	671.629	1	ENSG00000122176	FMOD	distal1
chr1	203442862	203447813	Me	Typical	3498	671.629	1	ENSG00000188783	PRELP	proximal1
chr1	203830817	203831101	Ac	Typical	5806	218.183	1	ENSG00000182004	SNRPE	proximal1
chr1	205295730	205296436	Me	Typical	17192	102.631	1	ENSG00000163545	NUAK2	proximal1
chr1	208203495	208207987	Me	Typical	4866	515.769	1	ENSG00000076356	PLXNA2	distal1
chr1	208223733	208239771	Me	Typical	886	1634.01	1	ENSG00000076356	PLXNA2	distal1
chr1	208412866	208413635	Me	Typical	13771	144.738	1	ENSG00000076356	PLXNA2	proximal1
chr1	208415082	208416785	Me	Typical	5693	446.986	1	ENSG00000076356	PLXNA2	proximal1
chr1	208422526	208424577	Me	Typical	14496	134.036	1	ENSG00000076356	PLXNA2	proximal1
chr1	209757587	209760420	Me	Typical	5855	433.947	1	ENSG00000008118	CAMK1G	proximal1
chr1	209757587	209760420	Me	Typical	5855	433.947	1	ENSG00000117594	HSD11B1	distal1
chr1	209768388	209771985	Me	Typical	5595	454.253	1	ENSG00000008118	CAMK1G	proximal1
chr1	209768388	209771985	Me	Typical	5595	454.253	1	ENSG00000117594	HSD11B1	distal1
chr1	209847462	209851944	Me	Typical	2301	906.206	1	ENSG00000008118	CAMK1G	distal1
chr1	209847462	209851944	Me	Typical	2301	906.206	1	ENSG00000117594	HSD11B1	proximal1
chr1	209863110	209865555	Me	Typical	9563	246.833	1	ENSG00000008118	CAMK1G	distal1
chr1	209863110	209865555	Me	Typical	9563	246.833	1	ENSG00000117594	HSD11B1	proximal1
chr1	209873073	209873925	Me	Typical	19730	81.0849	1	ENSG00000008118	CAMK1G	distal1
chr1	209873073	209873925	Me	Typical	19730	81.0849	1	ENSG00000117594	HSD11B1	proximal1
chr1	210575563	210578776	Me	Typical	6070	418.578	1	ENSG00000143473	KCNH1	distal1
chr1	211305253	211307137	Me	Typical	8583	285.084	1	ENSG00000143473	KCNH1	proximal1
chr1	211321565	211322033	Me	Typical	22742	59.5946	1	ENSG00000143473	KCNH1	proximal1
chr1	212209185	212209559	Ac	Typical	4058	323.46	1	ENSG00000143476	DTL	proximal1
chr1	212209185	212209559	Ac	Typical	4058	323.46	1	ENSG00000143493	INTS7	proximal1
chr1	227650965	227654687	Me	Typical	5846	434.684	1	ENSG00000143816	WNT9A	distal1
chr1	234744097	234745376	Ac	Super	355	1163.31	1	ENSG00000168264	IRF2BP2	proximal1
chr1	234746126	234747089	Ac	Typical	893	803.365	1	ENSG00000168264	IRF2BP2	proximal1
chr1	234747665	234747935	Ac	Typical	7845	109.398	1	ENSG00000168264	IRF2BP2	proximal1
chr1	242011304	242011963	Ac	Typical	2203	509.435	1	ENSG00000203668	CHML	distal1
chr1	242011304	242011963	Ac	Typical	2203	509.435	1	ENSG00000174371	EXO1	proximal1
chr1	245313058	245314101	Me	Typical	22836	58.8281	2	ENSG00000162849	KIF26B	proximal2
chr1	245317028	245319383	Me	Typical	3478	674.745	2	ENSG00000162849	KIF26B	proximal2
chr1	245549054	245549957	Me	Typical	25817	35.8157	1	ENSG00000162849	KIF26B	distal1
chr10	5407047	5407564	Me	Typical	21278	69.7975	1	ENSG00000178473	UCN3	proximal1
chr10	7166211	7167690	Me	Typical	11729	183.171	1	ENSG00000198879	SFMBT2	distal1
chr10	11784461	11784998	Ac	Typical	2386	484.535	1	ENSG00000134463	ECHDC3	proximal1
chr10	15755226	15755555	Me	Typical	25495	39.0309	1	ENSG00000077943	ITGA8	proximal1
chr10	15757199	15758461	Me	Typical	12955	158.184	1	ENSG00000077943	ITGA8	proximal1
chr10	15760226	15764875	Me	Typical	1660	1110.44	1	ENSG00000077943	ITGA8	proximal1
chr10	17658848	17659280	Ac	Typical	4911	266.579	1	ENSG00000165996	PTPLA	proximal1
chr10	23281690	23286231	Me	Typical	7262	347.515	2	ENSG00000136770	DNAJC1	distal1
chr10	30722024	30722748	Ac	Typical	3728	351.237	1	ENSG00000107968	MAP3K8	proximal1
chr10	43370648	43370901	Me	Typical	26063	33.1122	1	ENSG00000165731	RET	distal1
chr10	43552817	43554835	Me	Typical	9965	232.655	1	ENSG00000165731	RET	proximal1
chr10	49745851	49750734	Me	Typical	7366	340.974	1	ENSG00000128805	ARHGAP22	distal1
chr10	64564515	64564984	Ac	Typical	4111	320.008	1	ENSG00000181915	ADO	proximal1
chr10	64574872	64575400	Me	Typical	19958	79.2852	1	ENSG00000181915	ADO	proximal1
chr10	71376418	71377153	Me	Typical	14735	130.387	1	ENSG00000171224	C10orf35	proximal1
chr10	72648016	72648306	Ac	Typical	5398	238.977	1	ENSG00000166228	PCBD1	proximal1
chr10	72969240	72971034	Me	Typical	7871	316.733	1	ENSG00000107731	UNC5B	proximal1
chr10	73834518	73834811	Me	Typical	25202	41.9554	1	ENSG00000107742	SPOCK2	proximal1
chr10	73846904	73849609	Me	Typical	2051	974.935	1	ENSG00000107742	SPOCK2	proximal1
chr10	74080960	74092462	Ac	Typical	574	963.067	1	ENSG00000107742	SPOCK2	distal1
chr10	82214124	82214885	Ac	Typical	2731	445.191	1	ENSG00000108219	TSPAN14	proximal1
chr10	86004746	86005674	Me	Typical	19105	85.9106	2	ENSG00000148602	LRIT1	proximal2
chr10	86004746	86005674	Me	Typical	19105	85.9106	2	ENSG00000148604	RGR	proximal2
chr10	86009986	86011134	Me	Typical	26856	22.1786	2	ENSG00000148602	LRIT1	proximal2
chr10	86009986	86011134	Me	Typical	26856	22.1786	2	ENSG00000148604	RGR	proximal2
chr10	86017749	86021606	Me	Typical	7085	357.179	2	ENSG00000148602	LRIT1	proximal2
chr10	86017749	86021606	Me	Typical	7085	357.179	2	ENSG00000148604	RGR	proximal2
chr10	86306114	86310087	Me	Typical	5011	502.327	1	ENSG00000148602	LRIT1	distal1
chr10	86306114	86310087	Me	Typical	5011	502.327	1	ENSG00000148604	RGR	distal1
chr10	91192887	91205140	Me	Typical	2001	994.916	1	ENSG00000152779	SLC16A12	distal1
chr10	91316204	91316954	Me	Typical	26775	23.4745	2	ENSG00000152779	SLC16A12	proximal2
chr10	92613822	92614094	Me	Typical	23657	53.1485	1	ENSG00000148680	HTR7	proximal1
chr10	92615824	92617010	Me	Typical	10924	202.504	1	ENSG00000148680	HTR7	proximal1
chr10	95326211	95326838	Me	Typical	14348	136.174	1	ENSG00000186188	FFAR4	proximal1
chr10	99529501	99533515	Me	Typical	1414	1223.48	1	ENSG00000120057	SFRP5	proximal1
chr10	99534688	99535661	Me	Typical	10266	222.369	1	ENSG00000120057	SFRP5	proximal1
chr10	99538295	99540339	Me	Typical	7577	330.571	1	ENSG00000120057	SFRP5	proximal1
chr10	99545695	99549222	Me	Typical	4854	517.048	1	ENSG00000120057	SFRP5	proximal1
chr10	99620272	99635250	Me	Super	329	2571.8	1	ENSG00000120057	SFRP5	distal1
chr10	99643342	99648972	Me	Typical	5135	491.292	1	ENSG00000120057	SFRP5	distal1
chr10	102106446	102106727	Ac	Typical	5470	234.862	1	ENSG00000099194	SCD	proximal1
chr10	102203850	102214788	Me	Typical	2616	828.083	1	ENSG00000099194	SCD	distal1
chr10	103525240	103526416	Me	Typical	15962	114.985	1	ENSG00000107831	FGF8	proximal1
chr10	103525240	103526416	Me	Typical	15962	114.985	1	ENSG00000107833	NPM3	proximal1
chr10	103532447	103532819	Me	Typical	19164	85.5175	1	ENSG00000107831	FGF8	proximal1
chr10	103532447	103532819	Me	Typical	19164	85.5175	1	ENSG00000107833	NPM3	proximal1
chr10	104678178	104678693	Ac	Typical	4273	308.028	1	ENSG00000148842	CNNM2	proximal1
chr10	111902808	111905581	Me	Typical	14332	136.502	1	ENSG00000119950	MXI1	distal1
chr10	129705552	129705894	Ac	Typical	7292	144.541	1	ENSG00000132334	PTPRE	proximal1
chr10	129806462	129807478	Me	Typical	18184	93.4255	1	ENSG00000132334	PTPRE	distal1
chr10	129816743	129817260	Me	Typical	21801	66.3093	1	ENSG00000132334	PTPRE	distal1
chr11	1629156	1629507	Me	Typical	20166	77.7905	1	ENSG00000196224	KRTAP5-3	proximal1
chr11	1629156	1629507	Me	Typical	20166	77.7905	1	ENSG00000241598	KRTAP5-4	proximal1
chr11	1629156	1629507	Me	Typical	20166	77.7905	1	ENSG00000254997	KRTAP5-9	distal1
chr11	1636534	1639190	Me	Typical	12787	161.186	1	ENSG00000196224	KRTAP5-3	proximal1
chr11	1636534	1639190	Me	Typical	12787	161.186	1	ENSG00000241598	KRTAP5-4	proximal1
chr11	1636534	1639190	Me	Typical	12787	161.186	1	ENSG00000254997	KRTAP5-9	distal1
chr11	1647469	1648576	Me	Typical	15216	123.9	1	ENSG00000196224	KRTAP5-3	proximal1
chr11	1647469	1648576	Me	Typical	15216	123.9	1	ENSG00000241598	KRTAP5-4	proximal1
chr11	1647469	1648576	Me	Typical	15216	123.9	1	ENSG00000254997	KRTAP5-9	distal1
chr11	2035703	2051067	Me	Super	553	2088.13	1	ENSG00000167244	IGF2	distal1
chr11	2151344	2170945	Me	Super	63	5279.4	1	ENSG00000167244	IGF2	proximal1
chr11	2171975	2172386	Me	Typical	25942	34.4204	1	ENSG00000167244	IGF2	proximal1
chr11	2202412	2207175	Me	Typical	4352	564.2	1	ENSG00000070985	TRPM5	distal1
chr11	4208527	4208790	Ac	Typical	7463	135.98	1	ENSG00000197790	OR52M1	distal1
chr11	4566815	4567146	Me	Typical	20314	76.6642	1	ENSG00000197790	OR52M1	proximal1
chr11	4666146	4666702	Me	Typical	20369	76.2482	1	ENSG00000197428	OR51D1	proximal1
chr11	4666146	4666702	Me	Typical	20369	76.2482	1	ENSG00000180785	OR51E1	proximal1
chr11	4666146	4666702	Me	Typical	20369	76.2482	1	ENSG00000176798	OR51L1	distal1
chr11	9779913	9780829	Ac	Typical	1496	631.356	2	ENSG00000148926	ADM	distal1
chr11	9779913	9780829	Ac	Typical	1496	631.356	2	ENSG00000133805	AMPD3	distal1
chr11	10326076	10326351	Ac	Typical	7578	129.134	1	ENSG00000148926	ADM	proximal1
chr11	10326076	10326351	Ac	Typical	7578	129.134	1	ENSG00000133805	AMPD3	proximal1
chr11	10657378	10657950	Me	Typical	23720	52.6389	1	ENSG00000198730	CTR9	distal1
chr11	11798316	11805410	Me	Typical	3629	651.732	3	ENSG00000133808	MICALCL	distal1
chr11	11814748	11815742	Me	Typical	15245	123.437	3	ENSG00000133808	MICALCL	distal1
chr11	11823262	11823717	Me	Typical	15551	120	3	ENSG00000133808	MICALCL	distal1
chr11	14541237	14541900	Ac	Typical	2282	498.266	1	ENSG00000186104	CYP2R1	distal1
chr11	15837090	15837511	Me	Typical	15889	115.867	1	ENSG00000110696	C11orf58	distal1
chr11	16626689	16627055	Ac	Typical	7887	106.648	1	ENSG00000110696	C11orf58	proximal1
chr11	16632030	16634637	Me	Typical	11393	190.959	1	ENSG00000110696	C11orf58	proximal1
chr11	17098736	17099186	Ac	Typical	1818	570.393	2	ENSG00000110700	RPS13	proximal2
chr11	17099592	17099919	Ac	Typical	5999	208.075	2	ENSG00000110700	RPS13	proximal2
chr11	19075999	19078608	Me	Typical	4137	587.182	1	ENSG00000183695	MRGPRX2	proximal1
chr11	19079923	19080367	Me	Typical	26736	24.1329	1	ENSG00000183695	MRGPRX2	proximal1
chr11	19081438	19083479	Me	Typical	8277	298.917	1	ENSG00000183695	MRGPRX2	proximal1
chr11	19577036	19584835	Me	Typical	2495	859.409	3	ENSG00000183695	MRGPRX2	distal1
chr11	19589423	19589794	Me	Typical	22885	58.5532	3	ENSG00000183695	MRGPRX2	distal1
chr11	33182537	33182979	Ac	Typical	6167	199.989	1	ENSG00000176102	CSTF3	proximal1
chr11	34937212	34937950	Ac	Typical	2128	518.887	1	ENSG00000149089	APIP	proximal1
chr11	34937212	34937950	Ac	Typical	2128	518.887	1	ENSG00000110435	PDHX	proximal1
chr11	34938344	34938622	Ac	Typical	7239	147.197	1	ENSG00000149089	APIP	proximal1
chr11	34938344	34938622	Ac	Typical	7239	147.197	1	ENSG00000110435	PDHX	proximal1
chr11	35419298	35420904	Me	Typical	10324	220.22	1	ENSG00000149089	APIP	distal1
chr11	35419298	35420904	Me	Typical	10324	220.22	1	ENSG00000110435	PDHX	distal1
chr11	35631234	35635893	Me	Typical	6198	410.605	2	ENSG00000179431	FJX1	proximal2
chr11	35640143	35640386	Ac	Typical	7694	120.94	2	ENSG00000179431	FJX1	proximal2
chr11	36277843	36278096	Me	Typical	24076	50.3703	1	ENSG00000179431	FJX1	distal1
chr11	36283459	36286220	Me	Typical	10698	209.595	1	ENSG00000179431	FJX1	distal1
chr11	45104259	45105223	Me	Typical	26223	31.0687	1	ENSG00000085117	CD82	distal1
chr11	45104259	45105223	Me	Typical	26223	31.0687	1	ENSG00000019485	PRDM11	proximal1
chr11	45113071	45117840	Me	Typical	3424	683.481	2	ENSG00000085117	CD82	distal1
chr11	45113071	45117840	Me	Typical	3424	683.481	2	ENSG00000019485	PRDM11	proximal2
chr11	45120539	45121380	Me	Typical	14005	141.13	1	ENSG00000085117	CD82	distal1
chr11	45120539	45121380	Me	Typical	14005	141.13	1	ENSG00000019485	PRDM11	proximal1
chr11	45325187	45327365	Me	Typical	5533	459.063	1	ENSG00000175274	TP53I11	distal1
chr11	45336436	45336819	Me	Typical	22372	62.2573	1	ENSG00000175274	TP53I11	distal1
chr11	45343500	45344831	Me	Typical	11196	196.025	1	ENSG00000175274	TP53I11	distal1
chr11	45348891	45349144	Me	Typical	25193	42.0327	1	ENSG00000175274	TP53I11	distal1
chr11	56891369	56896142	Me	Typical	3485	673.92	1	ENSG00000134817	APLNR	distal1
chr11	56999523	57004654	Me	Typical	2641	823.209	2	ENSG00000134817	APLNR	proximal2
chr11	57018296	57022537	Me	Typical	6161	412.963	1	ENSG00000134817	APLNR	proximal1
chr11	57405870	57406459	Ac	Typical	1949	546.56	1	ENSG00000156587	UBE2L6	distal1
chr11	61717584	61717988	Ac	Typical	8176	60.3338	1	ENSG00000167995	BEST1	proximal1
chr11	62667494	62671676	Me	Typical	4530	546.443	1	ENSG00000149452	SLC22A8	distal1
chr11	66494858	66495589	Ac	Typical	1792	573.85	1	ENSG00000173898	SPTBN2	proximal1
chr11	66494858	66495589	Ac	Typical	1792	573.85	1	ENSG00000173227	SYT12	distal1
chr11	69511004	69511763	Me	Typical	26789	23.2291	1	ENSG00000168040	FADD	distal1
chr11	69511004	69511763	Me	Typical	26789	23.2291	1	ENSG00000162344	FGF19	proximal1
chr11	70034131	70035901	Me	Typical	15761	117.23	1	ENSG00000168040	FADD	proximal1
chr11	70034131	70035901	Me	Typical	15761	117.23	1	ENSG00000162344	FGF19	distal1
chr11	70049450	70050023	Ac	Typical	2103	522.065	1	ENSG00000168040	FADD	proximal1
chr11	70049450	70050023	Ac	Typical	2103	522.065	1	ENSG00000162344	FGF19	distal1
chr11	71259706	71259959	Me	Typical	20106	78.2463	1	ENSG00000196224	KRTAP5-3	distal1
chr11	71259706	71259959	Me	Typical	20106	78.2463	1	ENSG00000241598	KRTAP5-4	distal1
chr11	71259706	71259959	Me	Typical	20106	78.2463	1	ENSG00000254997	KRTAP5-9	proximal1
chr11	71272942	71275312	Me	Typical	8660	281.463	1	ENSG00000196224	KRTAP5-3	distal1
chr11	71272942	71275312	Me	Typical	8660	281.463	1	ENSG00000241598	KRTAP5-4	distal1
chr11	71272942	71275312	Me	Typical	8660	281.463	1	ENSG00000254997	KRTAP5-9	proximal1
chr11	86515656	86516191	Me	Typical	24770	45.4607	1	ENSG00000150687	PRSS23	proximal1
chr11	86524889	86527010	Me	Typical	10520	214.324	1	ENSG00000150687	PRSS23	proximal1
chr11	94226671	94226919	Ac	Typical	7047	157.144	1	ENSG00000168876	ANKRD49	proximal1
chr11	94226671	94226919	Ac	Typical	7047	157.144	1	ENSG00000020922	MRE11A	proximal1
chr11	107463115	107463755	Me	Typical	15101	125.391	1	ENSG00000110675	ELMOD1	proximal1
chr11	107562526	107563703	Me	Typical	21484	68.4945	1	ENSG00000110675	ELMOD1	distal1
chr11	111473218	111473853	Ac	Typical	1806	572.136	2	ENSG00000137713	PPP2R1B	distal1
chr11	111473218	111473853	Ac	Typical	1806	572.136	2	ENSG00000170145	SIK2	proximal2
chr11	111636584	111636860	Ac	Typical	7287	144.746	1	ENSG00000137713	PPP2R1B	proximal1
chr11	111636584	111636860	Ac	Typical	7287	144.746	1	ENSG00000170145	SIK2	distal1
chr11	117699826	117700843	Me	Typical	12360	169.827	2	ENSG00000137648	TMPRSS4	distal1
chr11	117927207	117937989	Me	Typical	1690	1100.47	1	ENSG00000137648	TMPRSS4	proximal1
chr11	117942345	117942970	Me	Typical	19307	84.5375	1	ENSG00000137648	TMPRSS4	proximal1
chr11	117947808	117952418	Me	Typical	3092	741.217	1	ENSG00000137648	TMPRSS4	proximal1
chr11	118272060	118272545	Ac	Typical	3313	384.332	1	ENSG00000167283	ATP5L	proximal1
chr11	124543963	124544215	Ac	Typical	5964	209.743	1	ENSG00000149564	ESAM	distal1
chr11	124543963	124544215	Ac	Typical	5964	209.743	1	ENSG00000064199	SPA17	proximal1
chr11	126851625	126852278	Me	Typical	20990	71.9454	1	ENSG00000149571	KIRREL3	proximal1
chr11	126853547	126853802	Me	Typical	23423	54.8521	1	ENSG00000149571	KIRREL3	proximal1
chr11	126855140	126859676	Me	Typical	2815	786.872	1	ENSG00000149571	KIRREL3	proximal1
chr11	126862303	126863577	Me	Typical	20232	77.2916	1	ENSG00000149571	KIRREL3	proximal1
chr11	126867283	126875192	Me	Typical	799	1715.82	1	ENSG00000149571	KIRREL3	proximal1
chr11	129235947	129236245	Me	Typical	22049	64.6575	1	ENSG00000043039	BARX2	proximal1
chr11	129237883	129247929	Me	Super	304	2675.53	1	ENSG00000043039	BARX2	proximal1
chr11	129602923	129604679	Me	Typical	13732	145.425	1	ENSG00000043039	BARX2	distal1
chr11	130291478	130300834	Me	Super	439	2300.92	2	ENSG00000166106	ADAMTS15	proximal1
chr11	130291478	130300834	Me	Super	439	2300.92	2	ENSG00000134917	ADAMTS8	proximal1
chr11	130308920	130309190	Me	Typical	22145	63.9648	1	ENSG00000166106	ADAMTS15	proximal1
chr12	4006888	4008471	Me	Typical	13191	153.854	1	ENSG00000118971	CCND2	distal1
chr12	4013477	4014525	Me	Typical	20763	73.5029	1	ENSG00000118971	CCND2	distal1
chr12	4097630	4112218	Me	Typical	1274	1296.6	1	ENSG00000118971	CCND2	distal1
chr12	4371216	4385034	Me	Super	118	4037.79	2	ENSG00000118971	CCND2	proximal2
chr12	4500977	4504386	Me	Typical	5568	456.599	1	ENSG00000111247	RAD51AP1	distal1
chr12	4520897	4527294	Me	Typical	3605	654.921	1	ENSG00000111247	RAD51AP1	distal1
chr12	4647598	4647872	Ac	Typical	4622	284.984	1	ENSG00000111247	RAD51AP1	proximal1
chr12	6937607	6938541	Ac	Typical	1648	600.868	1	ENSG00000250510	GPR162	proximal1
chr12	6937607	6938541	Ac	Typical	1648	600.868	1	ENSG00000089692	LAG3	distal1
chr12	6937607	6938541	Ac	Typical	1648	600.868	1	ENSG00000110811	LEPREL2	proximal1
chr12	9203870	9205145	Me	Typical	15028	126.479	1	ENSG00000166532	RIMKLB	distal1
chr12	12869661	12870036	Ac	Typical	3025	414.308	1	ENSG00000111276	CDKN1B	proximal1
chr12	12870376	12870799	Ac	Typical	3028	414.22	1	ENSG00000111276	CDKN1B	proximal1
chr12	16325852	16326311	Me	Typical	19324	84.4517	1	ENSG00000008394	MGST1	distal1
chr12	26254391	26255343	Me	Typical	9942	233.468	1	ENSG00000123096	SSPN	proximal1
chr12	26274446	26277974	Me	Typical	2822	786.149	1	ENSG00000123096	SSPN	proximal1
chr12	32908395	32908753	Ac	Typical	5512	232.588	1	ENSG00000139131	YARS2	proximal1
chr12	32913841	32916501	Me	Typical	5967	425.581	1	ENSG00000139131	YARS2	proximal1
chr12	33080154	33080653	Me	Typical	20767	73.4785	1	ENSG00000139131	YARS2	distal1
chr12	46765428	46766498	Ac	Typical	587	954.772	1	ENSG00000134294	SLC38A2	proximal1
chr12	50364152	50365238	Me	Typical	24415	47.936	1	ENSG00000086159	AQP6	proximal1
chr12	50364152	50365238	Me	Typical	24415	47.936	1	ENSG00000110881	ASIC1	distal1
chr12	50898854	50899302	Ac	Typical	3122	404.02	1	ENSG00000066084	DIP2B	proximal1
chr12	52758431	52758725	Me	Typical	22660	60.2303	1	ENSG00000135443	KRT85	proximal1
chr12	52759784	52762859	Me	Typical	2985	758.932	2	ENSG00000135443	KRT85	proximal2
chr12	52771309	52773412	Me	Typical	9893	235.313	1	ENSG00000135443	KRT85	proximal1
chr12	52981000	52981867	Me	Typical	20620	74.4915	1	ENSG00000170486	KRT72	proximal1
chr12	52992647	52992913	Me	Typical	24402	48.0404	1	ENSG00000170486	KRT72	proximal1
chr12	52994866	52995129	Me	Typical	22737	59.6422	1	ENSG00000170486	KRT72	proximal1
chr12	53251784	53255251	Me	Typical	8062	307.625	2	ENSG00000170486	KRT72	distal1
chr12	53267712	53268019	Ac	Typical	6445	186.127	2	ENSG00000170486	KRT72	distal1
chr12	54389420	54389801	Ac	Typical	5781	219.763	2	ENSG00000139572	GPR84	distal1
chr12	54389420	54389801	Ac	Typical	5781	219.763	2	ENSG00000180818	HOXC10	proximal1
chr12	54389420	54389801	Ac	Typical	5781	219.763	2	ENSG00000197757	HOXC6	proximal2
chr12	54389420	54389801	Ac	Typical	5781	219.763	2	ENSG00000180806	HOXC9	proximal2
chr12	54392591	54393643	Me	Typical	16127	113.314	1	ENSG00000139572	GPR84	distal1
chr12	54392591	54393643	Me	Typical	16127	113.314	1	ENSG00000180818	HOXC10	proximal1
chr12	54392591	54393643	Me	Typical	16127	113.314	1	ENSG00000197757	HOXC6	proximal1
chr12	54392591	54393643	Me	Typical	16127	113.314	1	ENSG00000180806	HOXC9	proximal1
chr12	54597496	54600327	Me	Typical	4369	562.736	1	ENSG00000197757	HOXC6	distal1
chr12	54597496	54600327	Me	Typical	4369	562.736	1	ENSG00000180806	HOXC9	distal1
chr12	57382021	57382508	Me	Typical	18471	90.842	1	ENSG00000166856	GPR182	proximal1
chr12	62996211	62997426	Ac	Super	163	1497.47	2	ENSG00000196935	SRGAP1	distal1
chr12	71814909	71817079	Me	Typical	10488	215.231	1	ENSG00000080371	RAB21	distal1
chr12	72148636	72149085	Ac	Typical	2115	520.28	1	ENSG00000080371	RAB21	proximal1
chr12	86249089	86250174	Me	Typical	22956	58.0483	1	ENSG00000133636	NTS	proximal1
chr12	93964829	93965142	Ac	Typical	3149	401.503	1	ENSG00000120833	SOCS2	proximal1
chr12	93965578	93966044	Ac	Typical	4360	302.25	1	ENSG00000120833	SOCS2	proximal1
chr12	93966442	93966794	Ac	Typical	6499	183.879	1	ENSG00000120833	SOCS2	proximal1
chr12	94136240	94136686	Ac	Typical	4238	310.527	1	ENSG00000120833	SOCS2	distal1
chr12	95931262	95936802	Me	Typical	5100	494.268	1	ENSG00000136014	USP44	proximal1
chr12	95942178	95943453	Me	Typical	11279	194.18	1	ENSG00000136014	USP44	proximal1
chr12	96466951	96468393	Me	Typical	9267	255.996	2	ENSG00000188596	C12orf55	distal1
chr12	96881259	96882303	Me	Typical	20655	74.2118	1	ENSG00000188596	C12orf55	proximal1
chr12	106532943	106533496	Ac	Typical	1761	578.81	1	ENSG00000074590	NUAK1	proximal1
chr12	108154437	108154901	Ac	Typical	5883	213.904	1	ENSG00000187855	ASCL4	proximal1
chr12	108154437	108154901	Ac	Typical	5883	213.904	1	ENSG00000110851	PRDM4	proximal1
chr12	108160459	108161563	Me	Typical	16680	107.46	1	ENSG00000187855	ASCL4	proximal1
chr12	108160459	108161563	Me	Typical	16680	107.46	1	ENSG00000110851	PRDM4	proximal1
chr12	108167434	108172575	Me	Typical	2802	790.212	1	ENSG00000187855	ASCL4	proximal1
chr12	108167434	108172575	Me	Typical	2802	790.212	1	ENSG00000110851	PRDM4	proximal1
chr12	108274815	108277914	Me	Typical	9570	246.599	2	ENSG00000187855	ASCL4	distal1
chr12	108274815	108277914	Me	Typical	9570	246.599	2	ENSG00000110851	PRDM4	distal1
chr12	108287041	108292981	Me	Typical	9482	249.013	2	ENSG00000187855	ASCL4	distal1
chr12	108287041	108292981	Me	Typical	9482	249.013	2	ENSG00000110851	PRDM4	distal1
chr12	108954593	108955275	Ac	Typical	1879	558.561	1	ENSG00000189046	ALKBH2	distal1
chr12	108954593	108955275	Ac	Typical	1879	558.561	1	ENSG00000136003	ISCU	proximal1
chr12	108954593	108955275	Ac	Typical	1879	558.561	1	ENSG00000075856	SART3	proximal1
chr12	108954593	108955275	Ac	Typical	1879	558.561	1	ENSG00000076248	UNG	distal1
chr12	108956392	108957019	Ac	Typical	801	842.471	1	ENSG00000189046	ALKBH2	distal1
chr12	108956392	108957019	Ac	Typical	801	842.471	1	ENSG00000136003	ISCU	proximal1
chr12	108956392	108957019	Ac	Typical	801	842.471	1	ENSG00000075856	SART3	proximal1
chr12	108956392	108957019	Ac	Typical	801	842.471	1	ENSG00000076248	UNG	distal1
chr12	108970709	108971052	Me	Typical	23508	54.2197	1	ENSG00000189046	ALKBH2	distal1
chr12	108970709	108971052	Me	Typical	23508	54.2197	1	ENSG00000136003	ISCU	proximal1
chr12	108970709	108971052	Me	Typical	23508	54.2197	1	ENSG00000075856	SART3	proximal1
chr12	108970709	108971052	Me	Typical	23508	54.2197	1	ENSG00000076248	UNG	distal1
chr12	109535451	109535705	Ac	Typical	4392	299.936	1	ENSG00000189046	ALKBH2	proximal1
chr12	109535451	109535705	Ac	Typical	4392	299.936	1	ENSG00000136003	ISCU	distal1
chr12	109535451	109535705	Ac	Typical	4392	299.936	1	ENSG00000075856	SART3	distal1
chr12	109535451	109535705	Ac	Typical	4392	299.936	1	ENSG00000076248	UNG	proximal1
chr12	113482518	113483378	Me	Typical	16475	109.58	1	ENSG00000123064	DDX54	distal1
chr12	113482518	113483378	Me	Typical	16475	109.58	1	ENSG00000135144	DTX1	proximal1
chr12	113482518	113483378	Me	Typical	16475	109.58	1	ENSG00000139405	RITA1	distal1
chr12	113488379	113488634	Me	Typical	21485	68.4903	1	ENSG00000123064	DDX54	distal1
chr12	113488379	113488634	Me	Typical	21485	68.4903	1	ENSG00000135144	DTX1	proximal1
chr12	113488379	113488634	Me	Typical	21485	68.4903	1	ENSG00000139405	RITA1	distal1
chr12	113489917	113495568	Me	Typical	1874	1034.64	1	ENSG00000123064	DDX54	distal1
chr12	113489917	113495568	Me	Typical	1874	1034.64	1	ENSG00000135144	DTX1	proximal1
chr12	113489917	113495568	Me	Typical	1874	1034.64	1	ENSG00000139405	RITA1	distal1
chr12	113498219	113501282	Me	Typical	7824	318.701	1	ENSG00000123064	DDX54	distal1
chr12	113498219	113501282	Me	Typical	7824	318.701	1	ENSG00000135144	DTX1	proximal1
chr12	113498219	113501282	Me	Typical	7824	318.701	1	ENSG00000139405	RITA1	distal1
chr12	113622860	113623749	Ac	Super	353	1166.78	1	ENSG00000123064	DDX54	proximal1
chr12	113622860	113623749	Ac	Super	353	1166.78	1	ENSG00000135144	DTX1	distal1
chr12	113622860	113623749	Ac	Super	353	1166.78	1	ENSG00000139405	RITA1	proximal1
chr12	118809316	118810638	Ac	Typical	1642	602.051	1	ENSG00000111707	SUDS3	proximal1
chr12	118809316	118810638	Ac	Typical	1642	602.051	1	ENSG00000135090	TAOK3	proximal1
chr12	118814055	118814778	Ac	Typical	977	774.152	1	ENSG00000111707	SUDS3	proximal1
chr12	118814055	118814778	Ac	Typical	977	774.152	1	ENSG00000135090	TAOK3	proximal1
chr12	123237428	123238114	Ac	Typical	1516	625.9	1	ENSG00000139726	DENR	proximal1
chr13	20766665	20766934	Ac	Typical	7991	96.6473	2	ENSG00000165474	GJB2	proximal2
chr13	20766665	20766934	Ac	Typical	7991	96.6473	2	ENSG00000132953	XPO4	distal1
chr13	20767265	20770479	Me	Typical	3445	679.362	2	ENSG00000165474	GJB2	proximal2
chr13	20767265	20770479	Me	Typical	3445	679.362	2	ENSG00000132953	XPO4	distal1
chr13	21476400	21477352	Ac	Typical	698	901.229	1	ENSG00000165474	GJB2	distal1
chr13	21476400	21477352	Ac	Typical	698	901.229	1	ENSG00000132953	XPO4	proximal1
chr13	21714840	21715169	Ac	Typical	6073	204.255	1	ENSG00000150459	SAP18	proximal1
chr13	24073316	24074074	Me	Typical	26539	27.3359	1	ENSG00000027001	MIPEP	distal1
chr13	24474981	24477853	Me	Typical	6025	421.714	1	ENSG00000027001	MIPEP	proximal1
chr13	27531877	27532134	Me	Typical	27555	0.796984	1	ENSG00000165556	CDX2	distal1
chr13	28527837	28528089	Ac	Typical	6656	176.354	1	ENSG00000165556	CDX2	proximal1
chr13	28540631	28542796	Me	Typical	7652	326.779	1	ENSG00000165556	CDX2	proximal1
chr13	28551615	28556504	Me	Typical	2386	887.3	1	ENSG00000183463	URAD	proximal1
chr13	39647472	39649785	Me	Typical	22128	64.1224	1	ENSG00000183722	LHFP	distal1
chr13	40177029	40177789	Ac	Typical	2917	424.346	2	ENSG00000183722	LHFP	proximal2
chr13	50570626	50570890	Ac	Typical	5887	213.804	2	ENSG00000136104	RNASEH2B	distal1
chr13	50570626	50570890	Ac	Typical	5887	213.804	2	ENSG00000204977	TRIM13	proximal2
chr13	50571234	50571631	Ac	Typical	3077	409.116	2	ENSG00000136104	RNASEH2B	distal1
chr13	50571234	50571631	Ac	Typical	3077	409.116	2	ENSG00000204977	TRIM13	proximal2
chr13	51483889	51484871	Ac	Super	206	1385.82	1	ENSG00000136104	RNASEH2B	proximal1
chr13	51483889	51484871	Ac	Super	206	1385.82	1	ENSG00000204977	TRIM13	distal1
chr13	51638179	51639311	Me	Typical	12677	163.476	2	ENSG00000204977	TRIM13	distal1
chr13	51648838	51650035	Me	Typical	18262	92.6942	2	ENSG00000204977	TRIM13	distal1
chr13	52377911	52378435	Ac	Typical	1758	579.053	1	ENSG00000102796	DHRS12	proximal1
chr13	53198117	53198462	Ac	Typical	6922	162.9	1	ENSG00000136108	CKAP2	distal1
chr13	53198117	53198462	Ac	Typical	6922	162.9	1	ENSG00000139675	HNRNPA1L2	proximal1
chr13	95254243	95254547	Ac	Typical	7243	146.909	1	ENSG00000152749	GPR180	proximal1
chr13	110438382	110438888	Ac	Typical	3712	352.51	1	ENSG00000185950	IRS2	proximal1
chr13	110439457	110439688	Ac	Typical	7933	101.933	1	ENSG00000185950	IRS2	proximal1
chr13	110440150	110442747	Me	Typical	10640	211.152	1	ENSG00000185950	IRS2	proximal1
chr13	110448223	110449390	Me	Typical	13745	145.122	1	ENSG00000185950	IRS2	proximal1
chr14	21422581	21425280	Me	Typical	6004	423.084	1	ENSG00000214274	ANG	distal1
chr14	21422581	21425280	Me	Typical	6004	423.084	1	ENSG00000258818	RNASE4	distal1
chr14	21434632	21437197	Me	Typical	5106	493.69	2	ENSG00000214274	ANG	distal1
chr14	21434632	21437197	Me	Typical	5106	493.69	2	ENSG00000258818	RNASE4	distal1
chr14	23450206	23451148	Ac	Typical	1539	621.193	1	ENSG00000129474	AJUBA	proximal1
chr14	24809908	24811726	Me	Typical	12424	168.246	1	ENSG00000139899	CBLN3	distal1
chr14	24813280	24817331	Me	Typical	6404	397.356	1	ENSG00000139899	CBLN3	distal1
chr14	24818744	24821755	Me	Typical	6259	406.424	1	ENSG00000139899	CBLN3	distal1
chr14	50998587	50999287	Ac	Typical	1413	649.723	1	ENSG00000198513	ATL1	proximal1
chr14	65878775	65879023	Ac	Typical	7513	132.76	1	ENSG00000033170	FUT8	proximal1
chr14	66294548	66295526	Me	Typical	16305	111.491	1	ENSG00000033170	FUT8	distal1
chr14	67899243	67904351	Me	Typical	6299	403.925	1	ENSG00000100558	PLEK2	proximal1
chr14	67899243	67904351	Me	Typical	6299	403.925	1	ENSG00000072042	RDH11	distal1
chr14	67899243	67904351	Me	Typical	6299	403.925	1	ENSG00000139988	RDH12	distal1
chr14	70078525	70078889	Ac	Typical	5572	228.893	1	ENSG00000100647	KIAA0247	proximal1
chr14	70078525	70078889	Ac	Typical	5572	228.893	1	ENSG00000100650	SRSF5	distal1
chr14	70179265	70180415	Ac	Typical	825	831.686	1	ENSG00000100647	KIAA0247	distal1
chr14	70179265	70180415	Ac	Typical	825	831.686	1	ENSG00000100650	SRSF5	proximal1
chr14	72986286	72988412	Me	Typical	9125	261.48	1	ENSG00000205683	DPF3	distal1
chr14	72992959	73008391	Me	Typical	1008	1514.67	1	ENSG00000205683	DPF3	distal1
chr14	75393013	75397770	Me	Typical	14225	137.965	2	ENSG00000198208	RPS6KL1	proximal2
chr14	81636513	81636747	Ac	Typical	7930	102.75	1	ENSG00000100629	CEP128	distal1
chr14	101351018	101351635	Me	Typical	15632	118.976	2	ENSG00000254656	RTL1	proximal2
chr14	101369668	101373246	Me	Typical	3316	701.455	2	ENSG00000254656	RTL1	proximal2
chr14	103550394	103551072	Me	Typical	14471	134.37	1	ENSG00000205436	EXOC3L4	proximal1
chr14	103567858	103571264	Me	Typical	2730	804.778	1	ENSG00000205436	EXOC3L4	proximal1
chr14	103760539	103760837	Me	Typical	23777	52.3136	1	ENSG00000205436	EXOC3L4	distal1
chr14	106928272	106928764	Me	Typical	18901	87.4475	1	ENSG00000232216	IGHV3-43	proximal1
chr15	37387519	37387896	Ac	Typical	5732	222.058	1	ENSG00000134138	MEIS2	proximal1
chr15	37389930	37390237	Ac	Typical	6817	167.976	1	ENSG00000134138	MEIS2	proximal1
chr15	37390876	37391485	Ac	Typical	4304	306.467	1	ENSG00000134138	MEIS2	proximal1
chr15	39863512	39864506	Me	Typical	15920	115.473	1	ENSG00000137801	THBS1	proximal1
chr15	39865996	39866356	Me	Typical	20020	78.8042	1	ENSG00000137801	THBS1	proximal1
chr15	39868030	39868635	Me	Typical	13420	150.551	1	ENSG00000137801	THBS1	proximal1
chr15	39869732	39871159	Me	Typical	11803	181.517	1	ENSG00000137801	THBS1	proximal1
chr15	39873287	39874808	Me	Typical	10366	218.866	1	ENSG00000137801	THBS1	proximal1
chr15	41458419	41459469	Me	Typical	16783	106.551	1	ENSG00000128917	DLL4	distal1
chr15	45458672	45459444	Ac	Typical	1009	760.988	2	ENSG00000171766	GATM	distal1
chr15	45458672	45459444	Ac	Typical	1009	760.988	2	ENSG00000171763	SPATA5L1	distal1
chr15	45458672	45459444	Ac	Typical	1009	760.988	2	ENSG00000137767	SQRDL	distal1
chr15	45694730	45695712	Ac	Typical	1020	757.891	1	ENSG00000171766	GATM	proximal1
chr15	45694730	45695712	Ac	Typical	1020	757.891	1	ENSG00000171763	SPATA5L1	proximal1
chr15	58556293	58558241	Me	Typical	13427	150.409	1	ENSG00000137845	ADAM10	distal1
chr15	58571873	58573823	Me	Typical	10381	218.523	1	ENSG00000137845	ADAM10	distal1
chr15	59041110	59041865	Ac	Typical	1956	545.895	1	ENSG00000137845	ADAM10	proximal1
chr15	65476696	65477707	Ac	Super	329	1199.76	1	ENSG00000166855	CLPX	proximal1
chr15	65476696	65477707	Ac	Super	329	1199.76	1	ENSG00000138617	PARP16	distal1
chr15	65578589	65579035	Ac	Typical	2082	525.2	1	ENSG00000166855	CLPX	distal1
chr15	65578589	65579035	Ac	Typical	2082	525.2	1	ENSG00000138617	PARP16	proximal1
chr15	65588095	65588385	Ac	Typical	1874	559.678	1	ENSG00000166855	CLPX	distal1
chr15	65588095	65588385	Ac	Typical	1874	559.678	1	ENSG00000138617	PARP16	proximal1
chr15	65596738	65597009	Ac	Typical	5753	221	1	ENSG00000166855	CLPX	distal1
chr15	65596738	65597009	Ac	Typical	5753	221	1	ENSG00000138617	PARP16	proximal1
chr15	68109941	68119677	Me	Super	38	6205.1	1	ENSG00000188779	SKOR1	proximal1
chr15	68124719	68125562	Me	Typical	11386	191.212	2	ENSG00000188779	SKOR1	proximal1
chr15	73075583	73076030	Ac	Typical	515	1006.94	1	ENSG00000159322	ADPGK	proximal1
chr15	73076261	73076639	Ac	Typical	5368	240.451	1	ENSG00000159322	ADPGK	proximal1
chr15	73976567	73977583	Ac	Super	369	1140.69	1	ENSG00000103855	CD276	proximal1
chr15	74351081	74356801	Me	Typical	3766	634.158	1	ENSG00000159289	GOLGA6A	proximal1
chr15	74351081	74356801	Me	Typical	3766	634.158	1	ENSG00000140478	GOLGA6D	distal1
chr15	74724144	74725513	Me	Typical	6242	407.456	2	ENSG00000138623	SEMA7A	proximal1
chr15	75229889	75230320	Ac	Typical	1322	672.338	1	ENSG00000178741	COX5A	proximal1
chr15	75229889	75230320	Ac	Typical	1322	672.338	1	ENSG00000178718	RPP25	proximal1
chr15	75229889	75230320	Ac	Typical	1322	672.338	1	ENSG00000198794	SCAMP5	proximal1
chr15	75235050	75235492	Me	Typical	25160	42.2591	1	ENSG00000178741	COX5A	proximal1
chr15	75235050	75235492	Me	Typical	25160	42.2591	1	ENSG00000178718	RPP25	proximal1
chr15	75235050	75235492	Me	Typical	25160	42.2591	1	ENSG00000198794	SCAMP5	proximal1
chr15	75315952	75316632	Ac	Super	251	1310.07	1	ENSG00000138621	PPCDC	proximal1
chr15	75588668	75589108	Me	Typical	22883	58.5648	1	ENSG00000159289	GOLGA6A	distal1
chr15	75588668	75589108	Me	Typical	22883	58.5648	1	ENSG00000140478	GOLGA6D	proximal1
chr15	75596756	75598330	Me	Typical	5978	424.848	1	ENSG00000159289	GOLGA6A	distal1
chr15	75596756	75598330	Me	Typical	5978	424.848	1	ENSG00000140478	GOLGA6D	proximal1
chr15	78251154	78262821	Me	Typical	1599	1142.59	1	ENSG00000103740	ACSBG1	distal1
chr15	78273495	78274047	Me	Typical	27489	3.88681	1	ENSG00000103740	ACSBG1	distal1
chr15	80188824	80189822	Ac	Super	190	1412.73	1	ENSG00000136371	MTHFS	proximal1
chr15	81071773	81076914	Me	Super	450	2281.96	2	ENSG00000103888	KIAA1199	proximal2
chr15	81293325	81294576	Ac	Super	185	1424.69	1	ENSG00000140406	MESDC1	proximal1
chr15	81293325	81294576	Ac	Super	185	1424.69	1	ENSG00000117899	MESDC2	proximal1
chr15	81542604	81565723	Me	Super	283	2737.44	1	ENSG00000140406	MESDC1	distal1
chr15	81542604	81565723	Me	Super	283	2737.44	1	ENSG00000117899	MESDC2	distal1
chr15	81572085	81581714	Me	Typical	1205	1354.89	3	ENSG00000140406	MESDC1	distal1
chr15	81572085	81581714	Me	Typical	1205	1354.89	3	ENSG00000117899	MESDC2	distal1
chr15	83679875	83680300	Ac	Typical	3360	380.049	1	ENSG00000140600	SH3GL3	distal1
chr15	84101596	84103401	Me	Typical	11540	187.833	3	ENSG00000140600	SH3GL3	proximal1
chr15	89459954	89461353	Me	Typical	10059	229.78	1	ENSG00000140545	MFGE8	proximal1
chr15	90293639	90294032	Ac	Typical	5825	217.094	1	ENSG00000182054	IDH2	distal1
chr15	90293639	90294032	Ac	Typical	5825	217.094	1	ENSG00000166823	MESP1	proximal1
chr15	90645216	90645632	Ac	Typical	4526	290.592	1	ENSG00000182054	IDH2	proximal1
chr15	90645216	90645632	Ac	Typical	4526	290.592	1	ENSG00000166823	MESP1	distal1
chr15	98717793	98718910	Me	Typical	23217	56.1297	1	ENSG00000140450	ARRDC4	distal1
chr15	101834900	101835304	Ac	Typical	3951	333.602	1	ENSG00000131876	SNRPA1	proximal1
chr15	101834900	101835304	Ac	Typical	3951	333.602	1	ENSG00000184277	TM2D3	distal1
chr15	102192059	102192463	Ac	Typical	4043	324.687	1	ENSG00000131876	SNRPA1	distal1
chr15	102192059	102192463	Ac	Typical	4043	324.687	1	ENSG00000184277	TM2D3	proximal1
chr15	102192785	102193194	Ac	Typical	4832	272.476	1	ENSG00000131876	SNRPA1	distal1
chr15	102192785	102193194	Ac	Typical	4832	272.476	1	ENSG00000184277	TM2D3	proximal1
chr16	2057310	2057636	Ac	Typical	8158	64.8292	1	ENSG00000183971	NPW	proximal1
chr16	2057310	2057636	Ac	Typical	8158	64.8292	1	ENSG00000008710	PKD1	distal1
chr16	2057310	2057636	Ac	Typical	8158	64.8292	1	ENSG00000167964	RAB26	distal1
chr16	2057310	2057636	Ac	Typical	8158	64.8292	1	ENSG00000167962	ZNF598	proximal1
chr16	2059200	2059649	Ac	Typical	3508	369.765	1	ENSG00000183971	NPW	proximal1
chr16	2059200	2059649	Ac	Typical	3508	369.765	1	ENSG00000008710	PKD1	distal1
chr16	2059200	2059649	Ac	Typical	3508	369.765	1	ENSG00000167964	RAB26	distal1
chr16	2059200	2059649	Ac	Typical	3508	369.765	1	ENSG00000167962	ZNF598	proximal1
chr16	2059939	2060813	Ac	Typical	2523	467.215	1	ENSG00000183971	NPW	proximal1
chr16	2059939	2060813	Ac	Typical	2523	467.215	1	ENSG00000008710	PKD1	distal1
chr16	2059939	2060813	Ac	Typical	2523	467.215	1	ENSG00000167964	RAB26	distal1
chr16	2059939	2060813	Ac	Typical	2523	467.215	1	ENSG00000167962	ZNF598	proximal1
chr16	14014198	14014489	Ac	Typical	7129	153.205	1	ENSG00000175595	ERCC4	proximal1
chr16	22308788	22309494	Ac	Typical	1543	620.673	1	ENSG00000103319	EEF2K	distal1
chr16	22308788	22309494	Ac	Typical	1543	620.673	1	ENSG00000058600	POLR3E	proximal1
chr16	24265866	24267421	Me	Typical	7997	310.51	1	ENSG00000006116	CACNG3	proximal1
chr16	31464590	31464904	Ac	Typical	7623	126.218	1	ENSG00000140691	ARMC5	proximal1
chr16	31464590	31464904	Ac	Typical	7623	126.218	1	ENSG00000197302	ZNF720	distal1
chr16	31464590	31464904	Ac	Typical	7623	126.218	1	ENSG00000176723	ZNF843	proximal1
chr16	31469885	31470217	Ac	Typical	7777	114.479	1	ENSG00000140691	ARMC5	proximal1
chr16	31469885	31470217	Ac	Typical	7777	114.479	1	ENSG00000197302	ZNF720	distal1
chr16	31469885	31470217	Ac	Typical	7777	114.479	1	ENSG00000176723	ZNF843	proximal1
chr16	31470780	31471090	Ac	Typical	2099	522.782	1	ENSG00000140691	ARMC5	proximal1
chr16	31470780	31471090	Ac	Typical	2099	522.782	1	ENSG00000197302	ZNF720	distal1
chr16	31470780	31471090	Ac	Typical	2099	522.782	1	ENSG00000176723	ZNF843	proximal1
chr16	31711972	31712301	Ac	Typical	5526	231.814	1	ENSG00000140691	ARMC5	distal1
chr16	31711972	31712301	Ac	Typical	5526	231.814	1	ENSG00000197302	ZNF720	proximal1
chr16	31711972	31712301	Ac	Typical	5526	231.814	1	ENSG00000176723	ZNF843	distal1
chr16	31724701	31725241	Ac	Typical	2333	491.86	1	ENSG00000140691	ARMC5	distal1
chr16	31724701	31725241	Ac	Typical	2333	491.86	1	ENSG00000197302	ZNF720	proximal1
chr16	31724701	31725241	Ac	Typical	2333	491.86	1	ENSG00000176723	ZNF843	distal1
chr16	31872845	31877231	Me	Typical	8765	276.072	1	ENSG00000099377	HSD3B7	distal1
chr16	31872845	31877231	Me	Typical	8765	276.072	1	ENSG00000185947	ZNF267	proximal1
chr16	31885168	31885588	Ac	Typical	2884	428.113	1	ENSG00000099377	HSD3B7	distal1
chr16	31885168	31885588	Ac	Typical	2884	428.113	1	ENSG00000185947	ZNF267	proximal1
chr16	50402340	50402947	Ac	Typical	852	818.755	1	ENSG00000166164	BRD7	proximal1
chr16	53582922	53583246	Me	Typical	21886	65.7274	1	ENSG00000177508	IRX3	distal1
chr16	66429953	66430337	Me	Typical	26777	23.4354	1	ENSG00000168748	CA7	distal1
chr16	66878262	66881142	Me	Typical	2315	903.138	1	ENSG00000168748	CA7	proximal1
chr16	75229640	75232335	Me	Typical	9487	248.792	1	ENSG00000168928	CTRB2	proximal1
chr16	75784300	75786120	Me	Typical	14929	127.759	2	ENSG00000168928	CTRB2	distal1
chr16	75799046	75804518	Me	Typical	17983	95.1833	2	ENSG00000168928	CTRB2	distal1
chr16	77201242	77201847	Me	Typical	20143	77.989	1	ENSG00000103111	MON1B	proximal1
chr16	81069546	81069926	Ac	Typical	4679	281.632	1	ENSG00000166454	ATMIN	proximal1
chr16	81069546	81069926	Ac	Typical	4679	281.632	1	ENSG00000103121	CMC2	proximal1
chr16	81069546	81069926	Ac	Typical	4679	281.632	1	ENSG00000197943	PLCG2	distal1
chr16	82048681	82057983	Me	Typical	1866	1036.92	1	ENSG00000086696	HSD17B2	proximal1
chr16	82259093	82260254	Me	Typical	11504	188.663	1	ENSG00000086696	HSD17B2	distal1
chr16	84996786	85000515	Me	Typical	11749	182.691	3	ENSG00000103187	COTL1	distal1
chr16	85470108	85470576	Ac	Typical	4456	295.595	1	ENSG00000131149	GSE1	distal1
chr16	85645474	85645769	Ac	Typical	5448	236.14	1	ENSG00000131149	GSE1	proximal1
chr16	86600658	86608460	Me	Typical	856	1663.01	1	ENSG00000176692	FOXC2	proximal1
chr16	86600658	86608460	Me	Typical	856	1663.01	1	ENSG00000176678	FOXL1	proximal1
chr16	86623606	86632620	Me	Typical	1093	1444.98	1	ENSG00000176692	FOXC2	proximal1
chr16	86623606	86632620	Me	Typical	1093	1444.98	1	ENSG00000176678	FOXL1	proximal1
chr16	88877971	88878288	Ac	Typical	4916	266.205	1	ENSG00000198931	APRT	proximal1
chr16	88877971	88878288	Ac	Typical	4916	266.205	1	ENSG00000129910	CDH15	distal1
chr16	89242016	89249999	Me	Typical	5183	487.692	1	ENSG00000198931	APRT	distal1
chr16	89242016	89249999	Me	Typical	5183	487.692	1	ENSG00000129910	CDH15	proximal1
chr17	1954192	1955587	Me	Typical	7850	317.421	1	ENSG00000177374	HIC1	proximal1
chr17	5497151	5502163	Me	Typical	3189	724.805	1	ENSG00000091592	NLRP1	proximal1
chr17	5506538	5507266	Me	Typical	18942	87.1734	1	ENSG00000091592	NLRP1	proximal1
chr17	5512537	5521168	Me	Typical	2735	803.351	1	ENSG00000091592	NLRP1	proximal1
chr17	6303189	6317920	Me	Typical	1197	1363.22	2	ENSG00000091592	NLRP1	distal1
chr17	6323393	6323692	Me	Typical	19943	79.4226	2	ENSG00000091592	NLRP1	distal1
chr17	6563332	6565823	Me	Typical	8421	292.189	1	ENSG00000258315	C17orf49	distal1
chr17	6563332	6565823	Me	Typical	8421	292.189	1	ENSG00000108590	MED31	proximal1
chr17	6563332	6565823	Me	Typical	8421	292.189	1	ENSG00000219200	RNASEK	distal1
chr17	6563332	6565823	Me	Typical	8421	292.189	1	ENSG00000161939	RNASEK-C17orf49	distal1
chr17	6571856	6572585	Me	Typical	24867	44.7032	1	ENSG00000258315	C17orf49	distal1
chr17	6571856	6572585	Me	Typical	24867	44.7032	1	ENSG00000108590	MED31	proximal1
chr17	6571856	6572585	Me	Typical	24867	44.7032	1	ENSG00000219200	RNASEK	distal1
chr17	6571856	6572585	Me	Typical	24867	44.7032	1	ENSG00000161939	RNASEK-C17orf49	distal1
chr17	6915661	6916222	Ac	Typical	2702	448.393	1	ENSG00000258315	C17orf49	proximal1
chr17	6915661	6916222	Ac	Typical	2702	448.393	1	ENSG00000108590	MED31	distal1
chr17	6915661	6916222	Ac	Typical	2702	448.393	1	ENSG00000219200	RNASEK	proximal1
chr17	6915661	6916222	Ac	Typical	2702	448.393	1	ENSG00000161939	RNASEK-C17orf49	proximal1
chr17	7992745	7995869	Me	Typical	5040	499.197	1	ENSG00000179477	ALOX12B	proximal1
chr17	8651200	8652336	Me	Typical	25442	39.5504	1	ENSG00000179477	ALOX12B	distal1
chr17	8661455	8665570	Me	Typical	5137	491.249	1	ENSG00000179477	ALOX12B	distal1
chr17	8672131	8673000	Me	Typical	21223	70.3418	1	ENSG00000179477	ALOX12B	distal1
chr17	13503625	13505524	Me	Typical	3805	629.763	1	ENSG00000153976	HS3ST3A1	proximal1
chr17	15168435	15169527	Me	Typical	15367	122.09	1	ENSG00000239704	CDRT4	distal1
chr17	15168435	15169527	Me	Typical	15367	122.09	1	ENSG00000109099	PMP22	proximal1
chr17	15171923	15172921	Me	Typical	12537	166.286	1	ENSG00000239704	CDRT4	distal1
chr17	15171923	15172921	Me	Typical	12537	166.286	1	ENSG00000109099	PMP22	proximal1
chr17	17107435	17107925	Ac	Typical	2820	435.306	1	ENSG00000179598	PLD6	proximal1
chr17	17108629	17109614	Ac	Super	150	1531.06	1	ENSG00000179598	PLD6	proximal1
chr17	17584790	17586816	Ac	Super	247	1313.51	1	ENSG00000108557	RAI1	proximal1
chr17	17597240	17598605	Ac	Super	440	1057.69	1	ENSG00000108557	RAI1	proximal1
chr17	30185929	30186160	Ac	Typical	4674	282.055	1	ENSG00000172301	COPRS	proximal1
chr17	32682667	32683577	Me	Typical	18931	87.2462	1	ENSG00000181374	CCL13	proximal1
chr17	33485579	33497120	Me	Typical	2167	942.522	1	ENSG00000132139	GAS2L2	distal1
chr17	34073112	34076448	Me	Typical	8223	301.379	1	ENSG00000132139	GAS2L2	proximal1
chr17	41784491	41785163	Me	Typical	13933	142.377	1	ENSG00000167941	SOST	distal1
chr17	42276179	42276674	Ac	Typical	4197	313.505	1	ENSG00000087152	ATXN7L3	proximal1
chr17	42276179	42276674	Ac	Typical	4197	313.505	1	ENSG00000108312	UBTF	proximal1
chr17	42277926	42278196	Ac	Typical	7390	139.502	1	ENSG00000087152	ATXN7L3	proximal1
chr17	42277926	42278196	Ac	Typical	7390	139.502	1	ENSG00000108312	UBTF	proximal1
chr17	42296148	42296485	Ac	Typical	4591	286.732	2	ENSG00000087152	ATXN7L3	proximal1
chr17	42296148	42296485	Ac	Typical	4591	286.732	2	ENSG00000108312	UBTF	proximal2
chr17	42296638	42297293	Ac	Typical	2873	429.496	2	ENSG00000087152	ATXN7L3	proximal1
chr17	42296638	42297293	Ac	Typical	2873	429.496	2	ENSG00000108312	UBTF	proximal2
chr17	42390984	42393876	Me	Typical	4109	591.056	1	ENSG00000108312	UBTF	distal1
chr17	46216747	46230499	Me	Super	708	1801.5	1	ENSG00000260027	HOXB7	distal1
chr17	46216747	46230499	Me	Super	708	1801.5	1	ENSG00000170689	HOXB9	distal1
chr17	46241898	46248024	Me	Typical	1907	1026.2	1	ENSG00000260027	HOXB7	distal1
chr17	46241898	46248024	Me	Typical	1907	1026.2	1	ENSG00000170689	HOXB9	distal1
chr17	46395713	46408889	Me	Typical	957	1556.4	1	ENSG00000182742	HOXB4	distal1
chr17	46395713	46408889	Me	Typical	957	1556.4	1	ENSG00000120075	HOXB5	distal1
chr17	46416530	46421533	Me	Typical	2831	784.682	1	ENSG00000182742	HOXB4	distal1
chr17	46416530	46421533	Me	Typical	2831	784.682	1	ENSG00000120075	HOXB5	distal1
chr17	46663316	46667777	Me	Typical	5755	442.288	1	ENSG00000182742	HOXB4	proximal1
chr17	46663316	46667777	Me	Typical	5755	442.288	1	ENSG00000120075	HOXB5	proximal1
chr17	46674696	46675047	Me	Typical	24495	47.3271	1	ENSG00000182742	HOXB4	proximal1
chr17	46674696	46675047	Me	Typical	24495	47.3271	1	ENSG00000120075	HOXB5	proximal1
chr17	46690982	46702817	Me	Super	169	3344.92	1	ENSG00000260027	HOXB7	proximal1
chr17	46690982	46702817	Me	Super	169	3344.92	1	ENSG00000170689	HOXB9	proximal1
chr17	46705211	46707060	Me	Typical	5700	446.552	1	ENSG00000260027	HOXB7	proximal1
chr17	46705211	46707060	Me	Typical	5700	446.552	1	ENSG00000170689	HOXB9	proximal1
chr17	46708319	46708938	Me	Typical	17245	102.133	1	ENSG00000260027	HOXB7	proximal1
chr17	46708319	46708938	Me	Typical	17245	102.133	1	ENSG00000170689	HOXB9	proximal1
chr17	46710081	46711456	Me	Typical	9078	263.156	1	ENSG00000260027	HOXB7	proximal1
chr17	46710081	46711456	Me	Typical	9078	263.156	1	ENSG00000170689	HOXB9	proximal1
chr17	46715356	46715948	Me	Typical	20604	74.6112	1	ENSG00000260027	HOXB7	proximal1
chr17	46715356	46715948	Me	Typical	20604	74.6112	1	ENSG00000170689	HOXB9	proximal1
chr17	46717792	46720845	Me	Typical	2377	890.504	1	ENSG00000260027	HOXB7	proximal1
chr17	46717792	46720845	Me	Typical	2377	890.504	1	ENSG00000170689	HOXB9	proximal1
chr17	46760148	46763945	Me	Typical	10265	222.398	2	ENSG00000159199	ATP5G1	distal1
chr17	47784992	47785537	Ac	Typical	2342	490.918	1	ENSG00000064195	DLX3	distal1
chr17	47784992	47785537	Ac	Typical	2342	490.918	1	ENSG00000121073	SLC35B1	proximal1
chr17	48076954	48087200	Me	Typical	1892	1029.75	1	ENSG00000064195	DLX3	proximal1
chr17	48298102	48304503	Me	Typical	4552	544.722	1	ENSG00000167105	TMEM92	distal1
chr17	53592832	53601173	Me	Typical	2714	808.811	1	ENSG00000141179	PCTP	distal1
chr17	55809451	55809736	Me	Typical	25456	39.4132	1	ENSG00000166329	CCDC182	proximal1
chr17	55820556	55826314	Me	Typical	5518	460.036	1	ENSG00000166329	CCDC182	proximal1
chr17	55936269	55936626	Me	Typical	23460	54.5898	1	ENSG00000181610	MRPS23	proximal1
chr17	56064731	56065869	Ac	Typical	715	890.569	1	ENSG00000136451	VEZF1	proximal1
chr17	56616134	56616445	Me	Typical	18888	87.519	1	ENSG00000108387	SEPT4	proximal1
chr17	56619678	56621988	Me	Typical	5303	476.829	1	ENSG00000108387	SEPT4	proximal1
chr17	58226229	58230092	Me	Typical	1914	1025.39	1	ENSG00000167434	CA4	proximal1
chr17	58232796	58234100	Me	Typical	20363	76.2724	1	ENSG00000167434	CA4	proximal1
chr17	58236659	58238002	Me	Typical	6485	392.174	1	ENSG00000167434	CA4	proximal1
chr17	58242806	58244865	Me	Typical	9242	256.733	1	ENSG00000167434	CA4	proximal1
chr17	61523735	61524352	Ac	Typical	1049	750.384	1	ENSG00000008283	CYB561	proximal1
chr17	61523735	61524352	Ac	Typical	1049	750.384	1	ENSG00000198909	MAP3K3	distal1
chr17	61523735	61524352	Ac	Typical	1049	750.384	1	ENSG00000136463	TACO1	distal1
chr17	61678223	61678736	Ac	Typical	1918	550.882	1	ENSG00000008283	CYB561	distal1
chr17	61678223	61678736	Ac	Typical	1918	550.882	1	ENSG00000198909	MAP3K3	proximal1
chr17	61678223	61678736	Ac	Typical	1918	550.882	1	ENSG00000136463	TACO1	proximal1
chr17	62206788	62207371	Ac	Typical	3329	382.916	1	ENSG00000007312	CD79B	distal1
chr17	62206788	62207371	Ac	Typical	3329	382.916	1	ENSG00000178607	ERN1	proximal1
chr17	62223372	62224111	Ac	Typical	915	796.536	1	ENSG00000007312	CD79B	distal1
chr17	62223372	62224111	Ac	Typical	915	796.536	1	ENSG00000178607	ERN1	proximal1
chr17	71158279	71165948	Me	Super	662	1875.22	1	ENSG00000180616	SSTR2	proximal1
chr17	71188379	71188685	Ac	Typical	7154	151.831	1	ENSG00000166685	COG1	proximal1
chr17	71189353	71189632	Ac	Typical	7226	147.89	1	ENSG00000166685	COG1	proximal1
chr17	72364908	72365401	Me	Typical	15297	122.898	1	ENSG00000257008	GPR142	proximal1
chr17	72449848	72450112	Ac	Typical	7401	138.996	1	ENSG00000257008	GPR142	distal1
chr17	72455977	72456527	Me	Typical	22735	59.6569	1	ENSG00000257008	GPR142	distal1
chr17	75084864	75085206	Ac	Typical	4834	272.277	1	ENSG00000129657	SEC14L1	proximal1
chr17	75244417	75245772	Me	Typical	11558	187.262	2	ENSG00000167889	MGAT5B	distal1
chr17	75244417	75245772	Me	Typical	11558	187.262	2	ENSG00000129657	SEC14L1	distal1
chr17	75533667	75537008	Me	Typical	6052	420.017	1	ENSG00000078687	TNRC6C	distal1
chr18	12376572	12377199	Ac	Typical	840	823.104	1	ENSG00000141385	AFG3L2	proximal1
chr18	12376572	12377199	Ac	Typical	840	823.104	1	ENSG00000128789	PSMG2	distal1
chr18	12376572	12377199	Ac	Typical	840	823.104	1	ENSG00000134278	SPIRE1	distal1
chr18	12657085	12657618	Ac	Typical	3567	364.829	2	ENSG00000141385	AFG3L2	distal1
chr18	12657085	12657618	Ac	Typical	3567	364.829	2	ENSG00000128789	PSMG2	proximal2
chr18	12657085	12657618	Ac	Typical	3567	364.829	2	ENSG00000134278	SPIRE1	proximal2
chr18	13803801	13804811	Me	Typical	21692	67.1218	1	ENSG00000176136	MC5R	proximal1
chr18	13821170	13822702	Me	Typical	16454	109.914	1	ENSG00000176136	MC5R	proximal1
chr18	44229015	44230128	Me	Typical	19484	83.1136	1	ENSG00000167210	LOXHD1	proximal1
chr18	60382625	60383310	Ac	Typical	2127	518.999	1	ENSG00000081913	PHLPP1	proximal1
chr18	60383579	60384512	Ac	Typical	1952	546.26	1	ENSG00000081913	PHLPP1	proximal1
chr18	60986966	60987272	Ac	Typical	7255	146.188	1	ENSG00000171791	BCL2	proximal1
chr18	60987614	60988021	Ac	Typical	4390	299.974	1	ENSG00000171791	BCL2	proximal1
chr18	67872453	67872768	Ac	Typical	7264	145.745	1	ENSG00000176225	RTTN	proximal1
chr19	3865639	3871878	Me	Typical	2176	939.504	1	ENSG00000105278	ZFR2	proximal1
chr19	4198307	4202482	Me	Typical	3198	723.033	1	ENSG00000105278	ZFR2	distal1
chr19	4212372	4215031	Me	Typical	5369	471.991	1	ENSG00000105278	ZFR2	distal1
chr19	6130803	6131528	Me	Typical	17792	96.8643	1	ENSG00000130377	ACSBG2	proximal1
chr19	10513636	10514056	Ac	Typical	5051	257.872	1	ENSG00000105088	OLFM2	distal1
chr19	13824375	13830028	Me	Typical	3496	671.74	1	ENSG00000104957	CCDC130	proximal1
chr19	13885391	13885746	Ac	Typical	5531	231.613	1	ENSG00000037757	MRI1	proximal1
chr19	13885391	13885746	Ac	Typical	5531	231.613	1	ENSG00000187867	PALM3	distal1
chr19	13975872	13976143	Ac	Typical	6676	174.883	2	ENSG00000187556	NANOS3	proximal1
[truncated: 35,934 more rows]
