# Supplementary material for: H3K27me3-rich genomic regions can function as silencers to repress gene expression via chromatin interactions
Source: Nat Commun. 2021 Jan 29;12:719. doi: 10.1038/s41467-021-20940-y (PMC7846766; doi:10.1038/s41467-021-20940-y)
Supplement: Supplementary file 4 — Supplementary Data 2 [file 41467_2021_20940_MOESM4_ESM.xlsx]

## Sheet: Readme
Column specification:
Column name	Column specification	Possible values
chrom	Chromosome of the peak	chr1
start	Start of the peak	1706250
end	End of the peak	1715439
name	Name of the peak	1_._4k_stitched
rank	Rank of the peak among its own peakType	1995
strand	Strandness	.
totalSignal	Total signal of (ChIP - control )	10846.2
peakType	Type of ChIP-seq data	Me (H3K27me3)
isSuper	Whether the peak is super or typical by ROSE	Typical or Super

## Sheet: H1hESC_MRR_typicalH3K27me3
chrom	start	end	name	rank	strand	totalSignal	peakType	isSuper
chr7	26797768	27394323	1_._4k_stitched	1	.	838710	Me	Super
chr7	27116263	27306070	1_._4k_stitched	2	.	835383	Me	Super
chr12	54303179	54577374	1_._4k_stitched	3	.	763117	Me	Super
chr17	46558288	46765945	1_._4k_stitched	4	.	645734	Me	Super
chr22	22233309	23588259	1_._4k_stitched	5	.	594160	Me	Super
chr2	176917497	177074810	1_._4k_stitched	6	.	581913	Me	Super
chr22	22175105	22986098	1_._4k_stitched	7	.	496599	Me	Super
chr15	96850926	96975432	1_._4k_stitched	8	.	247990	Me	Super
chr13	28468953	28571921	1_._4k_stitched	9	.	247109	Me	Super
chr10	102766169	102932733	1_._4k_stitched	10	.	235221	Me	Super
chr15	89896313	89966464	1_._4k_stitched	11	.	230449	Me	Super
chr20	21274180	21797872	1_._4k_stitched	12	.	212404	Me	Super
chr8	11528311	11585151	1_._4k_stitched	13	.	205222	Me	Super
chr19	13083636	13222673	1_._4k_stitched	14	.	203059	Me	Super
chr4	174404201	174475649	1_._4k_stitched	15	.	199328	Me	Super
chr3	147062591	147153588	1_._4k_stitched	16	.	198013	Me	Super
chr17	46775540	46851045	1_._4k_stitched	17	.	196178	Me	Super
chr17	77752184	77832846	1_._4k_stitched	18	.	193046	Me	Super
chr5	92894330	92968643	1_._4k_stitched	19	.	186475	Me	Super
chr8	21871183	22041924	1_._4k_stitched	20	.	185884	Me	Super
chr10	102454983	102529273	1_._4k_stitched	21	.	183386	Me	Super
chr6	108423720	108512405	1_._4k_stitched	22	.	174578	Me	Super
chr2	70916902	71306279	1_._4k_stitched	23	.	173108	Me	Super
chr16	56550994	56727486	1_._4k_stitched	24	.	168685	Me	Super
chr6	10368449	10440544	1_._4k_stitched	25	.	168576	Me	Super
chr4	8850125	8900973	1_._4k_stitched	26	.	166246	Me	Super
chr2	119510895	119648596	1_._4k_stitched	27	.	160228	Me	Super
chr12	115093500	115155453	1_._4k_stitched	28	.	159664	Me	Super
chr6	41304044	41537250	1_._4k_stitched	29	.	158437	Me	Super
chr2	219708032	219783044	1_._4k_stitched	30	.	156910	Me	Super
chr7	96606152	96667096	1_._4k_stitched	31	.	156423	Me	Super
chr2	172932962	172986816	1_._4k_stitched	32	.	153733	Me	Super
chr10	102970068	103003644	1_._4k_stitched	33	.	153112	Me	Super
chr2	223124152	223199053	1_._4k_stitched	34	.	152892	Me	Super
chr7	155234995	155272028	1_._4k_stitched	35	.	150467	Me	Super
chr22	19475976	20317142	1_._4k_stitched	36	.	147204	Me	Super
chr4	4847475	4882144	1_._4k_stitched	37	.	146631	Me	Super
chr16	86499177	86564663	1_._4k_stitched	38	.	146168	Me	Super
chr5	134769041	134932000	1_._4k_stitched	39	.	146103	Me	Super
chr4	13512507	13561095	1_._4k_stitched	40	.	139964	Me	Super
chr7	282457	1868634	1_._4k_stitched	41	.	139206	Me	Super
chr2	71108964	71140335	1_._4k_stitched	42	.	138711	Me	Super
chr10	118876505	118945581	1_._4k_stitched	43	.	136157	Me	Super
chr11	44312194	44378607	1_._4k_stitched	44	.	134103	Me	Super
chr9	100035979	102465473	1_._4k_stitched	45	.	133671	Me	Super
chr10	101267890	101318813	1_._4k_stitched	46	.	129074	Me	Super
chr1	119496637	119561958	1_._4k_stitched	47	.	128494	Me	Super
chr11	31807172	31860950	1_._4k_stitched	48	.	127411	Me	Super
chr12	114829156	114860225	1_._4k_stitched	49	.	127287	Me	Super
chr6	150230667	150400619	1_._4k_stitched	50	.	125988	Me	Super
chr10	119274364	119332015	1_._4k_stitched	51	.	124883	Me	Super
chr7	156788282	156822261	1_._4k_stitched	52	.	124113	Me	Super
chr12	130291251	131785166	1_._4k_stitched	53	.	124038	Me	Super
chr5	172616442	172742407	1_._4k_stitched	54	.	123554	Me	Super
chr14	36946134	37010254	1_._4k_stitched	55	.	123473	Me	Super
chr6	28688601	28808162	2_._4k_stitched	56	.	123305	Me	Super
chr12	49110267	49587467	1_._4k_stitched	57	.	122762	Me	Super
chr7	150319828	151238248	1_._4k_stitched	58	.	122664	Me	Super
chr21	38059195	38088445	1_._4k_stitched	59	.	122006	Me	Super
chr5	134346093	134433653	1_._4k_stitched	60	.	120575	Me	Super
chr1	221038197	221084939	1_._4k_stitched	61	.	120476	Me	Super
chr6	100882545	100929491	1_._4k_stitched	62	.	119852	Me	Super
chr1	46882291	47026201	1_._4k_stitched	63	.	118399	Me	Super
chr5	42979649	43056714	1_._4k_stitched	64	.	118370	Me	Super
chr9	126755407	126788055	1_._4k_stitched	65	.	117939	Me	Super
chr10	8064626	8118124	1_._4k_stitched	66	.	117901	Me	Super
chr14	37093070	37150694	1_._4k_stitched	67	.	117650	Me	Super
chr20	22531442	22577007	1_._4k_stitched	68	.	116536	Me	Super
chr2	219839491	219871656	1_._4k_stitched	69	.	116410	Me	Super
chr1	91160227	91209545	1_._4k_stitched	70	.	115163	Me	Super
chr11	124576012	124642724	1_._4k_stitched	71	.	114959	Me	Super
chr8	23526876	23598766	1_._4k_stitched	72	.	114118	Me	Super
chr16	73044891	73116783	1_._4k_stitched	73	.	113782	Me	Super
chr6	100018678	100079121	1_._4k_stitched	74	.	113570	Me	Super
chr2	45136741	45212409	1_._4k_stitched	75	.	112036	Me	Super
chr1	40050889	40212911	1_._4k_stitched	76	.	111643	Me	Super
chr4	81092584	81145259	1_._4k_stitched	77	.	109702	Me	Super
chr6	1359074	1420042	1_._4k_stitched	78	.	108825	Me	Super
chr4	111520119	111574175	1_._4k_stitched	79	.	107939	Me	Super
chr6	1586527	1640481	1_._4k_stitched	80	.	107499	Me	Super
chr17	17565002	17654727	1_._4k_stitched	81	.	106265	Me	Super
chr12	48094193	48482295	1_._4k_stitched	82	.	105927	Me	Super
chr10	23440993	23504650	1_._4k_stitched	83	.	105915	Me	Super
chr10	77140248	77242681	1_._4k_stitched	84	.	103979	Me	Super
chr9	129367638	129409110	1_._4k_stitched	85	.	103710	Me	Super
chr11	124682675	124778035	1_._4k_stitched	86	.	103530	Me	Super
chr3	128183783	128219272	1_._4k_stitched	87	.	103106	Me	Super
chr21	34367919	34461455	1_._4k_stitched	88	.	102943	Me	Super
chr17	59460537	59504554	1_._4k_stitched	89	.	102894	Me	Super
chr1	50868147	50908899	1_._4k_stitched	90	.	101817	Me	Super
chr6	50774035	50831574	1_._4k_stitched	91	.	101521	Me	Super
chr1	18949594	18988964	1_._4k_stitched	92	.	101098	Me	Super
chr20	21669929	21704067	1_._4k_stitched	93	.	100685	Me	Super
chr5	87944337	88002049	1_._4k_stitched	94	.	100367	Me	Super
chr17	48015965	48088087	1_._4k_stitched	95	.	100357	Me	Super
chr19	1742614	1770921	1_._4k_stitched	96	.	100139	Me	Super
chr9	36969215	37051910	1_._4k_stitched	97	.	99976.6	Me	Super
chrX	235551	1059041	1_._4k_stitched	98	.	99766.7	Me	Super
chr22	36914555	38698870	1_._4k_stitched	99	.	99102.9	Me	Super
chr12	52194438	53698820	1_._4k_stitched	100	.	98718.7	Me	Super
chr1	47890208	47919260	1_._4k_stitched	101	.	98576.7	Me	Super
chr9	96683698	96734961	1_._4k_stitched	102	.	97517	Me	Super
chr2	105447916	105504448	1_._4k_stitched	103	.	96245.8	Me	Super
chr1	156329246	156424832	1_._4k_stitched	104	.	96243.2	Me	Super
chrX	569924	615694	1_._4k_stitched	105	.	95820.2	Me	Super
chr15	68103994	68138533	1_._4k_stitched	106	.	95330.5	Me	Super
chr7	1258975	1292476	1_._4k_stitched	107	.	95234.9	Me	Super
chr15	68108875	68132264	1_._4k_stitched	108	.	94882.9	Me	Super
chr16	67174702	67230697	1_._4k_stitched	109	.	94773.5	Me	Super
chr17	35272560	35315501	1_._4k_stitched	110	.	93297.6	Me	Super
chr5	153836764	153883335	1_._4k_stitched	111	.	92745.5	Me	Super
chr13	112704000	112735642	1_._4k_stitched	112	.	92570.4	Me	Super
chr1	23663307	23764227	1_._4k_stitched	113	.	92089.2	Me	Super
chr5	76909682	76963978	1_._4k_stitched	114	.	92007.1	Me	Super
chr9	21953847	22020415	1_._4k_stitched	115	.	91492	Me	Super
chr12	49355281	49399446	1_._4k_stitched	116	.	91453	Me	Super
chr20	55172006	56844459	1_._4k_stitched	117	.	91158.3	Me	Super
chr13	28335423	28442468	1_._4k_stitched	118	.	91070.2	Me	Super
chr12	113800958	114290922	1_._4k_stitched	119	.	91031.2	Me	Super
chr10	124888885	124913765	1_._4k_stitched	120	.	89594.8	Me	Super
chr20	21479268	21513819	1_._4k_stitched	121	.	89542.7	Me	Super
chr2	237058718	237094122	1_._4k_stitched	122	.	89445.1	Me	Super
chr1	110161435	110892239	1_._4k_stitched	123	.	89158	Me	Super
chr22	19737642	19760394	1_._4k_stitched	124	.	89112.7	Me	Super
chr8	25891449	25911492	1_._4k_stitched	125	.	88126.6	Me	Super
chr12	48378181	48437754	1_._4k_stitched	126	.	87807	Me	Super
chr19	42404460	42455902	1_._4k_stitched	127	.	87111.7	Me	Super
chr14	61092510	61136203	1_._4k_stitched	128	.	86927.2	Me	Super
chr1	197861275	197902818	1_._4k_stitched	129	.	86349	Me	Super
chr11	32434874	32474634	1_._4k_stitched	130	.	86028.8	Me	Super
chr9	124958255	125004401	1_._4k_stitched	131	.	85843.7	Me	Super
chr2	45214493	45255647	1_._4k_stitched	132	.	85665.8	Me	Super
chr9	124972934	124995990	1_._4k_stitched	133	.	85408.8	Me	Super
chr17	37739555	37794244	1_._4k_stitched	134	.	84226.3	Me	Super
chr10	94816981	94838400	1_._4k_stitched	135	.	84023	Me	Super
chr5	170716023	170774539	1_._4k_stitched	136	.	81940.7	Me	Super
chr14	29214027	29265003	1_._4k_stitched	137	.	81142.2	Me	Super
chr22	45293138	46615357	1_._4k_stitched	138	.	80123.6	Me	Super
chr2	74713044	74759830	1_._4k_stitched	139	.	80099.1	Me	Super
chr12	114869010	114892961	3_._4k_stitched	140	.	79552	Me	Super
chr8	55353954	55396050	1_._4k_stitched	141	.	79292.6	Me	Super
chr3	27742819	27784861	1_._4k_stitched	142	.	79141.7	Me	Super
chr5	72701336	72759262	1_._4k_stitched	143	.	78986.9	Me	Super
chr2	73013539	73282562	1_._4k_stitched	144	.	78839.6	Me	Super
chr5	145705227	145733821	1_._4k_stitched	145	.	78779.3	Me	Super
chr17	59514909	59556443	1_._4k_stitched	146	.	78669.8	Me	Super
chr5	170728309	170752404	1_._4k_stitched	147	.	78603.6	Me	Super
chr2	19538649	19577036	1_._4k_stitched	148	.	77984.2	Me	Super
chr22	22993424	23305429	1_._4k_stitched	149	.	77827.1	Me	Super
chr21	34386926	34410939	1_._4k_stitched	150	.	77300	Me	Super
chr12	113898493	113920237	1_._4k_stitched	151	.	77223.5	Me	Super
chr12	57603203	57643389	1_._4k_stitched	152	.	76636.5	Me	Super
chr16	86584676	86637595	1_._4k_stitched	153	.	76361.1	Me	Super
chr10	22593358	22646628	1_._4k_stitched	154	.	76344.5	Me	Super
chr15	45388785	45441513	1_._4k_stitched	155	.	76263	Me	Super
chr8	97132980	97186309	1_._4k_stitched	156	.	76138	Me	Super
chr9	131114363	131195472	1_._4k_stitched	157	.	75354.5	Me	Super
chr15	45397996	45431397	1_._4k_stitched	158	.	74983	Me	Super
chr7	155156732	155180872	2_._4k_stitched	159	.	74863.8	Me	Super
chr11	63758594	63940321	1_._4k_stitched	160	.	74853.2	Me	Super
chr20	37202576	37538992	1_._4k_stitched	161	.	74134.9	Me	Super
chr3	62330934	62378517	1_._4k_stitched	162	.	74065.2	Me	Super
chr3	137458727	137513860	1_._4k_stitched	163	.	73846.6	Me	Super
chr5	54506014	54542937	1_._4k_stitched	164	.	73759.1	Me	Super
chr13	79150648	79195905	1_._4k_stitched	165	.	73301.2	Me	Super
chr20	61480476	61912979	1_._4k_stitched	166	.	73294.1	Me	Super
chr4	85390802	85435410	1_._4k_stitched	167	.	73197.5	Me	Super
chr6	50671428	50697093	1_._4k_stitched	168	.	72568	Me	Super
chr12	57469715	57707080	1_._4k_stitched	169	.	72499.8	Me	Super
chr9	100602052	100630174	1_._4k_stitched	170	.	72319.7	Me	Super
chr18	19730841	19771332	1_._4k_stitched	171	.	71913.7	Me	Super
chr14	38037682	38102625	1_._4k_stitched	172	.	71796	Me	Super
chr1	830993	883958	1_._4k_stitched	173	.	69963	Me	Super
chr2	73135872	73163697	1_._4k_stitched	174	.	69528.2	Me	Super
chr15	53064197	53109416	1_._4k_stitched	175	.	69252.2	Me	Super
chr10	131739265	131784192	1_._4k_stitched	176	.	68824.4	Me	Super
chr2	175179944	175219775	1_._4k_stitched	177	.	68666.8	Me	Super
chr5	174143849	174165959	1_._4k_stitched	178	.	68600.3	Me	Super
chr4	41863534	41889051	2_._4k_stitched	179	.	68274.7	Me	Super
chr3	138646782	138685323	1_._4k_stitched	180	.	68248.9	Me	Super
chr1	47683610	47705712	1_._4k_stitched	181	.	67783.4	Me	Super
chr12	57998867	58033082	1_._4k_stitched	182	.	67350.7	Me	Super
chr8	99938758	99997354	1_._4k_stitched	183	.	66754.7	Me	Super
chr4	147542235	147588235	1_._4k_stitched	184	.	66457.1	Me	Super
chr2	162260230	162296020	1_._4k_stitched	185	.	66101.6	Me	Super
chr3	184251539	184338812	1_._4k_stitched	186	.	65857.8	Me	Super
chr3	138652232	138672261	1_._4k_stitched	187	.	65768.2	Me	Super
chr1	228173211	228277621	1_._4k_stitched	188	.	65081.7	Me	Super
chr9	135449695	135467633	1_._4k_stitched	189	.	64989.8	Me	Super
chr20	39302552	39332294	1_._4k_stitched	190	.	64803	Me	Super
chr19	3342939	3385449	1_._4k_stitched	191	.	64761	Me	Super
chr5	50660962	50707281	1_._4k_stitched	192	.	64683.4	Me	Super
chr22	50866607	51273168	1_._4k_stitched	193	.	63944.4	Me	Super
chr5	158464015	158544133	1_._4k_stitched	194	.	63393.8	Me	Super
chr22	47743805	50374359	1_._4k_stitched	195	.	63143.7	Me	Super
chr15	41773438	41816073	1_._4k_stitched	196	.	62360.4	Me	Super
chr6	5977070	6020613	1_._4k_stitched	197	.	62058.4	Me	Super
chr4	54945087	54987124	1_._4k_stitched	198	.	61196	Me	Super
chr9	139067860	139107637	1_._4k_stitched	199	.	61134.9	Me	Super
chr9	79615858	79662338	1_._4k_stitched	200	.	61049.2	Me	Super
chr12	1537380	2030393	1_._4k_stitched	201	.	60427.7	Me	Super
chr22	25914025	28267954	1_._4k_stitched	202	.	60132.6	Me	Super
chr12	103337880	103367863	1_._4k_stitched	203	.	60005.4	Me	Super
chr9	79624441	79641069	1_._4k_stitched	204	.	59823.4	Me	Super
chr18	44764114	44803007	1_._4k_stitched	205	.	59703.4	Me	Super
chr6	99261287	99305882	1_._4k_stitched	206	.	59464.5	Me	Super
chr15	76615839	76652507	1_._4k_stitched	207	.	59096.6	Me	Super
chr4	41740105	41760262	1_._4k_stitched	208	.	58884.1	Me	Super
chr5	1871008	1891324	1_._4k_stitched	209	.	58252	Me	Super
chr2	66641788	66684727	1_._4k_stitched	210	.	57922.4	Me	Super
chr4	113417416	113456717	1_._4k_stitched	211	.	57769.2	Me	Super
chr20	37345457	37363374	1_._4k_stitched	212	.	57654.1	Me	Super
chr18	55083575	55122272	1_._4k_stitched	213	.	57599.4	Me	Super
chr4	185915238	185963270	1_._4k_stitched	214	.	57203.8	Me	Super
chr9	133529605	133548338	1_._4k_stitched	215	.	56455.4	Me	Super
chr15	74417064	74432982	1_._4k_stitched	216	.	56240.5	Me	Super
chr18	56925219	56954785	1_._4k_stitched	217	.	56161.8	Me	Super
chr7	155587513	155610050	1_._4k_stitched	218	.	56015.7	Me	Super
chr12	49720990	49748391	1_._4k_stitched	219	.	55891.2	Me	Super
chr10	92667212	92710894	1_._4k_stitched	220	.	55868.6	Me	Super
chr5	122409048	122446876	1_._4k_stitched	221	.	55745.1	Me	Super
chr20	44556482	45043573	1_._4k_stitched	222	.	55716.2	Me	Super
chr11	128545956	128573097	1_._4k_stitched	223	.	55326.2	Me	Super
chr7	69064107	69095879	1_._4k_stitched	224	.	54737.2	Me	Super
chr4	185929040	185948444	1_._4k_stitched	225	.	54588.2	Me	Super
chr7	35286195	35304711	1_._4k_stitched	226	.	53893	Me	Super
chr9	955478	994274	1_._4k_stitched	227	.	53818.6	Me	Super
chr7	35250659	35781140	1_._4k_stitched	228	.	53658.5	Me	Super
chr17	36708822	36746484	1_._4k_stitched	229	.	53125.8	Me	Super
chr5	3574093	3617330	1_._4k_stitched	230	.	52911.3	Me	Super
chr20	57015923	58125750	1_._4k_stitched	231	.	52551.8	Me	Super
chr2	63263333	63299442	1_._4k_stitched	232	.	52540.4	Me	Super
chr11	16613066	16646928	1_._4k_stitched	233	.	52536.1	Me	Super
chr7	157468546	157489322	1_._4k_stitched	234	.	52432.6	Me	Super
chr14	37041463	37068185	1_._4k_stitched	235	.	52233.9	Me	Super
chr14	95218315	95258099	1_._4k_stitched	236	.	51589	Me	Super
chr10	71309266	71358559	1_._4k_stitched	237	.	51045.1	Me	Super
chr6	85460700	85496568	1_._4k_stitched	238	.	50448.5	Me	Super
chr7	19075676	19435196	1_._4k_stitched	239	.	50068	Me	Super
chr16	30670442	30709811	1_._4k_stitched	240	.	49557.4	Me	Super
chr10	50795427	50843606	1_._4k_stitched	241	.	49552.9	Me	Super
chr2	157173283	157192218	1_._4k_stitched	242	.	48038.4	Me	Super
chr17	33808987	33828950	1_._4k_stitched	243	.	47541.6	Me	Super
chr12	57606774	57622708	1_._4k_stitched	244	.	47250.3	Me	Super
chr1	2967175	3004471	1_._4k_stitched	245	.	47204.7	Me	Super
chrX	25006028	25052188	1_._4k_stitched	246	.	47181.7	Me	Super
chr19	18877799	18912699	1_._4k_stitched	247	.	46986.4	Me	Super
chr7	19142660	19162514	1_._4k_stitched	248	.	46766	Me	Super
chr2	200310727	200347435	1_._4k_stitched	249	.	46699.4	Me	Super
chr8	22542780	22565957	1_._4k_stitched	250	.	46578.2	Me	Super
chr1	170618024	170650574	1_._4k_stitched	251	.	46034.5	Me	Super
chr11	122842575	122858210	1_._4k_stitched	252	.	45912.7	Me	Super
chr14	60964913	60990022	1_._4k_stitched	253	.	45855.9	Me	Super
chr20	9480161	9507290	1_._4k_stitched	254	.	45680.4	Me	Super
chr13	20487804	22925735	1_._4k_stitched	255	.	45550.4	Me	Super
chr20	24886180	25195787	1_._4k_stitched	256	.	45533.7	Me	Super
chr1	92940175	92956029	1_._4k_stitched	257	.	45357	Me	Super
chr13	50685159	50720770	1_._4k_stitched	258	.	45169.1	Me	Super
chr22	42206709	42532674	1_._4k_stitched	259	.	45002.6	Me	Super
chr16	55355568	55371122	1_._4k_stitched	260	.	44978.8	Me	Super
chr11	64046260	64078571	1_._4k_stitched	261	.	44885.2	Me	Super
chr6	144273840	144310386	4_._4k_stitched	262	.	43711.9	Me	Super
chr12	106964975	106994602	1_._4k_stitched	263	.	44448.9	Me	Super
chr9	34574069	34595208	1_._4k_stitched	264	.	44058.9	Me	Super
chr8	65486952	65502869	1_._4k_stitched	265	.	43997.2	Me	Super
chr17	79352049	79384884	1_._4k_stitched	266	.	43971.1	Me	Super
chr5	77124661	77169061	1_._4k_stitched	267	.	43946.7	Me	Super
chr10	102574529	102597637	1_._4k_stitched	268	.	43878.2	Me	Super
chr11	2149242	2181327	1_._4k_stitched	269	.	43582.1	Me	Super
chr16	49295914	49329794	1_._4k_stitched	270	.	43531.8	Me	Super
chr7	155279215	155312573	1_._4k_stitched	271	.	43380.8	Me	Super
chr2	20841640	20884996	1_._4k_stitched	272	.	43005.4	Me	Super
chr12	130631963	130657134	1_._4k_stitched	273	.	42895.3	Me	Super
chr12	106941542	107210162	1_._4k_stitched	274	.	42804.9	Me	Super
chr3	157809364	157828273	1_._4k_stitched	275	.	42765.1	Me	Super
chr4	83700045	83728883	1_._4k_stitched	276	.	42421	Me	Super
chr14	101986211	102054156	1_._4k_stitched	277	.	42370.1	Me	Super
chr12	54128665	54164366	8_._4k_stitched	278	.	41777.6	Me	Super
chr22	19698807	19719868	1_._4k_stitched	279	.	42220.2	Me	Super
chr1	175822837	175902198	1_._4k_stitched	280	.	41826.4	Me	Super
chr19	18700274	18735789	1_._4k_stitched	281	.	41752	Me	Super
chr2	20860461	20876032	1_._4k_stitched	282	.	41730.1	Me	Super
chr2	171659842	171694336	1_._4k_stitched	283	.	41726.6	Me	Super
chr19	18711620	18727820	1_._4k_stitched	284	.	40880.8	Me	Super
chr7	129412581	129431960	1_._4k_stitched	285	.	40653	Me	Super
chr2	207104923	207149302	1_._4k_stitched	286	.	40619.4	Me	Super
chr2	182538815	182553333	1_._4k_stitched	287	.	40469.2	Me	Super
chr14	38575912	38879115	1_._4k_stitched	288	.	40135.6	Me	Super
chr22	42303199	42325985	1_._4k_stitched	289	.	39901.8	Me	Super
chr6	106427481	106447034	1_._4k_stitched	290	.	39786	Me	Super
chr11	43591982	43607791	1_._4k_stitched	291	.	39513.4	Me	Super
chr22	46360830	46377136	1_._4k_stitched	292	.	39485.9	Me	Super
chrX	119104700	119173071	2_._4k_stitched	293	.	39332.5	Me	Super
chr12	123295457	123655301	1_._4k_stitched	294	.	39208.1	Me	Super
chr4	81179917	81192805	1_._4k_stitched	295	.	38962.9	Me	Super
chr10	102227547	102260574	4_._4k_stitched	296	.	37665.7	Me	Super
chr1	51422081	51457632	1_._4k_stitched	297	.	38235.9	Me	Super
chr2	114011921	114061272	1_._4k_stitched	298	.	37427.1	Me	Super
chr22	39751739	40187556	1_._4k_stitched	299	.	37165.1	Me	Super
chr1	146541504	146558423	1_._4k_stitched	300	.	37021.8	Me	Super
chr22	23602253	24010952	1_._4k_stitched	301	.	36924.1	Me	Super
chr16	54958453	54978239	1_._4k_stitched	302	.	36753.5	Me	Super
chr6	166570918	166592936	1_._4k_stitched	303	.	36688.1	Me	Super
chr20	57697139	58253076	1_._4k_stitched	304	.	36402.5	Me	Super
chr15	37158377	37199220	1_._4k_stitched	305	.	36261.2	Me	Super
chr6	137805526	137822361	1_._4k_stitched	306	.	36139.9	Me	Super
chr5	149408254	149781279	1_._4k_stitched	307	.	35929.4	Me	Super
chr12	124180639	124818281	1_._4k_stitched	308	.	35916.9	Me	Super
chr1	25250363	25263635	1_._4k_stitched	309	.	35557.1	Me	Super
chr1	165309653	165367706	1_._4k_stitched	310	.	35538.4	Me	Super
chr12	4819310	5255106	1_._4k_stitched	311	.	35326.1	Me	Super
chr7	150425832	150448014	1_._4k_stitched	312	.	35301	Me	Super
chr7	100804657	100825392	1_._4k_stitched	313	.	35255.8	Me	Super
chr12	3138330	3955383	1_._4k_stitched	314	.	35202.8	Me	Super
chr1	75591758	75606460	1_._4k_stitched	315	.	35150.5	Me	Super
chr15	37168100	37184682	1_._4k_stitched	316	.	35137.3	Me	Super
chr17	32901414	32919033	1_._4k_stitched	317	.	35114.5	Me	Super
chr1	38058994	38142462	1_._4k_stitched	318	.	34680.7	Me	Super
chr15	37374718	37415768	1_._4k_stitched	319	.	34345	Me	Super
chr15	41209531	41229978	1_._4k_stitched	320	.	34311.2	Me	Super
chr6	37719081	37753966	4_._4k_stitched	321	.	33497.8	Me	Super
chr3	46911357	46942861	1_._4k_stitched	322	.	34178.7	Me	Super
chr11	20174640	20190624	1_._4k_stitched	323	.	34136.1	Me	Super
chr2	114021504	114041982	1_._4k_stitched	324	.	34126.2	Me	Super
chr2	72364711	72381009	1_._4k_stitched	325	.	34078.6	Me	Super
chr2	233331081	233409249	1_._4k_stitched	326	.	33860.3	Me	Super
chr17	36080880	36118075	1_._4k_stitched	327	.	33637.8	Me	Super
chr20	60947098	61158685	1_._4k_stitched	328	.	33604.6	Me	Super
chr20	58466474	59282424	1_._4k_stitched	329	.	33592.3	Me	Super
chr1	91295204	91319028	2_._4k_stitched	330	.	33321.7	Me	Super
chr2	121214205	121236448	1_._4k_stitched	331	.	33565	Me	Super
chr11	30023717	30071013	1_._4k_stitched	332	.	33512.9	Me	Super
chr11	71948876	71962405	1_._4k_stitched	333	.	33479.3	Me	Super
chr17	1950378	1965413	1_._4k_stitched	334	.	33238.9	Me	Super
chr18	896273	918546	1_._4k_stitched	335	.	32955.3	Me	Super
chr16	67546225	67582134	1_._4k_stitched	336	.	32859.4	Me	Super
chr1	180182170	180225186	1_._4k_stitched	337	.	32795.3	Me	Super
chr1	111053099	111180737	1_._4k_stitched	338	.	32701.5	Me	Super
chr4	1384324	1418842	1_._4k_stitched	339	.	32527.2	Me	Super
chr4	55087173	55101525	1_._4k_stitched	340	.	32427.2	Me	Super
chr4	175126989	175146251	1_._4k_stitched	341	.	32355	Me	Super
chr8	26355934	26405685	1_._4k_stitched	342	.	32351.5	Me	Super
chr3	129579432	129799065	1_._4k_stitched	343	.	32273.9	Me	Super
chr2	219896144	219934101	1_._4k_stitched	344	.	32233.9	Me	Super
chr1	110606507	110621075	1_._4k_stitched	345	.	32145.2	Me	Super
chr12	50194806	50552794	1_._4k_stitched	346	.	32132.5	Me	Super
chr16	54312701	54329349	1_._4k_stitched	347	.	32094	Me	Super
chr11	75903671	75933785	1_._4k_stitched	348	.	32034.8	Me	Super
chr18	45434153	46168280	1_._4k_stitched	349	.	31923.4	Me	Super
chr1	156887885	156901478	1_._4k_stitched	350	.	31887.2	Me	Super
chr2	171554175	171586601	1_._4k_stitched	351	.	31835.2	Me	Super
chr1	180193370	180208143	1_._4k_stitched	352	.	31558.4	Me	Super
chr9	102581778	102594574	1_._4k_stitched	353	.	31479.6	Me	Super
chr1	228185647	228203417	1_._4k_stitched	354	.	31318.1	Me	Super
chr20	62572041	62893065	1_._4k_stitched	355	.	31134	Me	Super
chr16	214876	232269	1_._4k_stitched	356	.	31093.4	Me	Super
chr12	49924754	49950464	1_._4k_stitched	357	.	31093.4	Me	Super
chr1	36033666	36045684	1_._4k_stitched	358	.	31070.6	Me	Super
chr1	165319358	165331494	1_._4k_stitched	359	.	31032.7	Me	Super
chr6	117582026	117595551	1_._4k_stitched	360	.	30994.1	Me	Super
chr1	217303009	217316408	1_._4k_stitched	361	.	30807.1	Me	Super
chr19	10521507	10548836	1_._4k_stitched	362	.	30792.6	Me	Super
chr22	28183448	28201851	1_._4k_stitched	363	.	30788.4	Me	Super
chr10	88119986	88133202	1_._4k_stitched	364	.	30736.4	Me	Super
chr8	54782061	54799818	1_._4k_stitched	365	.	30567.1	Me	Super
chr7	25881684	25921560	1_._4k_stitched	366	.	30476.3	Me	Super
chr7	149455930	149469333	1_._4k_stitched	367	.	30399	Me	Super
chr6	37655356	37683920	1_._4k_stitched	368	.	30396.5	Me	Super
chr7	8469867	8485731	1_._4k_stitched	369	.	30364.7	Me	Super
chr12	133151232	133202348	1_._4k_stitched	370	.	30287.9	Me	Super
chr14	57248640	57296485	1_._4k_stitched	371	.	30003.8	Me	Super
chr3	129683977	129701777	1_._4k_stitched	372	.	29702.8	Me	Super
chr17	79356255	79368076	1_._4k_stitched	373	.	29414.2	Me	Super
chr10	103975536	104012741	1_._4k_stitched	374	.	29413.4	Me	Super
chr12	133085860	133147357	1_._4k_stitched	375	.	29347.9	Me	Super
chr6	37659412	37672194	1_._4k_stitched	376	.	29305.7	Me	Super
chr17	74068304	74077131	1_._4k_stitched	377	.	29047.2	Me	Super
chr7	121937584	121959498	1_._4k_stitched	378	.	29035	Me	Super
chr12	57628126	57639560	1_._4k_stitched	379	.	28983.2	Me	Super
chr12	58112909	58140791	1_._4k_stitched	380	.	28925.4	Me	Super
chr5	37827570	37849759	1_._4k_stitched	381	.	28922	Me	Super
chr4	3431849	3515126	1_._4k_stitched	382	.	28880.6	Me	Super
chr1	41673328	42237649	1_._4k_stitched	383	.	28871.5	Me	Super
chr17	72827038	72868388	1_._4k_stitched	384	.	28862.3	Me	Super
chr7	5455511	5473045	1_._4k_stitched	385	.	28856.2	Me	Super
chr20	61628244	61643504	1_._4k_stitched	386	.	28710.7	Me	Super
chr10	111916833	111937315	2_._4k_stitched	387	.	27611	Me	Super
chr7	31790980	31822079	3_._4k_stitched	388	.	27997.4	Me	Super
chr6	170578262	170626347	1_._4k_stitched	389	.	28419.6	Me	Super
chr7	44045233	44466611	1_._4k_stitched	390	.	28286.7	Me	Super
chr14	38673330	38689618	1_._4k_stitched	391	.	28199.2	Me	Super
chr15	101317958	101722302	1_._4k_stitched	392	.	28192.3	Me	Super
chr14	74702932	74715077	1_._4k_stitched	393	.	28156.5	Me	Super
chrX	99638410	99678185	1_._4k_stitched	394	.	28138.3	Me	Super
chr2	66797540	66816543	1_._4k_stitched	395	.	28119.5	Me	Super
chr11	20208415	20245385	5_._4k_stitched	396	.	27263.4	Me	Super
chr12	28117424	28132331	1_._4k_stitched	397	.	27859.7	Me	Super
chr5	32707565	32716962	1_._4k_stitched	398	.	27823.4	Me	Super
chr1	204607586	204710209	1_._4k_stitched	399	.	27764	Me	Super
chr14	105931382	105965351	1_._4k_stitched	400	.	27758.8	Me	Super
chr17	72907890	72949088	1_._4k_stitched	401	.	27640	Me	Super
chr2	218124655	218145664	1_._4k_stitched	402	.	27510.4	Me	Super
chr6	134207959	134219879	1_._4k_stitched	403	.	27455.5	Me	Super
chr9	100675887	100759442	1_._4k_stitched	404	.	27443.3	Me	Super
chr11	118004753	118056701	1_._4k_stitched	405	.	27245	Me	Super
chr1	214148256	214161552	1_._4k_stitched	406	.	27233.2	Me	Super
chr19	10396893	10408670	1_._4k_stitched	407	.	27233.1	Me	Super
chr8	144496250	144520439	1_._4k_stitched	408	.	26812.1	Me	Super
chr17	45913368	45959237	1_._4k_stitched	409	.	26728.3	Me	Super
chr5	135520379	135551899	1_._4k_stitched	410	.	26519.5	Me	Super
chr11	113920579	113958344	1_._4k_stitched	411	.	26503.9	Me	Super
chr8	10579232	10599655	1_._4k_stitched	412	.	26405.5	Me	Super
chr12	49479713	49490113	1_._4k_stitched	413	.	26376.8	Me	Super
chr12	108145883	108939337	1_._4k_stitched	414	.	26295.9	Me	Super
chr17	78444382	78457806	1_._4k_stitched	415	.	26256.6	Me	Super
chr1	231273403	231363572	1_._4k_stitched	416	.	26213.8	Me	Super
chr3	134350375	134428540	1_._4k_stitched	417	.	26193.5	Me	Super
chr20	49569086	50274702	1_._4k_stitched	418	.	26133	Me	Super
chr20	25056524	25068928	1_._4k_stitched	419	.	26000.4	Me	Super
chr5	72522876	72533362	1_._4k_stitched	420	.	25874.8	Me	Super
chr12	128650761	129135665	1_._4k_stitched	421	.	25874.7	Me	Super
chr12	123347449	123366164	2_._4k_stitched	422	.	25823.3	Me	Super
chr5	180476000	180490424	1_._4k_stitched	423	.	25820.6	Me	Super
chr6	170593604	170607446	1_._4k_stitched	424	.	25800.2	Me	Super
chr1	94691153	94741428	1_._4k_stitched	425	.	25794.6	Me	Super
chr20	44637015	44692681	1_._4k_stitched	426	.	25727.4	Me	Super
chr6	75909960	75920113	1_._4k_stitched	427	.	25651.6	Me	Super
chr4	190932604	190946407	1_._4k_stitched	428	.	25341.1	Me	Super
chr6	1283207	1328281	1_._4k_stitched	429	.	25329	Me	Super
chr3	128701578	128739045	1_._4k_stitched	430	.	24923.3	Me	Super
chr11	20607441	20638412	1_._4k_stitched	431	.	24882.2	Me	Super
chr2	85965315	86006090	1_._4k_stitched	432	.	24874.4	Me	Super
chr9	117664546	117718309	1_._4k_stitched	433	.	24853.5	Me	Super
chr4	109082935	109098549	1_._4k_stitched	434	.	24784.9	Me	Super
chr19	1463531	1474187	1_._4k_stitched	435	.	24741.6	Me	Super
chr20	22970324	23361044	1_._4k_stitched	436	.	24703.1	Me	Super
chr10	26497930	26511754	1_._4k_stitched	437	.	24696.8	Me	Super
chr2	100711529	100754255	1_._4k_stitched	438	.	24658.6	Me	Super
chr6	1303434	1329456	1_._4k_stitched	439	.	24650.3	Me	Super
chr10	115296678	115328628	1_._4k_stitched	440	.	24616.7	Me	Super
chr16	740491	770104	1_._4k_stitched	441	.	24538.8	Me	Super
chr2	109536010	109849432	1_._4k_stitched	442	.	24538	Me	Super
chr10	134594265	134605483	1_._4k_stitched	443	.	24470.8	Me	Super
chr17	75773802	75794798	2_._4k_stitched	444	.	24282.4	Me	Super
chr4	1848662	1880664	1_._4k_stitched	445	.	24433.2	Me	Super
chr15	45734173	45782107	2_._4k_stitched	446	.	24406.6	Me	Super
chr11	129233037	129252915	1_._4k_stitched	447	.	24294.3	Me	Super
chr3	169373559	169389672	1_._4k_stitched	448	.	24292.4	Me	Super
chr5	132137309	132177928	1_._4k_stitched	449	.	24154	Me	Super
chr1	203267598	203283289	1_._4k_stitched	450	.	24151.9	Me	Super
chr9	140048681	140071651	1_._4k_stitched	451	.	24149.8	Me	Super
chr4	988509	1008007	1_._4k_stitched	452	.	24076.9	Me	Super
chr11	69618976	69645524	1_._4k_stitched	453	.	24042.7	Me	Super
chr8	77583747	77599053	1_._4k_stitched	454	.	23988.1	Me	Super
chr3	55497516	55535644	1_._4k_stitched	455	.	23915.4	Me	Super
chr11	128767975	128780033	1_._4k_stitched	456	.	23866.8	Me	Super
chr3	128709767	128727140	1_._4k_stitched	457	.	23800.7	Me	Super
chr6	147820436	147835891	1_._4k_stitched	458	.	23770.7	Me	Super
chr8	145539732	145568997	1_._4k_stitched	459	.	23695.8	Me	Super
chr1	199989222	200023030	1_._4k_stitched	460	.	23649.8	Me	Super
chr1	61515776	61524285	1_._4k_stitched	461	.	23546	Me	Super
chr4	10451381	10471133	1_._4k_stitched	462	.	23535.4	Me	Super
chr11	120074836	120092853	1_._4k_stitched	463	.	23530.3	Me	Super
chrX	118085567	118129707	1_._4k_stitched	464	.	23430.3	Me	Super
chr2	145264917	145281403	1_._4k_stitched	465	.	23422.2	Me	Super
chr11	118470252	118487220	1_._4k_stitched	466	.	23346.9	Me	Super
chr11	14986749	15004583	1_._4k_stitched	467	.	23330.9	Me	Super
chr1	26476300	26493710	1_._4k_stitched	468	.	23303	Me	Super
chr1	156810284	156825363	1_._4k_stitched	469	.	23261.3	Me	Super
chr19	39732697	39762172	1_._4k_stitched	470	.	23235.5	Me	Super
chr6	166396271	166407067	1_._4k_stitched	471	.	23173.3	Me	Super
chr1	3557071	3655486	1_._4k_stitched	472	.	23015.1	Me	Super
chr20	2667997	2683134	1_._4k_stitched	473	.	22962.6	Me	Super
chr17	8918935	8931102	1_._4k_stitched	474	.	22956	Me	Super
chr15	40569949	40587394	1_._4k_stitched	475	.	22945	Me	Super
chr10	28028523	28038944	1_._4k_stitched	476	.	22915.9	Me	Super
chr14	54406278	54436778	1_._4k_stitched	477	.	22874.4	Me	Super
chr17	7955815	7985856	3_._4k_stitched	478	.	22861.7	Me	Super
chr15	56020735	56043266	1_._4k_stitched	479	.	22851.8	Me	Super
chr12	49684921	49693646	1_._4k_stitched	480	.	22751.3	Me	Super
chr14	24797535	24812191	1_._4k_stitched	481	.	22747.6	Me	Super
chr7	128298274	128635135	1_._4k_stitched	482	.	22724.9	Me	Super
chr1	156825511	156837074	1_._4k_stitched	483	.	22720.6	Me	Super
chr5	2634323	2931601	1_._4k_stitched	484	.	22662.9	Me	Super
chr7	116958241	116967709	1_._4k_stitched	485	.	22589.2	Me	Super
chr21	34434149	34452018	1_._4k_stitched	486	.	22495.1	Me	Super
chr9	21727992	21780748	1_._4k_stitched	487	.	22494	Me	Super
chrX	152853975	152948785	1_._4k_stitched	488	.	22430.3	Me	Super
chr7	1602520	1871659	1_._4k_stitched	489	.	22391.1	Me	Typical
chr1	228591540	228670963	1_._4k_stitched	490	.	22378.8	Me	Typical
chr18	77135981	77169844	1_._4k_stitched	491	.	22330.3	Me	Typical
chr11	69628286	69638780	1_._4k_stitched	492	.	22329.5	Me	Typical
chr13	39936147	39981971	1_._4k_stitched	493	.	22261.1	Me	Typical
chr17	8007304	8036694	1_._4k_stitched	494	.	22115.4	Me	Typical
chr2	224475524	224492530	2_._4k_stitched	495	.	22053.7	Me	Typical
chr5	2716179	2771613	1_._4k_stitched	496	.	22111	Me	Typical
chr18	76728889	76739951	1_._4k_stitched	497	.	22078.5	Me	Typical
chr19	55948914	55964792	1_._4k_stitched	498	.	22044.6	Me	Typical
chr17	36823077	36834272	1_._4k_stitched	499	.	21947.6	Me	Typical
chr3	13886436	13947505	1_._4k_stitched	500	.	21937.6	Me	Typical
chr10	103040492	103059263	1_._4k_stitched	501	.	21916.9	Me	Typical
chr1	155038947	155069782	1_._4k_stitched	502	.	21878	Me	Typical
chr9	131924516	131973812	1_._4k_stitched	503	.	21860	Me	Typical
chr11	113925708	113938113	1_._4k_stitched	504	.	21850.1	Me	Typical
chr9	38187967	38220878	3_._4k_stitched	505	.	21845	Me	Typical
chr10	46965417	46979113	1_._4k_stitched	506	.	21837.5	Me	Typical
chr5	50258343	50268356	1_._4k_stitched	507	.	21807.8	Me	Typical
chr16	78057148	78140489	1_._4k_stitched	508	.	21728.5	Me	Typical
chr12	85665555	85674448	1_._4k_stitched	509	.	21689.3	Me	Typical
chr11	17734873	17747815	1_._4k_stitched	510	.	21689.1	Me	Typical
chr1	226584558	227027702	1_._4k_stitched	511	.	21665.4	Me	Typical
chr7	132252587	132266006	1_._4k_stitched	512	.	21656.6	Me	Typical
chr17	1920911	1934135	1_._4k_stitched	513	.	21655.3	Me	Typical
chr8	37545074	37565370	1_._4k_stitched	514	.	21649.3	Me	Typical
chr1	228242508	228268665	1_._4k_stitched	515	.	21615.2	Me	Typical
chr13	36043124	36054640	1_._4k_stitched	516	.	21592.5	Me	Typical
chr8	114441962	114452166	1_._4k_stitched	517	.	21575.6	Me	Typical
chrX	146743400	146811132	1_._4k_stitched	518	.	21523.1	Me	Typical
chr7	128498031	128590500	1_._4k_stitched	519	.	21486.1	Me	Typical
chr17	36845476	36871700	1_._4k_stitched	520	.	21463.6	Me	Typical
chr6	58772745	58780850	1_._4k_stitched	521	.	21390.9	Me	Typical
chr5	139122127	139147121	1_._4k_stitched	522	.	21390.2	Me	Typical
chr9	127228429	127280343	1_._4k_stitched	523	.	21328.5	Me	Typical
chr20	30360282	30803877	1_._4k_stitched	524	.	21326.8	Me	Typical
chr4	3686054	3891081	1_._4k_stitched	525	.	21302.8	Me	Typical
chr17	8903582	8916507	1_._4k_stitched	526	.	21243.7	Me	Typical
chr1	110622545	110632136	1_._4k_stitched	527	.	21203.3	Me	Typical
chr18	72912941	72927496	1_._4k_stitched	528	.	21106.4	Me	Typical
chr13	22230596	22263250	1_._4k_stitched	529	.	21065.8	Me	Typical
chr22	44232769	45172364	1_._4k_stitched	530	.	21041.2	Me	Typical
chr7	157374592	157400846	3_._4k_stitched	531	.	20840.6	Me	Typical
chr12	94555382	94570943	1_._4k_stitched	532	.	20851.5	Me	Typical
chr8	680924	694541	1_._4k_stitched	533	.	20847.4	Me	Typical
chr15	28337188	28348442	1_._4k_stitched	534	.	20772.7	Me	Typical
chr13	53408320	53489627	1_._4k_stitched	535	.	20740.4	Me	Typical
chr11	75137372	75146115	1_._4k_stitched	536	.	20698.3	Me	Typical
chr5	77240462	77273191	4_._4k_stitched	537	.	20685.9	Me	Typical
chr15	79374222	79388471	1_._4k_stitched	538	.	20661.4	Me	Typical
chr10	22756099	22774391	1_._4k_stitched	539	.	20642.4	Me	Typical
chr10	99782470	99810823	1_._4k_stitched	540	.	20560.4	Me	Typical
chr10	102368860	102422845	3_._4k_stitched	541	.	20562.8	Me	Typical
chr12	26240131	26573099	1_._4k_stitched	542	.	20461.3	Me	Typical
chr7	90888886	90899173	1_._4k_stitched	543	.	20433.9	Me	Typical
chr10	94446508	94461846	1_._4k_stitched	544	.	20424	Me	Typical
chr6	166069080	166081171	1_._4k_stitched	545	.	20414.4	Me	Typical
chr12	124442673	124457172	1_._4k_stitched	546	.	20386.1	Me	Typical
chr16	1953570	1985364	1_._4k_stitched	547	.	20332.7	Me	Typical
chr12	1631804	1647213	1_._4k_stitched	548	.	20286.9	Me	Typical
chr9	66451509	66542334	1_._4k_stitched	549	.	20265.1	Me	Typical
chr2	46521166	46531583	1_._4k_stitched	550	.	20240.4	Me	Typical
chr11	116437706	116478955	1_._4k_stitched	551	.	20163.3	Me	Typical
chr11	115243427	115281305	2_._4k_stitched	552	.	19892.1	Me	Typical
chr21	46336021	46356572	1_._4k_stitched	553	.	20090.7	Me	Typical
chr19	30008859	30027557	1_._4k_stitched	554	.	20080.7	Me	Typical
chr8	145550431	145561098	1_._4k_stitched	555	.	20044.1	Me	Typical
chr9	71113517	71132655	1_._4k_stitched	556	.	20032	Me	Typical
chr10	50591390	50622019	1_._4k_stitched	557	.	19934.4	Me	Typical
chr8	72749757	72760737	1_._4k_stitched	558	.	19933.8	Me	Typical
chr13	49789562	49799791	1_._4k_stitched	559	.	19919.7	Me	Typical
chr20	20339960	20356038	1_._4k_stitched	560	.	19854.1	Me	Typical
chr20	62668088	62685542	1_._4k_stitched	561	.	19844.8	Me	Typical
chr5	139482873	139497947	1_._4k_stitched	562	.	19843.5	Me	Typical
chr13	88322301	88332616	1_._4k_stitched	563	.	19816.5	Me	Typical
chr9	68403210	68435115	4_._4k_stitched	564	.	19788.5	Me	Typical
chr22	19133124	19142184	1_._4k_stitched	565	.	19724.6	Me	Typical
chr22	23688819	23724153	1_._4k_stitched	566	.	19699.7	Me	Typical
chr12	109946466	110409118	1_._4k_stitched	567	.	19697.9	Me	Typical
chr3	55407527	55794237	1_._4k_stitched	568	.	19659.7	Me	Typical
chr1	224796050	224813171	1_._4k_stitched	569	.	19657.4	Me	Typical
chr20	34589173	34905957	1_._4k_stitched	570	.	19656.1	Me	Typical
chr1	144831758	145241623	1_._4k_stitched	571	.	19649.9	Me	Typical
chr17	58211161	58220260	1_._4k_stitched	572	.	19566.8	Me	Typical
chrX	138258297	138318158	1_._4k_stitched	573	.	19546.4	Me	Typical
chr4	563691	576351	1_._4k_stitched	574	.	19523.8	Me	Typical
chr9	131933470	131949090	1_._4k_stitched	575	.	19456.9	Me	Typical
chr1	155049036	155057899	1_._4k_stitched	576	.	19408.7	Me	Typical
chr2	70517863	70899464	1_._4k_stitched	577	.	19378.2	Me	Typical
chr1	113033751	113066017	1_._4k_stitched	578	.	19348.5	Me	Typical
chr9	98772073	98821915	1_._4k_stitched	579	.	19295.1	Me	Typical
chr16	86301646	86327046	4_._4k_stitched	580	.	19221.8	Me	Typical
chr1	18275033	18449226	1_._4k_stitched	581	.	19199	Me	Typical
chr4	94737032	94770401	1_._4k_stitched	582	.	19190.1	Me	Typical
chr20	55199295	55209410	1_._4k_stitched	583	.	19186.6	Me	Typical
chr11	8280915	8293692	1_._4k_stitched	584	.	19171.9	Me	Typical
chr17	70109333	70121114	1_._4k_stitched	585	.	19127.1	Me	Typical
chrX	103488653	103509821	1_._4k_stitched	586	.	19099	Me	Typical
chr9	14339289	14355630	1_._4k_stitched	587	.	19060	Me	Typical
chr20	2717747	2737119	6_._4k_stitched	588	.	19018.4	Me	Typical
chr2	239747335	239767619	1_._4k_stitched	589	.	18955.9	Me	Typical
chr1	26350329	26395410	1_._4k_stitched	590	.	18900.3	Me	Typical
chr11	13974917	13992889	1_._4k_stitched	591	.	18884.6	Me	Typical
chr10	99786940	99801592	1_._4k_stitched	592	.	18884.3	Me	Typical
chr20	55832714	55848208	1_._4k_stitched	593	.	18851.2	Me	Typical
chr2	223285249	223300028	1_._4k_stitched	594	.	18806.4	Me	Typical
chr1	9158456	9362887	1_._4k_stitched	595	.	18743.9	Me	Typical
chr17	8904169	8910829	1_._4k_stitched	596	.	18685	Me	Typical
chr1	152077824	152088123	1_._4k_stitched	597	.	18605.4	Me	Typical
chr10	103530237	103541408	1_._4k_stitched	598	.	18604.7	Me	Typical
chr1	17011582	17040088	12_._4k_stitched	599	.	18425.1	Me	Typical
chr18	56883076	56894478	1_._4k_stitched	600	.	18548	Me	Typical
chr17	14197830	14209619	1_._4k_stitched	601	.	18529.7	Me	Typical
chrX	136099286	136147448	1_._4k_stitched	602	.	18465.1	Me	Typical
chr7	30681183	31661945	1_._4k_stitched	603	.	18427.1	Me	Typical
chr22	42558869	42929209	1_._4k_stitched	604	.	18423.7	Me	Typical
chr17	66190347	66202020	1_._4k_stitched	605	.	18376.3	Me	Typical
chr10	100988746	100999231	1_._4k_stitched	606	.	18368.4	Me	Typical
chr16	1963299	1975822	1_._4k_stitched	607	.	18368	Me	Typical
chr22	20781990	20795374	1_._4k_stitched	608	.	18350.7	Me	Typical
chr3	75687645	75750200	1_._4k_stitched	609	.	18281.2	Me	Typical
chr21	43166599	43202972	1_._4k_stitched	610	.	18271.9	Me	Typical
chr2	116884959	116919168	1_._4k_stitched	611	.	18254.6	Me	Typical
chr1	68681348	68715402	1_._4k_stitched	612	.	18252	Me	Typical
chr2	210615742	210641231	1_._4k_stitched	613	.	18236.7	Me	Typical
chr20	59556546	59662373	3_._4k_stitched	614	.	18221	Me	Typical
chr19	30711852	30723461	1_._4k_stitched	615	.	18213.8	Me	Typical
chr19	31841225	31849913	1_._4k_stitched	616	.	18210.3	Me	Typical
chr7	1700676	1712961	1_._4k_stitched	617	.	18181.4	Me	Typical
chr21	36253065	36266649	1_._4k_stitched	618	.	18172	Me	Typical
chr22	43463132	44230347	1_._4k_stitched	619	.	18121.2	Me	Typical
chr3	44033778	44042994	1_._4k_stitched	620	.	18104.4	Me	Typical
chr9	835646	849210	1_._4k_stitched	621	.	18072	Me	Typical
chr19	2285573	2295355	1_._4k_stitched	622	.	18038.1	Me	Typical
chr6	166416057	166426477	1_._4k_stitched	623	.	18001.9	Me	Typical
chr20	44650940	44666019	1_._4k_stitched	624	.	17991.8	Me	Typical
chr2	242963949	243010595	1_._4k_stitched	625	.	17968.5	Me	Typical
chr6	35165613	35212903	1_._4k_stitched	626	.	17966	Me	Typical
chr12	54836385	54853601	1_._4k_stitched	627	.	17924.8	Me	Typical
chr12	112946230	113036160	11_._4k_stitched	628	.	17916.1	Me	Typical
chr9	34620821	34633920	1_._4k_stitched	629	.	17911.1	Me	Typical
chr12	2084339	2977872	1_._4k_stitched	630	.	17895.4	Me	Typical
chr12	26272526	26283515	1_._4k_stitched	631	.	17839.6	Me	Typical
chr17	43969351	43978997	1_._4k_stitched	632	.	17831.3	Me	Typical
chr10	95594756	95612392	1_._4k_stitched	633	.	17828.4	Me	Typical
chr15	90270493	90306543	1_._4k_stitched	634	.	17775	Me	Typical
chr13	95350460	95360497	1_._4k_stitched	635	.	17756.8	Me	Typical
chr9	123444023	123466323	1_._4k_stitched	636	.	17718.8	Me	Typical
chr16	66450286	66471685	1_._4k_stitched	637	.	17716	Me	Typical
chr17	44889882	44901136	1_._4k_stitched	638	.	17658.1	Me	Typical
chr17	79312158	79324596	1_._4k_stitched	639	.	17641.8	Me	Typical
chr12	113534	421454	1_._4k_stitched	640	.	17576.6	Me	Typical
chr20	20755748	21090523	2_._4k_stitched	641	.	17569.9	Me	Typical
chr6	33933949	33996806	1_._4k_stitched	642	.	17540.6	Me	Typical
chr4	106455070	106494623	1_._4k_stitched	643	.	17504.3	Me	Typical
chr10	95319311	95338023	1_._4k_stitched	644	.	17491	Me	Typical
chr2	71683636	71697349	1_._4k_stitched	645	.	17488.2	Me	Typical
chrX	39857278	39876502	3_._4k_stitched	646	.	17476.8	Me	Typical
chr5	514632	554704	1_._4k_stitched	647	.	17471.5	Me	Typical
chr4	20251023	20259146	1_._4k_stitched	648	.	17466.6	Me	Typical
chr8	65278406	65295413	1_._4k_stitched	649	.	17443.8	Me	Typical
chr2	38297285	38306898	1_._4k_stitched	650	.	17392.5	Me	Typical
chr2	73507528	73536851	1_._4k_stitched	651	.	17381.1	Me	Typical
chr14	103386510	103399055	1_._4k_stitched	652	.	17335.3	Me	Typical
chr12	5440065	5689029	1_._4k_stitched	653	.	17296.9	Me	Typical
chr6	1088826	1121947	1_._4k_stitched	654	.	17226.6	Me	Typical
chr2	87013972	87021448	1_._4k_stitched	655	.	17206	Me	Typical
chr15	72388261	72711491	1_._4k_stitched	656	.	17204.2	Me	Typical
chr11	16406647	16440930	1_._4k_stitched	657	.	17203.9	Me	Typical
chr7	68688840	68712278	3_._4k_stitched	658	.	17054	Me	Typical
chr12	117313219	117322372	1_._4k_stitched	659	.	17179.8	Me	Typical
chr3	134363905	134376464	1_._4k_stitched	660	.	17142.3	Me	Typical
chr12	54908365	54967929	1_._4k_stitched	661	.	17141.4	Me	Typical
chr1	38211432	38237927	1_._4k_stitched	662	.	17121.7	Me	Typical
chr2	56394721	56426013	1_._4k_stitched	663	.	17089.7	Me	Typical
chr13	25290684	25334760	3_._4k_stitched	664	.	17237.9	Me	Typical
chr17	44834953	44857847	3_._4k_stitched	665	.	17015.7	Me	Typical
chrX	130071333	130318554	1_._4k_stitched	666	.	16978.9	Me	Typical
chr6	27721927	27742593	4_._4k_stitched	667	.	16634.9	Me	Typical
chr3	196691238	196699443	1_._4k_stitched	668	.	16914.7	Me	Typical
chr10	118021195	118040798	1_._4k_stitched	669	.	16822.3	Me	Typical
chr19	45247916	45262452	1_._4k_stitched	670	.	16812.7	Me	Typical
chr17	43026447	43058246	1_._4k_stitched	671	.	16767.8	Me	Typical
chr1	923254	942575	1_._4k_stitched	672	.	16756	Me	Typical
chr5	35735752	35779791	1_._4k_stitched	673	.	16754.2	Me	Typical
chr5	171031187	171068217	1_._4k_stitched	674	.	16719.3	Me	Typical
chr21	43179008	43194044	1_._4k_stitched	675	.	16700.5	Me	Typical
chr15	63771081	63820567	1_._4k_stitched	676	.	16661.7	Me	Typical
chr19	41015152	41027049	3_._4k_stitched	677	.	16191.9	Me	Typical
chr12	50440758	50456517	1_._4k_stitched	678	.	16621	Me	Typical
chr1	20723742	20742624	1_._4k_stitched	679	.	16604.9	Me	Typical
chr3	64657573	64682049	1_._4k_stitched	680	.	16602.6	Me	Typical
chr7	32972644	32991577	1_._4k_stitched	681	.	16580.4	Me	Typical
chr5	149540795	149554796	1_._4k_stitched	682	.	16542.6	Me	Typical
chr14	88776348	88804290	1_._4k_stitched	683	.	16536.6	Me	Typical
chr5	87434854	87443685	1_._4k_stitched	684	.	16505.9	Me	Typical
chr11	120498138	120529200	1_._4k_stitched	685	.	16451.6	Me	Typical
chr22	50238068	50247333	1_._4k_stitched	686	.	16412.4	Me	Typical
chr8	81460667	81501741	1_._4k_stitched	687	.	16387.4	Me	Typical
chr6	42009802	42018591	1_._4k_stitched	688	.	16384.1	Me	Typical
chr9	98780780	98792720	1_._4k_stitched	689	.	16382.4	Me	Typical
chr1	3565900	3577690	1_._4k_stitched	690	.	16379	Me	Typical
chr1	33795902	33855503	1_._4k_stitched	691	.	16365.2	Me	Typical
chr16	66456773	66465372	1_._4k_stitched	692	.	16349.1	Me	Typical
chr3	13912282	13926640	1_._4k_stitched	693	.	16321.6	Me	Typical
chr1	179708979	179717979	1_._4k_stitched	694	.	16320	Me	Typical
chr17	79913954	79927950	1_._4k_stitched	695	.	16306.6	Me	Typical
chr19	47918541	47928512	1_._4k_stitched	696	.	16232.7	Me	Typical
chr13	97861775	97901188	1_._4k_stitched	697	.	16191	Me	Typical
chr4	5889972	5911519	1_._4k_stitched	698	.	16185.2	Me	Typical
chr1	145036232	145046215	1_._4k_stitched	699	.	16172.9	Me	Typical
chr16	75941304	75972174	3_._4k_stitched	700	.	16162.9	Me	Typical
chr12	132556281	132775814	1_._4k_stitched	701	.	16133	Me	Typical
chr1	54189839	54218649	1_._4k_stitched	702	.	16079.1	Me	Typical
chr3	172162522	172169565	1_._4k_stitched	703	.	16031.9	Me	Typical
chr7	136552100	136559026	1_._4k_stitched	704	.	16022.9	Me	Typical
chr1	47878211	47888604	1_._4k_stitched	705	.	16019.4	Me	Typical
chr22	51035593	51048364	1_._4k_stitched	706	.	15988.6	Me	Typical
chr1	20848348	20893063	1_._4k_stitched	707	.	15982.3	Me	Typical
chr17	56295966	56340576	1_._4k_stitched	708	.	15978.3	Me	Typical
chr22	44910919	45198992	1_._4k_stitched	709	.	15939.9	Me	Typical
chr11	20687601	20695094	1_._4k_stitched	710	.	15929.4	Me	Typical
chr2	65489732	65513958	3_._4k_stitched	711	.	15907.6	Me	Typical
chrX	144871349	144915358	1_._4k_stitched	712	.	15880.6	Me	Typical
chr4	134066733	134075958	1_._4k_stitched	713	.	15859.2	Me	Typical
chr1	21506527	21522776	1_._4k_stitched	714	.	15793.8	Me	Typical
chr11	128755176	128766704	1_._4k_stitched	715	.	15775.7	Me	Typical
chr7	4739067	4755972	1_._4k_stitched	716	.	15766.8	Me	Typical
chr6	7722524	7731037	1_._4k_stitched	717	.	15742.5	Me	Typical
chr3	63281964	63320681	1_._4k_stitched	718	.	15725.3	Me	Typical
chr1	37485184	37516645	1_._4k_stitched	719	.	15701.5	Me	Typical
chr5	180623498	180634703	1_._4k_stitched	720	.	15674.9	Me	Typical
chr2	210616388	210629976	1_._4k_stitched	721	.	15650	Me	Typical
chr5	175995134	176076976	1_._4k_stitched	722	.	15598.3	Me	Typical
chr1	98508379	98520235	1_._4k_stitched	723	.	15596.5	Me	Typical
chr3	185804575	185858702	1_._4k_stitched	724	.	15566.6	Me	Typical
chr8	72458086	72474449	3_._4k_stitched	725	.	15474.4	Me	Typical
chr15	33006568	33015735	1_._4k_stitched	726	.	15552.6	Me	Typical
chr22	29707872	29714204	1_._4k_stitched	727	.	15522.1	Me	Typical
chr12	1735481	1745567	1_._4k_stitched	728	.	15500	Me	Typical
chr1	5183035	5290911	2_._4k_stitched	729	.	15478.2	Me	Typical
chr10	23979837	23987573	1_._4k_stitched	730	.	15466.7	Me	Typical
chr12	94537502	94550351	1_._4k_stitched	731	.	15465.5	Me	Typical
chr11	62309179	62318163	1_._4k_stitched	732	.	15454.3	Me	Typical
chr5	139276757	139287526	2_._4k_stitched	733	.	15374.3	Me	Typical
chr19	39987642	40000559	1_._4k_stitched	734	.	15349.1	Me	Typical
chr4	801709	824372	1_._4k_stitched	735	.	15319.9	Me	Typical
chr12	1691120	1707178	1_._4k_stitched	736	.	15314.5	Me	Typical
chr12	5537040	5547227	1_._4k_stitched	737	.	15248.2	Me	Typical
chr12	3577567	3609799	1_._4k_stitched	738	.	15239.8	Me	Typical
chr8	140700557	140730318	1_._4k_stitched	739	.	15183.5	Me	Typical
chr10	77983393	77998073	2_._4k_stitched	740	.	15059.4	Me	Typical
chr17	72917018	72925218	1_._4k_stitched	741	.	15162.7	Me	Typical
chr11	73033543	73056750	5_._4k_stitched	742	.	14767.8	Me	Typical
chr17	15159496	15169081	1_._4k_stitched	743	.	15146.7	Me	Typical
chr2	190437450	190450872	1_._4k_stitched	744	.	15102.3	Me	Typical
chr11	72335744	72400230	1_._4k_stitched	745	.	15101.4	Me	Typical
chr1	2448582	2485565	1_._4k_stitched	746	.	15087.3	Me	Typical
chr13	112749309	112771792	6_._4k_stitched	747	.	14302.1	Me	Typical
chr11	100994716	101002827	1_._4k_stitched	748	.	15069.3	Me	Typical
chr1	63773687	63806840	1_._4k_stitched	749	.	15066.6	Me	Typical
chr5	520549	532248	1_._4k_stitched	750	.	15049.3	Me	Typical
chr11	72284400	72333433	1_._4k_stitched	751	.	15030.9	Me	Typical
chr12	54579449	54617600	1_._4k_stitched	752	.	15013.2	Me	Typical
chr4	1155313	1179790	1_._4k_stitched	753	.	15001.6	Me	Typical
chr19	13973495	13989200	1_._4k_stitched	754	.	14982.8	Me	Typical
chr15	63789007	63801708	1_._4k_stitched	755	.	14978.7	Me	Typical
chr12	42623283	42645877	1_._4k_stitched	756	.	14975.7	Me	Typical
chr3	24979167	25009926	1_._4k_stitched	757	.	14970.1	Me	Typical
chr1	96927233	96950148	4_._4k_stitched	758	.	14969.6	Me	Typical
chr2	233347641	233355872	1_._4k_stitched	759	.	14944.4	Me	Typical
chr4	775938	791528	1_._4k_stitched	760	.	14920.1	Me	Typical
chr12	120029043	120036267	1_._4k_stitched	761	.	14887.7	Me	Typical
chr4	2413082	2423959	1_._4k_stitched	762	.	14868.9	Me	Typical
chr1	181278859	181295075	1_._4k_stitched	763	.	14857.1	Me	Typical
chr3	75711760	75724412	1_._4k_stitched	764	.	14825.3	Me	Typical
chr20	2779900	2789738	1_._4k_stitched	765	.	14822.7	Me	Typical
chr7	150859302	150868915	1_._4k_stitched	766	.	14779.1	Me	Typical
chr5	151179034	151289126	2_._4k_stitched	767	.	14745.8	Me	Typical
chr5	155104774	155116400	2_._4k_stitched	768	.	14706.4	Me	Typical
chr22	39630339	39649334	1_._4k_stitched	769	.	14717.1	Me	Typical
chr4	57508490	57540034	1_._4k_stitched	770	.	14703.4	Me	Typical
chr1	145469873	145480954	1_._4k_stitched	771	.	14697.7	Me	Typical
chr8	4846679	4855059	1_._4k_stitched	772	.	14697.3	Me	Typical
chr11	119200017	119261647	1_._4k_stitched	773	.	14687.1	Me	Typical
chr17	71884906	71915143	1_._4k_stitched	774	.	14677.7	Me	Typical
chr9	98265254	98295235	1_._4k_stitched	775	.	14665.8	Me	Typical
chr4	99521	118133	1_._4k_stitched	776	.	14658.4	Me	Typical
chr1	111145208	111154655	1_._4k_stitched	777	.	14623.6	Me	Typical
chr7	127800073	127813065	2_._4k_stitched	778	.	14476.9	Me	Typical
chr21	46112348	46189905	1_._4k_stitched	779	.	14614.9	Me	Typical
chr4	105824349	105848479	3_._4k_stitched	780	.	14192.1	Me	Typical
chr20	34678949	34691449	1_._4k_stitched	781	.	14571.6	Me	Typical
chr16	88486514	88534525	1_._4k_stitched	782	.	14542.3	Me	Typical
chr18	35141419	35152314	1_._4k_stitched	783	.	14542.1	Me	Typical
chr8	53848953	53855887	1_._4k_stitched	784	.	14535.8	Me	Typical
chr5	6436483	6476845	1_._4k_stitched	785	.	14534.6	Me	Typical
chr10	135137704	135153882	1_._4k_stitched	786	.	14529.9	Me	Typical
chr6	30053847	30086028	1_._4k_stitched	787	.	14518.1	Me	Typical
chr11	68600688	68627819	1_._4k_stitched	788	.	14475	Me	Typical
chr17	8024827	8032847	1_._4k_stitched	789	.	14460.5	Me	Typical
chr1	48165581	48178224	4_._4k_stitched	790	.	14436.3	Me	Typical
chr1	26367486	26376759	1_._4k_stitched	791	.	14426.7	Me	Typical
chr7	113721345	113730055	1_._4k_stitched	792	.	14421.8	Me	Typical
chr2	27481877	27491136	1_._4k_stitched	793	.	14388.5	Me	Typical
chr6	91985740	92023171	1_._4k_stitched	794	.	14357.6	Me	Typical
chr13	53809004	53908344	3_._4k_stitched	795	.	14425.4	Me	Typical
chr1	32218646	32252072	1_._4k_stitched	796	.	14339.3	Me	Typical
chr5	2736310	2750697	1_._4k_stitched	797	.	14324.4	Me	Typical
chr18	74959436	74967343	1_._4k_stitched	798	.	14282.1	Me	Typical
chr1	9255624	9265194	1_._4k_stitched	799	.	14213.9	Me	Typical
chr10	80992240	81006383	1_._4k_stitched	800	.	14190.2	Me	Typical
chr14	101911129	101951648	1_._4k_stitched	801	.	14171.9	Me	Typical
chr20	44933253	44945023	1_._4k_stitched	802	.	14165.2	Me	Typical
chr4	7060822	7127238	1_._4k_stitched	803	.	14144.2	Me	Typical
chr18	12250501	12259415	1_._4k_stitched	804	.	14118.1	Me	Typical
chr7	114860511	114873429	1_._4k_stitched	805	.	14113.3	Me	Typical
chr1	78694812	78709622	1_._4k_stitched	806	.	14106.6	Me	Typical
chr4	41355773	41376863	1_._4k_stitched	807	.	14105.7	Me	Typical
chr9	87277464	87293642	1_._4k_stitched	808	.	14091.8	Me	Typical
chr6	45385219	45394034	1_._4k_stitched	809	.	14089.1	Me	Typical
chr6	35173356	35194326	1_._4k_stitched	810	.	14076.9	Me	Typical
chr20	52786226	52793410	1_._4k_stitched	811	.	14064.6	Me	Typical
chr5	172099653	172233938	1_._4k_stitched	812	.	14061.6	Me	Typical
chr10	50894401	50908867	3_._4k_stitched	813	.	13748.5	Me	Typical
chr5	132156643	132168581	1_._4k_stitched	814	.	13977.5	Me	Typical
chr1	169638303	169674360	1_._4k_stitched	815	.	13972.5	Me	Typical
chr9	119030680	119051849	2_._4k_stitched	816	.	13908.5	Me	Typical
chrX	130200506	130220937	2_._4k_stitched	817	.	13896.1	Me	Typical
chr1	229564979	229573001	1_._4k_stitched	818	.	13881.5	Me	Typical
chr13	100635070	100651846	1_._4k_stitched	819	.	13860.7	Me	Typical
chr19	42676555	42686169	2_._4k_stitched	820	.	13851.4	Me	Typical
chr18	19922629	19933015	1_._4k_stitched	821	.	13851.4	Me	Typical
chr15	101452827	101471667	1_._4k_stitched	822	.	13844.7	Me	Typical
chr5	6197162	6330041	2_._4k_stitched	823	.	13812.9	Me	Typical
chr9	98273366	98285071	1_._4k_stitched	824	.	13797.6	Me	Typical
chr19	51182000	51204877	2_._4k_stitched	825	.	13757.3	Me	Typical
chr14	105390334	105411613	1_._4k_stitched	826	.	13762.6	Me	Typical
chr6	33966770	33986363	1_._4k_stitched	827	.	13758.8	Me	Typical
chr14	85993740	86002870	1_._4k_stitched	828	.	13748.8	Me	Typical
chr6	145835273	145868770	1_._4k_stitched	829	.	13744.4	Me	Typical
chr22	18258879	18693049	1_._4k_stitched	830	.	13729.4	Me	Typical
chr6	369090	400659	1_._4k_stitched	831	.	13716	Me	Typical
chr5	75372967	75383262	1_._4k_stitched	832	.	13701.2	Me	Typical
chr3	134081310	134158536	1_._4k_stitched	833	.	13693.2	Me	Typical
chr5	139373503	139447199	1_._4k_stitched	834	.	13605.9	Me	Typical
chr3	183940487	183963392	1_._4k_stitched	835	.	13600.1	Me	Typical
chr8	29201778	29213897	1_._4k_stitched	836	.	13595.3	Me	Typical
chr8	37652505	37661807	1_._4k_stitched	837	.	13585	Me	Typical
chr5	1436181	1455774	1_._4k_stitched	838	.	13566.3	Me	Typical
chr8	112922312	112936000	1_._4k_stitched	839	.	13553.5	Me	Typical
chr12	71830838	71837677	1_._4k_stitched	840	.	13549.6	Me	Typical
chr6	127436452	127443719	1_._4k_stitched	841	.	13430.2	Me	Typical
chr1	181445152	181462180	1_._4k_stitched	842	.	13417.8	Me	Typical
chr17	38488890	38511234	1_._4k_stitched	843	.	13381.7	Me	Typical
chr1	145073278	145078238	1_._4k_stitched	844	.	13368.8	Me	Typical
chr6	28171501	28180726	1_._4k_stitched	845	.	13367.6	Me	Typical
chr6	193046	494758	1_._4k_stitched	846	.	13324.3	Me	Typical
chr17	28559044	28567101	1_._4k_stitched	847	.	13323.4	Me	Typical
chr6	30037286	30047912	1_._4k_stitched	848	.	13313.1	Me	Typical
chr17	79368758	79378809	1_._4k_stitched	849	.	13278.8	Me	Typical
chr14	73352381	73370751	1_._4k_stitched	850	.	13260	Me	Typical
chr18	45928385	45942882	4_._4k_stitched	851	.	12891	Me	Typical
chr7	36395636	36409192	1_._4k_stitched	852	.	13237.1	Me	Typical
chr11	2278786	2321319	1_._4k_stitched	853	.	13235.7	Me	Typical
chr22	50964581	50972770	1_._4k_stitched	854	.	13229.5	Me	Typical
chr11	64403881	64415066	1_._4k_stitched	855	.	13207.8	Me	Typical
chr12	110332310	110346470	1_._4k_stitched	856	.	13191.4	Me	Typical
chr6	5077434	5095499	1_._4k_stitched	857	.	13168.2	Me	Typical
chr19	10622675	10631185	1_._4k_stitched	858	.	13166.5	Me	Typical
chr9	132188239	132206814	3_._4k_stitched	859	.	12919.8	Me	Typical
chr10	106396672	106405112	1_._4k_stitched	860	.	13157.6	Me	Typical
chr3	26661208	26677111	1_._4k_stitched	861	.	13116.2	Me	Typical
chr11	60761857	60801101	1_._4k_stitched	862	.	13112.6	Me	Typical
chr8	26719206	26725511	1_._4k_stitched	863	.	13093.1	Me	Typical
chr2	14770114	14777812	1_._4k_stitched	864	.	13088.9	Me	Typical
chr17	7753851	7761028	1_._4k_stitched	865	.	13073.7	Me	Typical
chr10	15507087	15522607	2_._4k_stitched	866	.	13037.3	Me	Typical
chr12	133051603	133070507	1_._4k_stitched	867	.	13040.3	Me	Typical
chr1	154466979	154483383	1_._4k_stitched	868	.	13024.4	Me	Typical
chr17	43041907	43049155	1_._4k_stitched	869	.	12977.7	Me	Typical
chr10	90455260	90467812	1_._4k_stitched	870	.	12974.4	Me	Typical
chr11	35435179	35445899	1_._4k_stitched	871	.	12926.5	Me	Typical
chr6	159582358	159600318	1_._4k_stitched	872	.	12924.1	Me	Typical
chr1	68729621	68777255	1_._4k_stitched	873	.	12921	Me	Typical
chr13	58201207	58210031	1_._4k_stitched	874	.	12920.4	Me	Typical
chr15	58330925	58369546	1_._4k_stitched	875	.	12916.1	Me	Typical
chr8	143526933	143537918	1_._4k_stitched	876	.	12896.8	Me	Typical
chr10	115800247	115809513	1_._4k_stitched	877	.	12854.6	Me	Typical
chr2	111873537	111880709	1_._4k_stitched	878	.	12810.1	Me	Typical
chr15	89145220	89158712	1_._4k_stitched	879	.	12796.2	Me	Typical
chr17	33769724	33795547	1_._4k_stitched	880	.	12792.8	Me	Typical
chr1	231145382	231193077	1_._4k_stitched	881	.	12786.1	Me	Typical
chr17	1806790	1817748	1_._4k_stitched	882	.	12783.5	Me	Typical
chr14	23755750	23770797	1_._4k_stitched	883	.	12776	Me	Typical
chr19	28228780	28274034	1_._4k_stitched	884	.	12765.6	Me	Typical
chr8	37819277	37825637	1_._4k_stitched	885	.	12729	Me	Typical
chr4	2032657	2068732	1_._4k_stitched	886	.	12722.2	Me	Typical
chr9	129416444	129455700	11_._4k_stitched	887	.	11921.9	Me	Typical
chr15	60289461	60300908	1_._4k_stitched	888	.	12670.9	Me	Typical
chr20	61800484	61810701	1_._4k_stitched	889	.	12652.4	Me	Typical
chr17	47977443	47994824	2_._4k_stitched	890	.	12652.8	Me	Typical
chrX	71520199	71531025	1_._4k_stitched	891	.	12639	Me	Typical
chr11	17369925	17376971	1_._4k_stitched	892	.	12633.8	Me	Typical
chr6	33177572	33188956	1_._4k_stitched	893	.	12619.4	Me	Typical
chr20	23026026	23034351	1_._4k_stitched	894	.	12583.5	Me	Typical
chr3	6899241	6907377	1_._4k_stitched	895	.	12570.6	Me	Typical
chr6	5081546	5089825	1_._4k_stitched	896	.	12563.1	Me	Typical
chr1	231144589	231187953	1_._4k_stitched	897	.	12536.9	Me	Typical
chr10	54067309	54077400	1_._4k_stitched	898	.	12526.5	Me	Typical
chr10	98930343	98965671	1_._4k_stitched	899	.	12523.4	Me	Typical
chr15	66541476	66551055	1_._4k_stitched	900	.	12521.6	Me	Typical
chr14	74246760	74259187	1_._4k_stitched	901	.	12498.3	Me	Typical
chr2	27067254	27076965	1_._4k_stitched	902	.	12497.9	Me	Typical
chr12	117272679	117602859	1_._4k_stitched	903	.	12474.8	Me	Typical
chr4	107953824	107960032	1_._4k_stitched	904	.	12474.7	Me	Typical
chr17	48633756	48644959	1_._4k_stitched	905	.	12454.8	Me	Typical
chr22	39093146	39412982	1_._4k_stitched	906	.	12440.8	Me	Typical
chr17	74131261	74140318	1_._4k_stitched	907	.	12431.7	Me	Typical
chr22	39636027	39644091	1_._4k_stitched	908	.	12412.2	Me	Typical
chr2	98959703	98967429	1_._4k_stitched	909	.	12380.5	Me	Typical
chr7	155321319	155330117	1_._4k_stitched	910	.	12380.4	Me	Typical
chr4	108735069	108754649	1_._4k_stitched	911	.	12359.5	Me	Typical
chr2	71004980	71033283	1_._4k_stitched	912	.	12349.1	Me	Typical
chr14	92780690	92797892	1_._4k_stitched	913	.	12348.8	Me	Typical
chr7	19179684	19188125	1_._4k_stitched	914	.	12348.6	Me	Typical
chr1	175530719	175557240	1_._4k_stitched	915	.	12319.3	Me	Typical
chr1	155090199	155106683	1_._4k_stitched	916	.	12314.9	Me	Typical
chr2	73396268	73417301	1_._4k_stitched	917	.	12298.2	Me	Typical
chr12	50333068	50368810	1_._4k_stitched	918	.	12296.2	Me	Typical
chr10	129530823	129539536	1_._4k_stitched	919	.	12291.7	Me	Typical
chr17	1128741	1135912	1_._4k_stitched	920	.	12280.8	Me	Typical
chr3	185888832	185916751	4_._4k_stitched	921	.	12311.3	Me	Typical
chr3	113231313	113263809	1_._4k_stitched	922	.	12261.8	Me	Typical
chr12	127208895	127214484	1_._4k_stitched	923	.	12252	Me	Typical
chr7	112710566	112727039	1_._4k_stitched	924	.	12251	Me	Typical
chr11	57213011	57259993	1_._4k_stitched	925	.	12249.3	Me	Typical
chr3	44976654	45415915	1_._4k_stitched	926	.	12221.5	Me	Typical
chr18	28618509	28625925	1_._4k_stitched	927	.	12172.2	Me	Typical
chr1	13830713	13849349	1_._4k_stitched	928	.	12160.3	Me	Typical
chr5	54463392	54486208	1_._4k_stitched	929	.	12159.9	Me	Typical
chr1	245311458	245327233	1_._4k_stitched	930	.	12111.9	Me	Typical
chr14	38721339	38728025	1_._4k_stitched	931	.	12090.1	Me	Typical
chr14	52731649	52737780	1_._4k_stitched	932	.	12075.4	Me	Typical
chr16	67418760	67439133	1_._4k_stitched	933	.	12065.1	Me	Typical
chr13	20790120	20823207	1_._4k_stitched	934	.	12053.1	Me	Typical
chr17	79371115	79376958	1_._4k_stitched	935	.	12051.1	Me	Typical
chr18	24124413	24134554	1_._4k_stitched	936	.	12043.2	Me	Typical
chr4	6555138	6568122	4_._4k_stitched	937	.	11708.8	Me	Typical
chr6	122698871	122728528	1_._4k_stitched	938	.	12016.4	Me	Typical
chr21	46125842	46135971	1_._4k_stitched	939	.	12006.4	Me	Typical
chr9	101462444	101479707	1_._4k_stitched	940	.	11986.6	Me	Typical
chr12	5010315	5028959	1_._4k_stitched	941	.	11982.2	Me	Typical
chr6	39160178	39427810	1_._4k_stitched	942	.	11977.2	Me	Typical
chr8	145096448	145109145	2_._4k_stitched	943	.	11628.9	Me	Typical
chr17	80127322	80138508	2_._4k_stitched	944	.	11974	Me	Typical
chr12	81098231	81112259	1_._4k_stitched	945	.	11971.9	Me	Typical
chr10	102427015	102447672	2_._4k_stitched	946	.	11691.5	Me	Typical
chr1	177131978	177145326	1_._4k_stitched	947	.	11964.4	Me	Typical
chr19	46989223	46999949	1_._4k_stitched	948	.	11957.3	Me	Typical
chr16	6898077	6919388	1_._4k_stitched	949	.	11938.5	Me	Typical
chr15	88780906	88832362	1_._4k_stitched	950	.	11916.1	Me	Typical
chr19	6585167	6592886	1_._4k_stitched	951	.	11908.9	Me	Typical
chr3	184088833	184110406	1_._4k_stitched	952	.	11889.7	Me	Typical
chr14	75066104	75093932	1_._4k_stitched	953	.	11884.5	Me	Typical
chr2	80527142	80534467	1_._4k_stitched	954	.	11878	Me	Typical
chr17	4639529	4648779	1_._4k_stitched	955	.	11877.8	Me	Typical
chr2	220357071	220363845	1_._4k_stitched	956	.	11876.7	Me	Typical
chr7	90964203	90990785	2_._4k_stitched	957	.	11851	Me	Typical
chr12	114909925	114921981	2_._4k_stitched	958	.	11839.3	Me	Typical
chr7	15723253	15729664	1_._4k_stitched	959	.	11835.6	Me	Typical
chr11	117646597	117681704	1_._4k_stitched	960	.	11821.5	Me	Typical
chr10	7447862	7457588	1_._4k_stitched	961	.	11791.2	Me	Typical
chr10	92918968	92927958	1_._4k_stitched	962	.	11774.7	Me	Typical
chr12	128748483	128756263	1_._4k_stitched	963	.	11770.3	Me	Typical
chrX	149526499	149536507	1_._4k_stitched	964	.	11768.9	Me	Typical
chr15	68716099	68736703	1_._4k_stitched	965	.	11768.1	Me	Typical
chr17	33694694	33704667	1_._4k_stitched	966	.	11759.3	Me	Typical
chr11	15997706	16028283	1_._4k_stitched	967	.	11748.7	Me	Typical
chrX	68042752	68057621	1_._4k_stitched	968	.	11746.6	Me	Typical
chr5	114512168	114519066	1_._4k_stitched	969	.	11736	Me	Typical
chr10	121232407	121245738	1_._4k_stitched	970	.	11730.8	Me	Typical
chr16	65152564	65161081	1_._4k_stitched	971	.	11728.6	Me	Typical
chr7	127997016	128007838	1_._4k_stitched	972	.	11699.5	Me	Typical
chr17	26706362	26713949	1_._4k_stitched	973	.	11691.4	Me	Typical
chr7	150939528	150953015	1_._4k_stitched	974	.	11665.2	Me	Typical
chr11	74425132	74453779	1_._4k_stitched	975	.	11637.2	Me	Typical
chr3	113247555	113255539	1_._4k_stitched	976	.	11634.4	Me	Typical
chr17	27939100	27951555	1_._4k_stitched	977	.	11631.5	Me	Typical
chr1	156588721	156597548	1_._4k_stitched	978	.	11631.2	Me	Typical
chr5	27879	63071	1_._4k_stitched	979	.	11617.9	Me	Typical
chr1	20659247	20704920	2_._4k_stitched	980	.	11612.8	Me	Typical
chr1	61937608	61948848	1_._4k_stitched	981	.	11597.5	Me	Typical
chr2	219819227	219828486	1_._4k_stitched	982	.	11594.4	Me	Typical
chr6	133559775	133567810	1_._4k_stitched	983	.	11580.6	Me	Typical
chr15	79716228	79733489	1_._4k_stitched	984	.	11578.9	Me	Typical
chr4	74804254	74814865	1_._4k_stitched	985	.	11575.4	Me	Typical
chr2	45874034	45883612	1_._4k_stitched	986	.	11553	Me	Typical
chr17	47298820	47310013	1_._4k_stitched	987	.	11545.4	Me	Typical
chr6	10878839	10889045	1_._4k_stitched	988	.	11544.6	Me	Typical
chr9	115641916	115741398	1_._4k_stitched	989	.	11540.9	Me	Typical
chr16	67027845	67055614	1_._4k_stitched	990	.	11524.2	Me	Typical
chr1	223894614	223926573	1_._4k_stitched	991	.	11521.8	Me	Typical
chr11	75375223	75384044	1_._4k_stitched	992	.	11505.9	Me	Typical
chr5	149562359	149573067	1_._4k_stitched	993	.	11457.4	Me	Typical
chr16	55685592	55693866	1_._4k_stitched	994	.	11441.8	Me	Typical
chr6	137239530	137246518	1_._4k_stitched	995	.	11428.3	Me	Typical
chr12	63540997	63546975	1_._4k_stitched	996	.	11399.6	Me	Typical
chr12	58156399	58161973	1_._4k_stitched	997	.	11388.2	Me	Typical
chr7	42125003	42137762	1_._4k_stitched	998	.	11387	Me	Typical
chr9	100260780	100268968	1_._4k_stitched	999	.	11379.1	Me	Typical
chr20	6029980	6036958	1_._4k_stitched	1000	.	11378.7	Me	Typical
chr13	94778584	94812770	1_._4k_stitched	1001	.	11349	Me	Typical
chr18	497673	503867	1_._4k_stitched	1002	.	11345.8	Me	Typical
chr22	39898512	39915033	1_._4k_stitched	1003	.	11344.6	Me	Typical
chr15	74507421	74521735	1_._4k_stitched	1004	.	11326.7	Me	Typical
chr5	54467371	54477302	1_._4k_stitched	1005	.	11312.7	Me	Typical
chr12	130522843	130537775	1_._4k_stitched	1006	.	11303.2	Me	Typical
chr1	101001222	101008023	1_._4k_stitched	1007	.	11292.9	Me	Typical
chr5	40679305	40684592	1_._4k_stitched	1008	.	11287.4	Me	Typical
chr7	128043158	128054498	1_._4k_stitched	1009	.	11287.2	Me	Typical
chr20	22406157	22416373	1_._4k_stitched	1010	.	11279.6	Me	Typical
chr5	137423320	137438251	2_._4k_stitched	1011	.	11120.6	Me	Typical
chr14	52778078	52785051	1_._4k_stitched	1012	.	11264.8	Me	Typical
chr3	184094804	184105481	1_._4k_stitched	1013	.	11252.3	Me	Typical
chr19	46100126	46107290	1_._4k_stitched	1014	.	11245.4	Me	Typical
chr10	71808334	71818252	1_._4k_stitched	1015	.	11205.7	Me	Typical
chr1	228782039	228788485	1_._4k_stitched	1016	.	11201.1	Me	Typical
chr14	33399401	33411714	1_._4k_stitched	1017	.	11187.2	Me	Typical
chr19	39751628	39758155	1_._4k_stitched	1018	.	11181.8	Me	Typical
chr12	54972304	55015170	1_._4k_stitched	1019	.	11162.5	Me	Typical
chr4	156580198	156596202	1_._4k_stitched	1020	.	11136	Me	Typical
chr8	21638535	21650966	1_._4k_stitched	1021	.	11083.3	Me	Typical
chr3	54151956	54160366	1_._4k_stitched	1022	.	11082.2	Me	Typical
chr10	22538086	22547066	1_._4k_stitched	1023	.	11072.2	Me	Typical
chr11	117656501	117675514	1_._4k_stitched	1024	.	11050.9	Me	Typical
chr15	89331946	89357462	1_._4k_stitched	1025	.	11003.3	Me	Typical
chr1	67977897	67991433	1_._4k_stitched	1026	.	10982.7	Me	Typical
chr2	75423059	75430376	1_._4k_stitched	1027	.	10973.1	Me	Typical
chr4	37237003	37254652	1_._4k_stitched	1028	.	10968.2	Me	Typical
chr7	107640171	107649027	1_._4k_stitched	1029	.	10963.9	Me	Typical
chr6	150457259	150477652	1_._4k_stitched	1030	.	10959.9	Me	Typical
chr2	158536397	158547868	1_._4k_stitched	1031	.	10939.4	Me	Typical
chr3	128143240	128166765	4_._4k_stitched	1032	.	10527.8	Me	Typical
chr19	16432792	16441195	1_._4k_stitched	1033	.	10930.7	Me	Typical
chr9	110248004	110255620	1_._4k_stitched	1034	.	10930.4	Me	Typical
chr19	41070263	41077187	1_._4k_stitched	1035	.	10923.1	Me	Typical
chr14	77215326	77252582	1_._4k_stitched	1036	.	10921.1	Me	Typical
chr18	45651059	45701018	1_._4k_stitched	1037	.	10907.1	Me	Typical
chr7	150482347	150509876	1_._4k_stitched	1038	.	10893.4	Me	Typical
chr11	62683694	62701777	1_._4k_stitched	1039	.	10884.1	Me	Typical
chr8	145045318	145053955	1_._4k_stitched	1040	.	10880	Me	Typical
chr20	2487245	2499506	1_._4k_stitched	1041	.	10869.6	Me	Typical
chr5	139517111	139540133	1_._4k_stitched	1042	.	10868.5	Me	Typical
chr7	151284356	151675934	1_._4k_stitched	1043	.	10841.8	Me	Typical
chr3	185826476	185834828	1_._4k_stitched	1044	.	10817.5	Me	Typical
chr6	29519165	29526001	1_._4k_stitched	1045	.	10807.7	Me	Typical
chr11	44744259	44757296	1_._4k_stitched	1046	.	10797.3	Me	Typical
chr3	54845377	54865414	1_._4k_stitched	1047	.	10790.4	Me	Typical
chr19	1772660	1781715	1_._4k_stitched	1048	.	10782.4	Me	Typical
chr22	29872422	29879769	1_._4k_stitched	1049	.	10777.5	Me	Typical
chr4	155404130	155419626	1_._4k_stitched	1050	.	10774.8	Me	Typical
chr11	120036264	120048189	1_._4k_stitched	1051	.	10774.2	Me	Typical
chr14	76839286	76845928	1_._4k_stitched	1052	.	10770.9	Me	Typical
chr4	66531454	66539190	1_._4k_stitched	1053	.	10748	Me	Typical
chr4	156584210	156591324	1_._4k_stitched	1054	.	10698.2	Me	Typical
chr12	131196127	131203818	1_._4k_stitched	1055	.	10681.3	Me	Typical
chr12	1640071	1643640	1_._4k_stitched	1056	.	10677.6	Me	Typical
chr17	62770435	62779472	1_._4k_stitched	1057	.	10655.9	Me	Typical
chr1	94510295	94555698	1_._4k_stitched	1058	.	10644.1	Me	Typical
chr15	83948998	83957010	1_._4k_stitched	1059	.	10643.2	Me	Typical
chr6	39273502	39296891	1_._4k_stitched	1060	.	10637.4	Me	Typical
chr18	18817684	18826617	1_._4k_stitched	1061	.	10619.1	Me	Typical
chr11	17753674	17761990	1_._4k_stitched	1062	.	10618.9	Me	Typical
chrX	129084068	129099503	2_._4k_stitched	1063	.	10430.3	Me	Typical
chr6	5831453	5855061	7_._4k_stitched	1064	.	10601.1	Me	Typical
chr4	140881936	140905284	2_._4k_stitched	1065	.	10578.3	Me	Typical
chr14	68064731	68081549	1_._4k_stitched	1066	.	10591.5	Me	Typical
chr10	124216765	124225027	1_._4k_stitched	1067	.	10586.2	Me	Typical
chr9	140029354	140039113	1_._4k_stitched	1068	.	10586.2	Me	Typical
chr8	25517884	25557252	1_._4k_stitched	1069	.	10575.5	Me	Typical
chr16	67424350	67430898	1_._4k_stitched	1070	.	10572	Me	Typical
chr22	30461400	31301243	1_._4k_stitched	1071	.	10568.9	Me	Typical
chr11	19358800	19375014	1_._4k_stitched	1072	.	10565.2	Me	Typical
chr5	176826966	176841730	1_._4k_stitched	1073	.	10551.9	Me	Typical
chr17	43094560	43100293	1_._4k_stitched	1074	.	10550.3	Me	Typical
chr19	49923774	49931646	1_._4k_stitched	1075	.	10544.2	Me	Typical
chr9	132240699	132258789	1_._4k_stitched	1076	.	10496.3	Me	Typical
chr19	39736707	39742186	1_._4k_stitched	1077	.	10482.3	Me	Typical
chr5	10552945	10572867	1_._4k_stitched	1078	.	10474.4	Me	Typical
chr10	112400773	112407326	1_._4k_stitched	1079	.	10467.1	Me	Typical
chr17	7903767	7910420	1_._4k_stitched	1080	.	10462.6	Me	Typical
chr3	186071347	186088449	1_._4k_stitched	1081	.	10453.1	Me	Typical
chr11	68606412	68614413	1_._4k_stitched	1082	.	10447.1	Me	Typical
chr3	30109167	30140579	1_._4k_stitched	1083	.	10435.7	Me	Typical
chr19	50980644	51026616	1_._4k_stitched	1084	.	10428.2	Me	Typical
chr10	135039650	135053736	1_._4k_stitched	1085	.	10399.3	Me	Typical
chr1	112516719	112544589	1_._4k_stitched	1086	.	10389.6	Me	Typical
chr5	65993835	66007835	3_._4k_stitched	1087	.	10158.4	Me	Typical
chr9	139937826	139951240	1_._4k_stitched	1088	.	10340.5	Me	Typical
chr10	98941561	98949507	1_._4k_stitched	1089	.	10312.7	Me	Typical
chr3	10884426	10922670	5_._4k_stitched	1090	.	10292.8	Me	Typical
chr1	208120209	208148562	1_._4k_stitched	1091	.	10296.6	Me	Typical
chr3	17025758	17058233	1_._4k_stitched	1092	.	10286.6	Me	Typical
chr19	916120	922556	1_._4k_stitched	1093	.	10281.9	Me	Typical
chr7	112665949	112899102	1_._4k_stitched	1094	.	10270.7	Me	Typical
chr7	49810129	49817541	1_._4k_stitched	1095	.	10264.1	Me	Typical
chr13	42027878	42035445	1_._4k_stitched	1096	.	10260.9	Me	Typical
chr2	233788854	233796942	1_._4k_stitched	1097	.	10258.5	Me	Typical
chr5	998108	1015881	1_._4k_stitched	1098	.	10252.8	Me	Typical
chr9	95561884	95579564	1_._4k_stitched	1099	.	10237.8	Me	Typical
chr17	80179029	80195532	1_._4k_stitched	1100	.	10236.7	Me	Typical
chr15	72514830	72547363	1_._4k_stitched	1101	.	10230.4	Me	Typical
chr17	43814017	43836050	1_._4k_stitched	1102	.	10229.6	Me	Typical
chr10	90963503	90970496	1_._4k_stitched	1103	.	10222.3	Me	Typical
chr6	73327959	73334854	1_._4k_stitched	1104	.	10208.1	Me	Typical
chr11	115959495	115992777	1_._4k_stitched	1105	.	10194.3	Me	Typical
chr17	50232719	50239005	1_._4k_stitched	1106	.	10169.1	Me	Typical
chr16	76497655	76513283	2_._4k_stitched	1107	.	10142	Me	Typical
chr1	47936429	47978293	3_._4k_stitched	1108	.	10040.3	Me	Typical
chr2	27527100	27532888	1_._4k_stitched	1109	.	10118	Me	Typical
chr6	111794614	111804256	1_._4k_stitched	1110	.	10116.6	Me	Typical
chr17	31614505	31623479	1_._4k_stitched	1111	.	10112.7	Me	Typical
chr1	61543063	61552271	1_._4k_stitched	1112	.	10092.7	Me	Typical
chr20	25034029	25043905	1_._4k_stitched	1113	.	10086	Me	Typical
chr10	79889693	80409997	1_._4k_stitched	1114	.	10052.9	Me	Typical
chr9	135024096	135047223	1_._4k_stitched	1115	.	10020.4	Me	Typical
chr11	43961424	43968288	1_._4k_stitched	1116	.	10020.1	Me	Typical
chr4	42396308	42404402	1_._4k_stitched	1117	.	10006.2	Me	Typical
chr8	20147864	20169272	1_._4k_stitched	1118	.	10000.3	Me	Typical
chr4	122677967	122695952	1_._4k_stitched	1119	.	9999.19	Me	Typical
chr22	46257391	46267160	2_._4k_stitched	1120	.	9927.06	Me	Typical
chr7	130413772	130423496	1_._4k_stitched	1121	.	9985.24	Me	Typical
chr19	47148015	47155135	1_._4k_stitched	1122	.	9980.1	Me	Typical
chr7	127987473	127996156	1_._4k_stitched	1123	.	9968.17	Me	Typical
chr3	50371077	50389209	1_._4k_stitched	1124	.	9933.78	Me	Typical
chr16	59363429	59378846	9_._4k_stitched	1125	.	9929.89	Me	Typical
chr5	38250628	38269768	1_._4k_stitched	1126	.	9929.64	Me	Typical
chr12	117794208	117803453	1_._4k_stitched	1127	.	9925.74	Me	Typical
chr19	55662631	55703622	1_._4k_stitched	1128	.	9918.32	Me	Typical
chr1	29555652	29571040	1_._4k_stitched	1129	.	9916.75	Me	Typical
chr18	22611760	22643571	1_._4k_stitched	1130	.	9912.71	Me	Typical
chr11	17493951	17502038	1_._4k_stitched	1131	.	9892.09	Me	Typical
chr22	46453899	46475116	5_._4k_stitched	1132	.	9300.16	Me	Typical
chr1	3296959	3323449	1_._4k_stitched	1133	.	9875.13	Me	Typical
chr6	98029854	98044302	3_._4k_stitched	1134	.	9867.39	Me	Typical
chr2	65212740	65220718	1_._4k_stitched	1135	.	9855.29	Me	Typical
chr1	4705677	4724271	1_._4k_stitched	1136	.	9850.75	Me	Typical
chr13	97639958	97661721	1_._4k_stitched	1137	.	9847.52	Me	Typical
chr8	123377203	123407377	1_._4k_stitched	1138	.	9847.14	Me	Typical
chr6	150461177	150468283	1_._4k_stitched	1139	.	9843.17	Me	Typical
chrX	136625065	136634419	1_._4k_stitched	1140	.	9832.65	Me	Typical
chr1	210499823	210507994	1_._4k_stitched	1141	.	9831.04	Me	Typical
chr20	57425441	57433550	1_._4k_stitched	1142	.	9830.63	Me	Typical
chr11	13027224	13035777	1_._4k_stitched	1143	.	9829.97	Me	Typical
chr10	64572130	64581004	1_._4k_stitched	1144	.	9794.96	Me	Typical
chr1	111213602	111220934	1_._4k_stitched	1145	.	9793.67	Me	Typical
chr1	208399958	208441485	1_._4k_stitched	1146	.	9763.2	Me	Typical
chr11	46407808	46415756	1_._4k_stitched	1147	.	9759.89	Me	Typical
chr1	158141463	158160051	1_._4k_stitched	1148	.	9754.98	Me	Typical
chr1	215251462	215260308	1_._4k_stitched	1149	.	9749.21	Me	Typical
chr13	20930967	20945564	2_._4k_stitched	1150	.	9435.25	Me	Typical
chr6	106955236	106963012	1_._4k_stitched	1151	.	9694.6	Me	Typical
chr5	127261628	127280176	1_._4k_stitched	1152	.	9685.25	Me	Typical
chr17	45807565	45814896	1_._4k_stitched	1153	.	9684.42	Me	Typical
chr13	37002544	37009874	1_._4k_stitched	1154	.	9666.65	Me	Typical
chr19	42885782	42940868	1_._4k_stitched	1155	.	9661.81	Me	Typical
chr10	95358437	95364760	1_._4k_stitched	1156	.	9656.44	Me	Typical
chr2	232787893	232794863	1_._4k_stitched	1157	.	9653.02	Me	Typical
chr11	107457835	107465685	1_._4k_stitched	1158	.	9636.72	Me	Typical
chr15	47469569	47489122	1_._4k_stitched	1159	.	9633.28	Me	Typical
chr10	95745618	95762365	1_._4k_stitched	1160	.	9631.21	Me	Typical
chr6	36800035	36821087	1_._4k_stitched	1161	.	9628.42	Me	Typical
chr22	32590258	32607736	1_._4k_stitched	1162	.	9615.34	Me	Typical
chr11	69905210	69937019	1_._4k_stitched	1163	.	9612.28	Me	Typical
chr4	106063119	106072087	1_._4k_stitched	1164	.	9609.4	Me	Typical
chr17	79435300	79467194	1_._4k_stitched	1165	.	9591.84	Me	Typical
chr4	145559461	145576502	1_._4k_stitched	1166	.	9589.8	Me	Typical
chr3	8747012	8758561	2_._4k_stitched	1167	.	9493.9	Me	Typical
chr14	77224361	77232864	1_._4k_stitched	1168	.	9556.54	Me	Typical
chr15	91640580	91647943	1_._4k_stitched	1169	.	9553.42	Me	Typical
chr1	53096190	53101654	1_._4k_stitched	1170	.	9553.37	Me	Typical
chr4	140537111	140559326	1_._4k_stitched	1171	.	9531.38	Me	Typical
chr15	101406125	101439923	1_._4k_stitched	1172	.	9529.5	Me	Typical
chr7	29229466	29238570	1_._4k_stitched	1173	.	9521.13	Me	Typical
chr11	79139605	79158581	1_._4k_stitched	1174	.	9520.14	Me	Typical
chr1	33345815	33373233	1_._4k_stitched	1175	.	9515.28	Me	Typical
chr9	124259068	124266875	1_._4k_stitched	1176	.	9505.76	Me	Typical
chr16	75865905	75878556	2_._4k_stitched	1177	.	9311.41	Me	Typical
chr3	11019831	11043678	1_._4k_stitched	1178	.	9500.12	Me	Typical
chr8	110606732	110642566	1_._4k_stitched	1179	.	9499.13	Me	Typical
chr10	111962604	111974684	1_._4k_stitched	1180	.	9492.71	Me	Typical
chr1	112528422	112535467	1_._4k_stitched	1181	.	9492.53	Me	Typical
chr11	126867315	126875529	1_._4k_stitched	1182	.	9486.15	Me	Typical
chr16	85360272	85371525	2_._4k_stitched	1183	.	9554.21	Me	Typical
chr14	90524163	90532674	1_._4k_stitched	1184	.	9447.11	Me	Typical
chr7	97359048	97365397	1_._4k_stitched	1185	.	9432.6	Me	Typical
chr17	79759018	79766444	1_._4k_stitched	1186	.	9431.06	Me	Typical
chr10	104165435	104173113	2_._4k_stitched	1187	.	9392.82	Me	Typical
chr17	34984177	35005990	1_._4k_stitched	1188	.	9429.57	Me	Typical
chr2	91759612	91787403	14_._4k_stitched	1189	.	9335.54	Me	Typical
chr18	32553594	32561465	1_._4k_stitched	1190	.	9409.67	Me	Typical
chr12	57865898	57872210	1_._4k_stitched	1191	.	9405.93	Me	Typical
chr4	84453579	84460885	1_._4k_stitched	1192	.	9400.76	Me	Typical
chr1	212869320	212878368	1_._4k_stitched	1193	.	9395.34	Me	Typical
chr2	178581950	178618305	1_._4k_stitched	1194	.	9392.97	Me	Typical
chr21	21973797	21994241	8_._4k_stitched	1195	.	9384.05	Me	Typical
chr14	42072801	42080482	1_._4k_stitched	1196	.	9383.64	Me	Typical
chr13	100600534	100622043	1_._4k_stitched	1197	.	9349.38	Me	Typical
chr5	132146030	132152927	1_._4k_stitched	1198	.	9342.61	Me	Typical
chr10	73844014	73850692	1_._4k_stitched	1199	.	9335.52	Me	Typical
chr9	98311207	98321377	1_._4k_stitched	1200	.	9327.84	Me	Typical
chr12	49203863	49215009	1_._4k_stitched	1201	.	9326.52	Me	Typical
chr3	156523022	156560624	1_._4k_stitched	1202	.	9326.09	Me	Typical
chrX	117954750	117966935	1_._4k_stitched	1203	.	9304.7	Me	Typical
chr2	26905642	26924495	1_._4k_stitched	1204	.	9300.69	Me	Typical
chr5	180615255	180622939	1_._4k_stitched	1205	.	9296.7	Me	Typical
chr8	22429691	22452985	1_._4k_stitched	1206	.	9286.37	Me	Typical
chr1	165405092	165425544	1_._4k_stitched	1207	.	9284.49	Me	Typical
chr6	29939610	29947349	1_._4k_stitched	1208	.	9284.23	Me	Typical
chr9	101696958	101713396	1_._4k_stitched	1209	.	9272.52	Me	Typical
chr10	547525	557698	1_._4k_stitched	1210	.	9265.29	Me	Typical
chr9	95567920	95573246	1_._4k_stitched	1211	.	9264.65	Me	Typical
chr17	7824052	7833672	1_._4k_stitched	1212	.	9260.79	Me	Typical
chr19	47521279	47527878	1_._4k_stitched	1213	.	9257.92	Me	Typical
chr15	83302127	83323878	1_._4k_stitched	1214	.	9257.28	Me	Typical
chr11	117664617	117669309	1_._4k_stitched	1215	.	9245.09	Me	Typical
chr2	152951000	152958852	1_._4k_stitched	1216	.	9243.82	Me	Typical
chr19	1666472	1682915	2_._4k_stitched	1217	.	9098.56	Me	Typical
chr9	14714248	14732821	1_._4k_stitched	1218	.	9237.41	Me	Typical
chr1	4711907	4720357	1_._4k_stitched	1219	.	9231.22	Me	Typical
chr8	66177454	66197643	1_._4k_stitched	1220	.	9231.14	Me	Typical
chr17	43287562	43328063	1_._4k_stitched	1221	.	9231.11	Me	Typical
chr12	130692955	130711949	2_._4k_stitched	1222	.	9229.13	Me	Typical
chr1	20781649	20826541	1_._4k_stitched	1223	.	9225.57	Me	Typical
chr3	159939695	159946933	1_._4k_stitched	1224	.	9223.79	Me	Typical
chr5	38254546	38262974	1_._4k_stitched	1225	.	9216.05	Me	Typical
chr19	45730201	45758370	1_._4k_stitched	1226	.	9213.21	Me	Typical
chr8	67870489	67877686	1_._4k_stitched	1227	.	9211.23	Me	Typical
chr9	36123229	36153046	1_._4k_stitched	1228	.	9210.69	Me	Typical
chr7	107298045	107304932	1_._4k_stitched	1229	.	9209.29	Me	Typical
chr18	49864179	49870099	1_._4k_stitched	1230	.	9193.89	Me	Typical
chr11	67119476	67162598	1_._4k_stitched	1231	.	9184.8	Me	Typical
chr7	20826979	20835627	1_._4k_stitched	1232	.	9181.8	Me	Typical
chr1	66255604	66262123	1_._4k_stitched	1233	.	9167.97	Me	Typical
chr22	21316187	21325325	1_._4k_stitched	1234	.	9156.54	Me	Typical
chrX	139581600	139595140	1_._4k_stitched	1235	.	9134.26	Me	Typical
chr9	112256390	112264924	1_._4k_stitched	1236	.	9122.75	Me	Typical
chr5	176211051	176250918	1_._4k_stitched	1237	.	9122.51	Me	Typical
chrX	11547376	11593474	4_._4k_stitched	1238	.	9120.03	Me	Typical
chr17	79758955	79765135	1_._4k_stitched	1239	.	9118.8	Me	Typical
chr17	72930499	72934197	1_._4k_stitched	1240	.	9108.65	Me	Typical
chr7	79079143	79086755	1_._4k_stitched	1241	.	9103.28	Me	Typical
chr2	219260323	219265187	1_._4k_stitched	1242	.	9097.64	Me	Typical
chr4	77815226	77822004	1_._4k_stitched	1243	.	9089.8	Me	Typical
chr3	50300390	50320611	1_._4k_stitched	1244	.	9086.46	Me	Typical
chr19	3456466	3471403	2_._4k_stitched	1245	.	9022.01	Me	Typical
chr17	77708879	77724943	6_._4k_stitched	1246	.	9083.93	Me	Typical
chr14	80453804	80464721	1_._4k_stitched	1247	.	9077.86	Me	Typical
chr5	76246539	76252734	1_._4k_stitched	1248	.	9074.96	Me	Typical
chr7	103965252	103972840	1_._4k_stitched	1249	.	9073.01	Me	Typical
chr2	10859187	10865581	1_._4k_stitched	1250	.	9058.38	Me	Typical
chr11	65220924	65234023	3_._4k_stitched	1251	.	8567.72	Me	Typical
chr19	8395750	8402057	1_._4k_stitched	1252	.	9050.01	Me	Typical
chr14	105255658	105274826	1_._4k_stitched	1253	.	9031.77	Me	Typical
chr15	79564120	79611885	1_._4k_stitched	1254	.	9028.52	Me	Typical
chr4	156329692	156356259	2_._4k_stitched	1255	.	9027.54	Me	Typical
chr4	4223555	4232959	1_._4k_stitched	1256	.	9005.92	Me	Typical
chr9	124040268	124055749	2_._4k_stitched	1257	.	8766.4	Me	Typical
chr16	2067170	2079334	1_._4k_stitched	1258	.	9000.46	Me	Typical
chr12	108235220	108242294	1_._4k_stitched	1259	.	8997.45	Me	Typical
chr5	176827466	176834695	1_._4k_stitched	1260	.	8994.78	Me	Typical
chr2	13952773	13967692	3_._4k_stitched	1261	.	8989.64	Me	Typical
chr12	41580021	41585224	1_._4k_stitched	1262	.	8984.24	Me	Typical
chr8	99435195	99443257	1_._4k_stitched	1263	.	8983.02	Me	Typical
chr2	170216069	170221778	1_._4k_stitched	1264	.	8978.02	Me	Typical
chr5	180010714	180024816	1_._4k_stitched	1265	.	8971	Me	Typical
chr18	5192978	5200666	1_._4k_stitched	1266	.	8963.27	Me	Typical
chr19	33789020	33796890	1_._4k_stitched	1267	.	8952.67	Me	Typical
chr11	110579430	110586412	1_._4k_stitched	1268	.	8946.79	Me	Typical
chr9	69798143	69851422	1_._4k_stitched	1269	.	8929.58	Me	Typical
chr8	49601790	49625240	2_._4k_stitched	1270	.	8931.38	Me	Typical
chrX	133677292	133687820	1_._4k_stitched	1271	.	8927.4	Me	Typical
chr8	11401333	11457658	1_._4k_stitched	1272	.	8926.37	Me	Typical
chr18	18951716	18974488	4_._4k_stitched	1273	.	8922.65	Me	Typical
chr9	37635623	37671343	1_._4k_stitched	1274	.	8922.28	Me	Typical
chr18	67066738	67072400	1_._4k_stitched	1275	.	8911.94	Me	Typical
chr6	26609031	26616839	1_._4k_stitched	1276	.	8906.73	Me	Typical
chr4	141486791	141493083	1_._4k_stitched	1277	.	8905.96	Me	Typical
chr14	69943646	69963237	1_._4k_stitched	1278	.	8903.4	Me	Typical
chr7	32095646	32122059	1_._4k_stitched	1279	.	8901.35	Me	Typical
chr1	40778305	40785485	1_._4k_stitched	1280	.	8888.75	Me	Typical
chr11	128414066	128424393	1_._4k_stitched	1281	.	8888.72	Me	Typical
chrX	113813880	113822972	1_._4k_stitched	1282	.	8885.95	Me	Typical
chr12	65216471	65222336	1_._4k_stitched	1283	.	8883.81	Me	Typical
chr22	32597054	32603454	1_._4k_stitched	1284	.	8879.52	Me	Typical
chr5	318002	325499	1_._4k_stitched	1285	.	8877.24	Me	Typical
chr4	30718832	30726644	1_._4k_stitched	1286	.	8868.67	Me	Typical
chr15	89344996	89348880	1_._4k_stitched	1287	.	8863.75	Me	Typical
chr11	8032057	8047867	1_._4k_stitched	1288	.	8854.38	Me	Typical
chr2	112893106	112900949	1_._4k_stitched	1289	.	8852.47	Me	Typical
chr2	23594122	23622389	1_._4k_stitched	1290	.	8848.33	Me	Typical
chr13	25738481	25754535	1_._4k_stitched	1291	.	8848.1	Me	Typical
chr19	49567806	49578195	1_._4k_stitched	1292	.	8830.11	Me	Typical
chr1	16550329	16557239	1_._4k_stitched	1293	.	8829.14	Me	Typical
chr2	50155649	50174230	1_._4k_stitched	1294	.	8824.72	Me	Typical
chr21	33781205	33788720	1_._4k_stitched	1295	.	8802.65	Me	Typical
chr4	46992891	46998733	1_._4k_stitched	1296	.	8800.81	Me	Typical
chr10	9124170	9144692	13_._4k_stitched	1297	.	8777.02	Me	Typical
chr12	5145083	5161845	1_._4k_stitched	1298	.	8749.58	Me	Typical
chr13	112967895	113031406	1_._4k_stitched	1299	.	8745.77	Me	Typical
chr4	185716909	185759449	1_._4k_stitched	1300	.	8741.81	Me	Typical
chr3	50521803	50613985	1_._4k_stitched	1301	.	8729.91	Me	Typical
chr2	85787450	85826525	1_._4k_stitched	1302	.	8723.45	Me	Typical
chr3	184097894	184101622	1_._4k_stitched	1303	.	8721.33	Me	Typical
chr17	43854575	43872808	1_._4k_stitched	1304	.	8703.75	Me	Typical
chr12	108166188	108172309	1_._4k_stitched	1305	.	8699.12	Me	Typical
chr17	34118385	34125945	1_._4k_stitched	1306	.	8688.94	Me	Typical
chr6	30425538	30436714	1_._4k_stitched	1307	.	8688.74	Me	Typical
chr19	2486535	2496524	2_._4k_stitched	1308	.	8597.53	Me	Typical
chr20	59818454	59831832	1_._4k_stitched	1309	.	8685.67	Me	Typical
chr22	39951432	39959519	4_._4k_stitched	1310	.	8102.32	Me	Typical
chr9	20618049	20625818	1_._4k_stitched	1311	.	8670.43	Me	Typical
chr6	136418815	136433131	2_._4k_stitched	1312	.	8557.39	Me	Typical
chr11	40215937	40234811	1_._4k_stitched	1313	.	8655.58	Me	Typical
chr13	33586833	33595425	1_._4k_stitched	1314	.	8651.56	Me	Typical
chr17	33669528	33676149	1_._4k_stitched	1315	.	8650.31	Me	Typical
chr2	29335050	29341071	1_._4k_stitched	1316	.	8648.84	Me	Typical
chr5	168239950	168278222	1_._4k_stitched	1317	.	8643.84	Me	Typical
chr5	160970742	160978071	1_._4k_stitched	1318	.	8640.38	Me	Typical
chr16	1009760	1043302	1_._4k_stitched	1319	.	8636.68	Me	Typical
chr1	2552587	2576679	1_._4k_stitched	1320	.	8636.62	Me	Typical
chr12	119767477	119784228	1_._4k_stitched	1321	.	8632.44	Me	Typical
chr1	167596350	167606427	1_._4k_stitched	1322	.	8624.46	Me	Typical
chr4	166792291	166798159	1_._4k_stitched	1323	.	8613.25	Me	Typical
chr4	57706481	57716918	1_._4k_stitched	1324	.	8613.12	Me	Typical
chr5	1846550	1858203	1_._4k_stitched	1325	.	8608.18	Me	Typical
chr8	3098317	3108061	1_._4k_stitched	1326	.	8603.39	Me	Typical
chr9	17902614	17909317	1_._4k_stitched	1327	.	8598.48	Me	Typical
chr5	110403792	110411072	1_._4k_stitched	1328	.	8598.32	Me	Typical
chr20	57860613	57884649	1_._4k_stitched	1329	.	8594.29	Me	Typical
chr7	95769371	95779910	1_._4k_stitched	1330	.	8592.31	Me	Typical
chr7	113623712	113827202	1_._4k_stitched	1331	.	8589.24	Me	Typical
chr4	158139412	158145951	1_._4k_stitched	1332	.	8587.84	Me	Typical
chr7	550086	574217	1_._4k_stitched	1333	.	8582.91	Me	Typical
chr14	104595868	104609424	1_._4k_stitched	1334	.	8582.25	Me	Typical
chr2	109742182	109749736	1_._4k_stitched	1335	.	8579.46	Me	Typical
chr22	51165782	51179617	1_._4k_stitched	1336	.	8575.72	Me	Typical
chr7	126888094	126893166	1_._4k_stitched	1337	.	8574.25	Me	Typical
chr14	35998796	36007675	1_._4k_stitched	1338	.	8552.56	Me	Typical
chr4	7088133	7101350	1_._4k_stitched	1339	.	8547.86	Me	Typical
chr20	22424635	22442089	3_._4k_stitched	1340	.	8542.89	Me	Typical
chr12	79040040	79053877	4_._4k_stitched	1341	.	8221.23	Me	Typical
chr17	4538337	4547672	1_._4k_stitched	1342	.	8524.99	Me	Typical
chr10	22723306	22731852	1_._4k_stitched	1343	.	8508.08	Me	Typical
chr2	233495963	233502764	1_._4k_stitched	1344	.	8506.85	Me	Typical
chr4	7406066	7431811	2_._4k_stitched	1345	.	8514.22	Me	Typical
chr7	44360477	44368382	1_._4k_stitched	1346	.	8491.56	Me	Typical
chr11	65547347	65557585	1_._4k_stitched	1347	.	8482.67	Me	Typical
chr3	131780030	131800332	1_._4k_stitched	1348	.	8472.92	Me	Typical
chr17	80327167	80334877	1_._4k_stitched	1349	.	8471.03	Me	Typical
chr7	103626910	103633587	1_._4k_stitched	1350	.	8469.45	Me	Typical
chr5	178764294	178782476	1_._4k_stitched	1351	.	8467.29	Me	Typical
chr8	14339343	14352877	2_._4k_stitched	1352	.	8439.12	Me	Typical
chr8	19700408	19731234	1_._4k_stitched	1353	.	8430.98	Me	Typical
chr12	2158863	2166362	1_._4k_stitched	1354	.	8430.84	Me	Typical
chr3	99584821	99599588	1_._4k_stitched	1355	.	8420.77	Me	Typical
chr1	206673251	206689856	1_._4k_stitched	1356	.	8418.27	Me	Typical
chr5	138721971	138736206	1_._4k_stitched	1357	.	8407.63	Me	Typical
chr20	50174894	50183145	1_._4k_stitched	1358	.	8400.13	Me	Typical
chr2	8809681	8829963	1_._4k_stitched	1359	.	8381.78	Me	Typical
chr1	53524625	53531538	1_._4k_stitched	1360	.	8379.56	Me	Typical
chr14	48140495	48148074	1_._4k_stitched	1361	.	8376.72	Me	Typical
chr1	19040599	19048576	1_._4k_stitched	1362	.	8372.2	Me	Typical
chr14	101187404	101197769	1_._4k_stitched	1363	.	8368.25	Me	Typical
chr3	45823879	45849972	1_._4k_stitched	1364	.	8363.45	Me	Typical
chr13	73630492	73641280	1_._4k_stitched	1365	.	8363.14	Me	Typical
chr17	31506671	31538049	1_._4k_stitched	1366	.	8357.4	Me	Typical
chr3	189489086	189500209	1_._4k_stitched	1367	.	8357.11	Me	Typical
chr16	67515662	67529092	1_._4k_stitched	1368	.	8341.07	Me	Typical
chr2	133419894	133435849	1_._4k_stitched	1369	.	8310.64	Me	Typical
chr20	61332372	61351466	1_._4k_stitched	1370	.	8302.66	Me	Typical
chr18	11145091	11151681	1_._4k_stitched	1371	.	8290.6	Me	Typical
chr3	71830501	71838160	1_._4k_stitched	1372	.	8288.48	Me	Typical
chr17	11140946	11149251	1_._4k_stitched	1373	.	8281.08	Me	Typical
chr6	37499373	37507287	1_._4k_stitched	1374	.	8264.6	Me	Typical
chr2	236025253	236040922	3_._4k_stitched	1375	.	8261.32	Me	Typical
chr3	8806205	8812660	1_._4k_stitched	1376	.	8253.25	Me	Typical
chr6	3733210	3772486	1_._4k_stitched	1377	.	8241.5	Me	Typical
chr5	132943535	132951554	1_._4k_stitched	1378	.	8233.11	Me	Typical
chr19	5492239	5504563	6_._4k_stitched	1379	.	8178.93	Me	Typical
chr12	132955307	132970344	2_._4k_stitched	1380	.	8042.51	Me	Typical
chr2	25551516	25611014	1_._4k_stitched	1381	.	8191.54	Me	Typical
chr20	62677063	62680874	1_._4k_stitched	1382	.	8186.4	Me	Typical
chr1	179256402	179274218	1_._4k_stitched	1383	.	8185.04	Me	Typical
chr10	73154290	73161018	1_._4k_stitched	1384	.	8180.56	Me	Typical
chr6	89679295	89687659	1_._4k_stitched	1385	.	8170.13	Me	Typical
chr10	36257596	36267364	1_._4k_stitched	1386	.	8167.25	Me	Typical
chr20	229235	241402	1_._4k_stitched	1387	.	8162.93	Me	Typical
chr12	99284829	99291556	1_._4k_stitched	1388	.	8151.82	Me	Typical
chr9	89018657	89031049	1_._4k_stitched	1389	.	8131.13	Me	Typical
chr11	74945527	74960634	1_._4k_stitched	1390	.	8128.5	Me	Typical
chr1	86619654	86622594	1_._4k_stitched	1391	.	8126.39	Me	Typical
chr18	34935678	34951522	1_._4k_stitched	1392	.	8125.23	Me	Typical
chr9	97393315	97410949	1_._4k_stitched	1393	.	8120.77	Me	Typical
chr17	77012174	77032952	1_._4k_stitched	1394	.	8114.94	Me	Typical
chr1	156607225	156619828	1_._4k_stitched	1395	.	8113.01	Me	Typical
chr9	139969081	139975995	1_._4k_stitched	1396	.	8100.38	Me	Typical
chr20	3060497	3066341	1_._4k_stitched	1397	.	8095.38	Me	Typical
chr18	5624589	5632980	1_._4k_stitched	1398	.	8094.98	Me	Typical
chr11	94870903	94889289	1_._4k_stitched	1399	.	8094.87	Me	Typical
chr13	102566450	102573613	1_._4k_stitched	1400	.	8094.75	Me	Typical
chrX	103807937	103815924	1_._4k_stitched	1401	.	8091.1	Me	Typical
chr4	144618917	144624626	1_._4k_stitched	1402	.	8090.89	Me	Typical
chr12	62582421	62587482	1_._4k_stitched	1403	.	8089.39	Me	Typical
chr2	131718123	131724927	1_._4k_stitched	1404	.	8084.88	Me	Typical
chr1	44867260	44890995	1_._4k_stitched	1405	.	8078.24	Me	Typical
chr16	54680908	54692123	1_._4k_stitched	1406	.	8073.28	Me	Typical
chr2	220346140	220353943	1_._4k_stitched	1407	.	8072.65	Me	Typical
chr1	181046639	181088080	1_._4k_stitched	1408	.	8072.03	Me	Typical
chr11	130311375	130330202	1_._4k_stitched	1409	.	8071.86	Me	Typical
chr11	69585784	69593082	1_._4k_stitched	1410	.	8068.37	Me	Typical
chr5	180016207	180019876	1_._4k_stitched	1411	.	8061.02	Me	Typical
chr1	14215643	14223689	1_._4k_stitched	1412	.	8060.57	Me	Typical
chr2	25386924	25394217	1_._4k_stitched	1413	.	8055.04	Me	Typical
chr4	106813569	106820319	1_._4k_stitched	1414	.	8047.59	Me	Typical
chr1	14044922	14054341	2_._4k_stitched	1415	.	8032.94	Me	Typical
chr9	86150316	86157100	1_._4k_stitched	1416	.	8041.24	Me	Typical
chr12	48570125	48601249	1_._4k_stitched	1417	.	8023.22	Me	Typical
chr10	43247921	43253068	3_._4k_stitched	1418	.	7676.51	Me	Typical
chr2	233212914	233218652	3_._4k_stitched	1419	.	8021.2	Me	Typical
chr22	38847150	38860193	1_._4k_stitched	1420	.	8006.02	Me	Typical
chr7	5386861	5393804	1_._4k_stitched	1421	.	7999.13	Me	Typical
chr13	112617185	112660130	2_._4k_stitched	1422	.	7996.51	Me	Typical
chr7	158377002	158388971	1_._4k_stitched	1423	.	7987.19	Me	Typical
chr14	57330957	57373609	1_._4k_stitched	1424	.	7979.75	Me	Typical
chr4	17780436	17785693	1_._4k_stitched	1425	.	7978.82	Me	Typical
chr19	1444712	1454654	1_._4k_stitched	1426	.	7969.64	Me	Typical
chr19	15563326	15572537	1_._4k_stitched	1427	.	7955.83	Me	Typical
chr10	105034770	105039299	1_._4k_stitched	1428	.	7951.54	Me	Typical
chr9	2007694	2028397	1_._4k_stitched	1429	.	7950.86	Me	Typical
chr18	46180335	46622040	1_._4k_stitched	1430	.	7948.45	Me	Typical
chr15	45810397	45818025	1_._4k_stitched	1431	.	7939.34	Me	Typical
chrY	7692742	7709212	1_._4k_stitched	1432	.	7920.74	Me	Typical
chr16	26751165	26771398	1_._4k_stitched	1433	.	7917.75	Me	Typical
chr3	134121318	134129832	1_._4k_stitched	1434	.	7916.69	Me	Typical
chr12	132662756	132681663	1_._4k_stitched	1435	.	7913.25	Me	Typical
chr20	61729623	61735655	1_._4k_stitched	1436	.	7905.3	Me	Typical
chr13	27327971	27343466	1_._4k_stitched	1437	.	7900.62	Me	Typical
chr11	33886820	33894225	1_._4k_stitched	1438	.	7899.56	Me	Typical
chr19	42496634	42505959	1_._4k_stitched	1439	.	7899.54	Me	Typical
chr10	72214676	72221383	1_._4k_stitched	1440	.	7889.56	Me	Typical
chr3	50310102	50315085	1_._4k_stitched	1441	.	7888.05	Me	Typical
chr9	120173485	120183139	1_._4k_stitched	1442	.	7883.58	Me	Typical
chr15	31761275	31783297	1_._4k_stitched	1443	.	7882.82	Me	Typical
chr8	31493811	31501631	1_._4k_stitched	1444	.	7881.6	Me	Typical
chr2	160064148	160075494	1_._4k_stitched	1445	.	7865.73	Me	Typical
chr2	193055504	193063329	1_._4k_stitched	1446	.	7861.36	Me	Typical
chr12	96180249	96187053	1_._4k_stitched	1447	.	7847.87	Me	Typical
chr8	22433468	22440131	1_._4k_stitched	1448	.	7846.58	Me	Typical
chr17	43503390	43511890	1_._4k_stitched	1449	.	7844.03	Me	Typical
chr1	159995733	160064581	1_._4k_stitched	1450	.	7842.13	Me	Typical
chr6	144382174	144389422	1_._4k_stitched	1451	.	7841.76	Me	Typical
chr21	36197116	36242058	8_._4k_stitched	1452	.	7834.77	Me	Typical
chr1	226920814	226929914	1_._4k_stitched	1453	.	7834.11	Me	Typical
chr18	63567495	63579786	2_._4k_stitched	1454	.	7729.35	Me	Typical
chr3	134511694	134519135	1_._4k_stitched	1455	.	7829.53	Me	Typical
chr22	51155547	51164154	1_._4k_stitched	1456	.	7815.96	Me	Typical
chr7	128548027	128558376	1_._4k_stitched	1457	.	7809.53	Me	Typical
chr14	100610839	100642102	1_._4k_stitched	1458	.	7807.09	Me	Typical
chr10	121294598	121308887	1_._4k_stitched	1459	.	7801.76	Me	Typical
chr17	80287610	80297842	1_._4k_stitched	1460	.	7794.92	Me	Typical
chr1	6231192	6247688	1_._4k_stitched	1461	.	7790.46	Me	Typical
chr3	50375962	50380267	1_._4k_stitched	1462	.	7787.75	Me	Typical
chr13	44351495	44364081	1_._4k_stitched	1463	.	7787.29	Me	Typical
chr10	118493493	118509809	1_._4k_stitched	1464	.	7779.19	Me	Typical
chr8	133149831	133157745	1_._4k_stitched	1465	.	7772.2	Me	Typical
chr16	85923665	85953020	1_._4k_stitched	1466	.	7770.57	Me	Typical
chr2	239065238	239074689	8_._4k_stitched	1467	.	7763.1	Me	Typical
chr2	85103826	85113022	1_._4k_stitched	1468	.	7761.57	Me	Typical
chr3	38066315	38074559	1_._4k_stitched	1469	.	7756.94	Me	Typical
chr19	19314418	19326213	1_._4k_stitched	1470	.	7756.23	Me	Typical
chr14	49828787	49837551	3_._4k_stitched	1471	.	7755.38	Me	Typical
chr17	39851846	39878344	1_._4k_stitched	1472	.	7755.33	Me	Typical
chr20	2536793	2542025	1_._4k_stitched	1473	.	7751.05	Me	Typical
chr3	170134162	170140217	1_._4k_stitched	1474	.	7743.51	Me	Typical
chr4	57463438	57478466	6_._4k_stitched	1475	.	7742.86	Me	Typical
chr19	14180900	14187481	1_._4k_stitched	1476	.	7741.71	Me	Typical
chr2	99549493	99556745	1_._4k_stitched	1477	.	7735.01	Me	Typical
chr2	10442375	10447689	1_._4k_stitched	1478	.	7734.78	Me	Typical
chr6	152126554	152133105	1_._4k_stitched	1479	.	7729.08	Me	Typical
chr2	45389183	45404215	1_._4k_stitched	1480	.	7724.49	Me	Typical
chr10	58897988	58908727	1_._4k_stitched	1481	.	7723.82	Me	Typical
chr10	120020536	120032088	1_._4k_stitched	1482	.	7714.02	Me	Typical
chr7	121923798	122460196	1_._4k_stitched	1483	.	7708.79	Me	Typical
chr8	1813560	2581589	1_._4k_stitched	1484	.	7704.14	Me	Typical
chr4	6464521	6481059	1_._4k_stitched	1485	.	7702.79	Me	Typical
chr1	230904639	230940528	1_._4k_stitched	1486	.	7684.31	Me	Typical
chr4	48482686	48488338	1_._4k_stitched	1487	.	7680.85	Me	Typical
chr5	143726445	143744553	1_._4k_stitched	1488	.	7680.64	Me	Typical
chrX	132083416	132100245	1_._4k_stitched	1489	.	7680.56	Me	Typical
chr6	34104996	34124694	3_._4k_stitched	1490	.	7679.53	Me	Typical
chr6	17276748	17284543	1_._4k_stitched	1491	.	7679.43	Me	Typical
chr8	143541940	143552093	1_._4k_stitched	1492	.	7674.68	Me	Typical
chr5	138728419	138731753	1_._4k_stitched	1493	.	7665.37	Me	Typical
chr8	22406412	22415230	1_._4k_stitched	1494	.	7664.88	Me	Typical
chr1	6293622	6333302	1_._4k_stitched	1495	.	7658.16	Me	Typical
chr11	125034494	125043048	1_._4k_stitched	1496	.	7656.45	Me	Typical
chr16	2516618	2527604	1_._4k_stitched	1497	.	7654.19	Me	Typical
chr20	60787835	60809041	1_._4k_stitched	1498	.	7641.6	Me	Typical
chr2	133018407	133040013	1_._4k_stitched	1499	.	7636.14	Me	Typical
chr6	101845313	101852460	1_._4k_stitched	1500	.	7633.54	Me	Typical
chr3	59421053	59431739	2_._4k_stitched	1501	.	7623.19	Me	Typical
chr1	109647481	109663479	1_._4k_stitched	1502	.	7626.41	Me	Typical
chr20	55494990	55503295	7_._4k_stitched	1503	.	7625	Me	Typical
chr14	105546450	105563176	3_._4k_stitched	1504	.	7620.3	Me	Typical
chr11	634600	641966	1_._4k_stitched	1505	.	7617.03	Me	Typical
chr2	178512713	178538535	8_._4k_stitched	1506	.	7614.03	Me	Typical
chr6	12949776	12967515	1_._4k_stitched	1507	.	7611.7	Me	Typical
chr11	65348964	65354974	1_._4k_stitched	1508	.	7609.11	Me	Typical
chr14	51287852	51302495	1_._4k_stitched	1509	.	7599.99	Me	Typical
chr6	30092750	30100577	1_._4k_stitched	1510	.	7588.13	Me	Typical
chr9	37647741	37654588	1_._4k_stitched	1511	.	7579.64	Me	Typical
chr1	209845830	209852862	1_._4k_stitched	1512	.	7579.35	Me	Typical
chr2	179067464	179085757	5_._4k_stitched	1513	.	7578.68	Me	Typical
chr22	24791230	25001078	1_._4k_stitched	1514	.	7556.26	Me	Typical
chr18	47716680	47724135	1_._4k_stitched	1515	.	7555.44	Me	Typical
chr5	100234805	100241678	1_._4k_stitched	1516	.	7554.25	Me	Typical
chr11	119637232	119687906	1_._4k_stitched	1517	.	7552.29	Me	Typical
chr17	54668286	54677342	1_._4k_stitched	1518	.	7551.38	Me	Typical
chr2	135472944	135479634	1_._4k_stitched	1519	.	7538.88	Me	Typical
chr11	61244597	61289015	1_._4k_stitched	1520	.	7531.58	Me	Typical
chr22	37819226	37826029	1_._4k_stitched	1521	.	7524.71	Me	Typical
chr2	96008182	96015358	1_._4k_stitched	1522	.	7521.96	Me	Typical
chr6	43230781	43246086	2_._4k_stitched	1523	.	7509.51	Me	Typical
chrX	129065937	129075340	1_._4k_stitched	1524	.	7507.17	Me	Typical
chr16	10272890	10280219	1_._4k_stitched	1525	.	7504.18	Me	Typical
chr19	33165719	33169966	1_._4k_stitched	1526	.	7497.43	Me	Typical
chr6	166718123	166725048	1_._4k_stitched	1527	.	7496.6	Me	Typical
chr2	109709944	109729020	1_._4k_stitched	1528	.	7492.93	Me	Typical
chrX	48684306	48695787	1_._4k_stitched	1529	.	7482.44	Me	Typical
chr16	85104418	85125490	1_._4k_stitched	1530	.	7479.35	Me	Typical
chr11	119956094	120024946	1_._4k_stitched	1531	.	7476.07	Me	Typical
chr10	72197752	72203376	1_._4k_stitched	1532	.	7475.52	Me	Typical
chr1	85460150	85466718	1_._4k_stitched	1533	.	7472.49	Me	Typical
chr13	72435607	72444937	1_._4k_stitched	1534	.	7468.65	Me	Typical
chr15	51377305	51394173	1_._4k_stitched	1535	.	7467.14	Me	Typical
chr7	147706307	147742023	1_._4k_stitched	1536	.	7466.53	Me	Typical
chr7	64347386	64352522	1_._4k_stitched	1537	.	7466.2	Me	Typical
chr2	137520260	137526292	1_._4k_stitched	1538	.	7459.91	Me	Typical
chr18	77555473	77561743	1_._4k_stitched	1539	.	7455.47	Me	Typical
chr15	62350901	62363201	1_._4k_stitched	1540	.	7455.44	Me	Typical
chr7	28994040	29001009	1_._4k_stitched	1541	.	7451.2	Me	Typical
chr17	26236779	26245516	10_._4k_stitched	1542	.	7450.28	Me	Typical
chr12	107710994	107717448	1_._4k_stitched	1543	.	7446.48	Me	Typical
chr10	108287370	108300857	2_._4k_stitched	1544	.	7204.68	Me	Typical
chr15	25784126	25893508	9_._4k_stitched	1545	.	7442.8	Me	Typical
chr10	125423090	125429410	1_._4k_stitched	1546	.	7441.38	Me	Typical
chr2	234230404	234249313	1_._4k_stitched	1547	.	7435.38	Me	Typical
chr8	57355444	57362059	1_._4k_stitched	1548	.	7429.02	Me	Typical
chr2	101432679	101440791	1_._4k_stitched	1549	.	7429.01	Me	Typical
chr4	122868912	122876140	1_._4k_stitched	1550	.	7425.45	Me	Typical
chr2	241504450	241510764	1_._4k_stitched	1551	.	7423.1	Me	Typical
chr3	2135979	2144265	1_._4k_stitched	1552	.	7421.51	Me	Typical
chr7	136520768	136821458	1_._4k_stitched	1553	.	7419.05	Me	Typical
chr1	900126	911773	1_._4k_stitched	1554	.	7412.04	Me	Typical
chr17	33772951	33781115	1_._4k_stitched	1555	.	7408.68	Me	Typical
chr2	233365113	233373456	1_._4k_stitched	1556	.	7401.83	Me	Typical
chr2	233247860	233256231	1_._4k_stitched	1557	.	7400.56	Me	Typical
chr15	80530067	80574144	1_._4k_stitched	1558	.	7397.08	Me	Typical
chr18	19504409	19520485	2_._4k_stitched	1559	.	7382.99	Me	Typical
chr14	101029714	101038413	1_._4k_stitched	1560	.	7381.69	Me	Typical
chr2	119901716	119928613	1_._4k_stitched	1561	.	7379.44	Me	Typical
chr7	41254908	41265462	2_._4k_stitched	1562	.	7180.87	Me	Typical
chr16	66944970	66974358	1_._4k_stitched	1563	.	7371.62	Me	Typical
chr11	9022343	9030258	1_._4k_stitched	1564	.	7365.77	Me	Typical
chr8	132049579	132056785	1_._4k_stitched	1565	.	7355.93	Me	Typical
chr20	23409767	23768399	1_._4k_stitched	1566	.	7342.31	Me	Typical
chr17	56471443	56482873	1_._4k_stitched	1567	.	7341.18	Me	Typical
chr5	168639657	168659454	1_._4k_stitched	1568	.	7340.82	Me	Typical
chr12	1636403	1639930	1_._4k_stitched	1569	.	7334.09	Me	Typical
chr2	100786886	100820620	1_._4k_stitched	1570	.	7332.89	Me	Typical
chr1	232349246	232368057	1_._4k_stitched	1571	.	7327.55	Me	Typical
chr11	67135392	67146494	1_._4k_stitched	1572	.	7318.27	Me	Typical
chr14	96162096	96172264	1_._4k_stitched	1573	.	7316.94	Me	Typical
chr8	145703333	145714872	1_._4k_stitched	1574	.	7315.61	Me	Typical
chr2	86561012	86568637	1_._4k_stitched	1575	.	7308.49	Me	Typical
chr17	74377756	74384023	1_._4k_stitched	1576	.	7305.3	Me	Typical
chr4	82133112	82138906	1_._4k_stitched	1577	.	7301.1	Me	Typical
chr19	34109386	34116605	1_._4k_stitched	1578	.	7287.97	Me	Typical
chr1	232375488	232402310	1_._4k_stitched	1579	.	7281.69	Me	Typical
chr11	35157998	35162968	1_._4k_stitched	1580	.	7280.93	Me	Typical
chr11	109291152	109296509	1_._4k_stitched	1581	.	7272.1	Me	Typical
chr1	6235442	6242875	1_._4k_stitched	1582	.	7271.03	Me	Typical
chr5	153978947	153992809	3_._4k_stitched	1583	.	7256.4	Me	Typical
chr19	45716487	45722879	1_._4k_stitched	1584	.	7252.94	Me	Typical
chr20	54576648	54582942	1_._4k_stitched	1585	.	7252.51	Me	Typical
chr18	44334175	44341646	1_._4k_stitched	1586	.	7247.85	Me	Typical
chr5	115295010	115301215	1_._4k_stitched	1587	.	7244.48	Me	Typical
chr6	158885826	158894048	1_._4k_stitched	1588	.	7236.09	Me	Typical
chr7	45956596	45963507	1_._4k_stitched	1589	.	7232.66	Me	Typical
chr20	23012716	23021506	1_._4k_stitched	1590	.	7232.15	Me	Typical
chr5	178418928	178425011	1_._4k_stitched	1591	.	7230.55	Me	Typical
chr14	105854510	105891051	1_._4k_stitched	1592	.	7229.42	Me	Typical
chr13	20732939	20736644	1_._4k_stitched	1593	.	7228.9	Me	Typical
chr6	11040336	11046492	1_._4k_stitched	1594	.	7223.05	Me	Typical
chr10	101087457	101092680	1_._4k_stitched	1595	.	7222.93	Me	Typical
chr17	78531057	78546708	1_._4k_stitched	1596	.	7222.68	Me	Typical
chr1	228222396	228234068	1_._4k_stitched	1597	.	7222.12	Me	Typical
chr9	133801063	133834457	1_._4k_stitched	1598	.	7215.32	Me	Typical
chr13	113753656	113790747	1_._4k_stitched	1599	.	7214.48	Me	Typical
chr8	82020215	82029194	1_._4k_stitched	1600	.	7211.37	Me	Typical
chr5	132081126	132086603	1_._4k_stitched	1601	.	7206.2	Me	Typical
chr20	62668529	62674492	1_._4k_stitched	1602	.	7206.1	Me	Typical
chr21	9825144	9867794	1_._4k_stitched	1603	.	7200.14	Me	Typical
chr3	194010202	194073838	1_._4k_stitched	1604	.	7198.95	Me	Typical
chr17	70396212	70412559	1_._4k_stitched	1605	.	7197.42	Me	Typical
chr7	55083363	55090988	1_._4k_stitched	1606	.	7193.56	Me	Typical
chr7	93201070	93207668	1_._4k_stitched	1607	.	7188.35	Me	Typical
chr3	181412269	181424210	3_._4k_stitched	1608	.	6928.58	Me	Typical
chr15	27211261	27219773	1_._4k_stitched	1609	.	7174.75	Me	Typical
chr17	44336640	44348029	6_._4k_stitched	1610	.	6795.16	Me	Typical
chr13	66791362	66801358	1_._4k_stitched	1611	.	7161.81	Me	Typical
chr22	24884790	24899435	1_._4k_stitched	1612	.	7161.62	Me	Typical
chr2	13812258	13821863	1_._4k_stitched	1613	.	7151.72	Me	Typical
chr6	27276209	27281590	1_._4k_stitched	1614	.	7147.3	Me	Typical
chr1	70030725	70037736	1_._4k_stitched	1615	.	7136.81	Me	Typical
chr8	139505777	139511835	1_._4k_stitched	1616	.	7131.62	Me	Typical
chr9	4295735	4302567	1_._4k_stitched	1617	.	7128.29	Me	Typical
chr22	39232303	39250757	1_._4k_stitched	1618	.	7127.69	Me	Typical
chr2	220294944	220319198	1_._4k_stitched	1619	.	7127.63	Me	Typical
chr6	41596888	41616118	1_._4k_stitched	1620	.	7125	Me	Typical
chr3	50622897	50663841	1_._4k_stitched	1621	.	7124.96	Me	Typical
chr1	62781313	62787206	1_._4k_stitched	1622	.	7123.15	Me	Typical
chr7	50340819	50349038	1_._4k_stitched	1623	.	7122.68	Me	Typical
chr6	36352588	36358004	1_._4k_stitched	1624	.	7114.03	Me	Typical
chr9	118910262	118928074	1_._4k_stitched	1625	.	7114.03	Me	Typical
chr16	1380776	1387743	1_._4k_stitched	1626	.	7112.26	Me	Typical
chr1	41823272	41831150	4_._4k_stitched	1627	.	7111.65	Me	Typical
chr17	15846044	15851496	1_._4k_stitched	1628	.	7102.84	Me	Typical
chr2	225903939	225910030	1_._4k_stitched	1629	.	7099.34	Me	Typical
chr8	133490016	133496330	1_._4k_stitched	1630	.	7089.65	Me	Typical
chr4	140469804	140485963	1_._4k_stitched	1631	.	7086.72	Me	Typical
chr17	48708921	48715155	1_._4k_stitched	1632	.	7083.03	Me	Typical
chr9	134418830	134432721	2_._4k_stitched	1633	.	7031.08	Me	Typical
chr3	51980670	51992345	1_._4k_stitched	1634	.	7069.65	Me	Typical
chr17	42612808	42629431	5_._4k_stitched	1635	.	6420.33	Me	Typical
chr4	48489234	48495838	1_._4k_stitched	1636	.	7066.3	Me	Typical
chr15	92924486	92968077	1_._4k_stitched	1637	.	7065.67	Me	Typical
chr11	1588966	1597593	1_._4k_stitched	1638	.	7051.24	Me	Typical
chr9	73020574	73042243	1_._4k_stitched	1639	.	7050.63	Me	Typical
chr14	25516047	25522083	1_._4k_stitched	1640	.	7042.29	Me	Typical
chr1	147045766	147065200	2_._4k_stitched	1641	.	7037.66	Me	Typical
chr7	100215115	100279649	1_._4k_stitched	1642	.	7037.02	Me	Typical
chr4	172731963	172737335	1_._4k_stitched	1643	.	7036.93	Me	Typical
chr3	24559328	24566530	1_._4k_stitched	1644	.	7035.93	Me	Typical
chr15	59725916	59734381	1_._4k_stitched	1645	.	7034.9	Me	Typical
chr6	71662873	71669412	1_._4k_stitched	1646	.	7032.94	Me	Typical
chr16	2880369	2930676	1_._4k_stitched	1647	.	7022.86	Me	Typical
chr3	63261205	63267553	1_._4k_stitched	1648	.	7022.06	Me	Typical
chr8	109091360	109098638	1_._4k_stitched	1649	.	7010.19	Me	Typical
chr15	78099657	78135600	1_._4k_stitched	1650	.	7007.66	Me	Typical
chr12	30897146	31204505	1_._4k_stitched	1651	.	7003.16	Me	Typical
chr11	115608004	115639092	1_._4k_stitched	1652	.	7002.68	Me	Typical
chr1	121483241	121485633	2_._4k_stitched	1653	.	7026.45	Me	Typical
chr19	51305582	51350366	1_._4k_stitched	1654	.	6999.09	Me	Typical
chr20	41815703	41821936	1_._4k_stitched	1655	.	6996.13	Me	Typical
chr1	19984657	20007135	1_._4k_stitched	1656	.	6991.73	Me	Typical
chr8	24812152	24819005	1_._4k_stitched	1657	.	6988.67	Me	Typical
chr8	142512599	142536328	1_._4k_stitched	1658	.	6974.54	Me	Typical
chr1	156852396	156866215	1_._4k_stitched	1659	.	6972.07	Me	Typical
chr22	50447590	50456252	1_._4k_stitched	1660	.	6964.3	Me	Typical
chr2	128167386	128186828	1_._4k_stitched	1661	.	6957.34	Me	Typical
chr1	205378976	205472822	1_._4k_stitched	1662	.	6952.26	Me	Typical
chr4	11426647	11433173	1_._4k_stitched	1663	.	6950.15	Me	Typical
chr20	4221731	4233011	1_._4k_stitched	1664	.	6950.13	Me	Typical
chr2	242469823	242503953	1_._4k_stitched	1665	.	6937.26	Me	Typical
chr4	2132604	2147077	14_._4k_stitched	1666	.	6918.8	Me	Typical
chr1	44870972	44878293	1_._4k_stitched	1667	.	6915.96	Me	Typical
chr10	103313854	103343431	1_._4k_stitched	1668	.	6911.42	Me	Typical
chr3	12326046	12333597	1_._4k_stitched	1669	.	6909.63	Me	Typical
chr5	94953304	94959818	1_._4k_stitched	1670	.	6903.2	Me	Typical
chr2	158781473	158799834	1_._4k_stitched	1671	.	6900.08	Me	Typical
chr3	35678669	35684099	1_._4k_stitched	1672	.	6898.47	Me	Typical
chr9	140760918	140791904	1_._4k_stitched	1673	.	6892.45	Me	Typical
chr19	6529160	6536092	1_._4k_stitched	1674	.	6887.73	Me	Typical
chr2	182518202	182527093	1_._4k_stitched	1675	.	6886.99	Me	Typical
chr5	158376520	158391752	3_._4k_stitched	1676	.	6762.97	Me	Typical
chr7	158783520	158794352	3_._4k_stitched	1677	.	6809.29	Me	Typical
chr11	126333200	126534026	3_._4k_stitched	1678	.	6881.86	Me	Typical
chr9	131215509	131224433	1_._4k_stitched	1679	.	6881.32	Me	Typical
chr1	231114881	231124535	1_._4k_stitched	1680	.	6868.27	Me	Typical
chr19	47135388	47145782	1_._4k_stitched	1681	.	6861.78	Me	Typical
chr1	65465862	65471380	1_._4k_stitched	1682	.	6840.44	Me	Typical
chr16	89761490	89802240	1_._4k_stitched	1683	.	6839.65	Me	Typical
chr3	71799748	71806553	1_._4k_stitched	1684	.	6839.28	Me	Typical
chr13	37245906	37251306	1_._4k_stitched	1685	.	6837.79	Me	Typical
chr15	79345998	79360721	1_._4k_stitched	1686	.	6833.32	Me	Typical
chr11	78628063	78649030	1_._4k_stitched	1687	.	6831.11	Me	Typical
chr1	55234290	55287148	1_._4k_stitched	1688	.	6830.46	Me	Typical
chr7	6564534	6577077	1_._4k_stitched	1689	.	6826.84	Me	Typical
chr20	47932639	47937305	1_._4k_stitched	1690	.	6826.84	Me	Typical
chr17	21277337	21283373	1_._4k_stitched	1691	.	6826.43	Me	Typical
chr19	18059116	18065804	1_._4k_stitched	1692	.	6821.18	Me	Typical
chr22	35790100	36048605	1_._4k_stitched	1693	.	6819.26	Me	Typical
chr9	38329024	38383258	3_._4k_stitched	1694	.	6818.4	Me	Typical
chr10	91734904	91743968	1_._4k_stitched	1695	.	6817.63	Me	Typical
chr22	37456599	37474556	3_._4k_stitched	1696	.	6814.63	Me	Typical
chr5	66196485	66206230	1_._4k_stitched	1697	.	6814.3	Me	Typical
chr11	64144932	64217241	5_._4k_stitched	1698	.	6811.02	Me	Typical
chr3	57179248	57212259	1_._4k_stitched	1699	.	6794.08	Me	Typical
chr3	58606240	58626346	5_._4k_stitched	1700	.	6792.75	Me	Typical
chr6	96244493	96255108	1_._4k_stitched	1701	.	6789.84	Me	Typical
chr17	39886721	39894998	1_._4k_stitched	1702	.	6788.26	Me	Typical
chr1	62741640	62755986	4_._4k_stitched	1703	.	6784.8	Me	Typical
chr3	10842901	10865206	1_._4k_stitched	1704	.	6784.26	Me	Typical
chr9	94707483	94715607	1_._4k_stitched	1705	.	6783.27	Me	Typical
chr1	48185844	48193823	1_._4k_stitched	1706	.	6782.67	Me	Typical
chr12	52397533	52404251	1_._4k_stitched	1707	.	6781.58	Me	Typical
chr12	63443465	63644174	1_._4k_stitched	1708	.	6779.1	Me	Typical
chr1	165200870	165208673	1_._4k_stitched	1709	.	6776.72	Me	Typical
chr20	49636523	49643465	1_._4k_stitched	1710	.	6774.22	Me	Typical
chr12	48283484	48307894	1_._4k_stitched	1711	.	6772.49	Me	Typical
chr5	159387038	159401613	2_._4k_stitched	1712	.	6770.51	Me	Typical
chr16	82657620	82663748	1_._4k_stitched	1713	.	6761.44	Me	Typical
chr17	4399204	4405925	1_._4k_stitched	1714	.	6760.64	Me	Typical
chr10	79393738	79402378	1_._4k_stitched	1715	.	6758.61	Me	Typical
chr7	318071	342536	1_._4k_stitched	1716	.	6757.97	Me	Typical
chr12	115171069	115176278	1_._4k_stitched	1717	.	6746.71	Me	Typical
chr11	45675680	45694220	1_._4k_stitched	1718	.	6742.71	Me	Typical
chr7	89947816	89953005	1_._4k_stitched	1719	.	6742.34	Me	Typical
chr15	55877188	55882903	1_._4k_stitched	1720	.	6738.67	Me	Typical
chrX	11678643	11688217	1_._4k_stitched	1721	.	6733.47	Me	Typical
chr1	109654023	109659557	1_._4k_stitched	1722	.	6732.64	Me	Typical
chr9	94644621	94654028	1_._4k_stitched	1723	.	6722.26	Me	Typical
chr7	30705869	30735623	1_._4k_stitched	1724	.	6719.97	Me	Typical
chr9	118915817	118923518	1_._4k_stitched	1725	.	6718.58	Me	Typical
chr14	69718361	69735055	1_._4k_stitched	1726	.	6717.94	Me	Typical
chr22	37209448	37216083	1_._4k_stitched	1727	.	6714.26	Me	Typical
chr20	18829546	18841498	2_._4k_stitched	1728	.	6499.93	Me	Typical
chr16	58495082	58501875	1_._4k_stitched	1729	.	6698.01	Me	Typical
chr21	36034589	36049725	1_._4k_stitched	1730	.	6697.55	Me	Typical
chr1	166941214	166948309	1_._4k_stitched	1731	.	6696.4	Me	Typical
chr4	151499306	151507606	1_._4k_stitched	1732	.	6691.73	Me	Typical
chr11	1743503	1780921	1_._4k_stitched	1733	.	6690.76	Me	Typical
chr3	127162081	127189103	1_._4k_stitched	1734	.	6690.38	Me	Typical
chr14	77722302	77748828	1_._4k_stitched	1735	.	6684.08	Me	Typical
chr11	111408491	111415526	1_._4k_stitched	1736	.	6677.43	Me	Typical
chr13	111758950	111774826	1_._4k_stitched	1737	.	6671.74	Me	Typical
chr14	70028873	70046910	1_._4k_stitched	1738	.	6659.52	Me	Typical
chr21	31308708	31314842	1_._4k_stitched	1739	.	6651.22	Me	Typical
chr1	151829176	151837564	1_._4k_stitched	1740	.	6639.54	Me	Typical
chr1	53381004	53399658	1_._4k_stitched	1741	.	6639.06	Me	Typical
chr7	147120613	147140247	8_._4k_stitched	1742	.	6635.58	Me	Typical
chr14	105622572	105677616	1_._4k_stitched	1743	.	6633.27	Me	Typical
chr2	213398879	213404897	1_._4k_stitched	1744	.	6628.82	Me	Typical
chr18	72121067	72127311	1_._4k_stitched	1745	.	6624.77	Me	Typical
chr9	135615982	135623035	1_._4k_stitched	1746	.	6617.45	Me	Typical
chr10	104099408	104105232	1_._4k_stitched	1747	.	6615.29	Me	Typical
chr10	110349050	110366580	1_._4k_stitched	1748	.	6605.44	Me	Typical
chr6	29960126	29982065	1_._4k_stitched	1749	.	6603.27	Me	Typical
chr20	57872007	57879205	1_._4k_stitched	1750	.	6599.39	Me	Typical
chr1	147775436	147792307	3_._4k_stitched	1751	.	6599.25	Me	Typical
chr22	29464854	29472554	1_._4k_stitched	1752	.	6598.6	Me	Typical
chr6	16227013	16254158	1_._4k_stitched	1753	.	6593.26	Me	Typical
chr22	50704264	50711128	1_._4k_stitched	1754	.	6590.79	Me	Typical
chr19	19165187	19201525	1_._4k_stitched	1755	.	6590.16	Me	Typical
chr3	194116573	194120432	1_._4k_stitched	1756	.	6585.64	Me	Typical
chr17	80288215	80293712	1_._4k_stitched	1757	.	6577.49	Me	Typical
chr1	236297423	236312280	1_._4k_stitched	1758	.	6561.88	Me	Typical
chr20	39992324	39997965	1_._4k_stitched	1759	.	6554.51	Me	Typical
chr3	187329519	187348102	1_._4k_stitched	1760	.	6551.07	Me	Typical
chr1	988656	1015118	6_._4k_stitched	1761	.	6491.24	Me	Typical
chr1	105024249	105034700	7_._4k_stitched	1762	.	6543.43	Me	Typical
chr18	2843474	2850456	1_._4k_stitched	1763	.	6540.5	Me	Typical
chr1	55502604	55508058	1_._4k_stitched	1764	.	6540.37	Me	Typical
chr5	65889714	65896057	1_._4k_stitched	1765	.	6539.6	Me	Typical
chr7	100490058	100496217	1_._4k_stitched	1766	.	6531.29	Me	Typical
chr14	31341258	31346752	1_._4k_stitched	1767	.	6527.77	Me	Typical
chr11	82440825	82446893	1_._4k_stitched	1768	.	6523.51	Me	Typical
chr2	120277761	120284154	1_._4k_stitched	1769	.	6515.68	Me	Typical
chr4	187258054	187274847	1_._4k_stitched	1770	.	6508.11	Me	Typical
chr16	88446717	88453096	1_._4k_stitched	1771	.	6507.47	Me	Typical
chr18	31799867	31805747	1_._4k_stitched	1772	.	6502.69	Me	Typical
chr22	20001899	20008674	1_._4k_stitched	1773	.	6501.7	Me	Typical
chr4	143626277	143639044	2_._4k_stitched	1774	.	6219.8	Me	Typical
chr20	25836835	25849257	1_._4k_stitched	1775	.	6495.92	Me	Typical
chr14	57356731	57364281	1_._4k_stitched	1776	.	6489.98	Me	Typical
chr8	144851199	144857166	4_._4k_stitched	1777	.	6156.55	Me	Typical
chr3	39847876	39854569	1_._4k_stitched	1778	.	6483.48	Me	Typical
chr19	3023687	3036169	1_._4k_stitched	1779	.	6474.86	Me	Typical
chr6	78170969	78178459	1_._4k_stitched	1780	.	6474.79	Me	Typical
chr10	126130205	126149819	1_._4k_stitched	1781	.	6474.7	Me	Typical
chr22	45020053	45027996	1_._4k_stitched	1782	.	6474.4	Me	Typical
chr11	69819119	69836438	2_._4k_stitched	1783	.	6473.11	Me	Typical
chr16	472883	478330	1_._4k_stitched	1784	.	6454.24	Me	Typical
chr13	96739703	96746750	1_._4k_stitched	1785	.	6453.94	Me	Typical
chr9	117870568	117889738	1_._4k_stitched	1786	.	6442.46	Me	Typical
chr14	77962365	77968003	1_._4k_stitched	1787	.	6440.45	Me	Typical
chr6	76827191	76838159	1_._4k_stitched	1788	.	6437.25	Me	Typical
chr21	43631901	43671963	1_._4k_stitched	1789	.	6429.66	Me	Typical
chr21	19614674	19619811	1_._4k_stitched	1790	.	6429.58	Me	Typical
chr19	45653684	45662481	1_._4k_stitched	1791	.	6428.41	Me	Typical
chr17	17676328	17702685	1_._4k_stitched	1792	.	6423.89	Me	Typical
chr9	131218534	131223940	1_._4k_stitched	1793	.	6413.41	Me	Typical
chr1	27683364	27689676	1_._4k_stitched	1794	.	6412.4	Me	Typical
chr21	45758714	45807733	1_._4k_stitched	1795	.	6411.44	Me	Typical
chr12	85195678	85203394	2_._4k_stitched	1796	.	6408.34	Me	Typical
chr8	80676567	80680641	1_._4k_stitched	1797	.	6403.79	Me	Typical
chr10	135048299	135053253	1_._4k_stitched	1798	.	6399.47	Me	Typical
chr17	53339082	53345504	1_._4k_stitched	1799	.	6399.21	Me	Typical
chr3	14821674	14864090	1_._4k_stitched	1800	.	6393.88	Me	Typical
chr1	229528968	229551438	1_._4k_stitched	1801	.	6393.15	Me	Typical
chr5	170845300	170850701	1_._4k_stitched	1802	.	6390.5	Me	Typical
chr18	55466757	55473256	1_._4k_stitched	1803	.	6387.32	Me	Typical
chr4	24795843	24804482	1_._4k_stitched	1804	.	6380.74	Me	Typical
chr3	33256406	33263376	1_._4k_stitched	1805	.	6379.31	Me	Typical
chr11	124788057	124796462	1_._4k_stitched	1806	.	6376.13	Me	Typical
chr1	208413285	208420156	1_._4k_stitched	1807	.	6365.86	Me	Typical
chr10	43721993	43727977	1_._4k_stitched	1808	.	6365.67	Me	Typical
chr4	143764537	143770297	1_._4k_stitched	1809	.	6365.35	Me	Typical
chr11	19734048	19737947	1_._4k_stitched	1810	.	6364.42	Me	Typical
chr17	29246863	29252411	1_._4k_stitched	1811	.	6356.64	Me	Typical
chr6	27695324	27716206	4_._4k_stitched	1812	.	6353.85	Me	Typical
chr11	119231967	119239794	1_._4k_stitched	1813	.	6350.96	Me	Typical
chr2	11041347	11070484	1_._4k_stitched	1814	.	6340.8	Me	Typical
chr7	28446121	28453260	1_._4k_stitched	1815	.	6331.54	Me	Typical
chr6	86156697	86163807	1_._4k_stitched	1816	.	6330.16	Me	Typical
chr11	13294424	13303506	1_._4k_stitched	1817	.	6328.24	Me	Typical
chr15	65685795	65695648	3_._4k_stitched	1818	.	6321.62	Me	Typical
chr7	98242616	98250786	1_._4k_stitched	1819	.	6322.01	Me	Typical
chr1	226732537	226739805	1_._4k_stitched	1820	.	6313.02	Me	Typical
chr19	36344913	36354695	1_._4k_stitched	1821	.	6311.41	Me	Typical
chr9	135658130	135692028	1_._4k_stitched	1822	.	6307.76	Me	Typical
chr20	42541645	42546928	1_._4k_stitched	1823	.	6302.92	Me	Typical
chr3	124301473	124308045	1_._4k_stitched	1824	.	6298.13	Me	Typical
chr4	96466006	96473178	1_._4k_stitched	1825	.	6297.8	Me	Typical
chr15	98958803	98973868	3_._4k_stitched	1826	.	6289.85	Me	Typical
chr10	122214523	122220183	1_._4k_stitched	1827	.	6288.23	Me	Typical
chr8	144337833	144377678	1_._4k_stitched	1828	.	6287.31	Me	Typical
chr11	119184562	119192113	1_._4k_stitched	1829	.	6284.72	Me	Typical
chr5	140868741	140875328	1_._4k_stitched	1830	.	6280.9	Me	Typical
chr4	84304103	84315963	5_._4k_stitched	1831	.	6276.89	Me	Typical
chr22	19149191	19159587	2_._4k_stitched	1832	.	6226.64	Me	Typical
chr20	58650874	58683071	9_._4k_stitched	1833	.	6271.95	Me	Typical
chr6	117194936	117200485	1_._4k_stitched	1834	.	6266.59	Me	Typical
chr1	20100114	20114084	4_._4k_stitched	1835	.	6265.78	Me	Typical
chr12	109743361	109750828	1_._4k_stitched	1836	.	6264.39	Me	Typical
chr17	72639882	72679017	1_._4k_stitched	1837	.	6257.43	Me	Typical
chr12	52642022	52654198	5_._4k_stitched	1838	.	6056.36	Me	Typical
chr9	73024438	73031078	1_._4k_stitched	1839	.	6243.17	Me	Typical
chr9	94181057	94189277	1_._4k_stitched	1840	.	6241.86	Me	Typical
chr22	39235737	39242619	1_._4k_stitched	1841	.	6241.53	Me	Typical
chr15	102017062	102049958	1_._4k_stitched	1842	.	6239.03	Me	Typical
chr10	43569536	43575592	1_._4k_stitched	1843	.	6238.03	Me	Typical
chr1	84485386	84504024	1_._4k_stitched	1844	.	6236.97	Me	Typical
chr12	123631856	123637935	1_._4k_stitched	1845	.	6234.69	Me	Typical
chr17	74530902	74537071	1_._4k_stitched	1846	.	6232.55	Me	Typical
chr22	30112999	30119782	1_._4k_stitched	1847	.	6231.43	Me	Typical
chr20	13197731	13205359	1_._4k_stitched	1848	.	6230.68	Me	Typical
chr14	100622510	100628849	1_._4k_stitched	1849	.	6228.36	Me	Typical
chr12	72663731	72669548	1_._4k_stitched	1850	.	6225.47	Me	Typical
chr20	57082847	57096586	1_._4k_stitched	1851	.	6224.32	Me	Typical
chr5	76503126	76509612	1_._4k_stitched	1852	.	6224.08	Me	Typical
chr5	72673392	72680801	1_._4k_stitched	1853	.	6223.15	Me	Typical
chr2	20644837	20653530	1_._4k_stitched	1854	.	6220.56	Me	Typical
chr2	27339920	27347717	1_._4k_stitched	1855	.	6220.53	Me	Typical
chr10	99527545	99534153	1_._4k_stitched	1856	.	6214.36	Me	Typical
chr14	72396338	72402588	1_._4k_stitched	1857	.	6212.56	Me	Typical
chr8	63913326	63929005	1_._4k_stitched	1858	.	6209.04	Me	Typical
chr6	160766709	160772785	1_._4k_stitched	1859	.	6208.02	Me	Typical
chr2	8814367	8818281	1_._4k_stitched	1860	.	6207.28	Me	Typical
chr5	2751631	2760742	1_._4k_stitched	1861	.	6205.89	Me	Typical
chr15	35044270	35051703	1_._4k_stitched	1862	.	6205.8	Me	Typical
chr17	4871050	4903642	1_._4k_stitched	1863	.	6205.54	Me	Typical
chr10	31608516	31614016	1_._4k_stitched	1864	.	6201.05	Me	Typical
chr14	51558582	51564750	1_._4k_stitched	1865	.	6194.94	Me	Typical
chr12	95264424	95270365	1_._4k_stitched	1866	.	6193.5	Me	Typical
chr12	101108463	101113776	1_._4k_stitched	1867	.	6191.43	Me	Typical
chr14	70035977	70043081	1_._4k_stitched	1868	.	6190.36	Me	Typical
chr19	35394666	35397979	1_._4k_stitched	1869	.	6176.96	Me	Typical
chr8	125736121	125744280	1_._4k_stitched	1870	.	6169.53	Me	Typical
chr16	67046110	67051733	1_._4k_stitched	1871	.	6163.65	Me	Typical
chr7	47505533	47525847	3_._4k_stitched	1872	.	6161.88	Me	Typical
chr19	41855120	41860147	1_._4k_stitched	1873	.	6160.38	Me	Typical
chr2	229044028	229048487	1_._4k_stitched	1874	.	6157.4	Me	Typical
chr15	93629345	93637534	1_._4k_stitched	1875	.	6154.52	Me	Typical
chr6	26500211	26504252	1_._4k_stitched	1876	.	6147.62	Me	Typical
chr9	103788059	103794806	1_._4k_stitched	1877	.	6145.35	Me	Typical
chr15	51618396	51640893	1_._4k_stitched	1878	.	6144.91	Me	Typical
chr3	42534974	42554122	1_._4k_stitched	1879	.	6141.94	Me	Typical
chr18	70532115	70539413	1_._4k_stitched	1880	.	6138.93	Me	Typical
chr5	174868175	174874251	1_._4k_stitched	1881	.	6138.92	Me	Typical
chr6	110279589	110311768	1_._4k_stitched	1882	.	6138.76	Me	Typical
chr8	24855203	24862136	1_._4k_stitched	1883	.	6134.3	Me	Typical
chr2	31353902	31369192	1_._4k_stitched	1884	.	6130.63	Me	Typical
chr14	101191901	101194904	1_._4k_stitched	1885	.	6130.18	Me	Typical
chr2	103233481	103239073	1_._4k_stitched	1886	.	6129.11	Me	Typical
chr13	113763114	113766118	1_._4k_stitched	1887	.	6126.86	Me	Typical
chr11	130027044	130034216	1_._4k_stitched	1888	.	6126.81	Me	Typical
chr8	110983671	110989854	1_._4k_stitched	1889	.	6125.91	Me	Typical
chr15	79573262	79577811	1_._4k_stitched	1890	.	6123.03	Me	Typical
chr17	4867007	4903057	1_._4k_stitched	1891	.	6122.74	Me	Typical
chr22	46418621	46425839	1_._4k_stitched	1892	.	6120.85	Me	Typical
chr2	220219206	220226280	1_._4k_stitched	1893	.	6119.39	Me	Typical
chr12	132902235	132909112	1_._4k_stitched	1894	.	6112.39	Me	Typical
chr11	635918	638999	1_._4k_stitched	1895	.	6112.35	Me	Typical
chr11	66788739	66793918	1_._4k_stitched	1896	.	6102.19	Me	Typical
chr3	69728520	69739277	1_._4k_stitched	1897	.	6098.47	Me	Typical
chr11	115369206	115375111	1_._4k_stitched	1898	.	6094.28	Me	Typical
chr7	131236578	131716879	1_._4k_stitched	1899	.	6093.25	Me	Typical
chr19	51412660	51418970	1_._4k_stitched	1900	.	6087.78	Me	Typical
chr19	55878121	55886510	1_._4k_stitched	1901	.	6081.85	Me	Typical
chr3	138150822	138156805	1_._4k_stitched	1902	.	6077.08	Me	Typical
chr4	156915981	156925632	1_._4k_stitched	1903	.	6074.06	Me	Typical
chr7	93860819	93870461	1_._4k_stitched	1904	.	6072.11	Me	Typical
chr10	121299962	121302333	1_._4k_stitched	1905	.	6071.53	Me	Typical
chr11	6276798	6284499	1_._4k_stitched	1906	.	6070.29	Me	Typical
chr12	53563375	53574105	1_._4k_stitched	1907	.	6068.66	Me	Typical
chr10	120000174	120009509	6_._4k_stitched	1908	.	6065.59	Me	Typical
chr13	84452394	84456384	1_._4k_stitched	1909	.	6064.79	Me	Typical
chr4	2039699	2047624	1_._4k_stitched	1910	.	6063.75	Me	Typical
chr7	137528908	137534932	1_._4k_stitched	1911	.	6062.97	Me	Typical
chr17	64953458	64968803	1_._4k_stitched	1912	.	6058.58	Me	Typical
chr7	37945114	37969862	1_._4k_stitched	1913	.	6053.81	Me	Typical
chr1	42120471	42129672	4_._4k_stitched	1914	.	6046.6	Me	Typical
chr13	83165890	83176921	1_._4k_stitched	1915	.	6043.5	Me	Typical
chr19	49938958	49945398	1_._4k_stitched	1916	.	6041.07	Me	Typical
chr3	156006875	156012429	1_._4k_stitched	1917	.	6034.2	Me	Typical
chr3	183975036	183982101	1_._4k_stitched	1918	.	6030.67	Me	Typical
chr8	70470793	70479120	1_._4k_stitched	1919	.	6029.08	Me	Typical
chr22	26562921	26568788	1_._4k_stitched	1920	.	6022.52	Me	Typical
chr12	52699461	52706299	1_._4k_stitched	1921	.	6015.86	Me	Typical
chr22	46930159	46936581	1_._4k_stitched	1922	.	6015.27	Me	Typical
chr11	119017478	119023530	1_._4k_stitched	1923	.	6004.37	Me	Typical
chr14	57299346	57328027	1_._4k_stitched	1924	.	6004.34	Me	Typical
chr3	134410617	134419912	1_._4k_stitched	1925	.	5995.19	Me	Typical
chr1	205282613	205334230	1_._4k_stitched	1926	.	5994.97	Me	Typical
chr7	69958676	70065616	2_._4k_stitched	1927	.	5987.65	Me	Typical
chr1	22868830	22901588	1_._4k_stitched	1928	.	5986.76	Me	Typical
chr3	51986991	51991973	1_._4k_stitched	1929	.	5985.74	Me	Typical
chr8	106328202	106334543	1_._4k_stitched	1930	.	5984.11	Me	Typical
chr8	38829832	38834428	1_._4k_stitched	1931	.	5981.38	Me	Typical
chr3	79813238	79818265	1_._4k_stitched	1932	.	5980.63	Me	Typical
chr18	77536129	77550873	4_._4k_stitched	1933	.	5974.15	Me	Typical
chr12	14430900	14440497	11_._4k_stitched	1934	.	5972.95	Me	Typical
chr2	238379616	238401870	1_._4k_stitched	1935	.	5972.9	Me	Typical
chr14	92030332	92047252	1_._4k_stitched	1936	.	5972.16	Me	Typical
chr5	15023005	15031204	1_._4k_stitched	1937	.	5970.44	Me	Typical
chr5	153561799	153577969	1_._4k_stitched	1938	.	5967.88	Me	Typical
chr19	36333754	36337671	1_._4k_stitched	1939	.	5966.09	Me	Typical
chr9	104497453	104503586	1_._4k_stitched	1940	.	5965.69	Me	Typical
chr14	92974082	92989009	1_._4k_stitched	1941	.	5964.83	Me	Typical
chr15	62357244	62362691	1_._4k_stitched	1942	.	5964.43	Me	Typical
chr4	184823316	184831875	1_._4k_stitched	1943	.	5962.86	Me	Typical
chrX	72655730	72683400	1_._4k_stitched	1944	.	5959.92	Me	Typical
chr17	42833501	42839670	1_._4k_stitched	1945	.	5957.86	Me	Typical
chr9	132004834	132053608	2_._4k_stitched	1946	.	5897.32	Me	Typical
chr14	49270177	49280101	1_._4k_stitched	1947	.	5951.85	Me	Typical
chr16	81806983	81822103	1_._4k_stitched	1948	.	5949.79	Me	Typical
chr8	79714814	79719902	1_._4k_stitched	1949	.	5949.37	Me	Typical
chr10	33620686	33628297	1_._4k_stitched	1950	.	5948.06	Me	Typical
chr8	142525861	142531359	3_._4k_stitched	1951	.	5412.67	Me	Typical
chr20	37296184	37326382	1_._4k_stitched	1952	.	5929.08	Me	Typical
chr6	147746947	147776210	1_._4k_stitched	1953	.	5925.52	Me	Typical
chr2	237142848	237148407	1_._4k_stitched	1954	.	5921.72	Me	Typical
chr15	26104763	26111605	1_._4k_stitched	1955	.	5909.47	Me	Typical
chrX	150335756	150356929	1_._4k_stitched	1956	.	5907.22	Me	Typical
chr1	231549457	231566131	1_._4k_stitched	1957	.	5907.05	Me	Typical
chr6	144325884	144331230	1_._4k_stitched	1958	.	5902.74	Me	Typical
chr8	140475040	140528836	1_._4k_stitched	1959	.	5900.47	Me	Typical
chr7	139205710	139211517	1_._4k_stitched	1960	.	5899.39	Me	Typical
chr1	2340270	2387470	1_._4k_stitched	1961	.	5899.18	Me	Typical
chr11	130318439	130322630	1_._4k_stitched	1962	.	5896.35	Me	Typical
chr5	141123613	141155419	2_._4k_stitched	1963	.	5941.08	Me	Typical
chr3	168860351	168869112	1_._4k_stitched	1964	.	5889.78	Me	Typical
chr22	23860387	23878162	12_._4k_stitched	1965	.	5333.05	Me	Typical
chr1	223898612	223910446	1_._4k_stitched	1966	.	5879.19	Me	Typical
chr2	30140311	30145217	1_._4k_stitched	1967	.	5878.35	Me	Typical
chr12	4915324	4922178	1_._4k_stitched	1968	.	5877.97	Me	Typical
chr1	161406972	161414874	3_._4k_stitched	1969	.	5759.89	Me	Typical
chr9	108411716	108428132	1_._4k_stitched	1970	.	5863.85	Me	Typical
chr9	113339282	113345375	1_._4k_stitched	1971	.	5863.8	Me	Typical
chr13	73633647	73637697	1_._4k_stitched	1972	.	5861.89	Me	Typical
chr1	48048570	48065407	1_._4k_stitched	1973	.	5861.56	Me	Typical
chr2	241386333	241401042	1_._4k_stitched	1974	.	5861.55	Me	Typical
chr9	126798410	126809500	1_._4k_stitched	1975	.	5860.94	Me	Typical
chr7	64249334	64450054	1_._4k_stitched	1976	.	5859.79	Me	Typical
chr7	54607446	54614766	1_._4k_stitched	1977	.	5857.82	Me	Typical
chr3	194388551	194419558	1_._4k_stitched	1978	.	5857.8	Me	Typical
chr7	51019652	51029487	1_._4k_stitched	1979	.	5856.49	Me	Typical
chr9	139861750	139897119	1_._4k_stitched	1980	.	5856.4	Me	Typical
chr7	128576346	128581319	1_._4k_stitched	1981	.	5846.81	Me	Typical
chrX	128780438	128791500	1_._4k_stitched	1982	.	5846.56	Me	Typical
chr2	31803084	31808233	1_._4k_stitched	1983	.	5846.45	Me	Typical
chr17	19434605	19439424	1_._4k_stitched	1984	.	5845.29	Me	Typical
chr10	120351247	120356985	1_._4k_stitched	1985	.	5844.86	Me	Typical
chr15	96627073	96634952	6_._4k_stitched	1986	.	5195.75	Me	Typical
chr17	34065043	34070993	1_._4k_stitched	1987	.	5835.94	Me	Typical
chr17	37378662	37383011	1_._4k_stitched	1988	.	5835.14	Me	Typical
chrX	106742532	106763665	2_._4k_stitched	1989	.	5833.28	Me	Typical
chr2	159817409	159833573	1_._4k_stitched	1990	.	5825.64	Me	Typical
chr9	1036951	1057958	1_._4k_stitched	1991	.	5824.89	Me	Typical
chr7	150712447	150719502	1_._4k_stitched	1992	.	5824.84	Me	Typical
chr4	57968746	57983628	1_._4k_stitched	1993	.	5824.01	Me	Typical
chr19	7978724	7984871	1_._4k_stitched	1994	.	5817.3	Me	Typical
chr5	158649733	158661652	1_._4k_stitched	1995	.	5816.15	Me	Typical
chrX	35737980	35758021	1_._4k_stitched	1996	.	5811.29	Me	Typical
chr1	113237533	113271320	1_._4k_stitched	1997	.	5805.67	Me	Typical
chr2	231895379	231909914	1_._4k_stitched	1998	.	5804.55	Me	Typical
chr19	36447712	36457111	2_._4k_stitched	1999	.	5535.47	Me	Typical
[truncated: 17,947 more rows]

## Sheet: HeLaS3_MRR_typicalH3K27me3
chrom	start	end	name	rank	strand	totalSignal	peakType	isSuper
chr20	60067816	60321950	110_Peak_10157_4k_stitched	1	.	61292.3	Me	Super
chr12	2246823	2508693	148_Peak_53467_4k_stitched	2	.	44092.4	Me	Super
chr20	60328184	60498738	74_Peak_72098_4k_stitched	3	.	41004.9	Me	Super
chr9	135288177	135454453	86_Peak_10648_4k_stitched	4	.	40068.1	Me	Super
chr5	2096641	2225623	53_Peak_42482_4k_stitched	5	.	38230.4	Me	Super
chr11	11445662	11611876	85_Peak_44521_4k_stitched	6	.	32197.7	Me	Super
chr5	1933861	2069713	67_Peak_8134_4k_stitched	7	.	33087.2	Me	Super
chr20	56373223	56545800	89_Peak_20740_4k_stitched	8	.	32323.3	Me	Super
chr11	45324266	45457871	68_Peak_25254_4k_stitched	9	.	31803.6	Me	Super
chr15	77940590	78093030	82_Peak_62425_4k_stitched	10	.	29704.4	Me	Super
chr1	112324460	112454811	69_Peak_69844_4k_stitched	11	.	27374.9	Me	Super
chr1	245471577	245615878	92_Peak_35843_4k_stitched	12	.	23986.1	Me	Super
chr20	49666562	49781933	58_Peak_26554_4k_stitched	13	.	22944.7	Me	Super
chr11	45521588	45641354	62_Peak_6459_4k_stitched	14	.	20933.6	Me	Super
chr20	45356439	45492898	70_Peak_99454_4k_stitched	15	.	16715.2	Me	Super
chr9	138187820	138286472	43_Peak_26757_4k_stitched	16	.	19775.5	Me	Super
chr12	2630115	2733373	63_Peak_61388_4k_stitched	17	.	19940.1	Me	Super
chr12	111573250	111688089	65_Peak_47535_4k_stitched	18	.	17546.1	Me	Super
chr15	66380914	66459018	38_Peak_11984_4k_stitched	19	.	20901.7	Me	Super
chr13	112031266	112147563	67_Peak_67015_4k_stitched	20	.	17434.8	Me	Super
chr5	31617405	31690892	40_Peak_24905_4k_stitched	21	.	18117.2	Me	Super
chr1	244223915	244316635	58_Peak_118451_4k_stitched	22	.	17124.9	Me	Super
chr2	1864447	1978221	59_Peak_29965_4k_stitched	23	.	15645	Me	Super
chr8	142829603	142915813	43_Peak_43434_4k_stitched	24	.	18273.6	Me	Super
chr8	142668659	142745348	33_Peak_2636_4k_stitched	25	.	18354.3	Me	Super
chr20	59929212	60018248	43_Peak_7789_4k_stitched	26	.	17137.3	Me	Super
chr8	2072773	2178925	61_Peak_39596_4k_stitched	27	.	15204.6	Me	Super
chr13	112261501	112353347	53_Peak_47934_4k_stitched	28	.	15355.2	Me	Super
chr5	68366	131231	23_Peak_58980_4k_stitched	29	.	15737.4	Me	Super
chr1	245661747	245756213	43_Peak_15253_4k_stitched	30	.	14247.5	Me	Super
chr5	168229294	168325123	56_Peak_58088_4k_stitched	31	.	14460.8	Me	Super
chr3	185935415	186023718	52_Peak_128969_4k_stitched	32	.	14545.1	Me	Super
chr14	22891457	22998053	62_Peak_116454_4k_stitched	33	.	13387.3	Me	Super
chr17	71700482	71794724	50_Peak_22566_4k_stitched	34	.	13756.7	Me	Super
chr9	140919669	140981396	29_Peak_59972_4k_stitched	35	.	15303.2	Me	Super
chr10	98832937	98915446	47_Peak_12539_4k_stitched	36	.	14597.2	Me	Super
chr1	154708107	154789511	38_Peak_160747_4k_stitched	37	.	14009.3	Me	Super
chr5	1742841	1789501	18_Peak_7122_4k_stitched	38	.	16031.8	Me	Super
chr12	3697552	3783324	53_Peak_61457_4k_stitched	39	.	13689.4	Me	Super
chr18	13471221	13561831	56_Peak_49056_4k_stitched	40	.	12907.6	Me	Super
chr8	25763583	25848986	49_Peak_65785_4k_stitched	41	.	12815.4	Me	Super
chr5	2249694	2310665	32_Peak_100226_4k_stitched	42	.	14737.2	Me	Super
chr18	76417822	76510926	51_Peak_82632_4k_stitched	43	.	11351	Me	Super
chr17	71483518	71557720	38_Peak_17369_4k_stitched	44	.	13539.5	Me	Super
chr8	10699975	10777839	38_Peak_4745_4k_stitched	45	.	13416.3	Me	Super
chr12	2550869	2626018	45_Peak_67812_4k_stitched	46	.	13549.7	Me	Super
chr8	142582210	142640627	25_Peak_39542_4k_stitched	47	.	13859	Me	Super
chr5	10964460	11016884	34_Peak_72130_4k_stitched	48	.	13740	Me	Super
chr11	11744248	11803518	32_Peak_15854_4k_stitched	49	.	11777.2	Me	Super
chr1	3086925	3167612	41_Peak_47904_4k_stitched	50	.	11060	Me	Super
chr20	56550447	56622341	39_Peak_8757_4k_stitched	51	.	12905.9	Me	Super
chr20	56020264	56096542	42_Peak_1090_4k_stitched	52	.	11660.6	Me	Super
chr8	143068097	143130687	28_Peak_18152_4k_stitched	53	.	12927.5	Me	Super
chr17	30832382	30904729	42_Peak_62839_4k_stitched	54	.	10887.2	Me	Super
chr8	2195949	2245763	29_Peak_195_4k_stitched	55	.	12993	Me	Super
chr5	1888859	1928296	17_Peak_1004_4k_stitched	56	.	13651.3	Me	Super
chr9	138118786	138183317	25_Peak_42807_4k_stitched	57	.	12346.6	Me	Super
chr16	71028486	71083778	28_Peak_2774_4k_stitched	58	.	11715.5	Me	Super
chr10	80088115	80168100	45_Peak_93614_4k_stitched	59	.	11041.3	Me	Super
chr10	131186708	131262028	40_Peak_25640_4k_stitched	60	.	11183.1	Me	Super
chr16	5370573	5470195	51_Peak_29287_4k_stitched	61	.	8095.29	Me	Super
chr21	34457853	34526124	38_Peak_125111_4k_stitched	62	.	11472.4	Me	Super
chr8	142972000	143032815	32_Peak_176999_4k_stitched	63	.	12127.8	Me	Super
chr5	37984534	38033597	27_Peak_60032_4k_stitched	64	.	11914.9	Me	Super
chr15	60954910	61024727	40_Peak_184700_4k_stitched	65	.	10858.1	Me	Super
chr20	62807822	62861192	23_Peak_22882_4k_stitched	66	.	12999.7	Me	Super
chr11	45462285	45517304	29_Peak_111777_4k_stitched	67	.	12459.1	Me	Super
chr8	143169731	143229241	22_Peak_41739_4k_stitched	68	.	12576.3	Me	Super
chr20	36180946	36251996	39_Peak_77395_4k_stitched	69	.	10723.3	Me	Super
chr15	58194515	58262733	44_Peak_34150_4k_stitched	70	.	9958.28	Me	Super
chr20	45615212	45692622	48_Peak_27531_4k_stitched	71	.	9293.67	Me	Super
chr5	6036690	6081066	24_Peak_152969_4k_stitched	72	.	11543.9	Me	Super
chr5	31727142	31774613	26_Peak_67408_4k_stitched	73	.	11699.3	Me	Super
chr7	132028766	132114134	45_Peak_76825_4k_stitched	74	.	9238.16	Me	Super
chr2	2683347	2751437	36_Peak_95349_4k_stitched	75	.	10948.7	Me	Super
chr11	70334900	70400506	29_Peak_36675_4k_stitched	76	.	11092.2	Me	Super
chr19	34202018	34266045	36_Peak_82784_4k_stitched	77	.	10870.8	Me	Super
chr9	140775634	140829071	31_Peak_129307_4k_stitched	78	.	11585.2	Me	Super
chr1	37260025	37327951	35_Peak_103931_4k_stitched	79	.	10057.3	Me	Super
chr5	38335301	38380732	33_Peak_152199_4k_stitched	80	.	11197.5	Me	Super
chr11	64234698	64300542	36_Peak_25570_4k_stitched	81	.	9334.37	Me	Super
chr17	71999408	72060061	28_Peak_56845_4k_stitched	82	.	10405.5	Me	Super
chr12	3415457	3482886	39_Peak_57580_4k_stitched	83	.	9622.05	Me	Super
chr8	11063298	11138968	47_Peak_30748_4k_stitched	84	.	8809	Me	Super
chr16	85952467	86004112	26_Peak_37730_4k_stitched	85	.	11406.9	Me	Super
chr15	73284711	73342339	36_Peak_40629_4k_stitched	86	.	10274.7	Me	Super
chr1	11597451	11663473	40_Peak_9598_4k_stitched	87	.	9574.26	Me	Super
chr17	71565709	71638205	39_Peak_13105_4k_stitched	88	.	8325.1	Me	Super
chr7	50411169	50475466	39_Peak_118689_4k_stitched	89	.	10050.3	Me	Super
chr10	98185905	98264035	45_Peak_97557_4k_stitched	90	.	8272.19	Me	Super
chr9	135591400	135641050	25_Peak_18233_4k_stitched	91	.	10368.6	Me	Super
chr15	98815856	98884065	37_Peak_96340_4k_stitched	92	.	9915.73	Me	Super
chr10	129261528	129337638	40_Peak_12475_4k_stitched	93	.	8414.84	Me	Super
chr15	73101219	73173792	37_Peak_9412_4k_stitched	94	.	8156.76	Me	Super
chr5	1833583	1874828	19_Peak_55816_4k_stitched	95	.	11066.3	Me	Super
chr7	4022593	4091881	32_Peak_23478_4k_stitched	96	.	8952.35	Me	Super
chr1	112459992	112522621	43_Peak_93492_4k_stitched	97	.	9609.24	Me	Super
chr16	22654050	22706898	22_Peak_26661_4k_stitched	98	.	8546.12	Me	Super
chr20	47061624	47119989	25_Peak_78064_4k_stitched	99	.	8854.5	Me	Super
chr14	76729114	76798112	39_Peak_58837_4k_stitched	100	.	8794.93	Me	Super
chr9	137818919	137866270	20_Peak_74886_4k_stitched	101	.	10323.8	Me	Super
chr5	38175730	38221660	26_Peak_148209_4k_stitched	102	.	9689.79	Me	Super
chr9	129019175	129081495	31_Peak_55807_4k_stitched	103	.	8159.23	Me	Super
chr1	18467348	18528622	38_Peak_61090_4k_stitched	104	.	9103.37	Me	Super
chr15	98925692	98978596	30_Peak_126987_4k_stitched	105	.	9521.15	Me	Super
chr1	37077522	37146998	39_Peak_28969_4k_stitched	106	.	8119.22	Me	Super
chr8	140610161	140671226	31_Peak_89539_4k_stitched	107	.	8625	Me	Super
chr11	33466395	33520506	37_Peak_7242_4k_stitched	108	.	9474.43	Me	Super
chr17	75893189	75952971	33_Peak_4457_4k_stitched	109	.	9423.59	Me	Super
chr2	100159784	100224307	40_Peak_149518_4k_stitched	110	.	8657.65	Me	Super
chr11	117522881	117587575	40_Peak_28383_4k_stitched	111	.	7099.77	Me	Super
chr18	327298	399725	45_Peak_63136_4k_stitched	112	.	7539.33	Me	Super
chr10	130294115	130356304	36_Peak_32865_4k_stitched	113	.	8916.65	Me	Super
chr5	6242752	6288928	35_Peak_58446_4k_stitched	114	.	9500.6	Me	Super
chr8	144143665	144202707	32_Peak_42200_4k_stitched	115	.	9068.42	Me	Super
chr15	99095428	99150377	34_Peak_15503_4k_stitched	116	.	8679.66	Me	Super
chr9	129380688	129420591	18_Peak_86104_4k_stitched	117	.	9842.34	Me	Super
chr15	61382567	61441417	36_Peak_6749_4k_stitched	118	.	8539.95	Me	Super
chr18	45194067	45267986	42_Peak_7721_4k_stitched	119	.	7240.05	Me	Super
chr7	131799367	131859753	41_Peak_109100_4k_stitched	120	.	9208.37	Me	Super
chr9	128792188	128836752	24_Peak_74880_4k_stitched	121	.	9983.36	Me	Super
chr17	75715916	75769436	24_Peak_95105_4k_stitched	122	.	9476.66	Me	Super
chr9	128849998	128894326	23_Peak_147186_4k_stitched	123	.	9701.57	Me	Super
chr1	18341692	18407977	29_Peak_7417_4k_stitched	124	.	7595.08	Me	Super
chr1	5477899	5545393	34_Peak_62392_4k_stitched	125	.	7600.13	Me	Super
chr20	46751880	46804536	27_Peak_1087_4k_stitched	126	.	9143.73	Me	Super
chr1	245352276	245411883	40_Peak_195342_4k_stitched	127	.	8411.32	Me	Super
chr1	114731249	114782199	30_Peak_28448_4k_stitched	128	.	8953.13	Me	Super
chr3	10870798	10930679	41_Peak_64396_4k_stitched	129	.	9129.38	Me	Super
chr8	120657209	120721406	34_Peak_40254_4k_stitched	130	.	7122.84	Me	Super
chr15	89362210	89424729	34_Peak_77869_4k_stitched	131	.	8169.65	Me	Super
chr18	76516003	76576077	35_Peak_49223_4k_stitched	132	.	7590.28	Me	Super
chr5	5627147	5672364	29_Peak_70951_4k_stitched	133	.	8277.65	Me	Super
chr17	8999887	9062223	35_Peak_12009_4k_stitched	134	.	7554.53	Me	Super
chr12	5047436	5110823	36_Peak_75678_4k_stitched	135	.	6909.65	Me	Super
chr8	20275046	20341437	35_Peak_51115_4k_stitched	136	.	6837.97	Me	Super
chr1	19010599	19068562	34_Peak_47448_4k_stitched	137	.	7570.92	Me	Super
chr7	157796496	157849720	32_Peak_30649_4k_stitched	138	.	8587.39	Me	Super
chr15	93775159	93835001	40_Peak_4878_4k_stitched	139	.	7552.55	Me	Super
chr10	80284198	80342874	33_Peak_42617_4k_stitched	140	.	7881.03	Me	Super
chr1	112840385	112889964	25_Peak_119903_4k_stitched	141	.	8484.49	Me	Super
chr13	111975744	112027014	29_Peak_28830_4k_stitched	142	.	8341.25	Me	Super
chr15	61104698	61153913	31_Peak_20941_4k_stitched	143	.	8191.26	Me	Super
chr1	208420980	208476795	35_Peak_40598_4k_stitched	144	.	7836.06	Me	Super
chr12	131151944	131204679	33_Peak_102936_4k_stitched	145	.	7727.89	Me	Super
chr20	47005996	47055652	29_Peak_29815_4k_stitched	146	.	8193.84	Me	Super
chr15	62087133	62134263	30_Peak_40382_4k_stitched	147	.	8490.28	Me	Super
chr17	35059942	35110761	25_Peak_62887_4k_stitched	148	.	7865.1	Me	Super
chr17	5496795	5550858	30_Peak_3637_4k_stitched	149	.	7829.27	Me	Super
chr11	32398924	32448265	28_Peak_51877_4k_stitched	150	.	7326.65	Me	Super
chr10	125505668	125554137	27_Peak_101386_4k_stitched	151	.	7851.38	Me	Super
chr9	129269463	129313389	21_Peak_6621_4k_stitched	152	.	8258.56	Me	Super
chr16	49743055	49792090	30_Peak_9946_4k_stitched	153	.	8455.75	Me	Super
chr18	45069525	45130781	29_Peak_128760_4k_stitched	154	.	6474	Me	Super
chr10	72672979	72728390	32_Peak_4953_4k_stitched	155	.	7298.18	Me	Super
chr9	128965449	129011614	20_Peak_92183_4k_stitched	156	.	7992.09	Me	Super
chr7	45246018	45298812	31_Peak_10657_4k_stitched	157	.	7122.93	Me	Super
chr1	114617395	114654357	15_Peak_51580_4k_stitched	158	.	8464.69	Me	Super
chr10	71410489	71452687	19_Peak_53347_4k_stitched	159	.	8393.36	Me	Super
chr11	11408854	11440644	18_Peak_9399_4k_stitched	160	.	8728.56	Me	Super
chr9	92472427	92528293	31_Peak_112666_4k_stitched	161	.	7004.15	Me	Super
chr18	76652156	76709345	30_Peak_27893_4k_stitched	162	.	6308.9	Me	Super
chr15	73188736	73237886	29_Peak_9028_4k_stitched	163	.	7554.14	Me	Super
chr1	18855001	18903415	26_Peak_79890_4k_stitched	164	.	7450.88	Me	Super
chr17	75666109	75708117	24_Peak_189549_4k_stitched	165	.	7945.69	Me	Super
chr14	73002879	73045882	24_Peak_19091_4k_stitched	166	.	7807.78	Me	Super
chr15	91734536	91786664	30_Peak_118531_4k_stitched	167	.	6661.67	Me	Super
chr8	993800	1049613	38_Peak_51271_4k_stitched	168	.	6112.69	Me	Super
chr7	4104033	4156629	32_Peak_67520_4k_stitched	169	.	7000.44	Me	Super
chr16	70986083	71017334	20_Peak_919_4k_stitched	170	.	7769.38	Me	Super
chr14	97170614	97214936	23_Peak_17176_4k_stitched	171	.	7573.87	Me	Super
chr20	56640027	56681834	24_Peak_35692_4k_stitched	172	.	7745.93	Me	Super
chr9	134653024	134689626	21_Peak_55446_4k_stitched	173	.	7958.27	Me	Super
chr5	31573634	31612376	28_Peak_70980_4k_stitched	174	.	6448.37	Me	Super
chr15	29329749	29390699	30_Peak_88707_4k_stitched	175	.	5602.5	Me	Super
chr5	11103956	11139984	19_Peak_86_4k_stitched	176	.	6973.27	Me	Super
chr17	9973959	10025968	22_Peak_13160_4k_stitched	177	.	6310.11	Me	Super
chr12	111510340	111551262	26_Peak_9661_4k_stitched	178	.	7678.28	Me	Super
chr12	114103975	114157223	33_Peak_5667_4k_stitched	179	.	6574.95	Me	Super
chr17	33134003	33194275	30_Peak_37799_4k_stitched	180	.	5571.44	Me	Super
chr7	131602545	131659843	31_Peak_76089_4k_stitched	181	.	6104.41	Me	Super
chr15	51577972	51628300	28_Peak_31463_4k_stitched	182	.	6766.1	Me	Super
chr20	59860156	59902259	24_Peak_5061_4k_stitched	183	.	7572.45	Me	Super
chr15	89215040	89263178	27_Peak_96335_4k_stitched	184	.	7086.3	Me	Super
chr16	70913201	70943046	20_Peak_16084_4k_stitched	185	.	7587.76	Me	Super
chr8	1458286	1505851	25_Peak_15001_4k_stitched	186	.	7141.01	Me	Super
chr11	71092785	71130122	21_Peak_20235_4k_stitched	187	.	7735.81	Me	Super
chr20	49786401	49832158	30_Peak_190558_4k_stitched	188	.	6795.83	Me	Super
chr5	38126446	38154731	17_Peak_1010_4k_stitched	189	.	7446.14	Me	Super
chr1	2750038	2797809	21_Peak_9760_4k_stitched	190	.	6198.16	Me	Super
chr7	25332490	25394342	35_Peak_26837_4k_stitched	191	.	5200.45	Me	Super
chr12	113278295	113327174	26_Peak_120042_4k_stitched	192	.	6890.23	Me	Super
chr12	51847527	51893927	28_Peak_41866_4k_stitched	193	.	6392.77	Me	Super
chr12	2191410	2239132	26_Peak_146569_4k_stitched	194	.	6842.41	Me	Super
chr21	34321990	34368415	24_Peak_25097_4k_stitched	195	.	7305.01	Me	Super
chr10	99705824	99750628	29_Peak_26398_4k_stitched	196	.	6544.56	Me	Super
chr17	75533305	75580640	20_Peak_19140_4k_stitched	197	.	6508.34	Me	Super
chr10	131670858	131720219	31_Peak_10710_4k_stitched	198	.	6273.82	Me	Super
chr11	44898383	44953107	24_Peak_130926_4k_stitched	199	.	5547.51	Me	Super
chr20	46932880	46978817	29_Peak_66665_4k_stitched	200	.	6960.73	Me	Super
chr15	61055370	61098321	26_Peak_26600_4k_stitched	201	.	6299.18	Me	Super
chr8	11570749	11621138	31_Peak_71774_4k_stitched	202	.	6173.77	Me	Super
chr8	848568	894356	25_Peak_30902_4k_stitched	203	.	7202.53	Me	Super
chr1	4752488	4809428	25_Peak_22250_4k_stitched	204	.	3998	Me	Super
chr10	130506606	130556510	27_Peak_16150_4k_stitched	205	.	5777.16	Me	Super
chr9	124204351	124238876	25_Peak_20555_4k_stitched	206	.	6928.11	Me	Super
chr13	112880134	112919025	21_Peak_132069_4k_stitched	207	.	7159.61	Me	Super
chr13	112546473	112583964	25_Peak_32969_4k_stitched	208	.	7254.51	Me	Super
chr5	1351586	1375821	11_Peak_148509_4k_stitched	209	.	7764.45	Me	Super
chr17	5651334	5707969	25_Peak_53717_4k_stitched	210	.	5482.16	Me	Super
chr3	10587784	10633241	28_Peak_128935_4k_stitched	211	.	6092.87	Me	Super
chr8	21479641	21535944	33_Peak_23602_4k_stitched	212	.	5196.17	Me	Super
chr17	77104468	77144652	21_Peak_82326_4k_stitched	213	.	6749.55	Me	Super
chr8	25414097	25465430	27_Peak_197582_4k_stitched	214	.	5679.33	Me	Super
chr7	156244969	156289126	23_Peak_27696_4k_stitched	215	.	6704.89	Me	Super
chr12	125692831	125744277	29_Peak_47622_4k_stitched	216	.	5247.28	Me	Super
chr5	571016	607502	21_Peak_87525_4k_stitched	217	.	6529.86	Me	Super
chr9	128904429	128936196	21_Peak_44492_4k_stitched	218	.	7032.85	Me	Super
chr12	3642707	3690951	29_Peak_103153_4k_stitched	219	.	5592.09	Me	Super
chr5	173607559	173654153	27_Peak_16378_4k_stitched	220	.	6399.87	Me	Super
chr2	100477269	100535197	30_Peak_72252_4k_stitched	221	.	4954.51	Me	Super
chr5	1642364	1676033	17_Peak_5_4k_stitched	222	.	6675.68	Me	Super
chr1	34042362	34094147	30_Peak_1054_4k_stitched	223	.	5834.27	Me	Super
chr10	115180951	115224460	29_Peak_244416_4k_stitched	224	.	6364.19	Me	Super
chr1	5776277	5819110	19_Peak_124759_4k_stitched	225	.	6011.91	Me	Super
chr20	37267275	37307725	20_Peak_6651_4k_stitched	226	.	6101.87	Me	Super
chr16	86008552	86038430	11_Peak_5833_4k_stitched	227	.	7297.82	Me	Super
chr16	86048874	86095754	26_Peak_128697_4k_stitched	228	.	5860.91	Me	Super
chr13	112762540	112799953	22_Peak_8261_4k_stitched	229	.	6526.1	Me	Super
chr10	99838663	99876937	21_Peak_67735_4k_stitched	230	.	6578.91	Me	Super
chr7	22138708	22189611	28_Peak_85499_4k_stitched	231	.	5506.57	Me	Super
chr22	49717289	49761680	26_Peak_107410_4k_stitched	232	.	5035.19	Me	Super
chr8	26591081	26643577	29_Peak_13776_4k_stitched	233	.	4856.43	Me	Super
chrX	8614188	8662507	24_Peak_87115_4k_stitched	234	.	5375.67	Me	Super
chr19	34415980	34455155	19_Peak_23854_4k_stitched	235	.	6054.27	Me	Super
chr8	142920808	142956319	18_Peak_11570_4k_stitched	236	.	6742.6	Me	Super
chr17	32952585	32998352	24_Peak_62864_4k_stitched	237	.	5092.9	Me	Super
chr15	33920404	33958262	26_Peak_55158_4k_stitched	238	.	6686.75	Me	Super
chr14	94198507	94247902	25_Peak_142311_4k_stitched	239	.	4710.89	Me	Super
chr11	11300451	11331848	15_Peak_16493_4k_stitched	240	.	6471.93	Me	Super
chr17	9070094	9116954	29_Peak_49025_4k_stitched	241	.	5449.46	Me	Super
chr11	70793944	70827571	21_Peak_100160_4k_stitched	242	.	6750.49	Me	Super
chr10	98145141	98180486	23_Peak_3196_4k_stitched	243	.	6880.47	Me	Super
chr20	44940394	44972339	12_Peak_95251_4k_stitched	244	.	6904.17	Me	Super
chr10	99664439	99701706	20_Peak_2405_4k_stitched	245	.	6761.08	Me	Super
chr5	61066363	61112398	27_Peak_59437_4k_stitched	246	.	5611.43	Me	Super
chr17	5581808	5627179	21_Peak_70070_4k_stitched	247	.	5738.2	Me	Super
chr9	135667093	135702362	22_Peak_15390_4k_stitched	248	.	6472.23	Me	Super
chr2	100838970	100878946	25_Peak_78090_4k_stitched	249	.	5945.42	Me	Super
chr13	112181691	112222237	25_Peak_2459_4k_stitched	250	.	5901.93	Me	Super
chr14	76862855	76908385	22_Peak_29078_4k_stitched	251	.	5257.96	Me	Super
chr3	10725676	10772133	27_Peak_50075_4k_stitched	252	.	5447.37	Me	Super
chr5	6205805	6236844	16_Peak_70981_4k_stitched	253	.	5799.86	Me	Super
chr20	58377454	58412378	19_Peak_15048_4k_stitched	254	.	6586.28	Me	Super
chr17	75779785	75820510	22_Peak_41006_4k_stitched	255	.	5940.61	Me	Super
chr2	30947252	30992567	21_Peak_78132_4k_stitched	256	.	5069.31	Me	Super
chr2	11097272	11136176	24_Peak_13364_4k_stitched	257	.	5954.04	Me	Super
chr5	158465205	158518564	26_Peak_96731_4k_stitched	258	.	4290.46	Me	Super
chr7	45709701	45756076	19_Peak_43956_4k_stitched	259	.	5133.65	Me	Super
chr6	90260838	90306005	19_Peak_3481_4k_stitched	260	.	4785.26	Me	Super
chr1	37152350	37196722	23_Peak_37250_4k_stitched	261	.	5175.96	Me	Super
chr8	10798006	10832523	17_Peak_23528_4k_stitched	262	.	6067.5	Me	Super
chr5	2617494	2649073	20_Peak_18447_4k_stitched	263	.	5952.72	Me	Super
chr10	119989838	120032597	30_Peak_28155_4k_stitched	264	.	5297.92	Me	Super
chr16	49608413	49652341	23_Peak_62598_4k_stitched	265	.	4932.64	Me	Super
chr10	123258857	123301499	25_Peak_90234_4k_stitched	266	.	5158.52	Me	Super
chr18	76148505	76193965	28_Peak_49207_4k_stitched	267	.	4978.65	Me	Super
chr17	75586763	75617041	17_Peak_7202_4k_stitched	268	.	6475.8	Me	Super
chr16	71145298	71171365	13_Peak_6477_4k_stitched	269	.	5386.94	Me	Super
chr5	37923832	37951333	18_Peak_127148_4k_stitched	270	.	6140.36	Me	Super
chr10	133220839	133263056	20_Peak_36317_4k_stitched	271	.	4919.98	Me	Super
chr12	130829466	130868164	25_Peak_220286_4k_stitched	272	.	4845.9	Me	Super
chr14	92798698	92842964	25_Peak_183137_4k_stitched	273	.	5299.69	Me	Super
chr12	130878820	130921581	25_Peak_16832_4k_stitched	274	.	5202.54	Me	Super
chr16	49448797	49489267	26_Peak_22389_4k_stitched	275	.	5679.49	Me	Super
chr7	155847723	155885202	17_Peak_7971_4k_stitched	276	.	5177.28	Me	Super
chr15	29245059	29289687	19_Peak_57685_4k_stitched	277	.	5122.95	Me	Super
chr14	77087254	77131983	25_Peak_40537_4k_stitched	278	.	4975.26	Me	Super
chr10	72785848	72823704	22_Peak_101851_4k_stitched	279	.	5403.57	Me	Super
chr15	73244299	73278954	22_Peak_76343_4k_stitched	280	.	5257.25	Me	Super
chr7	157633492	157669202	19_Peak_24810_4k_stitched	281	.	5578.58	Me	Super
chr1	245621264	245657239	25_Peak_7132_4k_stitched	282	.	5039.06	Me	Super
chr5	10849640	10872227	14_Peak_43036_4k_stitched	283	.	5867.68	Me	Super
chr12	2512833	2546178	18_Peak_12691_4k_stitched	284	.	5793.55	Me	Super
chr10	102367077	102407133	24_Peak_70983_4k_stitched	285	.	5008.99	Me	Super
chr12	113970371	114016227	21_Peak_28611_4k_stitched	286	.	4300.27	Me	Super
chr17	75630855	75659390	15_Peak_17386_4k_stitched	287	.	5903.16	Me	Super
chr1	181344469	181393966	23_Peak_110963_4k_stitched	288	.	3276.56	Me	Super
chr5	132629793	132668308	25_Peak_19383_4k_stitched	289	.	5155.27	Me	Super
chr5	132716750	132759196	20_Peak_43098_4k_stitched	290	.	4607.57	Me	Super
chr20	59678170	59715517	21_Peak_42354_4k_stitched	291	.	4738.51	Me	Super
chr13	112504122	112538975	19_Peak_27008_4k_stitched	292	.	5351.37	Me	Super
chr16	77838330	77894317	23_Peak_37692_4k_stitched	293	.	3421.6	Me	Super
chr7	3913895	3954553	29_Peak_58591_4k_stitched	294	.	5120.49	Me	Super
chr17	5763002	5803509	21_Peak_48899_4k_stitched	295	.	4663.24	Me	Super
chr10	130044539	130087014	25_Peak_28197_4k_stitched	296	.	4588.57	Me	Super
chr11	125135210	125176997	20_Peak_130632_4k_stitched	297	.	4033.84	Me	Super
chrX	71133682	71176738	26_Peak_27366_4k_stitched	298	.	4396.7	Me	Super
chr20	37322165	37350880	16_Peak_151030_4k_stitched	299	.	6070.22	Me	Super
chr6	6241187	6288088	30_Peak_71812_4k_stitched	300	.	4133.54	Me	Super
chr12	4385129	4416609	23_Peak_3259_4k_stitched	301	.	6019.71	Me	Super
chr15	51540779	51573391	21_Peak_18492_4k_stitched	302	.	5142.88	Me	Super
chr6	108041326	108081900	20_Peak_20124_4k_stitched	303	.	4285.55	Me	Super
chr8	11371791	11417197	26_Peak_85722_4k_stitched	304	.	4008.5	Me	Super
chr2	100544905	100594478	26_Peak_90014_4k_stitched	305	.	4301.53	Me	Super
chr8	143037682	143062696	11_Peak_44627_4k_stitched	306	.	6141.57	Me	Super
chr7	131907324	131948755	26_Peak_109104_4k_stitched	307	.	4649.68	Me	Super
chr15	68997814	69027262	13_Peak_5354_4k_stitched	308	.	5669.9	Me	Super
chr10	102412152	102452204	22_Peak_46822_4k_stitched	309	.	4053.51	Me	Super
chr7	155207807	155236859	14_Peak_30617_4k_stitched	310	.	5564.37	Me	Super
chr14	65307177	65354728	22_Peak_66511_4k_stitched	311	.	3827.47	Me	Super
chr12	124673605	124713186	16_Peak_102877_4k_stitched	312	.	4376.17	Me	Super
chr8	143135890	143161915	15_Peak_77070_4k_stitched	313	.	6070.51	Me	Super
chr3	185889958	185920144	20_Peak_20357_4k_stitched	314	.	5330.75	Me	Super
chr15	91651598	91687130	21_Peak_11989_4k_stitched	315	.	4934.35	Me	Super
chr6	90658635	90700120	27_Peak_10630_4k_stitched	316	.	4265.25	Me	Super
chr20	41965266	42005929	24_Peak_45051_4k_stitched	317	.	4843.35	Me	Super
chr17	43819201	43849179	16_Peak_22522_4k_stitched	318	.	5544.62	Me	Super
chr16	49549512	49585813	19_Peak_12990_4k_stitched	319	.	4460.74	Me	Super
chr15	66463270	66485557	12_Peak_74149_4k_stitched	320	.	6137.73	Me	Super
chr5	31695298	31715647	16_Peak_75969_4k_stitched	321	.	5640.09	Me	Super
chr9	140990587	141018586	13_Peak_20864_4k_stitched	322	.	5498.88	Me	Super
chr12	55427819	55463679	18_Peak_14366_4k_stitched	323	.	4481.47	Me	Super
chr18	76049299	76090751	25_Peak_82618_4k_stitched	324	.	3751.82	Me	Super
chr21	34251713	34290506	24_Peak_49624_4k_stitched	325	.	4575.47	Me	Super
chr15	34063753	34109748	20_Peak_9019_4k_stitched	326	.	3623.89	Me	Super
chr8	144207230	144237896	19_Peak_14224_4k_stitched	327	.	5536.41	Me	Super
chr17	55834981	55868218	15_Peak_82184_4k_stitched	328	.	5284.57	Me	Super
chr14	66277742	66321357	25_Peak_120311_4k_stitched	329	.	4694.48	Me	Super
chr19	30740460	30777192	21_Peak_49289_4k_stitched	330	.	4684.59	Me	Super
chr5	79133555	79171655	21_Peak_220651_4k_stitched	331	.	4892.33	Me	Super
chr17	33198576	33240516	23_Peak_105230_4k_stitched	332	.	3917.39	Me	Super
chr10	78722995	78762821	27_Peak_45521_4k_stitched	333	.	4698.62	Me	Super
chr2	3792133	3833775	23_Peak_23061_4k_stitched	334	.	4508.67	Me	Super
chr8	144251064	144285388	17_Peak_74805_4k_stitched	335	.	4716.12	Me	Super
chr3	124034779	124084471	27_Peak_42081_4k_stitched	336	.	3674.52	Me	Super
chr13	113084667	113124312	21_Peak_53525_4k_stitched	337	.	3899.23	Me	Super
chr10	123307035	123342822	18_Peak_21519_4k_stitched	338	.	4597.76	Me	Super
chr3	13135246	13168014	19_Peak_84166_4k_stitched	339	.	4840.35	Me	Super
chr15	68956063	68993576	22_Peak_68587_4k_stitched	340	.	4807.72	Me	Super
chr7	3984271	4015131	17_Peak_23477_4k_stitched	341	.	5352.13	Me	Super
chr19	31153215	31186734	18_Peak_20442_4k_stitched	342	.	4838.46	Me	Super
chr18	13264982	13297445	26_Peak_37977_4k_stitched	343	.	5516.68	Me	Super
chr12	55059434	55096092	21_Peak_97619_4k_stitched	344	.	4249.63	Me	Super
chr6	38882919	38924459	26_Peak_57196_4k_stitched	345	.	3561.57	Me	Super
chr12	52222826	52251395	15_Peak_61504_4k_stitched	346	.	5349.91	Me	Super
chr11	78601095	78640304	21_Peak_18785_4k_stitched	347	.	4295.76	Me	Super
chr15	32383584	32427978	27_Peak_154348_4k_stitched	348	.	3972.84	Me	Super
chr20	45715958	45760299	20_Peak_97662_4k_stitched	349	.	3938.2	Me	Super
chr5	1719363	1737944	8_Peak_59818_4k_stitched	350	.	5746.34	Me	Super
chr15	29460898	29502646	19_Peak_88709_4k_stitched	351	.	3893.41	Me	Super
chr7	155884	183988	13_Peak_85413_4k_stitched	352	.	5277.56	Me	Super
chr15	66236229	66267134	20_Peak_117684_4k_stitched	353	.	4965.17	Me	Super
chr5	2366866	2399080	18_Peak_56583_4k_stitched	354	.	4725.62	Me	Super
chr1	224843347	224883984	22_Peak_66974_4k_stitched	355	.	4043.72	Me	Super
chr8	10913808	10945282	18_Peak_85705_4k_stitched	356	.	4882.49	Me	Super
chr14	76954497	76985622	15_Peak_4369_4k_stitched	357	.	5125.33	Me	Super
chr11	114021479	114054776	23_Peak_79387_4k_stitched	358	.	4406.58	Me	Super
chr14	76913794	76949253	20_Peak_5785_4k_stitched	359	.	4873.76	Me	Super
chr20	46365487	46395194	18_Peak_72609_4k_stitched	360	.	5342.93	Me	Super
chr15	29621597	29658265	27_Peak_69069_4k_stitched	361	.	4284.47	Me	Super
chr9	38110317	38151246	22_Peak_86169_4k_stitched	362	.	4123.12	Me	Super
chr10	133340918	133372319	21_Peak_5587_4k_stitched	363	.	4963.55	Me	Super
chr15	79338585	79378519	24_Peak_111157_4k_stitched	364	.	4088.14	Me	Super
chr15	68759724	68786561	17_Peak_20668_4k_stitched	365	.	5131.04	Me	Super
chr9	133044241	133068053	12_Peak_32243_4k_stitched	366	.	5525.84	Me	Super
chr16	66258028	66288372	17_Peak_9956_4k_stitched	367	.	4774.09	Me	Super
chr6	33898465	33928158	19_Peak_23313_4k_stitched	368	.	4827.62	Me	Super
chr3	124159683	124206524	25_Peak_30196_4k_stitched	369	.	2741.8	Me	Super
chr9	137141366	137174726	15_Peak_69770_4k_stitched	370	.	4132.83	Me	Super
chr15	93842187	93885449	23_Peak_124777_4k_stitched	371	.	3750.63	Me	Super
chr5	7811873	7832583	14_Peak_5240_4k_stitched	372	.	5264.53	Me	Super
chr1	157134475	157163349	23_Peak_43390_4k_stitched	373	.	4997.04	Me	Super
chr8	10982633	11021625	28_Peak_13728_4k_stitched	374	.	3900.48	Me	Super
chr20	59753179	59789716	22_Peak_26559_4k_stitched	375	.	4506.15	Me	Super
chr5	37860829	37883687	10_Peak_73148_4k_stitched	376	.	4526.32	Me	Super
chr16	28016888	28052598	17_Peak_37620_4k_stitched	377	.	4145.71	Me	Super
chr5	168198087	168224631	14_Peak_10304_4k_stitched	378	.	5122	Me	Super
chr9	116875239	116910135	18_Peak_625_4k_stitched	379	.	4248.82	Me	Super
chr9	138046679	138070418	10_Peak_147194_4k_stitched	380	.	5486.96	Me	Super
chr11	11682627	11703718	12_Peak_3970_4k_stitched	381	.	5244.41	Me	Super
chr2	60854949	60891074	24_Peak_34174_4k_stitched	382	.	4269.55	Me	Super
chr7	157492347	157520507	12_Peak_2620_4k_stitched	383	.	4972.08	Me	Super
chr3	186113479	186151540	25_Peak_76417_4k_stitched	384	.	4074.97	Me	Super
chr20	39330415	39355956	12_Peak_140991_4k_stitched	385	.	4835.13	Me	Super
chr8	691071	720806	25_Peak_6617_4k_stitched	386	.	4807.95	Me	Super
chr17	30911632	30943164	14_Peak_54774_4k_stitched	387	.	3948.63	Me	Super
chr14	72549481	72588283	19_Peak_42817_4k_stitched	388	.	4000.95	Me	Super
chr20	31544438	31574289	17_Peak_86873_4k_stitched	389	.	4545.86	Me	Super
chr2	88532877	88573649	23_Peak_97932_4k_stitched	390	.	4167.89	Me	Super
chr1	245808234	245846715	19_Peak_55466_4k_stitched	391	.	4245.7	Me	Super
chr11	78397570	78429272	20_Peak_60069_4k_stitched	392	.	4605.04	Me	Super
chrX	52586148	52623745	20_Peak_23738_4k_stitched	393	.	4212.21	Me	Super
chr7	25695041	25730742	27_Peak_66250_4k_stitched	394	.	4076.59	Me	Super
chr5	35177355	35200656	16_Peak_153418_4k_stitched	395	.	4895.52	Me	Super
chr10	119249372	119280644	17_Peak_73318_4k_stitched	396	.	4875.59	Me	Super
chr16	73889140	73925446	22_Peak_74222_4k_stitched	397	.	3720.46	Me	Super
chr17	72074222	72106024	18_Peak_17380_4k_stitched	398	.	4459.37	Me	Super
chr20	37521699	37551209	13_Peak_99446_4k_stitched	399	.	4539.12	Me	Super
chr12	114407261	114444105	23_Peak_70487_4k_stitched	400	.	3906.37	Me	Super
chr8	142644970	142664569	8_Peak_4642_4k_stitched	401	.	5395.89	Me	Super
chr1	38631066	38663511	26_Peak_11151_4k_stitched	402	.	4557.43	Me	Super
chr5	135579984	135623337	20_Peak_245601_4k_stitched	403	.	3446.06	Me	Super
chr14	72356688	72391828	23_Peak_193174_4k_stitched	404	.	4208.72	Me	Super
chr15	86388155	86424016	23_Peak_2898_4k_stitched	405	.	4070.07	Me	Super
chr8	143651900	143686720	20_Peak_25921_4k_stitched	406	.	4251.76	Me	Super
chr17	33036162	33075204	19_Peak_93739_4k_stitched	407	.	3312.25	Me	Super
chr10	72750149	72775963	13_Peak_28317_4k_stitched	408	.	4970.52	Me	Super
chr16	70961271	70980813	15_Peak_15416_4k_stitched	409	.	5146.05	Me	Super
chr20	57150604	57173659	10_Peak_12207_4k_stitched	410	.	5196.76	Me	Super
chr3	13707381	13741745	20_Peak_64478_4k_stitched	411	.	4239.6	Me	Super
chr20	47157062	47187357	22_Peak_40357_4k_stitched	412	.	4556.75	Me	Super
chr2	98769965	98802645	17_Peak_31430_4k_stitched	413	.	4439.45	Me	Super
chr12	124719811	124754500	21_Peak_19964_4k_stitched	414	.	4129.68	Me	Super
chr16	66325757	66360101	16_Peak_29303_4k_stitched	415	.	4171.97	Me	Super
chr8	21648754	21682682	22_Peak_99892_4k_stitched	416	.	4280.38	Me	Super
chr5	10056414	10087287	17_Peak_35672_4k_stitched	417	.	4127.45	Me	Super
chr9	129176377	129201030	17_Peak_69889_4k_stitched	418	.	4975.15	Me	Super
chr2	106234194	106264738	18_Peak_83150_4k_stitched	419	.	4604.75	Me	Super
chr20	49885296	49914284	17_Peak_70711_4k_stitched	420	.	4321.6	Me	Super
chr5	38280291	38302103	14_Peak_27746_4k_stitched	421	.	4651.3	Me	Super
chr1	245761516	245788637	17_Peak_737_4k_stitched	422	.	4744.01	Me	Super
chr1	4052669	4088975	20_Peak_17100_4k_stitched	423	.	3860.38	Me	Super
chr7	132275774	132311155	23_Peak_46271_4k_stitched	424	.	3981.65	Me	Super
chr12	94613875	94642771	20_Peak_51767_4k_stitched	425	.	4436.41	Me	Super
chr16	85853786	85883604	16_Peak_35130_4k_stitched	426	.	4765.91	Me	Super
chr8	1562132	1589755	14_Peak_39577_4k_stitched	427	.	4965.07	Me	Super
chr7	25422691	25453941	20_Peak_4839_4k_stitched	428	.	4406.96	Me	Super
chr17	43865134	43888957	10_Peak_910_4k_stitched	429	.	5029.13	Me	Super
chr18	74385086	74419825	20_Peak_63265_4k_stitched	430	.	3540.47	Me	Super
chr10	125463325	125499430	22_Peak_26393_4k_stitched	431	.	3619.69	Me	Super
chr14	56960863	57000416	21_Peak_57399_4k_stitched	432	.	3026.85	Me	Super
chr12	4011955	4046569	18_Peak_98041_4k_stitched	433	.	3735.19	Me	Super
chr6	38933386	38970444	21_Peak_39252_4k_stitched	434	.	3748.05	Me	Super
chr5	61261387	61292604	24_Peak_36138_4k_stitched	435	.	4199.59	Me	Super
chr5	178709778	178743653	17_Peak_114584_4k_stitched	436	.	3697.52	Me	Super
chr1	3172569	3201401	17_Peak_47961_4k_stitched	437	.	3798.27	Me	Super
chr7	155806951	155840863	18_Peak_188608_4k_stitched	438	.	3747.69	Me	Super
chr12	113237006	113266322	19_Peak_5663_4k_stitched	439	.	4494.83	Me	Super
chr10	73196782	73224249	15_Peak_149978_4k_stitched	440	.	4221.36	Me	Super
chr11	125263586	125298984	19_Peak_28427_4k_stitched	441	.	3309.91	Me	Super
chr1	37756580	37784789	19_Peak_48182_4k_stitched	442	.	4466.51	Me	Super
chr12	4298345	4325081	18_Peak_36970_4k_stitched	443	.	4912.21	Me	Super
chr1	203390803	203423034	21_Peak_187248_4k_stitched	444	.	4253.9	Me	Super
chr6	38761634	38797998	24_Peak_21212_4k_stitched	445	.	3933.24	Me	Super
chr12	132006000	132043423	23_Peak_28673_4k_stitched	446	.	3828.24	Me	Super
chr5	57911194	57947145	20_Peak_92160_4k_stitched	447	.	3210.47	Me	Super
chr5	173512440	173547934	19_Peak_67402_4k_stitched	448	.	4096.49	Me	Super
chr7	50346840	50370602	15_Peak_112528_4k_stitched	449	.	4899.46	Me	Super
chr16	27928640	27964387	18_Peak_24973_4k_stitched	450	.	3692.7	Me	Super
chr1	37038105	37069068	19_Peak_48154_4k_stitched	451	.	3936.5	Me	Super
chr8	41088641	41125419	21_Peak_114867_4k_stitched	452	.	3692.61	Me	Super
chr10	130472137	130502270	19_Peak_25606_4k_stitched	453	.	4455.49	Me	Super
chr6	13160636	13192088	19_Peak_50501_4k_stitched	454	.	4079.57	Me	Super
chr1	18600342	18626246	15_Peak_40764_4k_stitched	455	.	4976.77	Me	Super
chr8	20127065	20159530	18_Peak_30817_4k_stitched	456	.	3995.78	Me	Super
chr17	77631490	77667015	17_Peak_22619_4k_stitched	457	.	3335.26	Me	Super
chr7	45303842	45345229	21_Peak_39466_4k_stitched	458	.	3123.32	Me	Super
chr5	5496238	5515546	12_Peak_110873_4k_stitched	459	.	4281.01	Me	Super
chr12	124351150	124378256	18_Peak_66959_4k_stitched	460	.	4705.46	Me	Super
chr7	155988188	156016502	14_Peak_24806_4k_stitched	461	.	4403.35	Me	Super
chr10	130815193	130844854	24_Peak_16554_4k_stitched	462	.	4294.49	Me	Super
chr1	4160909	4192783	16_Peak_53575_4k_stitched	463	.	4165.4	Me	Super
chr11	20267347	20302306	20_Peak_101025_4k_stitched	464	.	3955.6	Me	Super
chr10	72884628	72915053	22_Peak_130176_4k_stitched	465	.	4148.61	Me	Super
chr3	185846940	185871957	15_Peak_30238_4k_stitched	466	.	4481.78	Me	Super
chr1	30698568	30732730	21_Peak_18360_4k_stitched	467	.	3850.8	Me	Super
chr1	22706343	22737124	21_Peak_80259_4k_stitched	468	.	3986.05	Me	Super
chr1	111254937	111286211	16_Peak_176660_4k_stitched	469	.	3861.78	Me	Super
chr9	129336939	129364272	14_Peak_59528_4k_stitched	470	.	4072.72	Me	Super
chr13	112807976	112836918	18_Peak_37099_4k_stitched	471	.	4291.95	Me	Super
chr2	100433451	100469256	19_Peak_39860_4k_stitched	472	.	3675.66	Me	Super
chr20	45040469	45063689	13_Peak_6653_4k_stitched	473	.	4608.15	Me	Super
chr6	110739397	110772954	21_Peak_161830_4k_stitched	474	.	3576.23	Me	Super
chr5	38309244	38330633	14_Peak_15850_4k_stitched	475	.	4572.9	Me	Super
chr2	27076014	27113111	20_Peak_38709_4k_stitched	476	.	3640.1	Me	Super
chr1	38940289	38980130	19_Peak_69013_4k_stitched	477	.	2885.31	Me	Super
chr11	60557947	60590031	18_Peak_61019_4k_stitched	478	.	3904.75	Me	Super
chr10	78972461	79013797	19_Peak_73330_4k_stitched	479	.	2652.84	Me	Super
chr5	37893377	37917831	13_Peak_14132_4k_stitched	480	.	4003.01	Me	Super
chr6	166932137	166969118	20_Peak_50563_4k_stitched	481	.	2889.37	Me	Super
chr11	11270048	11295778	15_Peak_59807_4k_stitched	482	.	4080.67	Me	Super
chr5	5556147	5574869	10_Peak_46802_4k_stitched	483	.	4645.65	Me	Super
chr1	4207066	4234636	17_Peak_104106_4k_stitched	484	.	3930.21	Me	Super
chr16	79329716	79364762	22_Peak_53681_4k_stitched	485	.	3320.77	Me	Super
chr7	25579508	25604976	15_Peak_53213_4k_stitched	486	.	4218.57	Me	Super
chr20	36089177	36113262	16_Peak_123517_4k_stitched	487	.	4357.19	Me	Super
chr1	214181867	214212221	21_Peak_23786_4k_stitched	488	.	3920.95	Me	Super
chr10	79158188	79188516	18_Peak_98785_4k_stitched	489	.	3954.58	Me	Super
chr5	7743300	7772588	17_Peak_56992_4k_stitched	490	.	2943.82	Me	Super
chr1	3995426	4023899	12_Peak_57649_4k_stitched	491	.	3904.13	Me	Super
chr9	92299856	92328584	15_Peak_19284_4k_stitched	492	.	3697.47	Me	Super
chr17	10176734	10217382	17_Peak_10898_4k_stitched	493	.	2977.62	Me	Super
chr21	33276627	33312567	16_Peak_19371_4k_stitched	494	.	3076.06	Me	Super
chr21	33317988	33348344	19_Peak_99499_4k_stitched	495	.	4125.52	Me	Super
chr18	75564408	75594138	19_Peak_38098_4k_stitched	496	.	4055.97	Me	Super
chr5	174971511	175009446	16_Peak_84750_4k_stitched	497	.	3004.22	Me	Super
chr12	132075569	132104527	13_Peak_131542_4k_stitched	498	.	4012.32	Me	Super
chr10	123432365	123458939	19_Peak_98735_4k_stitched	499	.	4360.93	Me	Super
chr3	37760315	37796847	19_Peak_23149_4k_stitched	500	.	3383.83	Me	Super
chr15	68841132	68867667	13_Peak_11985_4k_stitched	501	.	4120.65	Me	Super
chr9	92830599	92861400	19_Peak_74919_4k_stitched	502	.	3770.44	Me	Super
chr17	10059872	10093639	17_Peak_105083_4k_stitched	503	.	3215.89	Me	Super
chr20	39471111	39503004	19_Peak_147737_4k_stitched	504	.	3512.41	Me	Super
chr15	62035547	62060230	19_Peak_45451_4k_stitched	505	.	4101.19	Me	Super
chr5	4869853	4887158	8_Peak_26113_4k_stitched	506	.	4632.86	Me	Super
chr20	47130118	47152468	10_Peak_1_4k_stitched	507	.	3946.08	Me	Super
chr13	22766468	22804321	19_Peak_80630_4k_stitched	508	.	2736.24	Me	Super
chr7	155290622	155319720	18_Peak_11569_4k_stitched	509	.	3770.71	Me	Super
chr6	6512556	6548340	17_Peak_20133_4k_stitched	510	.	3045.03	Me	Super
chr14	104995842	105025598	15_Peak_48249_4k_stitched	511	.	3632.12	Me	Super
chr11	74892487	74921027	18_Peak_3037_4k_stitched	512	.	4092.54	Me	Super
chr17	5836161	5867529	19_Peak_62958_4k_stitched	513	.	3253.78	Me	Super
chr9	72056077	72083095	19_Peak_30964_4k_stitched	514	.	4102.31	Me	Super
chr11	70601916	70629707	15_Peak_766_4k_stitched	515	.	3869.98	Me	Super
chr1	87622695	87657634	22_Peak_134878_4k_stitched	516	.	3360.94	Me	Super
chr7	3393113	3426314	17_Peak_78358_4k_stitched	517	.	3405.27	Me	Super
chr10	130170405	130198320	17_Peak_28198_4k_stitched	518	.	4067.06	Me	Super
chr11	70406267	70433741	15_Peak_98882_4k_stitched	519	.	3804.47	Me	Super
chr18	45004566	45040217	17_Peak_13186_4k_stitched	520	.	3071.44	Me	Super
chr6	6151435	6184621	24_Peak_28107_4k_stitched	521	.	3266.66	Me	Super
chr16	66156515	66188164	17_Peak_48688_4k_stitched	522	.	3391.72	Me	Super
chr8	22666822	22694188	15_Peak_65776_4k_stitched	523	.	3443.51	Me	Super
chr5	168332790	168360153	20_Peak_18397_4k_stitched	524	.	3907.57	Me	Super
chr1	7768963	7798857	20_Peak_88082_4k_stitched	525	.	3309.45	Me	Super
chr8	139766841	139793850	17_Peak_3871_4k_stitched	526	.	4087.87	Me	Super
chrX	896051	934239	18_Peak_140592_4k_stitched	527	.	3293.88	Me	Super
chr10	73280361	73306766	13_Peak_2401_4k_stitched	528	.	3295.76	Me	Super
chr2	1237212	1272180	20_Peak_22909_4k_stitched	529	.	3360.34	Me	Super
chr3	10651073	10678046	17_Peak_64391_4k_stitched	530	.	4088.37	Me	Super
chr17	77529200	77546467	8_Peak_1186_4k_stitched	531	.	4660.21	Me	Super
chr20	61769268	61797698	15_Peak_22876_4k_stitched	532	.	3592.15	Me	Super
chr5	178843299	178873695	16_Peak_138205_4k_stitched	533	.	3665.35	Me	Super
chr20	42886063	42913697	17_Peak_22833_4k_stitched	534	.	3739.14	Me	Super
chr13	112609322	112636490	13_Peak_132060_4k_stitched	535	.	3774.01	Me	Super
chr5	33630892	33649976	8_Peak_18607_4k_stitched	536	.	3770.9	Me	Super
chr20	58674814	58704563	18_Peak_8598_4k_stitched	537	.	3947.48	Me	Super
chr5	20094	46939	17_Peak_10328_4k_stitched	538	.	3698.68	Me	Super
chr1	3005766	3029046	12_Peak_22034_4k_stitched	539	.	3984.25	Me	Super
chr8	1593944	1617630	17_Peak_3537_4k_stitched	540	.	4339.93	Me	Super
chr5	5918846	5937656	14_Peak_18474_4k_stitched	541	.	3741.71	Me	Super
chr7	131511580	131539017	13_Peak_17990_4k_stitched	542	.	3575.73	Me	Super
chr7	155168700	155196208	14_Peak_117573_4k_stitched	543	.	3780.98	Me	Super
chr8	541394	567619	18_Peak_109836_4k_stitched	544	.	4078.04	Me	Super
chr8	126860704	126890300	15_Peak_68211_4k_stitched	545	.	2918.54	Me	Super
chr3	127124563	127151077	11_Peak_125219_4k_stitched	546	.	3699.72	Me	Super
chr5	5793188	5808442	9_Peak_25454_4k_stitched	547	.	4411.86	Me	Super
chr3	123132832	123163151	13_Peak_89224_4k_stitched	548	.	3318.54	Me	Super
chr12	4869520	4897568	16_Peak_24558_4k_stitched	549	.	3780.82	Me	Super
chr12	4958803	4984336	15_Peak_4319_4k_stitched	550	.	4027.24	Me	Super
chr1	37438289	37475249	15_Peak_62009_4k_stitched	551	.	2133.76	Me	Super
chr15	58131529	58160601	15_Peak_128605_4k_stitched	552	.	3606.96	Me	Super
chr12	12096813	12126723	19_Peak_16815_4k_stitched	553	.	3475.29	Me	Super
chr10	125194770	125225810	22_Peak_9512_4k_stitched	554	.	3469.81	Me	Super
chr17	56431783	56462147	16_Peak_99319_4k_stitched	555	.	3481.01	Me	Super
chr1	165520680	165549290	17_Peak_160893_4k_stitched	556	.	3145.21	Me	Super
chr7	132149521	132174769	17_Peak_41222_4k_stitched	557	.	3904.77	Me	Super
chr17	71963444	71989752	17_Peak_43555_4k_stitched	558	.	4059.12	Me	Super
chr7	154645555	154670113	11_Peak_39357_4k_stitched	559	.	3885.17	Me	Super
chr20	45098790	45127193	15_Peak_12090_4k_stitched	560	.	2642.2	Me	Super
chr1	2829038	2853600	13_Peak_131887_4k_stitched	561	.	3601.52	Me	Super
chr20	36296656	36318801	14_Peak_20856_4k_stitched	562	.	4117.73	Me	Super
chr1	214316845	214349096	17_Peak_71102_4k_stitched	563	.	3228.29	Me	Super
chr3	150607385	150629374	13_Peak_78690_4k_stitched	564	.	4184.26	Me	Super
chr15	61306234	61329792	9_Peak_32477_4k_stitched	565	.	3790.22	Me	Super
chr6	159472848	159501779	18_Peak_30421_4k_stitched	566	.	3523.66	Me	Super
chr21	33601804	33630000	12_Peak_88101_4k_stitched	567	.	3614.51	Me	Super
chr10	133169675	133202167	16_Peak_77515_4k_stitched	568	.	3225.94	Me	Super
chr9	136046732	136070639	16_Peak_32244_4k_stitched	569	.	3967.02	Me	Super
chr10	79253271	79285891	17_Peak_28332_4k_stitched	570	.	3610.17	Me	Super
chr12	130971284	130999276	16_Peak_36856_4k_stitched	571	.	3473.86	Me	Super
chr2	899152	926909	13_Peak_33114_4k_stitched	572	.	3716.04	Me	Super
chr7	148169092	148200848	19_Peak_56930_4k_stitched	573	.	3208.92	Me	Super
chr19	56365896	56396842	16_Peak_106163_4k_stitched	574	.	3239.85	Me	Super
chr17	43722201	43748050	12_Peak_45456_4k_stitched	575	.	3663.69	Me	Super
chr1	213550254	213580596	16_Peak_11839_4k_stitched	576	.	3085.31	Me	Super
chr15	96949847	96982454	21_Peak_101137_4k_stitched	577	.	3266.41	Me	Super
chr19	56520807	56553893	16_Peak_2187_4k_stitched	578	.	2880.6	Me	Super
chr1	245853263	245879632	16_Peak_161362_4k_stitched	579	.	3671.54	Me	Super
chr15	68793393	68820747	16_Peak_55527_4k_stitched	580	.	3576.21	Me	Super
chr11	119832001	119865037	21_Peak_60751_4k_stitched	581	.	2818.9	Me	Super
chr1	114660521	114682334	10_Peak_79618_4k_stitched	582	.	4240.83	Me	Super
chr2	60748349	60776860	17_Peak_6008_4k_stitched	583	.	3472.73	Me	Super
chr14	73050043	73073460	14_Peak_12877_4k_stitched	584	.	4060.28	Me	Super
chr14	22185725	22219261	18_Peak_40881_4k_stitched	585	.	2903.45	Me	Super
chr19	30783821	30812012	16_Peak_49292_4k_stitched	586	.	3283.51	Me	Super
chr15	93659763	93690169	19_Peak_90555_4k_stitched	587	.	3341.56	Me	Super
chr1	14039382	14071059	15_Peak_79676_4k_stitched	588	.	2587.62	Me	Super
chr20	49844155	49872487	17_Peak_44186_4k_stitched	589	.	3449.46	Me	Super
chr15	61160700	61187099	16_Peak_176805_4k_stitched	590	.	3498.52	Me	Super
chr13	112987444	113011788	10_Peak_17014_4k_stitched	591	.	3646.96	Me	Super
chr5	5864281	5886040	15_Peak_55305_4k_stitched	592	.	3598.38	Me	Super
chr1	22529979	22553808	12_Peak_61385_4k_stitched	593	.	3307.69	Me	Super
chr17	43753207	43779721	11_Peak_23842_4k_stitched	594	.	3609.1	Me	Super
chr9	129231377	129252913	12_Peak_59969_4k_stitched	595	.	4216.21	Me	Super
chr8	143621342	143647764	19_Peak_114831_4k_stitched	596	.	3710.55	Me	Super
chr3	186035199	186061458	16_Peak_35771_4k_stitched	597	.	3626.5	Me	Super
chr21	33355426	33377072	9_Peak_17621_4k_stitched	598	.	3966.75	Me	Super
chr3	10556882	10577458	14_Peak_38786_4k_stitched	599	.	4200.25	Me	Super
chr20	36257506	36279682	13_Peak_34362_4k_stitched	600	.	3942.64	Me	Super
chr1	5550633	5575929	13_Peak_27053_4k_stitched	601	.	3409.13	Me	Super
chr7	28899366	28933827	17_Peak_236676_4k_stitched	602	.	2765.92	Me	Super
chr18	13439836	13463845	16_Peak_22639_4k_stitched	603	.	3855.42	Me	Super
chr15	93891601	93928876	19_Peak_71203_4k_stitched	604	.	2718.09	Me	Super
chr3	13819093	13840297	12_Peak_25856_4k_stitched	605	.	4089.57	Me	Super
chr2	60714625	60741361	17_Peak_78143_4k_stitched	606	.	3420.06	Me	Super
chr6	12951975	12982601	15_Peak_108570_4k_stitched	607	.	3199.13	Me	Super
chr14	57150838	57185488	18_Peak_81179_4k_stitched	608	.	2510.59	Me	Super
chr15	58073499	58089619	10_Peak_72032_4k_stitched	609	.	4338.93	Me	Super
chr1	20539706	20568882	15_Peak_28589_4k_stitched	610	.	2890.88	Me	Super
chr12	51925082	51951923	20_Peak_100117_4k_stitched	611	.	3042.1	Me	Super
chr10	99761335	99786561	17_Peak_36470_4k_stitched	612	.	3724.12	Me	Super
chr15	66274917	66295118	11_Peak_18986_4k_stitched	613	.	3922	Me	Super
chr7	4260916	4289398	14_Peak_13702_4k_stitched	614	.	3205.98	Me	Super
chr1	157907186	157936952	16_Peak_70475_4k_stitched	615	.	3022.57	Me	Super
chr11	117454697	117483120	16_Peak_47169_4k_stitched	616	.	2629.21	Me	Super
chr12	131116697	131141180	17_Peak_4294_4k_stitched	617	.	3646.87	Me	Super
chr5	11144315	11163641	10_Peak_20208_4k_stitched	618	.	3038.77	Me	Super
chr10	50131925	50160285	20_Peak_60001_4k_stitched	619	.	3372.72	Me	Super
chr10	73251383	73274657	13_Peak_32874_4k_stitched	620	.	3394.84	Me	Super
chr14	77057163	77081533	19_Peak_29084_4k_stitched	621	.	3800.03	Me	Super
chr17	72110728	72132823	13_Peak_7686_4k_stitched	622	.	3758.48	Me	Super
chr6	38802899	38833999	18_Peak_45226_4k_stitched	623	.	2778.07	Me	Super
chr1	114802196	114822018	11_Peak_33823_4k_stitched	624	.	3791.77	Me	Super
chr17	10482140	10515164	19_Peak_142422_4k_stitched	625	.	2736.13	Me	Super
chr17	72141563	72163292	15_Peak_24667_4k_stitched	626	.	3809.21	Me	Super
chr1	3299407	3320976	12_Peak_61849_4k_stitched	627	.	3417.96	Me	Super
chr14	33977677	34011721	17_Peak_43067_4k_stitched	628	.	2084.64	Me	Super
chr1	15328746	15361157	16_Peak_113552_4k_stitched	629	.	2594.52	Me	Super
chr20	36036931	36061889	12_Peak_35204_4k_stitched	630	.	3219.04	Me	Super
chr5	2509552	2528420	9_Peak_60211_4k_stitched	631	.	3965.42	Me	Super
chr17	49413909	49447753	18_Peak_8568_4k_stitched	632	.	2804.29	Me	Super
chr7	156168969	156196629	20_Peak_50851_4k_stitched	633	.	3287.07	Me	Super
chr16	71094303	71105399	6_Peak_176_4k_stitched	634	.	4096.54	Me	Super
chr18	75604800	75632655	14_Peak_142474_4k_stitched	635	.	3222.53	Me	Super
chr19	14955094	14981450	14_Peak_35590_4k_stitched	636	.	2676.97	Me	Super
chr1	181310288	181338930	16_Peak_15249_4k_stitched	637	.	2970.75	Me	Super
chrX	40348898	40375801	19_Peak_66162_4k_stitched	638	.	3276.54	Me	Super
chr5	38038114	38060433	14_Peak_148588_4k_stitched	639	.	3164.41	Me	Super
chr18	44733733	44763020	18_Peak_232251_4k_stitched	640	.	2913.02	Me	Super
chr3	12082299	12118674	19_Peak_176894_4k_stitched	641	.	2441.28	Me	Super
chr10	72830543	72854644	13_Peak_12516_4k_stitched	642	.	3401.56	Me	Super
chr3	14825885	14848444	13_Peak_64501_4k_stitched	643	.	3522.26	Me	Super
chr15	33525320	33555508	19_Peak_57690_4k_stitched	644	.	3064.91	Me	Super
chr5	135097202	135124865	13_Peak_3837_4k_stitched	645	.	2806.74	Me	Super
chr7	45618193	45640463	13_Peak_121403_4k_stitched	646	.	3764.48	Me	Super
chr10	120206934	120233937	13_Peak_19906_4k_stitched	647	.	3087.82	Me	Super
chr16	27811568	27836554	17_Peak_27082_4k_stitched	648	.	3587.12	Me	Super
chr5	174078032	174108632	17_Peak_2592_4k_stitched	649	.	2890.02	Me	Super
chr17	32830838	32860616	13_Peak_29398_4k_stitched	650	.	2688.46	Me	Super
chr10	129622360	129652220	16_Peak_78913_4k_stitched	651	.	3285.61	Me	Super
chr5	35081901	35103803	14_Peak_9110_4k_stitched	652	.	2908.33	Me	Super
chr9	129128874	129149033	15_Peak_25984_4k_stitched	653	.	3708.64	Me	Super
chr20	37681218	37706698	14_Peak_51755_4k_stitched	654	.	3550.5	Me	Super
chr11	71047076	71069737	12_Peak_41564_4k_stitched	655	.	3703.22	Me	Super
chr10	72927605	72948586	12_Peak_239884_4k_stitched	656	.	3560.93	Me	Super
chr12	31108810	31129823	13_Peak_59252_4k_stitched	657	.	3464.66	Me	Super
chr7	131970513	131999108	17_Peak_74701_4k_stitched	658	.	2928.6	Me	Super
chr5	2320327	2339798	11_Peak_33460_4k_stitched	659	.	3553.39	Me	Super
chr17	35032864	35055694	14_Peak_62886_4k_stitched	660	.	3542.33	Me	Super
chr16	74271396	74295284	13_Peak_23838_4k_stitched	661	.	3609	Me	Super
chr2	1982747	2006116	13_Peak_9324_4k_stitched	662	.	3348.03	Me	Super
chr8	25654510	25682118	16_Peak_232289_4k_stitched	663	.	2889.34	Me	Super
chr11	45088192	45110339	16_Peak_35504_4k_stitched	664	.	3416.11	Me	Super
chr1	183972125	184000941	12_Peak_20505_4k_stitched	665	.	2676.21	Me	Super
chr15	58106489	58124312	8_Peak_1177_4k_stitched	666	.	3404.29	Me	Super
chr3	32338950	32370429	21_Peak_31848_4k_stitched	667	.	2975.29	Me	Super
chr1	37231924	37255287	11_Peak_120238_4k_stitched	668	.	3473.81	Me	Super
chr11	69868756	69898146	16_Peak_26954_4k_stitched	669	.	3356.28	Me	Super
chr5	31330724	31353382	9_Peak_194028_4k_stitched	670	.	2679.86	Me	Super
chr20	46691240	46722564	17_Peak_42983_4k_stitched	671	.	2856.55	Me	Super
chr1	204565780	204586262	12_Peak_40110_4k_stitched	672	.	3686.48	Me	Super
chr1	39214212	39248223	22_Peak_144011_4k_stitched	673	.	2757.38	Me	Super
chr12	1976491	2000467	20_Peak_73967_4k_stitched	674	.	3185.74	Me	Super
chr1	18251506	18280176	18_Peak_102608_4k_stitched	675	.	3111.66	Me	Super
chr7	157456066	157476663	9_Peak_85445_4k_stitched	676	.	3669.02	Me	Super
chr22	49403783	49430958	14_Peak_38677_4k_stitched	677	.	2262.46	Me	Super
chr11	117401661	117429210	16_Peak_47165_4k_stitched	678	.	2212.46	Me	Super
chr9	94330983	94360521	14_Peak_13835_4k_stitched	679	.	2952.36	Me	Super
chr8	144020681	144043452	13_Peak_39559_4k_stitched	680	.	3238.86	Me	Super
chr22	37101535	37130593	17_Peak_38619_4k_stitched	681	.	2559.85	Me	Super
chr15	61966259	61995473	15_Peak_57021_4k_stitched	682	.	2546.16	Me	Super
chr16	23955773	23983003	18_Peak_71210_4k_stitched	683	.	3017.92	Me	Super
chr15	99071066	99090110	9_Peak_46491_4k_stitched	684	.	3552.96	Me	Super
chr18	44839037	44870502	16_Peak_98147_4k_stitched	685	.	2605.41	Me	Super
chr1	39012547	39036690	14_Peak_154876_4k_stitched	686	.	3311.1	Me	Super
chr5	168412665	168440394	17_Peak_35287_4k_stitched	687	.	3205.26	Me	Super
chr15	29744425	29774175	14_Peak_62366_4k_stitched	688	.	2616.27	Me	Super
chr8	11469547	11492170	13_Peak_3516_4k_stitched	689	.	3259.39	Me	Super
chr5	6102907	6121781	11_Peak_75290_4k_stitched	690	.	3277.79	Me	Super
chr11	11084166	11105472	15_Peak_46779_4k_stitched	691	.	3048.66	Me	Super
chr10	71722432	71747217	17_Peak_36411_4k_stitched	692	.	3449.37	Me	Super
chr7	156847501	156874868	15_Peak_33178_4k_stitched	693	.	2826.88	Me	Super
chr15	60485128	60510340	12_Peak_92002_4k_stitched	694	.	2519.92	Me	Super
chr15	29828908	29854662	15_Peak_5797_4k_stitched	695	.	3218.06	Me	Super
chr8	81607182	81637137	19_Peak_24108_4k_stitched	696	.	2842.52	Me	Super
chr1	19080150	19105379	15_Peak_15373_4k_stitched	697	.	3411.75	Me	Super
chr16	49895287	49921145	19_Peak_7616_4k_stitched	698	.	3232.5	Me	Super
chr9	36767465	36786955	9_Peak_114922_4k_stitched	699	.	3831.7	Me	Super
chr19	15676889	15703522	17_Peak_1443_4k_stitched	700	.	2889.74	Me	Super
chr8	6661580	6686559	12_Peak_18206_4k_stitched	701	.	2593.71	Me	Super
chr8	1300484	1322731	8_Peak_30768_4k_stitched	702	.	3189.56	Me	Super
chr7	95408120	95437160	17_Peak_158457_4k_stitched	703	.	2628.41	Me	Super
chr7	132003727	132024066	15_Peak_23368_4k_stitched	704	.	3696.98	Me	Super
chr14	96511083	96539273	19_Peak_124718_4k_stitched	705	.	2965.45	Me	Super
chr22	49481084	49505513	14_Peak_49914_4k_stitched	706	.	2427.32	Me	Super
chr1	114826021	114844753	11_Peak_53098_4k_stitched	707	.	3471.28	Me	Super
chr21	47027041	47051790	14_Peak_29935_4k_stitched	708	.	3271.85	Me	Super
chr1	63379202	63409968	18_Peak_97001_4k_stitched	709	.	2757.28	Me	Super
chr13	112854254	112875485	13_Peak_17010_4k_stitched	710	.	3563.99	Me	Super
chr16	9288263	9316215	15_Peak_81970_4k_stitched	711	.	2567.42	Me	Super
chr8	1623095	1646595	11_Peak_898_4k_stitched	712	.	3199.63	Me	Super
chr20	44660996	44684323	13_Peak_38342_4k_stitched	713	.	3152.29	Me	Super
chr3	13174475	13195613	10_Peak_6022_4k_stitched	714	.	3274.12	Me	Super
chr5	5531547	5546866	4_Peak_5255_4k_stitched	715	.	3525.47	Me	Super
chr5	80365809	80401729	17_Peak_75357_4k_stitched	716	.	2000.09	Me	Super
chr20	39431657	39453489	11_Peak_72690_4k_stitched	717	.	3156.91	Me	Super
chr5	33938599	33959135	12_Peak_122397_4k_stitched	718	.	3293.79	Me	Super
chr20	49602812	49623035	13_Peak_156095_4k_stitched	719	.	3650.27	Me	Super
chr14	73096246	73123059	18_Peak_21347_4k_stitched	720	.	3096.73	Me	Super
chr1	3272325	3292348	11_Peak_37175_4k_stitched	721	.	3412.56	Me	Super
chr5	177895932	177924792	14_Peak_10319_4k_stitched	722	.	2420.55	Me	Super
chr12	131452812	131477608	15_Peak_24545_4k_stitched	723	.	3090.14	Me	Super
chr6	168075241	168101256	13_Peak_85017_4k_stitched	724	.	2577.13	Me	Super
chr5	985576	1006832	12_Peak_39969_4k_stitched	725	.	3310.11	Me	Super
chr15	33784732	33811502	14_Peak_43069_4k_stitched	726	.	2527.09	Me	Super
chr5	150999701	151026560	13_Peak_7908_4k_stitched	727	.	3034.35	Me	Super
chr17	63691705	63721207	17_Peak_4728_4k_stitched	728	.	2662.56	Me	Super
chr14	101702275	101724891	12_Peak_12855_4k_stitched	729	.	3371.83	Me	Super
chr8	25690003	25717282	18_Peak_112584_4k_stitched	730	.	2862.27	Me	Super
chr1	237246059	237272162	12_Peak_21991_4k_stitched	731	.	3020.11	Me	Super
chr10	115274568	115301870	15_Peak_33739_4k_stitched	732	.	2623.31	Me	Super
chr10	130644966	130670764	18_Peak_100689_4k_stitched	733	.	3085.4	Me	Super
chr20	46561171	46586002	16_Peak_71943_4k_stitched	734	.	3120.48	Me	Super
chr2	10986782	11006966	14_Peak_49553_4k_stitched	735	.	3499.83	Me	Super
chr8	20867680	20896225	20_Peak_51131_4k_stitched	736	.	2791.53	Me	Super
chr5	963492	980798	8_Peak_43103_4k_stitched	737	.	3419.36	Me	Super
chr21	47133141	47162547	16_Peak_44590_4k_stitched	738	.	2726.67	Me	Super
chr17	49453325	49480030	17_Peak_67177_4k_stitched	739	.	2794.14	Me	Super
chr20	59907166	59925023	11_Peak_2552_4k_stitched	740	.	3571.02	Me	Super
chr9	129209972	129226583	9_Peak_4213_4k_stitched	741	.	3839.12	Me	Super
chr14	96346099	96369551	18_Peak_2805_4k_stitched	742	.	3155.08	Me	Super
chr18	57235848	57266276	16_Peak_92363_4k_stitched	743	.	2729.1	Me	Super
chr17	46809974	46832370	12_Peak_48875_4k_stitched	744	.	2903.01	Me	Super
chr20	46883280	46912910	18_Peak_55320_4k_stitched	745	.	2272.5	Me	Super
chr12	53109132	53130827	16_Peak_74012_4k_stitched	746	.	3075.52	Me	Super
chr5	6467601	6488312	12_Peak_43184_4k_stitched	747	.	2702.23	Me	Super
chr7	148033745	148058635	14_Peak_30599_4k_stitched	748	.	2805.57	Me	Super
chr15	92845605	92873047	14_Peak_220431_4k_stitched	749	.	2811.63	Me	Super
chr1	204621690	204648609	16_Peak_20513_4k_stitched	750	.	2635.68	Me	Super
chr5	6800349	6815703	11_Peak_42456_4k_stitched	751	.	3082.38	Me	Super
chr12	113165416	113191493	17_Peak_76624_4k_stitched	752	.	2786.37	Me	Super
chr12	107990967	108016050	18_Peak_182355_4k_stitched	753	.	3056.29	Me	Super
chr8	140424492	140450982	15_Peak_57279_4k_stitched	754	.	2557.22	Me	Super
chr15	62570165	62594647	13_Peak_12372_4k_stitched	755	.	2859.32	Me	Super
chr15	51485272	51508055	17_Peak_1271_4k_stitched	756	.	2789.38	Me	Super
chr11	45005368	45030154	17_Peak_59581_4k_stitched	757	.	2802.71	Me	Super
chr3	9258941	9285828	14_Peak_7895_4k_stitched	758	.	2635.4	Me	Super
chr15	99157310	99179522	16_Peak_155736_4k_stitched	759	.	2674.71	Me	Super
chr1	164880243	164905745	12_Peak_5446_4k_stitched	760	.	2250.83	Me	Super
chr2	100606189	100629448	16_Peak_14502_4k_stitched	761	.	3026.67	Me	Super
chr9	14519546	14548731	15_Peak_42986_4k_stitched	762	.	2412.65	Me	Super
chr8	21321641	21345227	15_Peak_77288_4k_stitched	763	.	2917.94	Me	Super
chr9	138671659	138687498	9_Peak_13817_4k_stitched	764	.	3737.02	Me	Super
chr3	123832056	123862795	15_Peak_25004_4k_stitched	765	.	2384.05	Me	Super
chr10	133837106	133864032	18_Peak_155118_4k_stitched	766	.	2510.39	Me	Super
chr21	42896820	42924037	12_Peak_22941_4k_stitched	767	.	2594.58	Me	Super
chr11	11223349	11243246	11_Peak_123295_4k_stitched	768	.	2610.5	Me	Super
chr6	16071939	16096989	14_Peak_17914_4k_stitched	769	.	2913.6	Me	Super
chr21	39928443	39951708	16_Peak_24065_4k_stitched	770	.	3059.92	Me	Super
chr10	130250042	130272531	14_Peak_78925_4k_stitched	771	.	3145.63	Me	Super
chr5	175014669	175043447	17_Peak_64873_4k_stitched	772	.	2508.07	Me	Super
chr10	49683359	49711886	16_Peak_36376_4k_stitched	773	.	2514.69	Me	Super
chr18	443463	469346	13_Peak_32355_4k_stitched	774	.	2656.6	Me	Super
chr9	128943830	128961371	15_Peak_55445_4k_stitched	775	.	3108.52	Me	Super
chr11	83541265	83564117	13_Peak_45589_4k_stitched	776	.	2568.21	Me	Super
chr10	130211520	130239037	19_Peak_113393_4k_stitched	777	.	2715.46	Me	Super
chr7	103726650	103755606	19_Peak_50743_4k_stitched	778	.	2624.66	Me	Super
chr9	140891454	140911685	11_Peak_51574_4k_stitched	779	.	2951.71	Me	Super
chr15	29427427	29451493	9_Peak_92982_4k_stitched	780	.	2837.62	Me	Super
chr5	61457555	61484627	16_Peak_54019_4k_stitched	781	.	2546.82	Me	Super
chr20	46488592	46507356	11_Peak_21349_4k_stitched	782	.	3159.91	Me	Super
chr5	139379224	139403814	16_Peak_100396_4k_stitched	783	.	2717.54	Me	Super
chr18	75966151	75993537	16_Peak_82613_4k_stitched	784	.	2433.46	Me	Super
chr14	104843655	104863147	13_Peak_14461_4k_stitched	785	.	3250.76	Me	Super
chr3	44078418	44106990	15_Peak_75092_4k_stitched	786	.	2649.71	Me	Super
chr5	33788799	33807192	10_Peak_152194_4k_stitched	787	.	2651.17	Me	Super
chr21	33553888	33573970	14_Peak_146658_4k_stitched	788	.	3141	Me	Super
chr18	75880712	75906078	13_Peak_71840_4k_stitched	789	.	2834.69	Me	Super
chr17	63303247	63330930	15_Peak_66373_4k_stitched	790	.	2942.42	Me	Super
chr1	30572249	30595050	11_Peak_68948_4k_stitched	791	.	2770.56	Me	Super
chr1	181172119	181198098	18_Peak_11417_4k_stitched	792	.	2602.63	Me	Super
chr11	78353402	78375508	13_Peak_19586_4k_stitched	793	.	2942.46	Me	Super
chr2	11188207	11213142	14_Peak_2109_4k_stitched	794	.	3174.26	Me	Super
chr9	129092324	129110879	11_Peak_113003_4k_stitched	795	.	3140.93	Me	Super
chr5	2697673	2716390	12_Peak_54775_4k_stitched	796	.	3367.9	Me	Super
chr7	36084431	36114559	17_Peak_126461_4k_stitched	797	.	2395.12	Me	Super
chr15	100752062	100775977	16_Peak_15777_4k_stitched	798	.	3056.74	Me	Super
chr8	126811208	126837975	15_Peak_75509_4k_stitched	799	.	1949.82	Me	Super
chr12	2830883	2853845	14_Peak_46442_4k_stitched	800	.	3023.52	Me	Super
chr7	154891749	154918645	15_Peak_65357_4k_stitched	801	.	2830.19	Me	Super
chr9	136475639	136483675	1_Peak_14_4k_stitched	802	.	3929.59	Me	Super
chr1	33980239	34006969	13_Peak_80868_4k_stitched	803	.	2357.3	Me	Super
chr18	7454186	7478157	15_Peak_38086_4k_stitched	804	.	2648.23	Me	Super
chr9	27837853	27863417	12_Peak_27940_4k_stitched	805	.	2588.4	Me	Super
chr14	101580204	101604574	14_Peak_37309_4k_stitched	806	.	2356.83	Me	Super
chr10	119354661	119382631	14_Peak_45817_4k_stitched	807	.	2396.73	Me	Super
chr11	61323562	61342329	12_Peak_46138_4k_stitched	808	.	3263.16	Me	Super
chr10	115370887	115389116	13_Peak_2165_4k_stitched	809	.	3388.86	Me	Super
chr6	41142200	41166598	14_Peak_85189_4k_stitched	810	.	2841.94	Me	Super
chr21	39960022	39977721	11_Peak_70117_4k_stitched	811	.	3196.84	Me	Super
chr1	214235340	214252938	12_Peak_23996_4k_stitched	812	.	3377.42	Me	Super
chr2	105498152	105523955	17_Peak_10174_4k_stitched	813	.	2695.56	Me	Super
chr13	27479939	27502399	14_Peak_113747_4k_stitched	814	.	2944.68	Me	Super
chr2	98907965	98930991	15_Peak_68141_4k_stitched	815	.	3063	Me	Super
chr18	76619626	76642957	15_Peak_10093_4k_stitched	816	.	2977.66	Me	Super
chr15	100837462	100859499	11_Peak_58716_4k_stitched	817	.	3105.81	Me	Super
chr16	49925876	49950820	14_Peak_175094_4k_stitched	818	.	2422.67	Me	Super
chr16	73567665	73588440	9_Peak_33028_4k_stitched	819	.	2826.65	Me	Super
chr19	50772714	50796897	12_Peak_24705_4k_stitched	820	.	2652.58	Me	Super
chr17	8956199	8980625	16_Peak_89975_4k_stitched	821	.	2699.63	Me	Super
chr17	77149242	77167514	13_Peak_201562_4k_stitched	822	.	3300.94	Me	Super
chr7	132118554	132144021	14_Peak_24237_4k_stitched	823	.	2256.06	Me	Super
chrX	49412466	49442905	16_Peak_31040_4k_stitched	824	.	2414.87	Me	Super
chr15	58459041	58481141	12_Peak_32466_4k_stitched	825	.	2124.33	Me	Super
chr19	31213464	31237396	17_Peak_114172_4k_stitched	826	.	2779.46	Me	Super
chr1	214384848	214410815	12_Peak_71103_4k_stitched	827	.	2304.7	Me	Super
chr17	5879286	5906533	15_Peak_58892_4k_stitched	828	.	2753.54	Me	Super
chr7	98276644	98305264	17_Peak_96481_4k_stitched	829	.	2657.21	Me	Super
chr11	32199522	32217954	12_Peak_155239_4k_stitched	830	.	2922.59	Me	Super
chr10	131158403	131177351	14_Peak_36300_4k_stitched	831	.	3232.07	Me	Super
chr2	8627444	8647522	13_Peak_13468_4k_stitched	832	.	2706.04	Me	Super
chr9	36742035	36761982	15_Peak_52772_4k_stitched	833	.	3359.41	Me	Super
chr10	131847611	131875357	15_Peak_28222_4k_stitched	834	.	2756	Me	Super
chr11	125234647	125256260	12_Peak_12566_4k_stitched	835	.	2439.39	Me	Super
chr3	38670084	38687817	8_Peak_64531_4k_stitched	836	.	3341.21	Me	Super
chr1	38676455	38702423	11_Peak_81025_4k_stitched	837	.	2392.42	Me	Super
chr12	5119012	5142304	13_Peak_25701_4k_stitched	838	.	2841.63	Me	Super
chr10	133633800	133654709	9_Peak_181430_4k_stitched	839	.	2493.11	Me	Super
chr7	22042034	22066917	19_Peak_32554_4k_stitched	840	.	3018.48	Me	Super
chr17	43784357	43805528	14_Peak_1859_4k_stitched	841	.	3254.76	Me	Super
chr5	135200775	135221425	13_Peak_84640_4k_stitched	842	.	2984.35	Me	Super
chr7	30762815	30789667	11_Peak_24825_4k_stitched	843	.	2407.92	Me	Super
chr1	37851587	37872652	14_Peak_14635_4k_stitched	844	.	3164.54	Me	Super
chr1	3205910	3225809	12_Peak_80598_4k_stitched	845	.	2716.62	Me	Super
chr10	71456931	71476697	11_Peak_34447_4k_stitched	846	.	2880.5	Me	Super
chr1	208144676	208170036	12_Peak_59452_4k_stitched	847	.	2160.51	Me	Super
chr13	24555432	24579055	14_Peak_132200_4k_stitched	848	.	2522.54	Me	Super
chr20	52595832	52614687	14_Peak_14345_4k_stitched	849	.	3064.89	Me	Super
chr18	72046253	72068926	14_Peak_105717_4k_stitched	850	.	2530.2	Me	Super
chr12	21813328	21841003	15_Peak_126066_4k_stitched	851	.	2701.88	Me	Super
chr3	37561529	37582910	13_Peak_13515_4k_stitched	852	.	3191.63	Me	Super
chr15	61334553	61356442	16_Peak_116492_4k_stitched	853	.	2660.31	Me	Super
chr7	3689395	3715339	16_Peak_70215_4k_stitched	854	.	2550.95	Me	Super
chr11	33525129	33547128	11_Peak_55804_4k_stitched	855	.	2141.39	Me	Super
chr20	31905644	31922416	10_Peak_32367_4k_stitched	856	.	3209.32	Me	Super
chr10	125610396	125635003	8_Peak_87577_4k_stitched	857	.	2599.4	Me	Super
chr8	1521791	1542351	10_Peak_14796_4k_stitched	858	.	3194.56	Me	Super
chr3	186156109	186178554	13_Peak_68197_4k_stitched	859	.	2750.79	Me	Super
chr5	36834159	36848218	11_Peak_26638_4k_stitched	860	.	3082.56	Me	Super
chr17	56376124	56397698	16_Peak_53716_4k_stitched	861	.	2527.89	Me	Super
chr9	101948164	101972088	13_Peak_94103_4k_stitched	862	.	2370.76	Me	Super
chr11	60874391	60894705	12_Peak_56746_4k_stitched	863	.	2797.09	Me	Super
chr12	130928678	130947413	9_Peak_2427_4k_stitched	864	.	2741.32	Me	Super
chr11	33427410	33442703	9_Peak_76265_4k_stitched	865	.	3293.89	Me	Super
chr19	50807827	50828758	10_Peak_5269_4k_stitched	866	.	2821.03	Me	Super
chr16	73497183	73522663	15_Peak_86692_4k_stitched	867	.	2578.51	Me	Super
chr6	58777476	58779277	2_Peak_2034_4k_stitched	868	.	2317.63	Me	Super
chr15	74049065	74065657	9_Peak_4726_4k_stitched	869	.	3300.72	Me	Super
chr18	7379179	7397928	14_Peak_38068_4k_stitched	870	.	3036.07	Me	Super
chr7	156220083	156239834	11_Peak_58175_4k_stitched	871	.	3060.08	Me	Super
chr13	31670990	31697772	13_Peak_37209_4k_stitched	872	.	2111.1	Me	Super
chr18	13412526	13434195	15_Peak_43558_4k_stitched	873	.	2926.23	Me	Super
chr5	2536097	2551558	8_Peak_52843_4k_stitched	874	.	3272.45	Me	Super
chr10	79356276	79380184	17_Peak_59570_4k_stitched	875	.	2935.49	Me	Super
chr5	175569590	175588846	15_Peak_30371_4k_stitched	876	.	2996.88	Me	Super
chr5	5237256	5251441	10_Peak_19594_4k_stitched	877	.	2777.9	Me	Super
chr12	131084741	131106580	11_Peak_80153_4k_stitched	878	.	2654.64	Me	Super
chr14	76993883	77024286	15_Peak_41904_4k_stitched	879	.	1924.58	Me	Super
chr1	111783991	111801051	10_Peak_97775_4k_stitched	880	.	3418.26	Me	Super
chr17	5557352	5577467	17_Peak_6546_4k_stitched	881	.	2993.44	Me	Super
chr14	66530829	66550932	14_Peak_117669_4k_stitched	882	.	2842.72	Me	Super
chr7	77753153	77778970	14_Peak_74777_4k_stitched	883	.	2484.01	Me	Super
chr16	66364888	66388695	15_Peak_81833_4k_stitched	884	.	2781.74	Me	Super
chr1	205420086	205442934	14_Peak_61146_4k_stitched	885	.	2586.82	Me	Super
chr18	75820580	75848724	14_Peak_82607_4k_stitched	886	.	2302.61	Me	Super
chr2	98730983	98754850	10_Peak_50061_4k_stitched	887	.	2543.04	Me	Super
chr9	92683283	92706158	18_Peak_30978_4k_stitched	888	.	2637.44	Me	Super
chr1	208700013	208716776	13_Peak_92780_4k_stitched	889	.	3152.67	Me	Super
chr10	115343304	115364749	11_Peak_12458_4k_stitched	890	.	2889.12	Me	Super
chr2	66440749	66468304	14_Peak_120944_4k_stitched	891	.	1958.95	Me	Super
chr5	7779107	7802634	12_Peak_25080_4k_stitched	892	.	2720.31	Me	Super
chr1	154798995	154812323	5_Peak_27843_4k_stitched	893	.	3303.64	Me	Super
chr1	116708571	116726636	11_Peak_20877_4k_stitched	894	.	3052.26	Me	Super
chr3	124252498	124275690	13_Peak_44222_4k_stitched	895	.	2458.06	Me	Super
chr11	32228361	32248419	12_Peak_68810_4k_stitched	896	.	2597.79	Me	Super
chr7	157736464	157758343	12_Peak_151683_4k_stitched	897	.	2656.63	Me	Super
chr1	37521162	37544736	12_Peak_62014_4k_stitched	898	.	2420.4	Me	Super
chr2	741883	767262	13_Peak_42069_4k_stitched	899	.	2273.28	Me	Super
chr15	61471220	61494051	10_Peak_118513_4k_stitched	900	.	2766.72	Me	Super
chr17	63348173	63371918	15_Peak_88081_4k_stitched	901	.	2847.24	Me	Super
chr8	1267143	1293465	14_Peak_234898_4k_stitched	902	.	2756.66	Me	Super
chr12	132049350	132064175	8_Peak_21922_4k_stitched	903	.	3452.86	Me	Super
chr13	112677073	112695822	9_Peak_11144_4k_stitched	904	.	2843.72	Me	Super
chr1	20725706	20747956	9_Peak_21843_4k_stitched	905	.	2755.65	Me	Super
chr5	41145462	41164768	10_Peak_59884_4k_stitched	906	.	2426.6	Me	Super
chr16	23809093	23838731	15_Peak_104686_4k_stitched	907	.	1808.53	Me	Super
chr11	33611429	33628823	8_Peak_8715_4k_stitched	908	.	2953.06	Me	Super
chr14	33919446	33941249	14_Peak_96827_4k_stitched	909	.	2768.46	Me	Super
chr20	46329819	46348454	14_Peak_27896_4k_stitched	910	.	3051.98	Me	Super
chr17	3382083	3401549	15_Peak_20428_4k_stitched	911	.	2702.22	Me	Super
chr1	19159873	19180945	10_Peak_24523_4k_stitched	912	.	2468.99	Me	Super
chr11	32366053	32384788	12_Peak_2728_4k_stitched	913	.	2831.85	Me	Super
chr10	123375205	123393599	11_Peak_28163_4k_stitched	914	.	3203.94	Me	Super
chr7	154613860	154633241	15_Peak_43382_4k_stitched	915	.	3003.58	Me	Super
chr12	4211995	4234170	15_Peak_80346_4k_stitched	916	.	2816.45	Me	Super
chr6	167808953	167830822	12_Peak_65065_4k_stitched	917	.	2617.24	Me	Super
chr5	35423657	35443900	13_Peak_73284_4k_stitched	918	.	2501.41	Me	Super
chr10	80475017	80499489	12_Peak_195251_4k_stitched	919	.	2228.34	Me	Super
chr7	154532356	154559370	13_Peak_54413_4k_stitched	920	.	2013.52	Me	Super
chr9	123083866	123102454	15_Peak_11790_4k_stitched	921	.	2529.47	Me	Super
chr20	55672078	55684385	7_Peak_25818_4k_stitched	922	.	3503.87	Me	Super
chr7	150473548	150492891	10_Peak_219400_4k_stitched	923	.	3008.15	Me	Super
chr13	112155105	112175111	10_Peak_16995_4k_stitched	924	.	2649.85	Me	Super
chr11	19487834	19509955	12_Peak_72535_4k_stitched	925	.	2647.74	Me	Super
chr18	74108829	74137921	15_Peak_19153_4k_stitched	926	.	1990.1	Me	Super
chr15	29220449	29240456	14_Peak_5794_4k_stitched	927	.	2519.13	Me	Super
chr12	114069931	114094027	12_Peak_28614_4k_stitched	928	.	2168.27	Me	Super
chr8	26978887	27004351	12_Peak_30857_4k_stitched	929	.	2330.81	Me	Super
chr10	126052373	126073765	13_Peak_28189_4k_stitched	930	.	2378.02	Me	Super
chr1	114584976	114606595	13_Peak_34459_4k_stitched	931	.	2559.06	Me	Super
chr2	89136359	89165648	14_Peak_95388_4k_stitched	932	.	1675.09	Me	Super
chr2	26730775	26755542	12_Peak_158361_4k_stitched	933	.	2232.36	Me	Super
chr12	111409269	111432066	14_Peak_180055_4k_stitched	934	.	2343.23	Me	Super
chr1	29794482	29817470	10_Peak_88535_4k_stitched	935	.	2231.74	Me	Super
chr11	61930483	61945922	10_Peak_24515_4k_stitched	936	.	3088.87	Me	Super
chr15	92943499	92960627	9_Peak_4390_4k_stitched	937	.	3024.89	Me	Super
chr15	61191708	61211233	13_Peak_101166_4k_stitched	938	.	2683.3	Me	Super
chr9	19636771	19668712	15_Peak_4935_4k_stitched	939	.	1813.12	Me	Super
chr12	4923518	4944970	13_Peak_103200_4k_stitched	940	.	2466.56	Me	Super
chr5	32497181	32509843	8_Peak_195227_4k_stitched	941	.	3134.81	Me	Super
chr11	78450107	78470553	11_Peak_33621_4k_stitched	942	.	2372.25	Me	Super
chr16	8856985	8880715	14_Peak_57796_4k_stitched	943	.	2521.36	Me	Super
chr1	184584271	184605796	12_Peak_11465_4k_stitched	944	.	2241.23	Me	Super
chr3	123998184	124024202	12_Peak_152667_4k_stitched	945	.	1963.99	Me	Super
chr14	92755293	92776085	13_Peak_57672_4k_stitched	946	.	2575.62	Me	Super
chr17	6105039	6122070	14_Peak_90618_4k_stitched	947	.	3025.74	Me	Super
chr10	130749321	130771422	13_Peak_101433_4k_stitched	948	.	2646.1	Me	Super
chr17	71884914	71905655	12_Peak_179723_4k_stitched	949	.	2412.32	Me	Super
chr3	37504533	37527479	15_Peak_93818_4k_stitched	950	.	2620.84	Me	Super
chr11	32018611	32039309	15_Peak_41792_4k_stitched	951	.	2516.9	Me	Super
chr1	244405808	244430419	13_Peak_42642_4k_stitched	952	.	2322.99	Me	Super
chr17	55784742	55805386	14_Peak_16138_4k_stitched	953	.	2661.67	Me	Super
chr7	155258296	155278246	9_Peak_85396_4k_stitched	954	.	2392.28	Me	Super
chr15	81546207	81566027	15_Peak_128017_4k_stitched	955	.	2681.36	Me	Super
chr8	2357886	2377368	10_Peak_23611_4k_stitched	956	.	2670.71	Me	Super
chr7	157677518	157698215	14_Peak_85452_4k_stitched	957	.	2721.44	Me	Super
chr10	50526252	50551399	10_Peak_90253_4k_stitched	958	.	2343.85	Me	Super
chr8	40688668	40712382	12_Peak_139698_4k_stitched	959	.	2295.49	Me	Super
chr8	10950769	10968347	12_Peak_139471_4k_stitched	960	.	3071.39	Me	Super
chr1	116435630	116458068	12_Peak_31379_4k_stitched	961	.	2232.83	Me	Super
chr7	157857001	157875043	7_Peak_2835_4k_stitched	962	.	2710.03	Me	Super
chrX	23383638	23408159	13_Peak_31020_4k_stitched	963	.	1754.2	Me	Super
chr1	22683284	22698670	12_Peak_32949_4k_stitched	964	.	3049.3	Me	Super
chr8	81538707	81560680	13_Peak_159967_4k_stitched	965	.	2585.49	Me	Super
chr20	45591363	45609849	8_Peak_8691_4k_stitched	966	.	2809.11	Me	Super
chr2	100811969	100834463	13_Peak_63696_4k_stitched	967	.	1915.21	Me	Super
chr15	58046831	58066421	14_Peak_51791_4k_stitched	968	.	2328.4	Me	Super
chr1	7142529	7160829	11_Peak_89959_4k_stitched	969	.	2998.52	Me	Super
chr3	38646134	38662906	6_Peak_93148_4k_stitched	970	.	2816.54	Me	Super
chr21	32743516	32773154	15_Peak_161687_4k_stitched	971	.	1719.61	Me	Super
chr19	51686858	51710309	11_Peak_10120_4k_stitched	972	.	2098.59	Me	Super
chr8	20369395	20392114	19_Peak_125663_4k_stitched	973	.	2781.71	Me	Super
chr5	169832	181807	7_Peak_97112_4k_stitched	974	.	3148.87	Me	Super
chr21	32698121	32720813	15_Peak_41079_4k_stitched	975	.	2469.81	Me	Super
chr2	3063817	3084707	9_Peak_23055_4k_stitched	976	.	2468.09	Me	Super
chr5	5997559	6009957	7_Peak_122355_4k_stitched	977	.	2752.38	Me	Super
chr18	10466079	10485739	12_Peak_96708_4k_stitched	978	.	2600.03	Me	Super
chr18	13222439	13240747	13_Peak_37974_4k_stitched	979	.	2932.81	Me	Super
chr6	41345504	41372652	16_Peak_186659_4k_stitched	980	.	1989.8	Me	Super
chr8	1364115	1389513	14_Peak_65673_4k_stitched	981	.	2437.67	Me	Super
chr10	131034582	131062673	11_Peak_10709_4k_stitched	982	.	1624.17	Me	Super
chr1	118159469	118183678	17_Peak_70789_4k_stitched	983	.	2439.29	Me	Super
chr18	13566566	13588338	12_Peak_193357_4k_stitched	984	.	2397.79	Me	Super
chr5	34995833	35017602	14_Peak_96084_4k_stitched	985	.	2311.72	Me	Super
chr10	123234168	123254789	13_Peak_90233_4k_stitched	986	.	2628.31	Me	Super
chr1	244155763	244179481	17_Peak_44794_4k_stitched	987	.	2468.63	Me	Super
chr20	31685134	31701943	11_Peak_55811_4k_stitched	988	.	2969.96	Me	Super
chr17	71642851	71665199	15_Peak_63000_4k_stitched	989	.	2297.26	Me	Super
chr7	31109809	31127465	11_Peak_23462_4k_stitched	990	.	2647.72	Me	Super
chr10	131130164	131151875	15_Peak_94447_4k_stitched	991	.	2675.37	Me	Super
chr15	93694204	93715267	13_Peak_29202_4k_stitched	992	.	2340.53	Me	Super
chr12	4147118	4168094	12_Peak_47799_4k_stitched	993	.	2702.65	Me	Super
chr18	59597877	59621463	14_Peak_89987_4k_stitched	994	.	2497.22	Me	Super
chr2	88695114	88717911	11_Peak_97683_4k_stitched	995	.	2161.28	Me	Super
chr5	1700808	1709596	1_Peak_4174_4k_stitched	996	.	3450.39	Me	Super
chr10	13725446	13750438	15_Peak_79009_4k_stitched	997	.	2139.78	Me	Super
chr1	38908562	38932426	11_Peak_35712_4k_stitched	998	.	2062.35	Me	Super
chr20	42390344	42405682	13_Peak_154749_4k_stitched	999	.	3000.16	Me	Super
chr17	43897900	43919005	11_Peak_29429_4k_stitched	1000	.	2364.7	Me	Super
chr6	168615099	168633498	15_Peak_50604_4k_stitched	1001	.	2548.47	Me	Super
chr10	50414735	50439885	14_Peak_90252_4k_stitched	1002	.	2247.79	Me	Super
chr8	2052989	2068355	8_Peak_39592_4k_stitched	1003	.	2966.82	Me	Super
chr10	130107820	130126042	10_Peak_5492_4k_stitched	1004	.	2489.55	Me	Super
chr16	49957934	49982141	12_Peak_37651_4k_stitched	1005	.	2289.92	Me	Super
chr10	71684481	71702201	10_Peak_47064_4k_stitched	1006	.	2755.21	Me	Super
chr2	100265818	100292156	12_Peak_29856_4k_stitched	1007	.	1829.32	Me	Super
chr20	59627601	59648225	11_Peak_43756_4k_stitched	1008	.	2261.65	Me	Super
chr3	9049718	9074344	15_Peak_110915_4k_stitched	1009	.	2205.9	Me	Super
chr7	137432565	137454207	9_Peak_42159_4k_stitched	1010	.	2420.25	Me	Super
chr8	18143207	18165958	14_Peak_88153_4k_stitched	1011	.	2106.33	Me	Super
chr17	10231340	10250406	14_Peak_15267_4k_stitched	1012	.	2503.54	Me	Super
chr17	71860660	71879273	9_Peak_82266_4k_stitched	1013	.	2626.53	Me	Super
chr13	112648765	112667808	12_Peak_40837_4k_stitched	1014	.	2796.08	Me	Super
chr8	757732	783657	14_Peak_39677_4k_stitched	1015	.	2295.95	Me	Super
chr8	125065293	125083676	9_Peak_6834_4k_stitched	1016	.	2391.57	Me	Super
chr1	224924203	224944273	15_Peak_28702_4k_stitched	1017	.	2522.29	Me	Super
chr1	223639875	223663260	10_Peak_21939_4k_stitched	1018	.	2069.8	Me	Super
chr7	131878654	131900989	14_Peak_138916_4k_stitched	1019	.	1784.01	Me	Super
chr3	123753323	123774374	13_Peak_64424_4k_stitched	1020	.	2281.17	Me	Super
chr12	5258443	5281672	12_Peak_28772_4k_stitched	1021	.	2207.5	Me	Super
chr7	150160631	150179495	12_Peak_65333_4k_stitched	1022	.	2799.17	Me	Super
chr10	125245599	125267288	11_Peak_111304_4k_stitched	1023	.	2212.61	Me	Super
chr1	11398351	11419548	11_Peak_9591_4k_stitched	1024	.	2579.5	Me	Super
chr12	118265837	118286202	11_Peak_102850_4k_stitched	1025	.	2380.2	Me	Super
chr12	131214682	131238482	13_Peak_28671_4k_stitched	1026	.	1758.9	Me	Super
chr1	159941762	159960541	12_Peak_66800_4k_stitched	1027	.	2637.71	Me	Super
chrX	18010970	18034501	15_Peak_158519_4k_stitched	1028	.	2174.33	Me	Super
chr7	132783588	132804100	11_Peak_39330_4k_stitched	1029	.	2441.44	Me	Super
chr16	49686370	49709160	11_Peak_35111_4k_stitched	1030	.	1833.19	Me	Super
chr20	31735841	31753515	10_Peak_96383_4k_stitched	1031	.	2483.06	Me	Super
chr16	50664824	50683028	11_Peak_104814_4k_stitched	1032	.	2529.32	Me	Super
chr6	168892414	168915136	11_Peak_11267_4k_stitched	1033	.	1793.46	Me	Super
chr11	117334957	117361898	10_Peak_102072_4k_stitched	1034	.	1576.89	Me	Super
chr1	38747565	38769293	12_Peak_40873_4k_stitched	1035	.	2579.45	Me	Super
chr10	79435224	79454302	12_Peak_44535_4k_stitched	1036	.	2439.52	Me	Super
chr6	168965295	168988507	9_Peak_13594_4k_stitched	1037	.	2109.02	Me	Super
chr19	56401950	56424111	15_Peak_35200_4k_stitched	1038	.	2450.11	Me	Super
chr5	73416885	73441122	12_Peak_235282_4k_stitched	1039	.	2178.99	Me	Super
chr22	50000097	50019145	10_Peak_49939_4k_stitched	1040	.	2342.22	Me	Super
chr6	38842476	38863995	13_Peak_129092_4k_stitched	1041	.	2022.16	Me	Super
chr5	176143926	176163270	12_Peak_39070_4k_stitched	1042	.	2380.17	Me	Super
chr15	53056544	53075897	10_Peak_23951_4k_stitched	1043	.	2561.31	Me	Super
chr12	124623394	124644651	11_Peak_32295_4k_stitched	1044	.	2447.41	Me	Super
chrX	8547630	8568192	13_Peak_20192_4k_stitched	1045	.	2333.08	Me	Super
chrX	31003471	31028173	15_Peak_53040_4k_stitched	1046	.	2071.99	Me	Super
chr21	46979529	46998632	11_Peak_63872_4k_stitched	1047	.	2537.35	Me	Super
chr20	55861783	55870268	1_Peak_853_4k_stitched	1048	.	3329.3	Me	Super
chr17	72326989	72345835	9_Peak_13121_4k_stitched	1049	.	2355.18	Me	Super
chr18	74474385	74496542	12_Peak_17452_4k_stitched	1050	.	2318.09	Me	Super
chr20	37468360	37488350	11_Peak_2981_4k_stitched	1051	.	2182.5	Me	Super
chr7	132207963	132226378	10_Peak_24794_4k_stitched	1052	.	2511.99	Me	Super
chr15	80812448	80835805	12_Peak_42573_4k_stitched	1053	.	2139.89	Me	Super
chr1	15173112	15195895	14_Peak_229531_4k_stitched	1054	.	2403.94	Me	Super
chr10	125931273	125954427	8_Peak_7338_4k_stitched	1055	.	1981.42	Me	Super
chr20	34862097	34876193	10_Peak_83017_4k_stitched	1056	.	2987.8	Me	Super
chr14	101232479	101251847	11_Peak_29022_4k_stitched	1057	.	2168.76	Me	Super
chr7	45216681	45237502	13_Peak_39462_4k_stitched	1058	.	2169.53	Me	Super
chr16	17350514	17377282	14_Peak_22355_4k_stitched	1059	.	2069.9	Me	Super
chr16	79180902	79203781	16_Peak_59656_4k_stitched	1060	.	2447.12	Me	Super
chr11	113972527	113995821	12_Peak_60689_4k_stitched	1061	.	1885.77	Me	Super
chr8	25734548	25757882	12_Peak_125678_4k_stitched	1062	.	2263.74	Me	Super
chr10	73333526	73352184	9_Peak_79267_4k_stitched	1063	.	2330.31	Me	Super
chr19	31399655	31415453	9_Peak_42349_4k_stitched	1064	.	2944.45	Me	Super
chr3	10503403	10519230	11_Peak_84084_4k_stitched	1065	.	2987.42	Me	Super
chr14	72945200	72969183	17_Peak_31238_4k_stitched	1066	.	2184.44	Me	Super
chr1	236880743	236901096	11_Peak_42694_4k_stitched	1067	.	2163.86	Me	Super
chr14	22860712	22884006	11_Peak_77794_4k_stitched	1068	.	1831.16	Me	Super
chr7	3203736	3224254	12_Peak_19253_4k_stitched	1069	.	2211.81	Me	Super
chr7	132362418	132382510	14_Peak_85316_4k_stitched	1070	.	2332.43	Me	Super
chr2	10956685	10972551	9_Peak_35222_4k_stitched	1071	.	2954.58	Me	Super
chr17	34815086	34834423	11_Peak_9995_4k_stitched	1072	.	2394.16	Me	Super
chr7	152701298	152724744	12_Peak_54073_4k_stitched	1073	.	1992.5	Me	Super
chr7	39288326	39309472	13_Peak_76459_4k_stitched	1074	.	2057.16	Me	Super
chr20	37358231	37374598	11_Peak_31793_4k_stitched	1075	.	2670.38	Me	Super
chr16	71176272	71191037	6_Peak_11825_4k_stitched	1076	.	1807.53	Me	Super
chr15	46012726	46030229	11_Peak_24212_4k_stitched	1077	.	2324.47	Me	Super
chr2	2162425	2184564	14_Peak_38571_4k_stitched	1078	.	2361.45	Me	Super
chr21	37965626	37988705	10_Peak_63828_4k_stitched	1079	.	2074.82	Me	Super
chr1	214283822	214311338	14_Peak_124504_4k_stitched	1080	.	1517.11	Me	Super
chr8	10413989	10429667	12_Peak_8901_4k_stitched	1081	.	2789.22	Me	Super
chr17	71460490	71479458	12_Peak_48939_4k_stitched	1082	.	2245.79	Me	Super
chr12	130255449	130277412	12_Peak_150220_4k_stitched	1083	.	1744.63	Me	Super
chr19	30638116	30656590	13_Peak_135004_4k_stitched	1084	.	2600.29	Me	Super
chr18	53054704	53081017	11_Peak_38041_4k_stitched	1085	.	1299.98	Me	Super
chr2	101094702	101118094	11_Peak_49533_4k_stitched	1086	.	1740.47	Me	Super
chr8	19992863	20013210	14_Peak_59409_4k_stitched	1087	.	2427.57	Me	Super
chr7	25613420	25637759	14_Peak_15405_4k_stitched	1088	.	1886.84	Me	Super
chr7	131484874	131505890	13_Peak_59734_4k_stitched	1089	.	2251.3	Me	Super
chr8	21262486	21280443	12_Peak_119708_4k_stitched	1090	.	2463.87	Me	Super
chr5	6899444	6913694	10_Peak_44608_4k_stitched	1091	.	2744.89	Me	Super
chr6	34074315	34092223	13_Peak_23314_4k_stitched	1092	.	2420.17	Me	Super
chr8	129873092	129894239	11_Peak_34783_4k_stitched	1093	.	2049.32	Me	Super
chr14	94306530	94327059	14_Peak_48384_4k_stitched	1094	.	2167.13	Me	Super
chr20	58346710	58365075	11_Peak_17569_4k_stitched	1095	.	2490.85	Me	Super
chr9	116539245	116560233	15_Peak_119725_4k_stitched	1096	.	2072.63	Me	Super
chr9	138099399	138113291	6_Peak_45488_4k_stitched	1097	.	2769.69	Me	Super
chr20	56296115	56317849	11_Peak_72695_4k_stitched	1098	.	2287.26	Me	Super
chr10	43574633	43595435	10_Peak_47024_4k_stitched	1099	.	1466.16	Me	Super
chr20	34959324	34972678	6_Peak_4507_4k_stitched	1100	.	2847.17	Me	Super
chr16	79606529	79628016	13_Peak_67150_4k_stitched	1101	.	2221.49	Me	Super
chr10	134837689	134853121	10_Peak_759_4k_stitched	1102	.	2559.05	Me	Super
chr1	13782236	13805469	14_Peak_119924_4k_stitched	1103	.	2181.36	Me	Super
chr3	123937858	123956257	14_Peak_31467_4k_stitched	1104	.	2402.86	Me	Super
chr11	11625279	11635614	7_Peak_7070_4k_stitched	1105	.	3024.33	Me	Super
chr5	178651511	178669342	12_Peak_30382_4k_stitched	1106	.	2280.16	Me	Super
chr1	15108485	15129454	12_Peak_182697_4k_stitched	1107	.	1695.07	Me	Super
chr19	51783707	51805268	13_Peak_192454_4k_stitched	1108	.	2174.01	Me	Super
chr10	65679328	65702121	14_Peak_142079_4k_stitched	1109	.	2026.21	Me	Super
chr15	89521397	89548143	14_Peak_67111_4k_stitched	1110	.	1912.79	Me	Super
chr1	244360084	244373087	6_Peak_196743_4k_stitched	1111	.	3040.05	Me	Super
chr17	8592323	8614527	14_Peak_69243_4k_stitched	1112	.	1899.55	Me	Super
chr13	22488825	22514625	12_Peak_47976_4k_stitched	1113	.	1791.98	Me	Super
chr5	178748810	178769642	9_Peak_17888_4k_stitched	1114	.	2170.09	Me	Super
chr3	150759473	150778742	12_Peak_20104_4k_stitched	1115	.	2166.14	Me	Super
chr1	20702171	20719978	9_Peak_77643_4k_stitched	1116	.	2575.9	Me	Super
chr8	9128741	9144084	13_Peak_179977_4k_stitched	1117	.	2804.84	Me	Super
chr1	37396681	37413237	14_Peak_94798_4k_stitched	1118	.	2698.04	Me	Super
chr7	155955165	155975147	10_Peak_4617_4k_stitched	1119	.	1921.57	Me	Super
chr9	135646174	135662991	13_Peak_193852_4k_stitched	1120	.	2198.47	Me	Super
chr12	6074012	6094421	10_Peak_57216_4k_stitched	1121	.	2288.1	Me	Super
chr8	733114	753325	11_Peak_97722_4k_stitched	1122	.	2041.58	Me	Super
chr11	33860423	33877788	13_Peak_32896_4k_stitched	1123	.	2559.29	Me	Super
chr12	130486099	130503654	10_Peak_77675_4k_stitched	1124	.	2484.11	Me	Super
chr12	124401771	124421299	15_Peak_47614_4k_stitched	1125	.	2442.59	Me	Super
chr5	4938496	4953940	10_Peak_3586_4k_stitched	1126	.	2336.45	Me	Super
chr5	6015209	6030172	9_Peak_59063_4k_stitched	1127	.	2155.09	Me	Super
chrX	24448589	24473649	13_Peak_19412_4k_stitched	1128	.	1716.78	Me	Super
chr11	44811703	44833740	14_Peak_19504_4k_stitched	1129	.	1636.78	Me	Super
chr12	108263222	108287289	13_Peak_79973_4k_stitched	1130	.	1780.2	Me	Super
chr3	11053872	11070261	10_Peak_5145_4k_stitched	1131	.	2668.46	Me	Super
chr10	50045192	50062979	10_Peak_60545_4k_stitched	1132	.	2227.14	Me	Super
chr1	7672883	7689646	8_Peak_17364_4k_stitched	1133	.	2411.86	Me	Super
chr17	34988711	35010962	11_Peak_105246_4k_stitched	1134	.	1979.45	Me	Super
chr5	40972326	40989142	8_Peak_75289_4k_stitched	1135	.	1967.12	Me	Super
chr1	244380395	244397183	10_Peak_11351_4k_stitched	1136	.	2573.19	Me	Super
chr17	46255154	46273690	11_Peak_52094_4k_stitched	1137	.	2100.55	Me	Super
chr6	167885752	167907143	12_Peak_23281_4k_stitched	1138	.	2165.25	Me	Typical
chr13	111789573	111803611	9_Peak_2798_4k_stitched	1139	.	2970.41	Me	Typical
chr11	11048698	11064279	8_Peak_72368_4k_stitched	1140	.	1856.93	Me	Typical
chr1	38723121	38742342	13_Peak_22178_4k_stitched	1141	.	2062.86	Me	Typical
chrX	984486	1007208	11_Peak_18316_4k_stitched	1142	.	2156.85	Me	Typical
chr1	11673822	11691861	12_Peak_54500_4k_stitched	1143	.	2171.83	Me	Typical
chr5	938385	951656	9_Peak_2306_4k_stitched	1144	.	2750.77	Me	Typical
chr19	29886039	29903242	10_Peak_82712_4k_stitched	1145	.	2252.25	Me	Typical
chr11	70890417	70906073	6_Peak_650_4k_stitched	1146	.	2751.72	Me	Typical
chr12	11378151	11401087	13_Peak_27679_4k_stitched	1147	.	1972.12	Me	Typical
chr2	15857666	15877943	14_Peak_41092_4k_stitched	1148	.	1967.11	Me	Typical
chr9	140837772	140855313	10_Peak_42231_4k_stitched	1149	.	2427.36	Me	Typical
chr7	22213294	22234981	16_Peak_13682_4k_stitched	1150	.	2058.08	Me	Typical
chr5	36798201	36811329	10_Peak_124186_4k_stitched	1151	.	2378.26	Me	Typical
chr11	45040501	45056810	8_Peak_15674_4k_stitched	1152	.	2203.34	Me	Typical
chr1	22916485	22936326	11_Peak_61415_4k_stitched	1153	.	2076.67	Me	Typical
chr8	1101440	1117767	14_Peak_46054_4k_stitched	1154	.	2580.87	Me	Typical
chr1	245451016	245465511	11_Peak_35561_4k_stitched	1155	.	2706.63	Me	Typical
chr20	34882111	34893721	6_Peak_27164_4k_stitched	1156	.	2907.18	Me	Typical
chrX	40318775	40340520	12_Peak_39823_4k_stitched	1157	.	2062.14	Me	Typical
chr19	30609422	30630940	11_Peak_38176_4k_stitched	1158	.	1709.34	Me	Typical
chr5	171091216	171114386	14_Peak_30347_4k_stitched	1159	.	1816.05	Me	Typical
chr3	51819311	51840469	12_Peak_74570_4k_stitched	1160	.	2054.07	Me	Typical
chr18	6279232	6304831	13_Peak_45979_4k_stitched	1161	.	1526.34	Me	Typical
chr8	94608200	94626410	15_Peak_219548_4k_stitched	1162	.	2514.76	Me	Typical
chr20	37436485	37454045	12_Peak_146977_4k_stitched	1163	.	2414.66	Me	Typical
chr16	80356784	80377119	10_Peak_9370_4k_stitched	1164	.	1923.48	Me	Typical
chr9	129320673	129330399	7_Peak_42795_4k_stitched	1165	.	2964.75	Me	Typical
chr8	96354420	96376274	13_Peak_212836_4k_stitched	1166	.	1749.85	Me	Typical
chr15	99043089	99054205	6_Peak_7134_4k_stitched	1167	.	2845.62	Me	Typical
chr16	49715774	49728839	8_Peak_9944_4k_stitched	1168	.	2593.9	Me	Typical
chr22	49660105	49680245	10_Peak_49923_4k_stitched	1169	.	1920.31	Me	Typical
chr16	8570086	8591242	13_Peak_22468_4k_stitched	1170	.	1826.13	Me	Typical
chr1	35332468	35356088	11_Peak_32623_4k_stitched	1171	.	2139.77	Me	Typical
chr14	62528833	62554391	10_Peak_146867_4k_stitched	1172	.	1705.87	Me	Typical
chr18	57087243	57109558	14_Peak_8287_4k_stitched	1173	.	1954.55	Me	Typical
chr17	15077089	15098975	12_Peak_77935_4k_stitched	1174	.	1950.64	Me	Typical
chr8	968393	983092	11_Peak_69755_4k_stitched	1175	.	2385.98	Me	Typical
chr9	38269527	38288931	13_Peak_6198_4k_stitched	1176	.	2189.02	Me	Typical
chr1	37012755	37032320	11_Peak_9819_4k_stitched	1177	.	2176.26	Me	Typical
chr15	100446679	100464567	11_Peak_89918_4k_stitched	1178	.	2320.5	Me	Typical
chr20	39366099	39378966	10_Peak_71284_4k_stitched	1179	.	2954.38	Me	Typical
chr2	100788778	100807210	8_Peak_25411_4k_stitched	1180	.	2495.86	Me	Typical
chr3	10779991	10798752	12_Peak_112313_4k_stitched	1181	.	2398.51	Me	Typical
chr15	81380247	81398400	10_Peak_118522_4k_stitched	1182	.	1999.68	Me	Typical
chr14	101792090	101810186	15_Peak_34025_4k_stitched	1183	.	2251.76	Me	Typical
chr12	130954655	130967143	7_Peak_26975_4k_stitched	1184	.	2824.26	Me	Typical
chr20	62868593	62882795	8_Peak_22883_4k_stitched	1185	.	2355.65	Me	Typical
chr14	77655636	77673645	7_Peak_216646_4k_stitched	1186	.	2342.66	Me	Typical
chr10	102606959	102624266	12_Peak_116246_4k_stitched	1187	.	2263.69	Me	Typical
chr14	96374908	96396177	13_Peak_29125_4k_stitched	1188	.	2028.87	Me	Typical
chr11	60810315	60827221	10_Peak_24122_4k_stitched	1189	.	2159.25	Me	Typical
chr7	155761883	155781266	13_Peak_85408_4k_stitched	1190	.	2279.66	Me	Typical
chr8	6204612	6224334	14_Peak_13787_4k_stitched	1191	.	2111.83	Me	Typical
chr7	155928579	155946740	13_Peak_34708_4k_stitched	1192	.	2124.26	Me	Typical
chr5	15028479	15046587	9_Peak_77411_4k_stitched	1193	.	1840.49	Me	Typical
chr7	158057760	158078698	11_Peak_139137_4k_stitched	1194	.	1921.6	Me	Typical
chr10	48470269	48491132	13_Peak_126126_4k_stitched	1195	.	1805.69	Me	Typical
chr1	116414575	116430638	10_Peak_15992_4k_stitched	1196	.	2290.16	Me	Typical
chr19	51228950	51244901	9_Peak_168166_4k_stitched	1197	.	2404.7	Me	Typical
chr16	22625772	22640009	9_Peak_76905_4k_stitched	1198	.	2067.5	Me	Typical
chr20	57692497	57700879	1_Peak_709_4k_stitched	1199	.	3076.21	Me	Typical
chr12	25168317	25189036	11_Peak_21022_4k_stitched	1200	.	1769.7	Me	Typical
chr8	143565126	143578218	9_Peak_6949_4k_stitched	1201	.	2778.4	Me	Typical
chr10	64637042	64653568	9_Peak_34893_4k_stitched	1202	.	2684.03	Me	Typical
chr8	1134570	1155989	14_Peak_65651_4k_stitched	1203	.	1949.09	Me	Typical
chr15	61361023	61376266	9_Peak_44115_4k_stitched	1204	.	2696.09	Me	Typical
chr5	11070918	11083265	7_Peak_121845_4k_stitched	1205	.	2743.04	Me	Typical
chr15	58393115	58411920	9_Peak_44114_4k_stitched	1206	.	1888.77	Me	Typical
chr12	111449762	111468683	13_Peak_5659_4k_stitched	1207	.	2003.11	Me	Typical
chr5	31367006	31382983	11_Peak_8450_4k_stitched	1208	.	1818.43	Me	Typical
chr7	154678640	154695277	12_Peak_85385_4k_stitched	1209	.	2280.01	Me	Typical
chr1	165425786	165444692	12_Peak_157839_4k_stitched	1210	.	2073.43	Me	Typical
chr3	122719610	122741777	14_Peak_137118_4k_stitched	1211	.	2153.21	Me	Typical
chr5	81611529	81630420	13_Peak_221013_4k_stitched	1212	.	2340.7	Me	Typical
chr20	39512063	39532500	13_Peak_146423_4k_stitched	1213	.	2237.22	Me	Typical
chr5	61298356	61318778	15_Peak_147076_4k_stitched	1214	.	2210.56	Me	Typical
chr3	194520053	194540703	13_Peak_159561_4k_stitched	1215	.	1884.98	Me	Typical
chr17	32931059	32947198	10_Peak_62863_4k_stitched	1216	.	2335.48	Me	Typical
chr6	364272	381335	12_Peak_89384_4k_stitched	1217	.	2554.68	Me	Typical
chr20	58825684	58845564	11_Peak_74421_4k_stitched	1218	.	1998.52	Me	Typical
chr3	10453339	10473730	14_Peak_84082_4k_stitched	1219	.	1958.06	Me	Typical
chr14	94354881	94371928	10_Peak_15488_4k_stitched	1220	.	2379.93	Me	Typical
chr5	2457552	2469551	7_Peak_24245_4k_stitched	1221	.	2686.22	Me	Typical
chr16	71430447	71445075	10_Peak_5826_4k_stitched	1222	.	2615.46	Me	Typical
chr15	61815373	61831528	10_Peak_26196_4k_stitched	1223	.	2374.31	Me	Typical
chr15	100691546	100714414	12_Peak_42576_4k_stitched	1224	.	1968.88	Me	Typical
chr17	35123592	35142724	13_Peak_40987_4k_stitched	1225	.	2071.46	Me	Typical
chr1	213585965	213600219	9_Peak_111869_4k_stitched	1226	.	2563.44	Me	Typical
chr8	20441318	20463607	13_Peak_45309_4k_stitched	1227	.	1724.4	Me	Typical
chr1	229898047	229921880	11_Peak_103081_4k_stitched	1228	.	1755.58	Me	Typical
chr18	10322432	10345085	11_Peak_927_4k_stitched	1229	.	1517.98	Me	Typical
chr10	48637747	48656254	9_Peak_211223_4k_stitched	1230	.	1900.57	Me	Typical
chr17	46453055	46473280	12_Peak_34838_4k_stitched	1231	.	1902.12	Me	Typical
chrX	40165076	40181571	14_Peak_9359_4k_stitched	1232	.	2555.05	Me	Typical
chr3	13291227	13310208	8_Peak_107731_4k_stitched	1233	.	1887.74	Me	Typical
chr6	199790	213990	8_Peak_74643_4k_stitched	1234	.	2838.88	Me	Typical
chr8	58242754	58269071	14_Peak_65827_4k_stitched	1235	.	1230.07	Me	Typical
chr12	11577720	11596350	11_Peak_21008_4k_stitched	1236	.	1917.49	Me	Typical
chr9	37045401	37067754	14_Peak_78505_4k_stitched	1237	.	1738.09	Me	Typical
chr12	5574124	5590515	11_Peak_16960_4k_stitched	1238	.	2564.12	Me	Typical
chr3	56420625	56443223	14_Peak_113067_4k_stitched	1239	.	1840.59	Me	Typical
chr15	29294351	29316712	13_Peak_34537_4k_stitched	1240	.	1860.54	Me	Typical
chr6	30319596	30335638	12_Peak_68035_4k_stitched	1241	.	2011.8	Me	Typical
chr15	80568839	80589271	11_Peak_96991_4k_stitched	1242	.	1869.81	Me	Typical
chr9	92446147	92465923	12_Peak_140121_4k_stitched	1243	.	1825.66	Me	Typical
chr10	125663718	125676307	9_Peak_21536_4k_stitched	1244	.	2873.88	Me	Typical
chr12	125748736	125768978	12_Peak_18428_4k_stitched	1245	.	2036.64	Me	Typical
chr20	54866802	54888068	12_Peak_97664_4k_stitched	1246	.	1800.66	Me	Typical
chr2	2870287	2883520	7_Peak_6005_4k_stitched	1247	.	2762.9	Me	Typical
chr9	138081841	138094373	6_Peak_72739_4k_stitched	1248	.	2473.14	Me	Typical
chr11	117636719	117656482	12_Peak_79429_4k_stitched	1249	.	1882.27	Me	Typical
chr18	76357790	76379954	7_Peak_17471_4k_stitched	1250	.	1606.6	Me	Typical
chr8	11533263	11549775	11_Peak_139493_4k_stitched	1251	.	2225.47	Me	Typical
chr1	18535288	18553187	10_Peak_61092_4k_stitched	1252	.	2141.56	Me	Typical
chr5	73756625	73778659	14_Peak_42393_4k_stitched	1253	.	1834.81	Me	Typical
chr20	48084451	48095740	7_Peak_1701_4k_stitched	1254	.	2686.98	Me	Typical
chr12	113946211	113964743	13_Peak_35977_4k_stitched	1255	.	2245.22	Me	Typical
chr20	37759330	37780468	11_Peak_71282_4k_stitched	1256	.	2012.01	Me	Typical
chr7	132179010	132198376	11_Peak_50765_4k_stitched	1257	.	1886.12	Me	Typical
chr15	62010628	62024430	10_Peak_6711_4k_stitched	1258	.	2471.61	Me	Typical
chr12	3910748	3931320	13_Peak_55326_4k_stitched	1259	.	1771.14	Me	Typical
chr14	99713660	99732154	10_Peak_81383_4k_stitched	1260	.	2241.98	Me	Typical
chr16	17443570	17465290	12_Peak_104617_4k_stitched	1261	.	1868.95	Me	Typical
chr7	3872511	3891773	12_Peak_52689_4k_stitched	1262	.	2194.87	Me	Typical
chr7	131773117	131789143	8_Peak_109098_4k_stitched	1263	.	2423.84	Me	Typical
chr12	52133458	52151170	9_Peak_28769_4k_stitched	1264	.	1849.74	Me	Typical
chr20	58777122	58795894	10_Peak_22857_4k_stitched	1265	.	2066.38	Me	Typical
chr8	9371371	9392015	11_Peak_8347_4k_stitched	1266	.	1595.01	Me	Typical
chr7	50199071	50221204	12_Peak_65565_4k_stitched	1267	.	1963.85	Me	Typical
chr7	37254089	37276075	14_Peak_55765_4k_stitched	1268	.	1873.7	Me	Typical
chr1	35108506	35127506	13_Peak_28952_4k_stitched	1269	.	1922.66	Me	Typical
chr12	108055893	108072839	11_Peak_43662_4k_stitched	1270	.	2269.69	Me	Typical
chr20	36946870	36965359	16_Peak_42014_4k_stitched	1271	.	2249.32	Me	Typical
chr2	88506984	88526263	10_Peak_13470_4k_stitched	1272	.	2027.75	Me	Typical
chr12	52173087	52189411	11_Peak_34396_4k_stitched	1273	.	2210.45	Me	Typical
chr1	25461731	25481439	11_Peak_37003_4k_stitched	1274	.	2041.45	Me	Typical
chr7	98248807	98263574	14_Peak_13714_4k_stitched	1275	.	2664.08	Me	Typical
chr12	131245083	131262723	13_Peak_47658_4k_stitched	1276	.	2285	Me	Typical
chr7	28503608	28527842	11_Peak_55819_4k_stitched	1277	.	1735.62	Me	Typical
chr2	98988722	99002749	9_Peak_31839_4k_stitched	1278	.	2583.76	Me	Typical
chr5	38158827	38169476	5_Peak_20525_4k_stitched	1279	.	2234.06	Me	Typical
chr8	81420673	81441444	8_Peak_56298_4k_stitched	1280	.	1134.8	Me	Typical
chr15	29593631	29612883	13_Peak_27872_4k_stitched	1281	.	1913.13	Me	Typical
chr8	21617898	21635725	11_Peak_73040_4k_stitched	1282	.	2205.99	Me	Typical
chr7	100542938	100553890	4_Peak_17984_4k_stitched	1283	.	2651.86	Me	Typical
chr13	91791442	91811700	11_Peak_42922_4k_stitched	1284	.	1781.45	Me	Typical
chr2	95622972	95643899	12_Peak_4736_4k_stitched	1285	.	2109.03	Me	Typical
chr9	93608342	93627731	17_Peak_113135_4k_stitched	1286	.	2221.16	Me	Typical
chr21	33385600	33401643	9_Peak_220978_4k_stitched	1287	.	2306.5	Me	Typical
chr18	44284734	44302500	9_Peak_63164_4k_stitched	1288	.	1709.08	Me	Typical
chr5	173481888	173504476	12_Peak_156378_4k_stitched	1289	.	1602.72	Me	Typical
chr1	3241494	3259904	8_Peak_53528_4k_stitched	1290	.	1987.35	Me	Typical
chr2	29784879	29803917	12_Peak_45617_4k_stitched	1291	.	2148.01	Me	Typical
chr8	27091172	27104067	10_Peak_9427_4k_stitched	1292	.	2536.08	Me	Typical
chr8	12829533	12851219	14_Peak_4641_4k_stitched	1293	.	1980.52	Me	Typical
chr1	157072188	157086556	12_Peak_34927_4k_stitched	1294	.	2657.17	Me	Typical
chr15	29719411	29735623	14_Peak_7579_4k_stitched	1295	.	2261.09	Me	Typical
chr7	157560032	157576256	7_Peak_30648_4k_stitched	1296	.	1958.17	Me	Typical
chr5	174363209	174383684	12_Peak_76798_4k_stitched	1297	.	2002	Me	Typical
chr18	52905684	52924686	10_Peak_70449_4k_stitched	1298	.	1877.6	Me	Typical
chr10	123214447	123230153	10_Peak_101357_4k_stitched	1299	.	2308.7	Me	Typical
chr11	60936920	60948992	7_Peak_76275_4k_stitched	1300	.	2612.94	Me	Typical
chr19	56561646	56577859	12_Peak_38285_4k_stitched	1301	.	2299.12	Me	Typical
chr15	101040466	101061695	11_Peak_70901_4k_stitched	1302	.	1721.64	Me	Typical
chr1	231310752	231324998	6_Peak_43393_4k_stitched	1303	.	2258.92	Me	Typical
chr16	48109674	48131902	12_Peak_36019_4k_stitched	1304	.	1602.2	Me	Typical
chr8	21200611	21221939	12_Peak_54722_4k_stitched	1305	.	1447.75	Me	Typical
chr6	108104984	108121348	6_Peak_50488_4k_stitched	1306	.	1978.11	Me	Typical
chr5	168472979	168491831	12_Peak_43786_4k_stitched	1307	.	2139.46	Me	Typical
chr20	31504589	31519330	8_Peak_1084_4k_stitched	1308	.	2567.59	Me	Typical
chr2	106171565	106187835	10_Peak_71326_4k_stitched	1309	.	2366.78	Me	Typical
chr7	149326939	149345841	9_Peak_112488_4k_stitched	1310	.	1881.27	Me	Typical
chr2	11142442	11159134	14_Peak_49557_4k_stitched	1311	.	2329.34	Me	Typical
chr6	427497	447294	11_Peak_89398_4k_stitched	1312	.	1575.99	Me	Typical
chr18	44952512	44978316	11_Peak_57864_4k_stitched	1313	.	1589.31	Me	Typical
chr7	25288267	25308845	14_Peak_52670_4k_stitched	1314	.	2160.73	Me	Typical
chr7	132818599	132845798	12_Peak_67929_4k_stitched	1315	.	1357.87	Me	Typical
chr1	14983874	15001160	11_Peak_79713_4k_stitched	1316	.	1855.62	Me	Typical
chr10	71351323	71367186	11_Peak_13888_4k_stitched	1317	.	2093.25	Me	Typical
chr15	33892487	33915181	9_Peak_48452_4k_stitched	1318	.	1339.92	Me	Typical
chr1	20677057	20696863	11_Peak_131242_4k_stitched	1319	.	2027.45	Me	Typical
chr6	166843822	166861467	14_Peak_108702_4k_stitched	1320	.	1907.06	Me	Typical
chr9	136165892	136182625	11_Peak_122243_4k_stitched	1321	.	2235.25	Me	Typical
chr7	45678290	45700363	11_Peak_129180_4k_stitched	1322	.	1680.52	Me	Typical
chr9	129160509	129172163	9_Peak_71553_4k_stitched	1323	.	2510.45	Me	Typical
chr1	34145827	34166537	13_Peak_48102_4k_stitched	1324	.	1865.24	Me	Typical
chr15	60514641	60527478	7_Peak_126072_4k_stitched	1325	.	2376.61	Me	Typical
chr10	71536671	71558761	13_Peak_73823_4k_stitched	1326	.	2029.22	Me	Typical
chr3	123031726	123047140	10_Peak_30190_4k_stitched	1327	.	2135.7	Me	Typical
chr1	29659521	29679873	13_Peak_92957_4k_stitched	1328	.	1951.94	Me	Typical
chr19	30565420	30582186	9_Peak_105934_4k_stitched	1329	.	1856.27	Me	Typical
chr2	1369243	1385655	10_Peak_29908_4k_stitched	1330	.	2335.7	Me	Typical
chr16	79910004	79930383	12_Peak_62733_4k_stitched	1331	.	2224.1	Me	Typical
chr3	9224769	9243214	15_Peak_84380_4k_stitched	1332	.	2095.53	Me	Typical
chr12	131534309	131550147	9_Peak_47663_4k_stitched	1333	.	2284.7	Me	Typical
chr2	71918227	71934599	10_Peak_52545_4k_stitched	1334	.	2082.41	Me	Typical
chr7	100685745	100704883	11_Peak_95619_4k_stitched	1335	.	2064.48	Me	Typical
chr5	79220384	79236814	13_Peak_235839_4k_stitched	1336	.	2330.78	Me	Typical
chr5	38091902	38102425	5_Peak_3771_4k_stitched	1337	.	2436.04	Me	Typical
chr2	15893607	15914408	15_Peak_63910_4k_stitched	1338	.	1749.18	Me	Typical
chr20	45235015	45256246	11_Peak_124103_4k_stitched	1339	.	1642.17	Me	Typical
chr11	11390342	11403441	7_Peak_157000_4k_stitched	1340	.	2307.04	Me	Typical
chr17	12944678	12962928	12_Peak_46196_4k_stitched	1341	.	1948.21	Me	Typical
chr9	78697289	78719246	14_Peak_32437_4k_stitched	1342	.	1871.21	Me	Typical
chr21	37243905	37267616	10_Peak_93110_4k_stitched	1343	.	1353.52	Me	Typical
chr5	169678586	169694929	8_Peak_73607_4k_stitched	1344	.	1973.61	Me	Typical
chr16	77716313	77737498	9_Peak_57773_4k_stitched	1345	.	1636.04	Me	Typical
chr8	21743220	21760212	12_Peak_42205_4k_stitched	1346	.	2168.21	Me	Typical
chr3	37832530	37850014	10_Peak_18577_4k_stitched	1347	.	2046.84	Me	Typical
chr15	96584025	96603246	9_Peak_116522_4k_stitched	1348	.	1733.54	Me	Typical
chr19	30218884	30236008	11_Peak_14708_4k_stitched	1349	.	2213.42	Me	Typical
chr5	173554110	173571822	12_Peak_5395_4k_stitched	1350	.	1938.17	Me	Typical
chr7	131669531	131692428	9_Peak_13625_4k_stitched	1351	.	1165.12	Me	Typical
chr9	96474888	96493677	9_Peak_89633_4k_stitched	1352	.	2200.09	Me	Typical
chr2	8494960	8520021	14_Peak_64348_4k_stitched	1353	.	2011.9	Me	Typical
chr20	60022787	60042383	10_Peak_73557_4k_stitched	1354	.	1653.41	Me	Typical
chr7	158260125	158275807	11_Peak_76453_4k_stitched	1355	.	2220.78	Me	Typical
chr5	6179972	6191224	8_Peak_26857_4k_stitched	1356	.	2532.27	Me	Typical
chr10	129359801	129379440	10_Peak_73781_4k_stitched	1357	.	1868.4	Me	Typical
chr10	130362101	130376636	10_Peak_46894_4k_stitched	1358	.	2565.95	Me	Typical
chr21	35640066	35656323	11_Peak_11752_4k_stitched	1359	.	2312.64	Me	Typical
chr22	37019898	37037561	10_Peak_38618_4k_stitched	1360	.	1926.97	Me	Typical
chr8	143975180	143989885	10_Peak_16077_4k_stitched	1361	.	2425.23	Me	Typical
chr8	26820715	26842005	11_Peak_67569_4k_stitched	1362	.	1531.46	Me	Typical
chr16	83876448	83894820	11_Peak_232849_4k_stitched	1363	.	1745.77	Me	Typical
chr11	95477731	95495038	10_Peak_58660_4k_stitched	1364	.	1843.44	Me	Typical
chr10	49390229	49404819	12_Peak_7165_4k_stitched	1365	.	2493.83	Me	Typical
chr7	39235098	39258853	9_Peak_54419_4k_stitched	1366	.	1306.41	Me	Typical
chr20	35039673	35057439	13_Peak_32651_4k_stitched	1367	.	2092.39	Me	Typical
chr18	44216061	44231710	9_Peak_10070_4k_stitched	1368	.	2088.79	Me	Typical
chr5	2723076	2738396	8_Peak_46793_4k_stitched	1369	.	2162.8	Me	Typical
chr2	106324675	106342665	10_Peak_20742_4k_stitched	1370	.	1875.76	Me	Typical
chr9	129501675	129519630	10_Peak_26115_4k_stitched	1371	.	1623.52	Me	Typical
chr5	31291402	31302560	8_Peak_20490_4k_stitched	1372	.	2055.1	Me	Typical
chrX	19255119	19277250	11_Peak_23724_4k_stitched	1373	.	1695.16	Me	Typical
chr7	78389889	78413124	10_Peak_97326_4k_stitched	1374	.	1461.7	Me	Typical
chr18	44929330	44946620	10_Peak_82445_4k_stitched	1375	.	2202.96	Me	Typical
chr12	117762700	117777341	7_Peak_2850_4k_stitched	1376	.	2248.37	Me	Typical
chr1	157368315	157387454	11_Peak_98857_4k_stitched	1377	.	1569.13	Me	Typical
chr5	16365118	16383174	9_Peak_123450_4k_stitched	1378	.	1702.58	Me	Typical
chr14	57346586	57370466	11_Peak_35040_4k_stitched	1379	.	1345.99	Me	Typical
chr13	28991949	29014798	12_Peak_132341_4k_stitched	1380	.	1249.68	Me	Typical
chr7	3963017	3977410	11_Peak_90136_4k_stitched	1381	.	2423.2	Me	Typical
chr10	130004714	130021180	7_Peak_54262_4k_stitched	1382	.	2474.93	Me	Typical
chr3	10483249	10494881	8_Peak_30165_4k_stitched	1383	.	2676.17	Me	Typical
chr19	13440715	13460515	9_Peak_3376_4k_stitched	1384	.	1414.66	Me	Typical
chr9	124343189	124355243	8_Peak_177_4k_stitched	1385	.	2404.2	Me	Typical
chr7	157527363	157538146	7_Peak_13667_4k_stitched	1386	.	2689.3	Me	Typical
chr10	114996021	115014608	10_Peak_20338_4k_stitched	1387	.	1834.88	Me	Typical
chr13	112239417	112257127	11_Peak_61645_4k_stitched	1388	.	2179.92	Me	Typical
chr9	116432778	116453205	12_Peak_151942_4k_stitched	1389	.	1798.65	Me	Typical
chr5	54402260	54423798	11_Peak_75546_4k_stitched	1390	.	1577.17	Me	Typical
chr19	13157405	13174286	8_Peak_56084_4k_stitched	1391	.	2186.28	Me	Typical
chr3	186183192	186196916	8_Peak_59554_4k_stitched	1392	.	2238.79	Me	Typical
chr1	35155042	35174323	9_Peak_77771_4k_stitched	1393	.	1895.59	Me	Typical
chr6	16043370	16065482	10_Peak_112429_4k_stitched	1394	.	1305.38	Me	Typical
chr5	173722590	173742420	14_Peak_108393_4k_stitched	1395	.	2330.82	Me	Typical
chr12	3614629	3627587	7_Peak_9724_4k_stitched	1396	.	2201.76	Me	Typical
chr15	82301440	82320453	11_Peak_20009_4k_stitched	1397	.	1700.15	Me	Typical
chr10	102324419	102339847	11_Peak_9490_4k_stitched	1398	.	2064.05	Me	Typical
chr1	226742093	226756189	9_Peak_24033_4k_stitched	1399	.	2236.22	Me	Typical
chr19	34270378	34284457	8_Peak_152592_4k_stitched	1400	.	2189.32	Me	Typical
chr1	236561780	236578770	9_Peak_44062_4k_stitched	1401	.	2231.63	Me	Typical
chr5	61493482	61508885	9_Peak_28101_4k_stitched	1402	.	2012.31	Me	Typical
chr18	7504541	7521965	11_Peak_29627_4k_stitched	1403	.	1809.03	Me	Typical
chr10	49772541	49790801	9_Peak_119835_4k_stitched	1404	.	1802.4	Me	Typical
chr19	31038831	31053854	7_Peak_11215_4k_stitched	1405	.	2061.97	Me	Typical
chr19	34505490	34524778	11_Peak_220076_4k_stitched	1406	.	1747.48	Me	Typical
chr3	37535769	37551386	11_Peak_31850_4k_stitched	1407	.	2140.32	Me	Typical
chr10	119541388	119557761	11_Peak_129589_4k_stitched	1408	.	2077.65	Me	Typical
chr5	37962084	37977328	6_Peak_73192_4k_stitched	1409	.	1626.74	Me	Typical
chr12	107507544	107525385	9_Peak_57531_4k_stitched	1410	.	2128.83	Me	Typical
chr3	150633434	150649613	12_Peak_34650_4k_stitched	1411	.	2006.26	Me	Typical
chr16	71196117	71211297	9_Peak_195739_4k_stitched	1412	.	1936.78	Me	Typical
chr15	66342769	66354097	5_Peak_8270_4k_stitched	1413	.	2456.93	Me	Typical
chrX	71079161	71094981	7_Peak_174013_4k_stitched	1414	.	2089.67	Me	Typical
chr20	48068836	48079920	8_Peak_116632_4k_stitched	1415	.	2610.97	Me	Typical
chr14	76589556	76606659	7_Peak_90501_4k_stitched	1416	.	1654.56	Me	Typical
chr1	11544687	11559850	9_Peak_47299_4k_stitched	1417	.	2275.78	Me	Typical
chr8	140266874	140286946	11_Peak_93353_4k_stitched	1418	.	1542.15	Me	Typical
chr19	15100814	15118642	12_Peak_95201_4k_stitched	1419	.	1934.55	Me	Typical
chr11	32179763	32195153	9_Peak_101048_4k_stitched	1420	.	1653.62	Me	Typical
chr1	204593935	204614035	13_Peak_79926_4k_stitched	1421	.	2051.78	Me	Typical
chr20	42449410	42466572	13_Peak_59325_4k_stitched	1422	.	2194.6	Me	Typical
chr1	91200540	91219830	13_Peak_57897_4k_stitched	1423	.	1920.85	Me	Typical
chr9	102117884	102134010	10_Peak_21272_4k_stitched	1424	.	2117.86	Me	Typical
chr6	12896320	12918484	12_Peak_118661_4k_stitched	1425	.	1813.1	Me	Typical
chr10	48611722	48633023	10_Peak_25645_4k_stitched	1426	.	1611.03	Me	Typical
chr1	112598599	112611193	11_Peak_70836_4k_stitched	1427	.	2545.82	Me	Typical
chr20	36066374	36084057	11_Peak_83019_4k_stitched	1428	.	2011.4	Me	Typical
chr18	74068527	74083743	10_Peak_105752_4k_stitched	1429	.	2217.96	Me	Typical
chr18	13302872	13321314	11_Peak_36033_4k_stitched	1430	.	1781.03	Me	Typical
chr7	25458830	25474696	8_Peak_87297_4k_stitched	1431	.	2248.7	Me	Typical
chr1	167461428	167473685	9_Peak_41813_4k_stitched	1432	.	2477.74	Me	Typical
chr10	119006886	119023161	12_Peak_19905_4k_stitched	1433	.	2150.46	Me	Typical
chr19	31012349	31032130	9_Peak_82741_4k_stitched	1434	.	1608.43	Me	Typical
chr9	32816220	32833741	12_Peak_41496_4k_stitched	1435	.	1754.12	Me	Typical
chr12	108840869	108859682	11_Peak_42288_4k_stitched	1436	.	1525.29	Me	Typical
chr12	5502039	5522152	13_Peak_87534_4k_stitched	1437	.	1593.4	Me	Typical
chr1	15082074	15099748	10_Peak_41799_4k_stitched	1438	.	1777.68	Me	Typical
chr5	61404434	61423440	8_Peak_84825_4k_stitched	1439	.	1885.11	Me	Typical
chr15	100864577	100879609	12_Peak_122099_4k_stitched	1440	.	2122.85	Me	Typical
chr5	6838491	6850600	7_Peak_3095_4k_stitched	1441	.	2298.25	Me	Typical
chr21	47200372	47216152	6_Peak_17657_4k_stitched	1442	.	2292.2	Me	Typical
chr5	33521730	33536106	9_Peak_60033_4k_stitched	1443	.	1909.05	Me	Typical
chr15	84059547	84079499	9_Peak_34151_4k_stitched	1444	.	1681.97	Me	Typical
chr10	120378345	120394559	13_Peak_18997_4k_stitched	1445	.	2122.24	Me	Typical
chr15	61499445	61516003	10_Peak_97637_4k_stitched	1446	.	1955.35	Me	Typical
chr9	126941175	126954552	9_Peak_18754_4k_stitched	1447	.	2335.44	Me	Typical
chr15	33815605	33833072	9_Peak_23817_4k_stitched	1448	.	1709.93	Me	Typical
chr3	8554744	8575955	8_Peak_72277_4k_stitched	1449	.	1319.74	Me	Typical
chr15	33658716	33676035	10_Peak_66750_4k_stitched	1450	.	1862.53	Me	Typical
chr1	204734488	204749333	7_Peak_9361_4k_stitched	1451	.	1982.32	Me	Typical
chr7	28543179	28561979	11_Peak_91714_4k_stitched	1452	.	1700.17	Me	Typical
chr13	26508617	26527404	11_Peak_132275_4k_stitched	1453	.	1501.96	Me	Typical
chr3	150725020	150740219	9_Peak_195477_4k_stitched	1454	.	2103.08	Me	Typical
chr7	25917070	25930546	9_Peak_175336_4k_stitched	1455	.	2369.47	Me	Typical
chr20	48121723	48131603	7_Peak_83048_4k_stitched	1456	.	2623.75	Me	Typical
chr21	40014565	40030288	8_Peak_147015_4k_stitched	1457	.	1847.04	Me	Typical
chr7	22316061	22334484	12_Peak_90894_4k_stitched	1458	.	1859.59	Me	Typical
chr7	156040994	156061240	13_Peak_41228_4k_stitched	1459	.	1823.57	Me	Typical
chr21	33471985	33489574	8_Peak_17622_4k_stitched	1460	.	1607.71	Me	Typical
chr4	8695330	8709697	9_Peak_19224_4k_stitched	1461	.	1932.32	Me	Typical
chr16	86219944	86233812	6_Peak_2865_4k_stitched	1462	.	2214.18	Me	Typical
chr6	63574365	63593635	13_Peak_109009_4k_stitched	1463	.	1683.07	Me	Typical
chr1	15213893	15230588	10_Peak_12588_4k_stitched	1464	.	2177.52	Me	Typical
chr16	79371468	79391856	11_Peak_22451_4k_stitched	1465	.	1593.09	Me	Typical
chr12	5729150	5745694	9_Peak_150321_4k_stitched	1466	.	1893.72	Me	Typical
chr9	101377179	101391447	10_Peak_65916_4k_stitched	1467	.	2280	Me	Typical
chr1	5743644	5759632	6_Peak_12937_4k_stitched	1468	.	1828.58	Me	Typical
chr17	27348425	27365058	8_Peak_59660_4k_stitched	1469	.	1620.83	Me	Typical
chr5	75037862	75055766	9_Peak_26073_4k_stitched	1470	.	1923.11	Me	Typical
chr8	103167813	103184801	11_Peak_45798_4k_stitched	1471	.	1951.75	Me	Typical
chr15	99015624	99034997	10_Peak_31129_4k_stitched	1472	.	1813.77	Me	Typical
chr9	101422506	101441107	11_Peak_114910_4k_stitched	1473	.	1972.28	Me	Typical
chr6	38738214	38756995	10_Peak_32792_4k_stitched	1474	.	1899.51	Me	Typical
chr19	31133482	31148457	8_Peak_38186_4k_stitched	1475	.	2218.65	Me	Typical
chr16	9358054	9375702	10_Peak_40974_4k_stitched	1476	.	1703.93	Me	Typical
chr15	89106125	89119565	8_Peak_122120_4k_stitched	1477	.	2174.47	Me	Typical
chr5	2655854	2668666	10_Peak_20872_4k_stitched	1478	.	2019.14	Me	Typical
chr13	113268033	113283848	10_Peak_23804_4k_stitched	1479	.	1744.36	Me	Typical
chr5	132694623	132709620	10_Peak_39008_4k_stitched	1480	.	1923.68	Me	Typical
chr9	19606919	19623470	11_Peak_99968_4k_stitched	1481	.	1746.59	Me	Typical
chr20	62041802	62056663	10_Peak_168621_4k_stitched	1482	.	1776.92	Me	Typical
chr1	108620426	108642197	9_Peak_28131_4k_stitched	1483	.	1291.9	Me	Typical
chr1	22665454	22679041	8_Peak_61395_4k_stitched	1484	.	2186.31	Me	Typical
chr18	56766072	56781037	9_Peak_24688_4k_stitched	1485	.	2310.38	Me	Typical
chr1	5436533	5454552	6_Peak_133298_4k_stitched	1486	.	1607.6	Me	Typical
chr1	226772746	226786569	10_Peak_111892_4k_stitched	1487	.	2091.64	Me	Typical
chr1	160803066	160821209	8_Peak_97585_4k_stitched	1488	.	1388.64	Me	Typical
chr7	2954715	2970595	9_Peak_39422_4k_stitched	1489	.	1778.71	Me	Typical
chr20	39387432	39402033	12_Peak_193420_4k_stitched	1490	.	2148.86	Me	Typical
chr5	1297290	1313697	10_Peak_32397_4k_stitched	1491	.	1616.92	Me	Typical
chr9	98932991	98950864	11_Peak_46078_4k_stitched	1492	.	1936.61	Me	Typical
chr20	59722764	59744333	10_Peak_67882_4k_stitched	1493	.	1482.96	Me	Typical
chr13	99049571	99075039	13_Peak_77782_4k_stitched	1494	.	1341.1	Me	Typical
chr15	79892352	79906020	6_Peak_24397_4k_stitched	1495	.	2063.01	Me	Typical
chr13	111741826	111753553	6_Peak_52291_4k_stitched	1496	.	2434.57	Me	Typical
chr20	45569171	45583053	7_Peak_93095_4k_stitched	1497	.	2266.62	Me	Typical
chr6	30406174	30420043	9_Peak_220674_4k_stitched	1498	.	2100.81	Me	Typical
chr12	5549549	5566431	9_Peak_18328_4k_stitched	1499	.	1818.31	Me	Typical
chr13	26144397	26163206	9_Peak_7521_4k_stitched	1500	.	1439.36	Me	Typical
chr15	68918068	68925023	1_Peak_21_4k_stitched	1501	.	2676.3	Me	Typical
chr1	3329942	3343773	8_Peak_28926_4k_stitched	1502	.	1876.01	Me	Typical
chr8	944500	963460	10_Peak_19720_4k_stitched	1503	.	1791.01	Me	Typical
chr8	11241310	11256988	8_Peak_32093_4k_stitched	1504	.	1982.34	Me	Typical
chr18	75686859	75703248	9_Peak_38101_4k_stitched	1505	.	1572.33	Me	Typical
chr7	31131626	31149442	11_Peak_118685_4k_stitched	1506	.	1470.55	Me	Typical
chr12	3990104	4007499	12_Peak_40815_4k_stitched	1507	.	1919.82	Me	Typical
chrX	68089984	68109624	10_Peak_54247_4k_stitched	1508	.	1293.06	Me	Typical
chr5	180547903	180560372	5_Peak_17891_4k_stitched	1509	.	2241.12	Me	Typical
chr13	113669998	113686319	8_Peak_22077_4k_stitched	1510	.	1901.18	Me	Typical
chr7	22510568	22528529	11_Peak_92083_4k_stitched	1511	.	1896.72	Me	Typical
chr22	49280075	49296544	7_Peak_107366_4k_stitched	1512	.	1124.55	Me	Typical
chr5	1140739	1154412	8_Peak_41706_4k_stitched	1513	.	1894.86	Me	Typical
chr5	172007658	172020823	10_Peak_39045_4k_stitched	1514	.	2321.39	Me	Typical
chr16	74246178	74265440	12_Peak_48711_4k_stitched	1515	.	1722.33	Me	Typical
chr14	24071640	24090104	12_Peak_132850_4k_stitched	1516	.	1979.26	Me	Typical
chr16	10153665	10170850	12_Peak_67114_4k_stitched	1517	.	1867.42	Me	Typical
chr10	79312108	79331556	8_Peak_52171_4k_stitched	1518	.	1955.23	Me	Typical
chr21	34231389	34245133	9_Peak_7807_4k_stitched	1519	.	2274.68	Me	Typical
chr15	69131852	69147419	8_Peak_34294_4k_stitched	1520	.	1635.18	Me	Typical
chr10	80030416	80050354	9_Peak_96898_4k_stitched	1521	.	1447.27	Me	Typical
chr7	148089528	148106704	12_Peak_8489_4k_stitched	1522	.	2126.23	Me	Typical
chr1	108581235	108598015	10_Peak_34387_4k_stitched	1523	.	1560.09	Me	Typical
chr5	5075579	5088561	10_Peak_19298_4k_stitched	1524	.	2030.44	Me	Typical
chr19	34355318	34370141	7_Peak_42003_4k_stitched	1525	.	2098.39	Me	Typical
chr8	22631244	22643608	10_Peak_39615_4k_stitched	1526	.	2300.04	Me	Typical
chr8	140291736	140309134	9_Peak_139523_4k_stitched	1527	.	1671.83	Me	Typical
chr15	33580606	33599771	11_Peak_77837_4k_stitched	1528	.	1745.05	Me	Typical
chr12	13423548	13437871	7_Peak_71098_4k_stitched	1529	.	1849.92	Me	Typical
chr6	110207911	110230599	9_Peak_56528_4k_stitched	1530	.	1315.27	Me	Typical
chr15	29664097	29682936	8_Peak_158594_4k_stitched	1531	.	1658.22	Me	Typical
chr6	167750064	167761772	8_Peak_11265_4k_stitched	1532	.	2138.14	Me	Typical
chr7	154587051	154601415	8_Peak_121322_4k_stitched	1533	.	1926.96	Me	Typical
chr10	98081742	98099213	12_Peak_19884_4k_stitched	1534	.	1755.92	Me	Typical
chr1	157234709	157251292	10_Peak_59072_4k_stitched	1535	.	1811.69	Me	Typical
chr7	36915085	36934837	11_Peak_56939_4k_stitched	1536	.	1328.17	Me	Typical
chr18	76580884	76594434	9_Peak_63321_4k_stitched	1537	.	2144.01	Me	Typical
chr7	3443051	3459494	11_Peak_159799_4k_stitched	1538	.	1608.93	Me	Typical
chr8	140675730	140686440	6_Peak_23553_4k_stitched	1539	.	2387.83	Me	Typical
chr7	3487715	3505988	10_Peak_39897_4k_stitched	1540	.	1737.54	Me	Typical
chr20	50886433	50902529	9_Peak_140995_4k_stitched	1541	.	1860.35	Me	Typical
chr9	138291415	138302749	10_Peak_51314_4k_stitched	1542	.	2213.96	Me	Typical
chr8	810325	823062	8_Peak_18210_4k_stitched	1543	.	2258.95	Me	Typical
chr16	50630568	50648709	9_Peak_17266_4k_stitched	1544	.	1462.9	Me	Typical
chr2	68607064	68623092	12_Peak_8848_4k_stitched	1545	.	1960.84	Me	Typical
chr20	41854514	41876574	11_Peak_24056_4k_stitched	1546	.	1217.03	Me	Typical
chr5	33751305	33763267	7_Peak_44391_4k_stitched	1547	.	1712.84	Me	Typical
chr2	31180825	31198196	8_Peak_16351_4k_stitched	1548	.	1617.96	Me	Typical
chr9	92763185	92780820	9_Peak_67624_4k_stitched	1549	.	1494.9	Me	Typical
chr12	4329184	4344199	10_Peak_61477_4k_stitched	1550	.	2005.42	Me	Typical
chr3	184222685	184233429	9_Peak_14042_4k_stitched	1551	.	2366.95	Me	Typical
chr13	26061817	26080838	8_Peak_142264_4k_stitched	1552	.	1423.67	Me	Typical
chr8	22747727	22764546	11_Peak_58239_4k_stitched	1553	.	1998.87	Me	Typical
chr3	150808799	150823718	10_Peak_52559_4k_stitched	1554	.	1599.45	Me	Typical
chr8	9095266	9113378	10_Peak_86045_4k_stitched	1555	.	1541.54	Me	Typical
chr1	165354014	165368650	13_Peak_55174_4k_stitched	1556	.	1965.65	Me	Typical
chr21	33506920	33524922	9_Peak_63802_4k_stitched	1557	.	1498.58	Me	Typical
chr1	7733158	7746447	8_Peak_17384_4k_stitched	1558	.	2050.94	Me	Typical
chr7	36061420	36075226	11_Peak_54099_4k_stitched	1559	.	1967.67	Me	Typical
chr1	38985147	39002735	9_Peak_41395_4k_stitched	1560	.	1628.87	Me	Typical
chr15	93722612	93738706	11_Peak_161513_4k_stitched	1561	.	1768.33	Me	Typical
chr19	13464843	13476616	6_Peak_4492_4k_stitched	1562	.	2348.55	Me	Typical
chr18	4117697	4134025	11_Peak_55137_4k_stitched	1563	.	1737.33	Me	Typical
chr17	33092642	33104413	8_Peak_93740_4k_stitched	1564	.	2357.31	Me	Typical
chr15	80485366	80502203	8_Peak_46483_4k_stitched	1565	.	1672.59	Me	Typical
chr14	59243418	59260564	11_Peak_26062_4k_stitched	1566	.	1934.24	Me	Typical
chr11	45680375	45685937	1_Peak_29_4k_stitched	1567	.	2582.3	Me	Typical
chr15	29143152	29159283	9_Peak_48428_4k_stitched	1568	.	1688.85	Me	Typical
chr10	50357551	50373772	8_Peak_124297_4k_stitched	1569	.	1786.18	Me	Typical
chr1	29684718	29699316	7_Peak_37042_4k_stitched	1570	.	2233.94	Me	Typical
chr1	22591906	22609862	8_Peak_142221_4k_stitched	1571	.	1539.47	Me	Typical
chr20	37242850	37253291	7_Peak_57941_4k_stitched	1572	.	2436.61	Me	Typical
chr12	3545629	3557159	8_Peak_15862_4k_stitched	1573	.	2398.74	Me	Typical
chr22	49825677	49842317	11_Peak_30082_4k_stitched	1574	.	1611.22	Me	Typical
chr6	41379324	41389709	5_Peak_10363_4k_stitched	1575	.	2223.84	Me	Typical
chr18	4189529	4214627	12_Peak_175134_4k_stitched	1576	.	1121.43	Me	Typical
chr10	64745945	64772100	12_Peak_32100_4k_stitched	1577	.	1584.39	Me	Typical
chr7	39345784	39361283	10_Peak_119145_4k_stitched	1578	.	1927.85	Me	Typical
chr15	38904467	38920521	11_Peak_32745_4k_stitched	1579	.	1783.33	Me	Typical
chr17	66701156	66722134	9_Peak_18690_4k_stitched	1580	.	1491.09	Me	Typical
chr5	61019806	61035733	9_Peak_15387_4k_stitched	1581	.	1835.56	Me	Typical
chr2	2829361	2846861	8_Peak_136830_4k_stitched	1582	.	1299.59	Me	Typical
chr1	201052070	201069439	10_Peak_6779_4k_stitched	1583	.	1559.06	Me	Typical
chr8	104111596	104131256	10_Peak_14999_4k_stitched	1584	.	1370.21	Me	Typical
chr8	96402468	96424336	10_Peak_58608_4k_stitched	1585	.	1277.53	Me	Typical
chr12	124650311	124667392	10_Peak_61276_4k_stitched	1586	.	1795.38	Me	Typical
chr9	38306980	38321768	11_Peak_23688_4k_stitched	1587	.	2107.29	Me	Typical
chr12	99261056	99282976	11_Peak_69971_4k_stitched	1588	.	1385.57	Me	Typical
chr10	130705598	130721978	10_Peak_116255_4k_stitched	1589	.	1668.22	Me	Typical
chr21	40931278	40947235	12_Peak_53878_4k_stitched	1590	.	1731.8	Me	Typical
chr9	92733199	92750759	12_Peak_110153_4k_stitched	1591	.	1610.27	Me	Typical
chr8	10896775	10909427	9_Peak_19259_4k_stitched	1592	.	2130.38	Me	Typical
chr11	16623774	16640613	9_Peak_86746_4k_stitched	1593	.	1294.88	Me	Typical
chr2	23538868	23555905	11_Peak_89153_4k_stitched	1594	.	1739.07	Me	Typical
chr17	53903126	53918889	12_Peak_142442_4k_stitched	1595	.	1943.94	Me	Typical
chr17	32760632	32772762	8_Peak_24050_4k_stitched	1596	.	2061.41	Me	Typical
chr6	168158329	168176189	9_Peak_30467_4k_stitched	1597	.	1396.95	Me	Typical
chr6	168692161	168708148	9_Peak_138554_4k_stitched	1598	.	1458.4	Me	Typical
chr20	51911487	51929145	9_Peak_73135_4k_stitched	1599	.	1680.63	Me	Typical
chr5	33824322	33835505	7_Peak_26759_4k_stitched	1600	.	1676	Me	Typical
chrX	39430036	39448572	13_Peak_33995_4k_stitched	1601	.	1509.92	Me	Typical
chr16	26996256	27011799	10_Peak_81679_4k_stitched	1602	.	1786.94	Me	Typical
chr1	5823935	5836908	8_Peak_31669_4k_stitched	1603	.	2084.28	Me	Typical
chrX	19224282	19247614	11_Peak_97232_4k_stitched	1604	.	1414.88	Me	Typical
chr1	166900440	166914389	9_Peak_27437_4k_stitched	1605	.	1774.56	Me	Typical
chr16	83286725	83303716	9_Peak_26357_4k_stitched	1606	.	1549.57	Me	Typical
chr5	5686984	5695703	6_Peak_11010_4k_stitched	1607	.	2119.26	Me	Typical
chr7	77797140	77813279	9_Peak_54424_4k_stitched	1608	.	1620.13	Me	Typical
chr3	58616325	58631005	8_Peak_30264_4k_stitched	1609	.	2016.67	Me	Typical
chr5	178597233	178612710	8_Peak_13560_4k_stitched	1610	.	1932.34	Me	Typical
chr11	7557777	7571796	8_Peak_75144_4k_stitched	1611	.	1820.22	Me	Typical
chr19	31796823	31812553	8_Peak_22755_4k_stitched	1612	.	1530.69	Me	Typical
chr20	47981198	47994755	9_Peak_122995_4k_stitched	1613	.	2039.12	Me	Typical
chr1	181750043	181771264	11_Peak_26958_4k_stitched	1614	.	1354.3	Me	Typical
chr9	102045623	102064115	9_Peak_122233_4k_stitched	1615	.	1597.05	Me	Typical
chr17	10345866	10364979	10_Peak_27505_4k_stitched	1616	.	1363.31	Me	Typical
chr7	38339737	38359897	13_Peak_119142_4k_stitched	1617	.	1562.15	Me	Typical
chr6	168137182	168152621	9_Peak_69609_4k_stitched	1618	.	1759.09	Me	Typical
chr21	34376892	34395145	7_Peak_67305_4k_stitched	1619	.	1534.88	Me	Typical
chr7	3600108	3615119	10_Peak_14525_4k_stitched	1620	.	1844.15	Me	Typical
chr5	73369620	73389253	10_Peak_46257_4k_stitched	1621	.	1385.03	Me	Typical
chr6	168862920	168880717	8_Peak_65102_4k_stitched	1622	.	1507.05	Me	Typical
chr5	33734658	33743632	8_Peak_42839_4k_stitched	1623	.	2114.31	Me	Typical
chr12	120065136	120086552	11_Peak_57547_4k_stitched	1624	.	1334.9	Me	Typical
chr1	236624723	236636890	7_Peak_11630_4k_stitched	1625	.	2249.68	Me	Typical
chr10	49740048	49758832	11_Peak_53341_4k_stitched	1626	.	1561.07	Me	Typical
chr14	33951224	33963753	11_Peak_26670_4k_stitched	1627	.	2073.38	Me	Typical
chr7	98218139	98237247	9_Peak_69697_4k_stitched	1628	.	1407.07	Me	Typical
chr22	26622753	26641434	12_Peak_29996_4k_stitched	1629	.	1277.57	Me	Typical
chr12	114182472	114196602	9_Peak_21879_4k_stitched	1630	.	2006.5	Me	Typical
chr14	101651440	101663474	7_Peak_48234_4k_stitched	1631	.	2316.67	Me	Typical
chr10	50216264	50236156	9_Peak_60551_4k_stitched	1632	.	1339.47	Me	Typical
chr5	33718684	33730024	8_Peak_18924_4k_stitched	1633	.	1691.55	Me	Typical
chr7	95367758	95388192	11_Peak_30733_4k_stitched	1634	.	1344.28	Me	Typical
chr5	139432619	139449414	10_Peak_121108_4k_stitched	1635	.	1593.4	Me	Typical
chr12	98753342	98774873	10_Peak_59541_4k_stitched	1636	.	1071.67	Me	Typical
chr5	31779949	31790773	6_Peak_18961_4k_stitched	1637	.	1803.16	Me	Typical
chr22	44137094	44153096	7_Peak_64147_4k_stitched	1638	.	1300.89	Me	Typical
chrX	39461672	39476638	11_Peak_32021_4k_stitched	1639	.	1979.4	Me	Typical
chr16	27854870	27869846	7_Peak_94972_4k_stitched	1640	.	1820.97	Me	Typical
chr13	46695913	46714707	11_Peak_48121_4k_stitched	1641	.	1242.21	Me	Typical
chr2	100684295	100696771	8_Peak_5225_4k_stitched	1642	.	1984.77	Me	Typical
chr17	6141063	6154700	10_Peak_7671_4k_stitched	1643	.	1983.81	Me	Typical
chr2	100132152	100150503	11_Peak_125086_4k_stitched	1644	.	1434.67	Me	Typical
chr5	89893982	89918015	9_Peak_108554_4k_stitched	1645	.	1458.78	Me	Typical
chr6	5951787	5966377	9_Peak_33162_4k_stitched	1646	.	1864.06	Me	Typical
chr5	153331	161648	4_Peak_152190_4k_stitched	1647	.	2110	Me	Typical
chr7	126817	141180	10_Peak_39310_4k_stitched	1648	.	1940.3	Me	Typical
chr18	33949902	33969462	12_Peak_87163_4k_stitched	1649	.	1324.81	Me	Typical
chr3	184247224	184261869	7_Peak_95434_4k_stitched	1650	.	1620.18	Me	Typical
chr9	27921388	27937487	11_Peak_194945_4k_stitched	1651	.	1836.03	Me	Typical
chr18	75460736	75477456	12_Peak_38097_4k_stitched	1652	.	1612.64	Me	Typical
chr15	58170303	58182687	9_Peak_26719_4k_stitched	1653	.	2040.67	Me	Typical
chr20	57723887	57731205	1_Peak_289_4k_stitched	1654	.	2469.8	Me	Typical
chrX	39387079	39400922	8_Peak_43410_4k_stitched	1655	.	2103.98	Me	Typical
chr11	43991041	44010166	10_Peak_8230_4k_stitched	1656	.	1503.15	Me	Typical
chr13	112742014	112757832	9_Peak_17007_4k_stitched	1657	.	1632.22	Me	Typical
chr3	11963107	11981408	11_Peak_3831_4k_stitched	1658	.	1410.42	Me	Typical
chr15	74173028	74183005	7_Peak_117687_4k_stitched	1659	.	2192.11	Me	Typical
chr1	208093118	208104034	4_Peak_33644_4k_stitched	1660	.	2085.44	Me	Typical
chr16	12997556	13014014	10_Peak_81568_4k_stitched	1661	.	1753.45	Me	Typical
chr1	224811661	224829650	12_Peak_5684_4k_stitched	1662	.	1606.26	Me	Typical
chr7	150609050	150622072	7_Peak_73638_4k_stitched	1663	.	2077.6	Me	Typical
chr2	30998399	31012956	8_Peak_25837_4k_stitched	1664	.	1839.07	Me	Typical
chr10	73235481	73245662	6_Peak_101859_4k_stitched	1665	.	2288.96	Me	Typical
chr8	61910647	61929574	9_Peak_65838_4k_stitched	1666	.	1754.93	Me	Typical
chr8	1327204	1340498	10_Peak_30769_4k_stitched	1667	.	1958.11	Me	Typical
chr12	94557282	94570356	9_Peak_113055_4k_stitched	1668	.	2065.42	Me	Typical
chr8	21587962	21601060	7_Peak_67563_4k_stitched	1669	.	1880.68	Me	Typical
chr11	11721217	11732513	6_Peak_19416_4k_stitched	1670	.	2011.08	Me	Typical
chr2	1069639	1084671	11_Peak_83159_4k_stitched	1671	.	1837.17	Me	Typical
chr12	113039881	113058259	13_Peak_88451_4k_stitched	1672	.	1520.75	Me	Typical
chr16	79046467	79065411	12_Peak_17288_4k_stitched	1673	.	1552.65	Me	Typical
chr6	12873874	12890524	11_Peak_68452_4k_stitched	1674	.	1466.08	Me	Typical
chr14	92664414	92683871	11_Peak_215013_4k_stitched	1675	.	1246.25	Me	Typical
chr1	204968475	204976529	1_Peak_694_4k_stitched	1676	.	2446.88	Me	Typical
chr18	13202529	13216413	9_Peak_74311_4k_stitched	1677	.	2038.01	Me	Typical
chr15	89030598	89041477	8_Peak_120405_4k_stitched	1678	.	2168.34	Me	Typical
chr15	80752289	80765824	8_Peak_153446_4k_stitched	1679	.	1692.85	Me	Typical
chr11	120456909	120474155	8_Peak_36525_4k_stitched	1680	.	1109.39	Me	Typical
chr1	37813462	37830329	6_Peak_165487_4k_stitched	1681	.	1570.65	Me	Typical
chr11	120688755	120703551	10_Peak_36532_4k_stitched	1682	.	1350.32	Me	Typical
chr20	55697123	55704586	1_Peak_30_4k_stitched	1683	.	2438.05	Me	Typical
chr6	168673001	168687127	9_Peak_23290_4k_stitched	1684	.	1715.62	Me	Typical
chr22	43961928	43977834	10_Peak_49843_4k_stitched	1685	.	1496.35	Me	Typical
chr2	111793561	111811950	9_Peak_49563_4k_stitched	1686	.	1175.32	Me	Typical
chr16	8596442	8610836	10_Peak_88827_4k_stitched	1687	.	1899.03	Me	Typical
chr1	5872767	5888911	9_Peak_120402_4k_stitched	1688	.	1793.4	Me	Typical
chr15	81161937	81178074	10_Peak_41412_4k_stitched	1689	.	1495.55	Me	Typical
chr21	47178090	47190842	8_Peak_57995_4k_stitched	1690	.	1877.01	Me	Typical
chr17	72465968	72482253	9_Peak_116580_4k_stitched	1691	.	1398.35	Me	Typical
chr18	13389433	13404338	9_Peak_82379_4k_stitched	1692	.	1893.84	Me	Typical
chr17	71931445	71946530	8_Peak_142450_4k_stitched	1693	.	1657.93	Me	Typical
chr1	48042903	48056246	9_Peak_29092_4k_stitched	1694	.	1837.11	Me	Typical
chr16	10307085	10323211	10_Peak_90561_4k_stitched	1695	.	1378.63	Me	Typical
chr9	136504407	136510642	1_Peak_83_4k_stitched	1696	.	2419.88	Me	Typical
chr12	13888999	13907897	9_Peak_53463_4k_stitched	1697	.	1571.37	Me	Typical
chr8	38464465	38481957	10_Peak_90970_4k_stitched	1698	.	1282.77	Me	Typical
chr11	74928699	74943257	8_Peak_122376_4k_stitched	1699	.	1862.8	Me	Typical
chr20	47208816	47222472	6_Peak_38353_4k_stitched	1700	.	2020.06	Me	Typical
chr15	53087100	53100032	5_Peak_1061_4k_stitched	1701	.	1912.47	Me	Typical
chr6	16165727	16179196	8_Peak_9050_4k_stitched	1702	.	1770.45	Me	Typical
chr16	77941020	77959397	10_Peak_57776_4k_stitched	1703	.	1402.62	Me	Typical
chr5	79023260	79035196	6_Peak_129050_4k_stitched	1704	.	1810.19	Me	Typical
chr2	96040823	96054726	4_Peak_8313_4k_stitched	1705	.	1638.33	Me	Typical
chr1	175644145	175658535	8_Peak_26704_4k_stitched	1706	.	1841.87	Me	Typical
chr10	134683118	134697598	8_Peak_78993_4k_stitched	1707	.	1471.15	Me	Typical
chr9	129427928	129440143	7_Peak_75553_4k_stitched	1708	.	1792.57	Me	Typical
chr7	51704939	51718485	9_Peak_205793_4k_stitched	1709	.	1770.73	Me	Typical
chr14	57008848	57025004	10_Peak_144051_4k_stitched	1710	.	1585.1	Me	Typical
chr7	137287071	137301527	7_Peak_215858_4k_stitched	1711	.	1541.33	Me	Typical
chr12	7548684	7566356	11_Peak_32959_4k_stitched	1712	.	1381.81	Me	Typical
chr15	62644623	62659470	8_Peak_3119_4k_stitched	1713	.	1545.4	Me	Typical
chr10	115394603	115407786	10_Peak_52146_4k_stitched	1714	.	1937.6	Me	Typical
chr22	23249479	23263867	7_Peak_34640_4k_stitched	1715	.	1463.9	Me	Typical
chr6	15668221	15678823	7_Peak_12310_4k_stitched	1716	.	2192.85	Me	Typical
chr6	44679823	44697094	8_Peak_89399_4k_stitched	1717	.	1271.29	Me	Typical
chr16	79508078	79526220	7_Peak_95019_4k_stitched	1718	.	1134.38	Me	Typical
chr2	11986701	12002041	8_Peak_29876_4k_stitched	1719	.	1641.3	Me	Typical
chr7	157778423	157789991	6_Peak_10414_4k_stitched	1720	.	1896.84	Me	Typical
chr11	78573901	78588723	9_Peak_58384_4k_stitched	1721	.	1465.87	Me	Typical
chr11	69382613	69394885	8_Peak_61044_4k_stitched	1722	.	1907.58	Me	Typical
chr17	46217121	46229666	9_Peak_40990_4k_stitched	1723	.	1866.27	Me	Typical
chr13	91863438	91880347	9_Peak_24239_4k_stitched	1724	.	1533.55	Me	Typical
chr15	74571091	74585137	10_Peak_44883_4k_stitched	1725	.	1876.68	Me	Typical
chr11	119777392	119793673	10_Peak_79456_4k_stitched	1726	.	1443.59	Me	Typical
chr20	48021086	48034243	7_Peak_235732_4k_stitched	1727	.	1971.12	Me	Typical
chr11	93688165	93703971	8_Peak_141193_4k_stitched	1728	.	1205.73	Me	Typical
chr20	41941453	41955354	7_Peak_31396_4k_stitched	1729	.	1620.08	Me	Typical
chr1	114542891	114557325	8_Peak_58761_4k_stitched	1730	.	1678.11	Me	Typical
chr5	38225962	38233637	5_Peak_3158_4k_stitched	1731	.	2255.45	Me	Typical
chr13	29851608	29869124	8_Peak_103704_4k_stitched	1732	.	1146.43	Me	Typical
chr15	93035668	93047599	8_Peak_149361_4k_stitched	1733	.	1916.89	Me	Typical
chr19	30721123	30736240	10_Peak_22744_4k_stitched	1734	.	1477.99	Me	Typical
chr16	49815187	49828094	7_Peak_24628_4k_stitched	1735	.	1885.33	Me	Typical
chr3	53815249	53832435	10_Peak_89275_4k_stitched	1736	.	1436.46	Me	Typical
chr21	47241417	47250972	6_Peak_7821_4k_stitched	1737	.	2170.19	Me	Typical
chr7	155911018	155924032	8_Peak_23414_4k_stitched	1738	.	1747.14	Me	Typical
chr13	22465152	22484092	10_Peak_132142_4k_stitched	1739	.	1390.68	Me	Typical
chr7	96148576	96163194	11_Peak_41483_4k_stitched	1740	.	1917.6	Me	Typical
chr1	156373487	156385665	7_Peak_34470_4k_stitched	1741	.	1796.09	Me	Typical
chr1	34100824	34114481	6_Peak_88594_4k_stitched	1742	.	1821.83	Me	Typical
chr16	5519863	5533359	10_Peak_17275_4k_stitched	1743	.	1794.98	Me	Typical
chr7	71897517	71913574	7_Peak_65586_4k_stitched	1744	.	1659.39	Me	Typical
chr17	12111803	12129960	11_Peak_44947_4k_stitched	1745	.	1519.67	Me	Typical
chr7	157954632	157970056	7_Peak_112496_4k_stitched	1746	.	1900.19	Me	Typical
chr9	137927538	137933459	1_Peak_636_4k_stitched	1747	.	2366.86	Me	Typical
chr5	173661575	173678830	11_Peak_23220_4k_stitched	1748	.	1560.56	Me	Typical
chr11	75442110	75458226	9_Peak_94600_4k_stitched	1749	.	1732.34	Me	Typical
chr6	40850139	40862696	9_Peak_89395_4k_stitched	1750	.	1920.1	Me	Typical
chr16	80471233	80487372	10_Peak_187792_4k_stitched	1751	.	1591.62	Me	Typical
chr21	34300779	34317927	10_Peak_128869_4k_stitched	1752	.	1372.84	Me	Typical
chr5	139266347	139281740	9_Peak_54668_4k_stitched	1753	.	1652.02	Me	Typical
chr15	69158441	69174532	8_Peak_190277_4k_stitched	1754	.	1675.11	Me	Typical
chr16	73641636	73652660	9_Peak_93034_4k_stitched	1755	.	2162.63	Me	Typical
chr16	73527013	73543367	8_Peak_3008_4k_stitched	1756	.	1478.66	Me	Typical
chr11	71076056	71088400	7_Peak_36686_4k_stitched	1757	.	1522.65	Me	Typical
chr1	165102109	165119334	9_Peak_66489_4k_stitched	1758	.	1443.45	Me	Typical
chr20	46861027	46878098	12_Peak_142507_4k_stitched	1759	.	1295.87	Me	Typical
chr16	70950141	70956736	5_Peak_26354_4k_stitched	1760	.	2293.15	Me	Typical
chr13	22258776	22274349	8_Peak_68957_4k_stitched	1761	.	1565.21	Me	Typical
chr5	33607744	33616691	6_Peak_3041_4k_stitched	1762	.	1730.2	Me	Typical
chr9	101451449	101468803	12_Peak_117897_4k_stitched	1763	.	1475.59	Me	Typical
chr1	29824346	29838398	7_Peak_47871_4k_stitched	1764	.	1569.7	Me	Typical
chr2	3772085	3785368	8_Peak_10242_4k_stitched	1765	.	1920.4	Me	Typical
chr9	71482099	71502881	10_Peak_118032_4k_stitched	1766	.	1183.8	Me	Typical
chr21	45911942	45926051	9_Peak_36051_4k_stitched	1767	.	1947.09	Me	Typical
chr5	526582	541171	8_Peak_149179_4k_stitched	1768	.	1734.59	Me	Typical
chr19	32720076	32734353	10_Peak_13248_4k_stitched	1769	.	1627.57	Me	Typical
chr17	14972214	14987860	12_Peak_74254_4k_stitched	1770	.	1697.09	Me	Typical
chr18	76279668	76296610	9_Peak_36038_4k_stitched	1771	.	1437.98	Me	Typical
chr14	101267767	101281324	7_Peak_53569_4k_stitched	1772	.	1658.88	Me	Typical
chr7	106697590	106710258	10_Peak_27919_4k_stitched	1773	.	1953.95	Me	Typical
chr20	1008381	1026824	10_Peak_22811_4k_stitched	1774	.	1178.27	Me	Typical
chr15	83266572	83286238	10_Peak_118525_4k_stitched	1775	.	1165.57	Me	Typical
chr5	171231365	171244030	9_Peak_50400_4k_stitched	1776	.	1751.63	Me	Typical
chr15	100591046	100604150	7_Peak_5792_4k_stitched	1777	.	1823.93	Me	Typical
chr3	10952700	10967385	10_Peak_23107_4k_stitched	1778	.	1638.84	Me	Typical
chr11	33837222	33846278	5_Peak_149626_4k_stitched	1779	.	1915.43	Me	Typical
chr1	157475821	157491365	8_Peak_102519_4k_stitched	1780	.	1615.14	Me	Typical
chr9	36797519	36809977	11_Peak_56962_4k_stitched	1781	.	1943.6	Me	Typical
chr20	62795491	62802045	1_Peak_352_4k_stitched	1782	.	2337.66	Me	Typical
chr5	134800524	134815524	7_Peak_2024_4k_stitched	1783	.	1215.36	Me	Typical
chr2	27128051	27139932	5_Peak_23039_4k_stitched	1784	.	1952.89	Me	Typical
chr1	63414151	63430569	7_Peak_98453_4k_stitched	1785	.	1440.92	Me	Typical
chr1	2897879	2909478	7_Peak_19066_4k_stitched	1786	.	1775.38	Me	Typical
chr6	168732669	168749465	9_Peak_23292_4k_stitched	1787	.	1064.26	Me	Typical
chr2	2107551	2121482	9_Peak_31820_4k_stitched	1788	.	1830.29	Me	Typical
chr16	79306083	79323661	9_Peak_104975_4k_stitched	1789	.	1091.61	Me	Typical
chr2	105832468	105844717	11_Peak_135643_4k_stitched	1790	.	2098.51	Me	Typical
chr7	39456374	39473012	7_Peak_71485_4k_stitched	1791	.	1318.79	Me	Typical
chr1	236810778	236828007	10_Peak_92499_4k_stitched	1792	.	1462.89	Me	Typical
chr11	64339781	64355540	9_Peak_28038_4k_stitched	1793	.	1603.06	Me	Typical
chr5	37804561	37814636	7_Peak_26010_4k_stitched	1794	.	1992.26	Me	Typical
chr10	72494549	72507731	9_Peak_79241_4k_stitched	1795	.	1520.8	Me	Typical
chr21	39099295	39114132	10_Peak_54634_4k_stitched	1796	.	1580.68	Me	Typical
chr5	61428715	61442676	8_Peak_97116_4k_stitched	1797	.	1530.69	Me	Typical
chr10	125393925	125408631	11_Peak_36267_4k_stitched	1798	.	1650.63	Me	Typical
chr17	46590213	46603696	12_Peak_93055_4k_stitched	1799	.	1755.79	Me	Typical
chrX	54311948	54325488	8_Peak_21287_4k_stitched	1800	.	1370.93	Me	Typical
chr20	59558567	59574797	7_Peak_17571_4k_stitched	1801	.	1369.56	Me	Typical
chr14	106307301	106320597	11_Peak_81110_4k_stitched	1802	.	1883.53	Me	Typical
chr18	34095442	34112863	10_Peak_7718_4k_stitched	1803	.	1505.28	Me	Typical
chr5	5584481	5593053	6_Peak_3682_4k_stitched	1804	.	2050.07	Me	Typical
chr9	92886752	92903633	7_Peak_67625_4k_stitched	1805	.	1242.8	Me	Typical
chr15	88969296	88981677	4_Peak_3048_4k_stitched	1806	.	1876.7	Me	Typical
chr3	10365925	10375703	8_Peak_23086_4k_stitched	1807	.	2166.47	Me	Typical
chr8	1396800	1409217	7_Peak_31150_4k_stitched	1808	.	1723.01	Me	Typical
chr7	4544389	4564414	9_Peak_85603_4k_stitched	1809	.	1231.12	Me	Typical
chr13	27224277	27242941	8_Peak_80730_4k_stitched	1810	.	870.064	Me	Typical
chr12	113110308	113121668	9_Peak_59591_4k_stitched	1811	.	2061.49	Me	Typical
chr7	77652550	77668491	11_Peak_159826_4k_stitched	1812	.	1710.98	Me	Typical
chr20	60051317	60063776	8_Peak_12400_4k_stitched	1813	.	1960.79	Me	Typical
chr7	30730948	30743784	7_Peak_50922_4k_stitched	1814	.	1566.7	Me	Typical
chr10	52568239	52583617	10_Peak_86582_4k_stitched	1815	.	1136.95	Me	Typical
chr15	68938555	68950922	7_Peak_5391_4k_stitched	1816	.	1996.12	Me	Typical
chr1	213615973	213630808	7_Peak_92920_4k_stitched	1817	.	1610.73	Me	Typical
chr19	15025313	15038741	8_Peak_76504_4k_stitched	1818	.	1601.86	Me	Typical
chr12	51898232	51912087	10_Peak_89786_4k_stitched	1819	.	1676.41	Me	Typical
chr20	44183298	44194514	10_Peak_101087_4k_stitched	1820	.	1940.58	Me	Typical
chr2	60825576	60841932	8_Peak_56507_4k_stitched	1821	.	1307.78	Me	Typical
chr11	70563037	70568583	1_Peak_408_4k_stitched	1822	.	2300.72	Me	Typical
chr1	111040268	111051287	8_Peak_75456_4k_stitched	1823	.	1960	Me	Typical
chr17	6198842	6214390	9_Peak_27119_4k_stitched	1824	.	1441.48	Me	Typical
chr8	62321938	62343306	9_Peak_127567_4k_stitched	1825	.	952.432	Me	Typical
chr1	20783584	20799075	10_Peak_47492_4k_stitched	1826	.	1581.27	Me	Typical
chr7	3825969	3840680	8_Peak_121383_4k_stitched	1827	.	1460.34	Me	Typical
chr18	75194042	75207257	9_Peak_69285_4k_stitched	1828	.	1697.55	Me	Typical
chr9	93381662	93396183	10_Peak_129336_4k_stitched	1829	.	1710.86	Me	Typical
chr5	41274236	41283180	7_Peak_9189_4k_stitched	1830	.	1878.77	Me	Typical
chr8	140502307	140513384	8_Peak_57280_4k_stitched	1831	.	1878.9	Me	Typical
chr1	4270187	4283802	7_Peak_31647_4k_stitched	1832	.	1697.66	Me	Typical
chr7	157585371	157597859	9_Peak_109290_4k_stitched	1833	.	1857.11	Me	Typical
chr1	154653507	154667686	7_Peak_53394_4k_stitched	1834	.	1675.29	Me	Typical
chr5	6855853	6866680	6_Peak_196425_4k_stitched	1835	.	1171.37	Me	Typical
chr7	3010817	3027458	9_Peak_109343_4k_stitched	1836	.	1538.7	Me	Typical
chr10	73311066	73324577	11_Peak_47084_4k_stitched	1837	.	1825.7	Me	Typical
chr2	100656998	100669670	9_Peak_49528_4k_stitched	1838	.	1765.07	Me	Typical
chr1	159100121	159112520	10_Peak_182326_4k_stitched	1839	.	1833.04	Me	Typical
chr11	78489887	78506474	10_Peak_233812_4k_stitched	1840	.	1173.17	Me	Typical
chr5	61233841	61246554	9_Peak_193603_4k_stitched	1841	.	1975.36	Me	Typical
chr11	20636371	20650917	10_Peak_146742_4k_stitched	1842	.	1554.96	Me	Typical
chr10	124841392	124857948	9_Peak_28168_4k_stitched	1843	.	1533.82	Me	Typical
chr12	14031047	14048486	9_Peak_21385_4k_stitched	1844	.	1514.18	Me	Typical
chr5	132591049	132608241	8_Peak_178955_4k_stitched	1845	.	1137.29	Me	Typical
chr1	38787609	38804199	8_Peak_99057_4k_stitched	1846	.	1295.07	Me	Typical
chr2	2791793	2803116	9_Peak_13450_4k_stitched	1847	.	1908.08	Me	Typical
chr1	31106154	31118950	9_Peak_61635_4k_stitched	1848	.	1822.14	Me	Typical
chr5	132887682	132904423	8_Peak_147795_4k_stitched	1849	.	1373.9	Me	Typical
chr16	48138920	48149818	10_Peak_81705_4k_stitched	1850	.	1989.66	Me	Typical
chr5	170023314	170036246	9_Peak_23212_4k_stitched	1851	.	1976.03	Me	Typical
chr11	95025083	95040161	11_Peak_26132_4k_stitched	1852	.	1529.22	Me	Typical
chr18	76255984	76271134	8_Peak_38124_4k_stitched	1853	.	1443.89	Me	Typical
chr11	8384194	8400740	10_Peak_42575_4k_stitched	1854	.	1129.89	Me	Typical
chr22	50107820	50122380	6_Peak_64265_4k_stitched	1855	.	1199.95	Me	Typical
chr11	119958269	119976890	7_Peak_102157_4k_stitched	1856	.	869.065	Me	Typical
chr16	80410948	80425718	11_Peak_54837_4k_stitched	1857	.	1680.5	Me	Typical
chr1	55160461	55177141	8_Peak_133305_4k_stitched	1858	.	1285.34	Me	Typical
chr2	88578976	88595801	9_Peak_74512_4k_stitched	1859	.	1266.7	Me	Typical
chr21	47111645	47129138	9_Peak_34639_4k_stitched	1860	.	1407.47	Me	Typical
chr6	90775273	90790820	12_Peak_234796_4k_stitched	1861	.	1251.06	Me	Typical
chr2	70881409	70892850	7_Peak_56135_4k_stitched	1862	.	1985.94	Me	Typical
chr1	231227270	231244156	8_Peak_16908_4k_stitched	1863	.	1328.57	Me	Typical
chr17	6234779	6251124	7_Peak_52425_4k_stitched	1864	.	1400.5	Me	Typical
chr9	140873460	140886895	10_Peak_40410_4k_stitched	1865	.	1846.52	Me	Typical
chr15	46063539	46078474	10_Peak_68086_4k_stitched	1866	.	1437.95	Me	Typical
chr9	71466149	71477335	6_Peak_34085_4k_stitched	1867	.	1874.81	Me	Typical
chr3	45324510	45342604	9_Peak_40498_4k_stitched	1868	.	1012.04	Me	Typical
chr10	50276176	50291784	5_Peak_16605_4k_stitched	1869	.	1529.54	Me	Typical
chr11	82409713	82426231	8_Peak_69836_4k_stitched	1870	.	1320.65	Me	Typical
chrX	17210234	17225360	9_Peak_67629_4k_stitched	1871	.	1380.84	Me	Typical
chr6	13200136	13213179	11_Peak_50502_4k_stitched	1872	.	1634.65	Me	Typical
chr8	135946520	135966703	9_Peak_151806_4k_stitched	1873	.	1339.76	Me	Typical
chr2	11023933	11038393	9_Peak_20083_4k_stitched	1874	.	1559.53	Me	Typical
chr6	166823031	166838509	6_Peak_84966_4k_stitched	1875	.	1049.15	Me	Typical
chr6	168806139	168821194	6_Peak_138561_4k_stitched	1876	.	1205.59	Me	Typical
chr17	3159923	3173932	6_Peak_93049_4k_stitched	1877	.	1435.64	Me	Typical
chr7	106927	121477	7_Peak_23356_4k_stitched	1878	.	1681.44	Me	Typical
chr10	78955032	78968222	9_Peak_192835_4k_stitched	1879	.	1702.51	Me	Typical
chr2	45103499	45114704	7_Peak_56506_4k_stitched	1880	.	1928.85	Me	Typical
chr18	73486691	73501133	8_Peak_69279_4k_stitched	1881	.	1297.34	Me	Typical
chr17	3056512	3068786	7_Peak_584_4k_stitched	1882	.	1654.93	Me	Typical
chr1	2719596	2733647	9_Peak_103274_4k_stitched	1883	.	1398.09	Me	Typical
chr3	10705366	10718396	8_Peak_21168_4k_stitched	1884	.	1784.05	Me	Typical
chr10	79017822	79037370	8_Peak_187086_4k_stitched	1885	.	1110.65	Me	Typical
chr3	53789134	53804216	7_Peak_64568_4k_stitched	1886	.	1458.17	Me	Typical
chr6	169327020	169344425	5_Peak_41199_4k_stitched	1887	.	1270.95	Me	Typical
chr3	14754501	14771098	9_Peak_27218_4k_stitched	1888	.	1283.54	Me	Typical
chr10	133595240	133606640	8_Peak_19315_4k_stitched	1889	.	2047.95	Me	Typical
chr11	117366321	117379246	8_Peak_21687_4k_stitched	1890	.	1255.14	Me	Typical
chr1	214417958	214431480	9_Peak_71942_4k_stitched	1891	.	1562.27	Me	Typical
chr6	166878806	166890935	7_Peak_65036_4k_stitched	1892	.	1679.22	Me	Typical
chr3	150828019	150840668	8_Peak_66404_4k_stitched	1893	.	1579.64	Me	Typical
chr6	3481602	3496761	9_Peak_26873_4k_stitched	1894	.	1798.72	Me	Typical
chr3	155821152	155834115	7_Peak_90052_4k_stitched	1895	.	1357.57	Me	Typical
chr7	28797873	28816680	8_Peak_74999_4k_stitched	1896	.	1164.8	Me	Typical
chr1	210566414	210579859	6_Peak_123965_4k_stitched	1897	.	1645.87	Me	Typical
chr13	29544860	29560874	12_Peak_35990_4k_stitched	1898	.	1488.28	Me	Typical
chr14	77157257	77172086	7_Peak_104237_4k_stitched	1899	.	1182.84	Me	Typical
chr7	157617100	157628363	5_Peak_31928_4k_stitched	1900	.	1803.95	Me	Typical
chr11	4224846	4237668	7_Peak_66483_4k_stitched	1901	.	1723.08	Me	Typical
chr8	22731248	22743114	9_Peak_85894_4k_stitched	1902	.	1834.65	Me	Typical
chr8	20163762	20178678	7_Peak_45303_4k_stitched	1903	.	1631.74	Me	Typical
chr18	45922744	45942237	10_Peak_13193_4k_stitched	1904	.	1572.11	Me	Typical
chr1	18287034	18302622	8_Peak_61080_4k_stitched	1905	.	1296.51	Me	Typical
chr8	20238971	20252841	9_Peak_4655_4k_stitched	1906	.	1565.35	Me	Typical
chr20	59205651	59219165	8_Peak_159411_4k_stitched	1907	.	1754.54	Me	Typical
chr5	145770087	145783114	7_Peak_110770_4k_stitched	1908	.	1644.64	Me	Typical
chr6	159628272	159645284	7_Peak_108654_4k_stitched	1909	.	1069	Me	Typical
chr14	94832383	94850572	10_Peak_104336_4k_stitched	1910	.	1180.77	Me	Typical
chr15	33841091	33859161	10_Peak_86823_4k_stitched	1911	.	1293.91	Me	Typical
chr20	31711508	31722984	7_Peak_45049_4k_stitched	1912	.	1791.72	Me	Typical
chr22	49929914	49945684	6_Peak_38693_4k_stitched	1913	.	1086.97	Me	Typical
chr10	130276988	130286491	6_Peak_1355_4k_stitched	1914	.	2014.7	Me	Typical
chr12	108673122	108690060	9_Peak_174919_4k_stitched	1915	.	1241.76	Me	Typical
chr5	33576122	33586098	6_Peak_7094_4k_stitched	1916	.	1817.96	Me	Typical
chr20	59129173	59141877	7_Peak_117320_4k_stitched	1917	.	1682.9	Me	Typical
chr16	55017385	55031240	10_Peak_9955_4k_stitched	1918	.	1776.62	Me	Typical
chr2	88735950	88748597	9_Peak_32383_4k_stitched	1919	.	1719.15	Me	Typical
chr2	66093617	66107619	7_Peak_1733_4k_stitched	1920	.	1510.44	Me	Typical
chr14	101296283	101309609	7_Peak_62078_4k_stitched	1921	.	1693.64	Me	Typical
chr10	64824038	64838021	9_Peak_90257_4k_stitched	1922	.	1619.78	Me	Typical
chr20	31848161	31864244	11_Peak_40194_4k_stitched	1923	.	1562.67	Me	Typical
chr14	33811030	33824371	5_Peak_99094_4k_stitched	1924	.	1535.7	Me	Typical
chr16	79123619	79138336	13_Peak_133901_4k_stitched	1925	.	1755.51	Me	Typical
chr1	114870950	114883869	8_Peak_31114_4k_stitched	1926	.	1568.98	Me	Typical
chr2	2015587	2029535	8_Peak_83453_4k_stitched	1927	.	1624.1	Me	Typical
chr8	120512441	120525521	7_Peak_159870_4k_stitched	1928	.	1197.67	Me	Typical
chr14	101467641	101477390	5_Peak_57650_4k_stitched	1929	.	2081.34	Me	Typical
chr16	73597986	73609998	6_Peak_48704_4k_stitched	1930	.	1825.16	Me	Typical
chr16	74300529	74312408	10_Peak_52930_4k_stitched	1931	.	1795.09	Me	Typical
chr7	158085064	158098266	9_Peak_89459_4k_stitched	1932	.	1783.9	Me	Typical
chr7	155628615	155644016	8_Peak_69661_4k_stitched	1933	.	1286.31	Me	Typical
chr16	13928254	13942902	9_Peak_90564_4k_stitched	1934	.	1603.43	Me	Typical
chr1	245328680	245338885	7_Peak_6355_4k_stitched	1935	.	1925.5	Me	Typical
chr13	31567296	31583803	7_Peak_103718_4k_stitched	1936	.	1393.14	Me	Typical
chr5	54349005	54367687	8_Peak_58104_4k_stitched	1937	.	1114.55	Me	Typical
chr17	44963258	44976013	6_Peak_74268_4k_stitched	1938	.	1822.92	Me	Typical
chr16	13975643	13991585	7_Peak_31675_4k_stitched	1939	.	1321.69	Me	Typical
chr1	91295557	91307684	4_Peak_4700_4k_stitched	1940	.	1816.76	Me	Typical
chr7	50225785	50239316	11_Peak_55355_4k_stitched	1941	.	1739.44	Me	Typical
chr2	66544725	66558627	8_Peak_83990_4k_stitched	1942	.	1383.13	Me	Typical
chr15	100733848	100747378	8_Peak_7261_4k_stitched	1943	.	1608.65	Me	Typical
chr15	77868218	77881674	7_Peak_88727_4k_stitched	1944	.	1532.25	Me	Typical
chr10	129978985	129996010	7_Peak_177294_4k_stitched	1945	.	1310.08	Me	Typical
chr13	22302419	22317284	8_Peak_47969_4k_stitched	1946	.	1258.1	Me	Typical
chr11	133846537	133861008	5_Peak_102315_4k_stitched	1947	.	798.527	Me	Typical
chr5	90054109	90072717	8_Peak_59954_4k_stitched	1948	.	1190.46	Me	Typical
chr5	134874538	134886798	7_Peak_98250_4k_stitched	1949	.	1854.21	Me	Typical
chr7	98193350	98211483	10_Peak_13713_4k_stitched	1950	.	1303.11	Me	Typical
chr9	122945918	122960631	9_Peak_40484_4k_stitched	1951	.	1317.06	Me	Typical
chr8	126932941	126951052	11_Peak_70820_4k_stitched	1952	.	1225.98	Me	Typical
chr7	22348782	22363386	9_Peak_56236_4k_stitched	1953	.	1505.69	Me	Typical
chr8	130572410	130588057	8_Peak_89737_4k_stitched	1954	.	1290.42	Me	Typical
chr3	14673152	14685869	6_Peak_84227_4k_stitched	1955	.	1689.93	Me	Typical
chr1	203348538	203361190	6_Peak_18967_4k_stitched	1956	.	1488.99	Me	Typical
chr8	21426464	21440156	9_Peak_112581_4k_stitched	1957	.	1685.89	Me	Typical
chr18	44799376	44815858	12_Peak_76720_4k_stitched	1958	.	1304.39	Me	Typical
chr16	24010232	24027793	9_Peak_42321_4k_stitched	1959	.	1286.84	Me	Typical
chr5	171989464	172001203	6_Peak_53192_4k_stitched	1960	.	1785.31	Me	Typical
chr8	70580538	70595777	6_Peak_14097_4k_stitched	1961	.	1244.79	Me	Typical
chr17	15217165	15234799	9_Peak_18938_4k_stitched	1962	.	1429.42	Me	Typical
chr7	35600514	35615439	10_Peak_230759_4k_stitched	1963	.	1435.23	Me	Typical
chr1	244115369	244127234	6_Peak_26105_4k_stitched	1964	.	1499.95	Me	Typical
chr10	50296389	50310225	8_Peak_21611_4k_stitched	1965	.	1720.2	Me	Typical
chr17	71424469	71435210	6_Peak_15790_4k_stitched	1966	.	1715.41	Me	Typical
chr1	4661940	4676509	9_Peak_81197_4k_stitched	1967	.	1332.5	Me	Typical
chr8	11448406	11461743	6_Peak_18136_4k_stitched	1968	.	1547.29	Me	Typical
chr6	19454134	19471100	9_Peak_43380_4k_stitched	1969	.	1213.84	Me	Typical
chr18	77289907	77305147	8_Peak_134905_4k_stitched	1970	.	1510.8	Me	Typical
chr14	22630535	22647190	7_Peak_11834_4k_stitched	1971	.	1473.06	Me	Typical
chr5	75422292	75437318	7_Peak_44249_4k_stitched	1972	.	1198.21	Me	Typical
chr15	74551830	74564431	4_Peak_4383_4k_stitched	1973	.	1489.72	Me	Typical
chr5	38079172	38087611	7_Peak_66424_4k_stitched	1974	.	1875.11	Me	Typical
chr10	124414424	124426811	9_Peak_34870_4k_stitched	1975	.	1464.96	Me	Typical
chr3	51244466	51266063	9_Peak_43320_4k_stitched	1976	.	924.06	Me	Typical
chr5	131351631	131367545	9_Peak_210330_4k_stitched	1977	.	1359.03	Me	Typical
chr2	238277176	238290602	8_Peak_10215_4k_stitched	1978	.	1428.26	Me	Typical
chr5	135020034	135034215	7_Peak_50352_4k_stitched	1979	.	1539.52	Me	Typical
chr9	134639003	134648844	6_Peak_35415_4k_stitched	1980	.	1805.11	Me	Typical
chr5	177872497	177891236	9_Peak_70170_4k_stitched	1981	.	1034.71	Me	Typical
chr1	112800561	112815589	5_Peak_24396_4k_stitched	1982	.	883.193	Me	Typical
chr19	34466003	34482372	9_Peak_162172_4k_stitched	1983	.	1231.05	Me	Typical
chr17	53733697	53747493	7_Peak_73515_4k_stitched	1984	.	1394.13	Me	Typical
chr7	157762522	157773009	8_Peak_13671_4k_stitched	1985	.	1733	Me	Typical
chr12	47875904	47889532	4_Peak_59198_4k_stitched	1986	.	1168.54	Me	Typical
chr21	39910487	39922945	8_Peak_68228_4k_stitched	1987	.	1517.47	Me	Typical
chr10	129953780	129967843	8_Peak_66850_4k_stitched	1988	.	1403.61	Me	Typical
chr11	30427698	30440274	10_Peak_36129_4k_stitched	1989	.	1587.17	Me	Typical
chr19	35897557	35909387	7_Peak_38224_4k_stitched	1990	.	1629.04	Me	Typical
chr16	17386374	17402324	10_Peak_161525_4k_stitched	1991	.	1300.76	Me	Typical
chr6	168592558	168606218	5_Peak_39204_4k_stitched	1992	.	866.116	Me	Typical
chr12	111707036	111724205	10_Peak_2422_4k_stitched	1993	.	1307.69	Me	Typical
chr11	59704964	59718327	8_Peak_33302_4k_stitched	1994	.	1290.36	Me	Typical
chr1	31310472	31323478	7_Peak_116444_4k_stitched	1995	.	1407.19	Me	Typical
chr21	33216334	33234531	8_Peak_67302_4k_stitched	1996	.	1075.54	Me	Typical
chr10	80456575	80470732	7_Peak_24926_4k_stitched	1997	.	1362.54	Me	Typical
chr15	51525893	51535525	8_Peak_45815_4k_stitched	1998	.	1985.72	Me	Typical
chr1	15011808	15026720	9_Peak_79717_4k_stitched	1999	.	1336.67	Me	Typical
[truncated: 36,520 more rows]

## Sheet: HepG2_MRR_typicalH3K27me3
chrom	start	end	name	rank	strand	totalSignal	peakType	isSuper
chr17	77086771	77455674	223_Peak_10551_4k_stitched	1	.	110364	Me	Super
chr20	60187429	60283001	51_Peak_13838_4k_stitched	2	.	31059.9	Me	Super
chr20	57140665	57216087	41_Peak_3557_4k_stitched	3	.	33552.4	Me	Super
chr17	75515882	75616763	54_Peak_86770_4k_stitched	4	.	30460.3	Me	Super
chr17	75716047	75809596	52_Peak_58471_4k_stitched	5	.	26120.1	Me	Super
chr6	170341949	170434229	53_Peak_109765_4k_stitched	6	.	21681.4	Me	Super
chr6	168963118	169056930	49_Peak_52114_4k_stitched	7	.	19630	Me	Super
chr20	60400328	60461928	44_Peak_39515_4k_stitched	8	.	21513.3	Me	Super
chr17	71329961	71396078	48_Peak_96615_4k_stitched	9	.	20193.5	Me	Super
chr2	121598726	121679428	47_Peak_52376_4k_stitched	10	.	16739	Me	Super
chr9	137641724	137737350	59_Peak_187960_4k_stitched	11	.	17455.9	Me	Super
chr2	121314219	121373895	27_Peak_9010_4k_stitched	12	.	20219.1	Me	Super
chr2	240404732	240492040	48_Peak_193502_4k_stitched	13	.	15162.7	Me	Super
chr2	241256171	241324353	43_Peak_51381_4k_stitched	14	.	19079.3	Me	Super
chr2	121950268	122024314	42_Peak_208915_4k_stitched	15	.	17382.4	Me	Super
chr6	36695603	36768111	45_Peak_87369_4k_stitched	16	.	16350.2	Me	Super
chr17	76286125	76350270	43_Peak_193317_4k_stitched	17	.	18251.5	Me	Super
chr15	70394137	70467148	53_Peak_22044_4k_stitched	18	.	17925.7	Me	Super
chr2	241104836	241177549	39_Peak_30745_4k_stitched	19	.	16168	Me	Super
chr12	2685062	2763162	51_Peak_126193_4k_stitched	20	.	15774	Me	Super
chr8	47088250	47168876	61_Peak_34437_4k_stitched	21	.	15446.7	Me	Super
chr17	9024163	9111164	57_Peak_10439_4k_stitched	22	.	13965.7	Me	Super
chr2	1825759	1889746	50_Peak_82476_4k_stitched	23	.	14714.9	Me	Super
chr20	62022705	62062731	26_Peak_9052_4k_stitched	24	.	16424.9	Me	Super
chr22	43642182	43717704	49_Peak_8270_4k_stitched	25	.	12055.3	Me	Super
chr6	168887184	168957113	46_Peak_20273_4k_stitched	26	.	12526.3	Me	Super
chr6	166934981	166987809	39_Peak_154622_4k_stitched	27	.	14996.6	Me	Super
chr5	1352568	1417653	48_Peak_26824_4k_stitched	28	.	14557.7	Me	Super
chr9	138130989	138202681	54_Peak_37178_4k_stitched	29	.	13303.1	Me	Super
chr9	135054427	135121578	44_Peak_5379_4k_stitched	30	.	13208.7	Me	Super
chr4	1022062	1079476	35_Peak_21807_4k_stitched	31	.	13769.5	Me	Super
chr17	71499745	71553159	34_Peak_277190_4k_stitched	32	.	12580.6	Me	Super
chr2	10598312	10647808	34_Peak_63442_4k_stitched	33	.	12996.3	Me	Super
chr5	176119395	176178691	41_Peak_50804_4k_stitched	34	.	13258	Me	Super
chr20	56009005	56060342	31_Peak_42367_4k_stitched	35	.	12039.9	Me	Super
chr17	77638472	77680734	24_Peak_19385_4k_stitched	36	.	13887.7	Me	Super
chr11	60767775	60838953	45_Peak_6197_4k_stitched	37	.	11745	Me	Super
chr2	239918278	239963344	24_Peak_5113_4k_stitched	38	.	12685.9	Me	Super
chr20	57954573	57999755	24_Peak_71251_4k_stitched	39	.	11625.6	Me	Super
chr2	240660083	240703635	28_Peak_3836_4k_stitched	40	.	12253	Me	Super
chr6	37509532	37566004	36_Peak_109791_4k_stitched	41	.	10911.4	Me	Super
chr22	49395734	49459394	39_Peak_105894_4k_stitched	42	.	10696.7	Me	Super
chr2	2685240	2738479	33_Peak_83758_4k_stitched	43	.	11118.3	Me	Super
chr18	77172581	77232008	38_Peak_47671_4k_stitched	44	.	11688.8	Me	Super
chr22	45311205	45368305	36_Peak_6323_4k_stitched	45	.	11247.2	Me	Super
chr4	7242946	7314474	39_Peak_163312_4k_stitched	46	.	9494.32	Me	Super
chr11	64424659	64487807	41_Peak_165842_4k_stitched	47	.	10851.7	Me	Super
chr22	48785100	48856040	50_Peak_17322_4k_stitched	48	.	10281.7	Me	Super
chr2	121812656	121859535	32_Peak_83976_4k_stitched	49	.	11201.4	Me	Super
chr17	71557780	71607867	32_Peak_99024_4k_stitched	50	.	10764.1	Me	Super
chr2	9879103	9925474	28_Peak_101696_4k_stitched	51	.	11050.1	Me	Super
chr16	86723615	86775760	42_Peak_115857_4k_stitched	52	.	10797.9	Me	Super
chr11	2526326	2579657	36_Peak_95930_4k_stitched	53	.	11911	Me	Super
chr17	81054483	81097361	29_Peak_30013_4k_stitched	54	.	11630.8	Me	Super
chr4	3700204	3761861	49_Peak_127418_4k_stitched	55	.	9961.4	Me	Super
chr20	44922637	44955411	21_Peak_5980_4k_stitched	56	.	12229	Me	Super
chr9	139476934	139523812	32_Peak_56281_4k_stitched	57	.	12017.3	Me	Super
chr10	98847361	98892144	33_Peak_56325_4k_stitched	58	.	11051.6	Me	Super
chr20	62827574	62862899	23_Peak_27391_4k_stitched	59	.	10237.1	Me	Super
chr2	11097373	11136178	25_Peak_35700_4k_stitched	60	.	11344.3	Me	Super
chr16	54644994	54690286	33_Peak_5003_4k_stitched	61	.	10069.2	Me	Super
chr20	2706832	2743917	26_Peak_18315_4k_stitched	62	.	10588.3	Me	Super
chr20	36035509	36057608	11_Peak_3391_4k_stitched	63	.	11525.9	Me	Super
chr20	60373289	60395954	10_Peak_189964_4k_stitched	64	.	12156.6	Me	Super
chr16	49874533	49931007	33_Peak_15510_4k_stitched	65	.	8808.72	Me	Super
chr10	126737222	126799192	43_Peak_10187_4k_stitched	66	.	8441.74	Me	Super
chr2	238252411	238290684	28_Peak_6596_4k_stitched	67	.	9904.23	Me	Super
chr5	1743749	1791298	27_Peak_26832_4k_stitched	68	.	9374.5	Me	Super
chr9	137142086	137200409	39_Peak_95189_4k_stitched	69	.	7883.83	Me	Super
chr2	121171682	121210523	26_Peak_63447_4k_stitched	70	.	9490.75	Me	Super
chr17	34988833	35045550	37_Peak_72737_4k_stitched	71	.	8231.03	Me	Super
chr2	97572006	97607711	22_Peak_26456_4k_stitched	72	.	10386.3	Me	Super
chr8	142585406	142639501	38_Peak_135839_4k_stitched	73	.	8907.94	Me	Super
chr20	60073361	60101503	12_Peak_10179_4k_stitched	74	.	11002.5	Me	Super
chr2	239686239	239730639	29_Peak_112459_4k_stitched	75	.	8945.17	Me	Super
chr20	59917377	59948854	18_Peak_9174_4k_stitched	76	.	8964.61	Me	Super
chr16	86455651	86493402	23_Peak_253819_4k_stitched	77	.	9897.27	Me	Super
chr6	169258544	169304118	38_Peak_4720_4k_stitched	78	.	8729.48	Me	Super
chr9	137413799	137460574	33_Peak_27839_4k_stitched	79	.	9378.37	Me	Super
chr20	44750402	44793453	28_Peak_39711_4k_stitched	80	.	8146.4	Me	Super
chr20	57794144	57831739	24_Peak_54_4k_stitched	81	.	9159.19	Me	Super
chr1	53963476	54019183	32_Peak_23948_4k_stitched	82	.	7387.28	Me	Super
chr16	22137174	22176317	26_Peak_6722_4k_stitched	83	.	8525.79	Me	Super
chr13	112041760	112083370	31_Peak_36251_4k_stitched	84	.	9184.75	Me	Super
chr2	1777720	1819415	28_Peak_27929_4k_stitched	85	.	9123.52	Me	Super
chr9	138036953	138097241	33_Peak_24738_4k_stitched	86	.	7005.47	Me	Super
chr16	11477265	11499196	12_Peak_61130_4k_stitched	87	.	10589.6	Me	Super
chr14	104811781	104863407	35_Peak_103031_4k_stitched	88	.	8212.67	Me	Super
chr2	121445693	121480151	25_Peak_51326_4k_stitched	89	.	8883.73	Me	Super
chr22	46273242	46322193	31_Peak_17315_4k_stitched	90	.	8257.77	Me	Super
chr2	121515334	121551364	27_Peak_224934_4k_stitched	91	.	8697.05	Me	Super
chr2	242875133	242919389	25_Peak_54706_4k_stitched	92	.	7629.33	Me	Super
chr16	86307864	86340105	22_Peak_20290_4k_stitched	93	.	9262.72	Me	Super
chr12	131152267	131204565	38_Peak_56601_4k_stitched	94	.	7383.25	Me	Super
chr10	134764687	134813976	28_Peak_37735_4k_stitched	95	.	7959.31	Me	Super
chr17	76251112	76281060	20_Peak_20830_4k_stitched	96	.	9288.08	Me	Super
chr20	45405483	45441020	24_Peak_52203_4k_stitched	97	.	8351.69	Me	Super
chr6	30407956	30436885	18_Peak_117880_4k_stitched	98	.	9296.11	Me	Super
chr8	142275198	142316061	29_Peak_97384_4k_stitched	99	.	8645.75	Me	Super
chr6	32017449	32053096	23_Peak_216377_4k_stitched	100	.	8392.05	Me	Super
chr13	112750269	112799227	30_Peak_194983_4k_stitched	101	.	7421.37	Me	Super
chr17	72019607	72057637	25_Peak_78675_4k_stitched	102	.	7586.34	Me	Super
chr12	54128500	54161312	21_Peak_236405_4k_stitched	103	.	9043.14	Me	Super
chr6	697449	735003	23_Peak_62700_4k_stitched	104	.	7801.41	Me	Super
chr1	47924802	47962041	27_Peak_18495_4k_stitched	105	.	8831.65	Me	Super
chr8	11398685	11444501	27_Peak_140497_4k_stitched	106	.	8029.58	Me	Super
chr10	134834385	134876488	33_Peak_103445_4k_stitched	107	.	8825.27	Me	Super
chr2	579339	610531	23_Peak_59106_4k_stitched	108	.	8428.97	Me	Super
chr6	28731748	28757541	19_Peak_28154_4k_stitched	109	.	9238.17	Me	Super
chr20	42635546	42669483	24_Peak_226489_4k_stitched	110	.	7416.29	Me	Super
chr22	48728046	48778716	31_Peak_31799_4k_stitched	111	.	6832.79	Me	Super
chr20	31900486	31925426	13_Peak_122648_4k_stitched	112	.	8510.39	Me	Super
chr20	60293318	60323242	14_Peak_154057_4k_stitched	113	.	8739.79	Me	Super
chr7	155981534	156030896	31_Peak_72332_4k_stitched	114	.	6528.54	Me	Super
chr17	75628437	75659822	20_Peak_155164_4k_stitched	115	.	8741.46	Me	Super
chr20	56773912	56802737	20_Peak_100875_4k_stitched	116	.	8370.19	Me	Super
chr11	2763502	2803663	29_Peak_124051_4k_stitched	117	.	7940.47	Me	Super
chr22	40069355	40113290	28_Peak_27707_4k_stitched	118	.	7610.86	Me	Super
chr2	128316499	128344556	17_Peak_30649_4k_stitched	119	.	7601.7	Me	Super
chr1	2828484	2870799	28_Peak_33264_4k_stitched	120	.	7208.99	Me	Super
chr9	135356322	135398362	27_Peak_38799_4k_stitched	121	.	7743.71	Me	Super
chr20	56564828	56597968	20_Peak_142759_4k_stitched	122	.	7455.3	Me	Super
chr8	22568615	22612455	32_Peak_135991_4k_stitched	123	.	7699.21	Me	Super
chr8	47014129	47059271	29_Peak_106059_4k_stitched	124	.	6551.88	Me	Super
chr2	240582331	240619685	24_Peak_31223_4k_stitched	125	.	7077.27	Me	Super
chr20	17695703	17726234	22_Peak_62750_4k_stitched	126	.	7170.49	Me	Super
chr22	49471016	49515882	30_Peak_67001_4k_stitched	127	.	7157.39	Me	Super
chr16	86393005	86425980	20_Peak_98519_4k_stitched	128	.	6635.74	Me	Super
chr1	15173282	15224573	32_Peak_23610_4k_stitched	129	.	5892.29	Me	Super
chr17	55837993	55868055	17_Peak_119360_4k_stitched	130	.	7350.41	Me	Super
chr7	44298839	44334704	31_Peak_25777_4k_stitched	131	.	8201.3	Me	Super
chr17	1023702	1059007	21_Peak_1191_4k_stitched	132	.	8222.24	Me	Super
chr20	17469824	17496735	17_Peak_125430_4k_stitched	133	.	7430.46	Me	Super
chr17	75670826	75697879	12_Peak_4910_4k_stitched	134	.	8249.85	Me	Super
chr2	544393	569292	10_Peak_4729_4k_stitched	135	.	8589.46	Me	Super
chr17	72093193	72131422	25_Peak_40768_4k_stitched	136	.	6711.43	Me	Super
chr4	3626529	3666710	34_Peak_4403_4k_stitched	137	.	7281	Me	Super
chr2	219875471	219900796	14_Peak_155423_4k_stitched	138	.	8702.64	Me	Super
chr2	101224564	101258764	24_Peak_43884_4k_stitched	139	.	7130.15	Me	Super
chr17	81118350	81150134	18_Peak_23091_4k_stitched	140	.	7645.71	Me	Super
chr11	69968723	70015492	26_Peak_142162_4k_stitched	141	.	6629.07	Me	Super
chr13	113252157	113294550	24_Peak_74267_4k_stitched	142	.	6307.27	Me	Super
chr17	71461084	71495174	19_Peak_36119_4k_stitched	143	.	6962.49	Me	Super
chr2	72297683	72326432	17_Peak_27351_4k_stitched	144	.	8131.06	Me	Super
chr16	8557072	8583618	16_Peak_63282_4k_stitched	145	.	6786.72	Me	Super
chr6	164116573	164158402	24_Peak_56403_4k_stitched	146	.	5535.97	Me	Super
chr12	2630444	2678418	26_Peak_74747_4k_stitched	147	.	5733.33	Me	Super
chr3	126796602	126843310	24_Peak_166113_4k_stitched	148	.	5974.7	Me	Super
chr9	137899885	137946665	35_Peak_95220_4k_stitched	149	.	6534.04	Me	Super
chr20	58010667	58036906	20_Peak_7849_4k_stitched	150	.	7142.67	Me	Super
chr20	42692771	42717639	15_Peak_123176_4k_stitched	151	.	7596.93	Me	Super
chr16	71412074	71453311	29_Peak_117110_4k_stitched	152	.	6018.65	Me	Super
chr7	137342226	137385132	26_Peak_287271_4k_stitched	153	.	6095.6	Me	Super
chr14	92802137	92843990	33_Peak_195138_4k_stitched	154	.	6647.32	Me	Super
chr7	155165529	155203766	25_Peak_168776_4k_stitched	155	.	6538.87	Me	Super
chr9	131999677	132046299	27_Peak_38793_4k_stitched	156	.	5990.2	Me	Super
chr16	85478033	85508096	18_Peak_55195_4k_stitched	157	.	7335.26	Me	Super
chr6	169555001	169577615	12_Peak_11289_4k_stitched	158	.	8218.44	Me	Super
chr9	134683661	134725205	28_Peak_24716_4k_stitched	159	.	6062.26	Me	Super
chr22	49825837	49869178	30_Peak_10119_4k_stitched	160	.	5973.28	Me	Super
chr20	56392695	56418402	15_Peak_35494_4k_stitched	161	.	7037.24	Me	Super
chr2	9929750	9962583	18_Peak_84071_4k_stitched	162	.	5905.04	Me	Super
chr5	72561489	72601117	27_Peak_37069_4k_stitched	163	.	6409.44	Me	Super
chr22	50092966	50133333	24_Peak_75237_4k_stitched	164	.	6374.76	Me	Super
chr2	10364788	10386753	18_Peak_21164_4k_stitched	165	.	7857.1	Me	Super
chr17	43819109	43849779	14_Peak_3090_4k_stitched	166	.	6850.3	Me	Super
chr1	19024165	19061051	23_Peak_84741_4k_stitched	167	.	6203.43	Me	Super
chr20	47374474	47407029	23_Peak_137667_4k_stitched	168	.	5703.03	Me	Super
chr20	60468949	60492756	15_Peak_29741_4k_stitched	169	.	6858.13	Me	Super
chr2	241329719	241351985	15_Peak_37361_4k_stitched	170	.	8011.94	Me	Super
chr9	133845462	133879718	25_Peak_34514_4k_stitched	171	.	6888.35	Me	Super
chr2	760082	798105	22_Peak_77557_4k_stitched	172	.	6049.55	Me	Super
chr19	42652484	42693691	25_Peak_33757_4k_stitched	173	.	5549.44	Me	Super
chr1	11490059	11526637	25_Peak_9909_4k_stitched	174	.	6114.15	Me	Super
chr7	158875786	158915146	25_Peak_51869_4k_stitched	175	.	6495.25	Me	Super
chr16	23218560	23261065	22_Peak_191370_4k_stitched	176	.	3673.63	Me	Super
chr2	98986188	99015987	19_Peak_98835_4k_stitched	177	.	6626.45	Me	Super
chr6	46976700	47005748	20_Peak_110179_4k_stitched	178	.	6524.68	Me	Super
chr2	241224193	241251759	14_Peak_30654_4k_stitched	179	.	7004.8	Me	Super
chr16	86838076	86873950	21_Peak_123386_4k_stitched	180	.	6143.58	Me	Super
chr11	133838507	133883014	29_Peak_103597_4k_stitched	181	.	5514.97	Me	Super
chr17	61488358	61507409	7_Peak_3822_4k_stitched	182	.	7862.76	Me	Super
chr2	121710767	121743783	29_Peak_21505_4k_stitched	183	.	6266.24	Me	Super
chr7	155689806	155724830	30_Peak_68762_4k_stitched	184	.	6194.42	Me	Super
chr13	112546466	112583571	20_Peak_6809_4k_stitched	185	.	5592.51	Me	Super
chr17	60770725	60796290	17_Peak_37258_4k_stitched	186	.	7135.94	Me	Super
chr6	170742100	170774538	21_Peak_26399_4k_stitched	187	.	6764.23	Me	Super
chr14	37123154	37131263	1_Peak_32_4k_stitched	188	.	8315.3	Me	Super
chr13	111069718	111108141	24_Peak_59422_4k_stitched	189	.	5621.85	Me	Super
chr6	33813201	33850434	23_Peak_43239_4k_stitched	190	.	4683.99	Me	Super
chr17	74872708	74904114	19_Peak_109179_4k_stitched	191	.	6255.71	Me	Super
chr6	43935111	43956437	15_Peak_44205_4k_stitched	192	.	7529.91	Me	Super
chr2	439007	470073	20_Peak_155526_4k_stitched	193	.	5885.08	Me	Super
chr15	69937671	69973893	27_Peak_267101_4k_stitched	194	.	6515.27	Me	Super
chr22	45431640	45474674	26_Peak_22759_4k_stitched	195	.	5272.16	Me	Super
chr20	59862843	59893446	17_Peak_113724_4k_stitched	196	.	4908.95	Me	Super
chr7	127791172	127832730	25_Peak_62339_4k_stitched	197	.	5062.32	Me	Super
chr1	22645387	22679616	17_Peak_171497_4k_stitched	198	.	6312.1	Me	Super
chr11	2810001	2839227	21_Peak_5948_4k_stitched	199	.	6556.67	Me	Super
chr2	1627515	1657604	17_Peak_86887_4k_stitched	200	.	6014.55	Me	Super
chr2	241576443	241596599	10_Peak_78942_4k_stitched	201	.	7435.54	Me	Super
chr8	142669729	142712205	26_Peak_74096_4k_stitched	202	.	5200.56	Me	Super
chr6	169082928	169108519	15_Peak_2434_4k_stitched	203	.	7163.63	Me	Super
chr8	41544982	41581959	23_Peak_141612_4k_stitched	204	.	5602.81	Me	Super
chr9	137991577	138031102	23_Peak_123900_4k_stitched	205	.	5071.98	Me	Super
chr20	1256414	1290279	22_Peak_122355_4k_stitched	206	.	4740.61	Me	Super
chr16	86648338	86680682	22_Peak_14916_4k_stitched	207	.	5449.39	Me	Super
chr18	72816209	72854255	21_Peak_12217_4k_stitched	208	.	5948.68	Me	Super
chr2	10393518	10417875	15_Peak_223404_4k_stitched	209	.	6351	Me	Super
chr16	56348829	56379539	19_Peak_161633_4k_stitched	210	.	5950.85	Me	Super
chr8	47316914	47353360	28_Peak_268788_4k_stitched	211	.	5423.42	Me	Super
chr14	99699020	99734398	18_Peak_111637_4k_stitched	212	.	6291.53	Me	Super
chr17	74937738	74967703	24_Peak_55462_4k_stitched	213	.	6108.54	Me	Super
chr2	1475436	1508947	21_Peak_305825_4k_stitched	214	.	5674.49	Me	Super
chr15	68612403	68647642	21_Peak_50467_4k_stitched	215	.	5033.21	Me	Super
chr2	15884996	15913015	19_Peak_121320_4k_stitched	216	.	5744.77	Me	Super
chr8	993973	1030875	21_Peak_95038_4k_stitched	217	.	5736.63	Me	Super
chr18	35092989	35129611	30_Peak_79665_4k_stitched	218	.	5676.92	Me	Super
chr20	22422354	22446155	14_Peak_138949_4k_stitched	219	.	6039.2	Me	Super
chr2	121486850	121508729	12_Peak_40818_4k_stitched	220	.	6651.69	Me	Super
chr2	23745702	23777035	17_Peak_44453_4k_stitched	221	.	5270.44	Me	Super
chr13	114054021	114087420	24_Peak_37939_4k_stitched	222	.	6222.49	Me	Super
chr17	71426281	71454843	22_Peak_1371_4k_stitched	223	.	6471.86	Me	Super
chr7	64327672	64354525	15_Peak_43282_4k_stitched	224	.	6823.08	Me	Super
chr17	35072185	35109507	23_Peak_191405_4k_stitched	225	.	4927.17	Me	Super
chr6	3517882	3543924	17_Peak_210310_4k_stitched	226	.	6486.42	Me	Super
chr20	695964	723010	15_Peak_52330_4k_stitched	227	.	5287.43	Me	Super
chr20	60656789	60680473	17_Peak_21091_4k_stitched	228	.	6197.73	Me	Super
chr7	155530	188210	22_Peak_48585_4k_stitched	229	.	6302.75	Me	Super
chr2	231753581	231779960	20_Peak_8372_4k_stitched	230	.	6674.82	Me	Super
chr22	49741801	49777968	23_Peak_29325_4k_stitched	231	.	5700.19	Me	Super
chr8	8939378	8969613	23_Peak_204763_4k_stitched	232	.	6731.88	Me	Super
chr1	2740458	2774770	21_Peak_27998_4k_stitched	233	.	5719.47	Me	Super
chr16	57933952	57970174	20_Peak_51934_4k_stitched	234	.	5194.45	Me	Super
chr14	105009134	105041358	21_Peak_101179_4k_stitched	235	.	5828.79	Me	Super
chr5	936064	969859	23_Peak_97214_4k_stitched	236	.	6054.36	Me	Super
chr2	159575413	159610674	20_Peak_81075_4k_stitched	237	.	4635.34	Me	Super
chr17	77863158	77895568	23_Peak_17785_4k_stitched	238	.	5869.23	Me	Super
chr15	70296518	70329700	26_Peak_66108_4k_stitched	239	.	5981.57	Me	Super
chr13	111009871	111051945	27_Peak_130932_4k_stitched	240	.	4642.72	Me	Super
chr10	134291953	134325539	23_Peak_23430_4k_stitched	241	.	6294.4	Me	Super
chr10	103041299	103072530	21_Peak_5297_4k_stitched	242	.	6202.19	Me	Super
chr17	77529053	77546441	10_Peak_942_4k_stitched	243	.	6883.66	Me	Super
chr20	58378892	58404511	15_Peak_54581_4k_stitched	244	.	5948.63	Me	Super
chr12	2590031	2624394	27_Peak_84810_4k_stitched	245	.	5872.95	Me	Super
chr20	42369036	42396923	17_Peak_39500_4k_stitched	246	.	5380.45	Me	Super
chr7	1421421	1452420	20_Peak_34235_4k_stitched	247	.	6019.04	Me	Super
chr11	64191513	64230514	26_Peak_58215_4k_stitched	248	.	5091.34	Me	Super
chr17	42050870	42073983	18_Peak_9719_4k_stitched	249	.	6560.69	Me	Super
chr8	854536	893192	24_Peak_48873_4k_stitched	250	.	5108.37	Me	Super
chr20	55258110	55294532	22_Peak_21288_4k_stitched	251	.	4297.69	Me	Super
chr10	130308051	130348705	24_Peak_60427_4k_stitched	252	.	4079.28	Me	Super
chr16	88325529	88345593	13_Peak_26368_4k_stitched	253	.	6687.24	Me	Super
chr2	27155947	27184408	19_Peak_255094_4k_stitched	254	.	5264.85	Me	Super
chr17	37240374	37273820	21_Peak_156131_4k_stitched	255	.	4874.49	Me	Super
chr17	74908274	74931324	15_Peak_51266_4k_stitched	256	.	6683.57	Me	Super
chr6	167125466	167148076	17_Peak_60966_4k_stitched	257	.	5928.72	Me	Super
chr2	101268375	101298649	21_Peak_51319_4k_stitched	258	.	4796.43	Me	Super
chr6	168429961	168457638	16_Peak_82407_4k_stitched	259	.	5813.66	Me	Super
chr2	97612076	97638555	19_Peak_40024_4k_stitched	260	.	5881.52	Me	Super
chr6	41374439	41398605	15_Peak_230820_4k_stitched	261	.	6038.59	Me	Super
chr1	46910738	46936562	16_Peak_40061_4k_stitched	262	.	5843.24	Me	Super
chr2	121784068	121807874	19_Peak_13412_4k_stitched	263	.	6060.29	Me	Super
chr17	55790509	55815287	15_Peak_29402_4k_stitched	264	.	5527.95	Me	Super
chr20	44822808	44842088	13_Peak_27066_4k_stitched	265	.	6281.23	Me	Super
chr6	427629	455451	21_Peak_119170_4k_stitched	266	.	5798.92	Me	Super
chr20	60327767	60345112	10_Peak_52938_4k_stitched	267	.	6133.11	Me	Super
chr1	22572689	22609933	28_Peak_69173_4k_stitched	268	.	4820.96	Me	Super
chr5	176193287	176226879	22_Peak_17445_4k_stitched	269	.	5196.99	Me	Super
chr6	159625209	159660707	19_Peak_101461_4k_stitched	270	.	4239.19	Me	Super
chr6	170230040	170252835	12_Peak_41759_4k_stitched	271	.	5962.44	Me	Super
chr17	27287379	27316029	17_Peak_43995_4k_stitched	272	.	5860.63	Me	Super
chr17	47968546	47995239	14_Peak_123396_4k_stitched	273	.	5925.47	Me	Super
chr16	74766728	74794201	16_Peak_59267_4k_stitched	274	.	5053.52	Me	Super
chr20	57115703	57135384	16_Peak_55875_4k_stitched	275	.	5653.32	Me	Super
chr16	83850327	83882982	17_Peak_59820_4k_stitched	276	.	4235.84	Me	Super
chr2	43122346	43147597	19_Peak_270879_4k_stitched	277	.	5196.37	Me	Super
chr5	1141029	1171991	19_Peak_32623_4k_stitched	278	.	5684.16	Me	Super
chr22	43591113	43629978	17_Peak_93067_4k_stitched	279	.	4412.4	Me	Super
chr14	105082985	105116658	19_Peak_50400_4k_stitched	280	.	4811.11	Me	Super
chr10	98142689	98173931	21_Peak_23493_4k_stitched	281	.	5534.73	Me	Super
chr12	132079888	132106581	21_Peak_26577_4k_stitched	282	.	5905.67	Me	Super
chr20	56110515	56133265	19_Peak_88147_4k_stitched	283	.	4446.14	Me	Super
chr2	236335663	236367446	19_Peak_80779_4k_stitched	284	.	4821.13	Me	Super
chr17	72628056	72656278	19_Peak_31159_4k_stitched	285	.	5077.62	Me	Super
chr1	15033650	15069541	23_Peak_156568_4k_stitched	286	.	4355.9	Me	Super
chr6	3606847	3630900	17_Peak_120221_4k_stitched	287	.	5149.78	Me	Super
chr1	53857617	53885057	19_Peak_57947_4k_stitched	288	.	5169.38	Me	Super
chr4	8888752	8922034	21_Peak_78529_4k_stitched	289	.	5136.69	Me	Super
chr3	13822659	13848291	19_Peak_52595_4k_stitched	290	.	5804.24	Me	Super
chr10	133835787	133861862	21_Peak_203244_4k_stitched	291	.	5796.95	Me	Super
chr2	25570030	25599576	20_Peak_120866_4k_stitched	292	.	4789.82	Me	Super
chr12	130954936	130989473	21_Peak_130389_4k_stitched	293	.	4456.49	Me	Super
chr20	47974905	48007163	18_Peak_49413_4k_stitched	294	.	3948.51	Me	Super
chr1	2778784	2809660	21_Peak_53416_4k_stitched	295	.	4717.58	Me	Super
chr2	3812711	3831434	12_Peak_21338_4k_stitched	296	.	5810.67	Me	Super
chr4	8104380	8137071	18_Peak_103199_4k_stitched	297	.	4141.12	Me	Super
chr20	55514978	55535102	11_Peak_123475_4k_stitched	298	.	5442.76	Me	Super
chr22	36932161	36963192	21_Peak_47911_4k_stitched	299	.	4845.04	Me	Super
chr11	64286368	64314580	20_Peak_52506_4k_stitched	300	.	5465.6	Me	Super
chr20	60106955	60125163	14_Peak_11515_4k_stitched	301	.	5770.56	Me	Super
chr10	71572368	71612563	20_Peak_129010_4k_stitched	302	.	3280.55	Me	Super
chr1	205293733	205322403	21_Peak_40168_4k_stitched	303	.	5055.6	Me	Super
chr6	157539537	157559014	14_Peak_106580_4k_stitched	304	.	5489.62	Me	Super
chr5	176268294	176295654	20_Peak_37227_4k_stitched	305	.	5367.64	Me	Super
chr2	70880860	70905265	16_Peak_124888_4k_stitched	306	.	4481.42	Me	Super
chr22	49656826	49688416	21_Peak_38604_4k_stitched	307	.	5019.94	Me	Super
chr14	97059075	97094416	21_Peak_30520_4k_stitched	308	.	3896.01	Me	Super
chr17	43722758	43749883	16_Peak_51241_4k_stitched	309	.	4836.17	Me	Super
chr15	89930420	89956926	20_Peak_51782_4k_stitched	310	.	5638.12	Me	Super
chr16	21563935	21579463	13_Peak_59256_4k_stitched	311	.	4801.59	Me	Super
chr12	3405571	3436177	24_Peak_61100_4k_stitched	312	.	4326.6	Me	Super
chr22	47669274	47696469	17_Peak_49909_4k_stitched	313	.	5154.63	Me	Super
chr14	23013479	23025856	9_Peak_41043_4k_stitched	314	.	6196.58	Me	Super
chr20	56364073	56386937	12_Peak_18340_4k_stitched	315	.	4098.26	Me	Super
chr11	125263622	125292287	16_Peak_57750_4k_stitched	316	.	5484.93	Me	Super
chr2	85469525	85491231	16_Peak_44105_4k_stitched	317	.	5111.85	Me	Super
chr20	667133	690308	14_Peak_41105_4k_stitched	318	.	5072.45	Me	Super
chr11	69934642	69962614	22_Peak_50245_4k_stitched	319	.	5494.14	Me	Super
chr16	88604585	88625469	10_Peak_20004_4k_stitched	320	.	5429.19	Me	Super
chr6	7761721	7791766	20_Peak_102397_4k_stitched	321	.	3734.1	Me	Super
chr6	34013207	34038374	14_Peak_141944_4k_stitched	322	.	4654.28	Me	Super
chr21	46446466	46476873	18_Peak_117392_4k_stitched	323	.	5099.31	Me	Super
chr17	37911452	37937487	15_Peak_98429_4k_stitched	324	.	4413.16	Me	Super
chr17	47533035	47550803	11_Peak_44345_4k_stitched	325	.	5582.28	Me	Super
chr15	99080293	99111458	24_Peak_33520_4k_stitched	326	.	4848.66	Me	Super
chr11	2593269	2616347	19_Peak_34775_4k_stitched	327	.	5483.28	Me	Super
chr20	58315466	58334236	17_Peak_122349_4k_stitched	328	.	5424.1	Me	Super
chr10	132907808	132939070	21_Peak_128653_4k_stitched	329	.	4175.67	Me	Super
chr2	174713741	174746652	16_Peak_59954_4k_stitched	330	.	4109.92	Me	Super
chr20	48862633	48882508	12_Peak_2684_4k_stitched	331	.	4835.09	Me	Super
chr2	135258838	135287861	14_Peak_149427_4k_stitched	332	.	3833.63	Me	Super
chr15	101549501	101571621	17_Peak_95638_4k_stitched	333	.	5684.35	Me	Super
chr6	160230674	160252106	9_Peak_87099_4k_stitched	334	.	4690.5	Me	Super
chr6	168804024	168822308	11_Peak_80924_4k_stitched	335	.	5980.77	Me	Super
chr12	133018219	133045159	17_Peak_96150_4k_stitched	336	.	5298.61	Me	Super
chr10	102367865	102399878	22_Peak_46238_4k_stitched	337	.	4524.79	Me	Super
chr13	114758394	114793774	19_Peak_19324_4k_stitched	338	.	4497.84	Me	Super
chr2	237195738	237220334	19_Peak_105220_4k_stitched	339	.	4657.75	Me	Super
chr9	138627411	138656135	18_Peak_68378_4k_stitched	340	.	4522.02	Me	Super
chr10	986948	1015096	23_Peak_158686_4k_stitched	341	.	4943.96	Me	Super
chr17	43937592	43968005	18_Peak_79032_4k_stitched	342	.	3922.71	Me	Super
chr2	186443	214339	17_Peak_76368_4k_stitched	343	.	4420.44	Me	Super
chr12	124360225	124389104	20_Peak_76875_4k_stitched	344	.	4656.81	Me	Super
chr2	236132711	236153766	13_Peak_2406_4k_stitched	345	.	4833.05	Me	Super
chr14	73005150	73029214	17_Peak_73419_4k_stitched	346	.	5299.93	Me	Super
chr16	86218813	86236966	15_Peak_29453_4k_stitched	347	.	5390.7	Me	Super
chr2	72152199	72177245	17_Peak_35327_4k_stitched	348	.	3897.77	Me	Super
chr18	76682724	76713093	22_Peak_12221_4k_stitched	349	.	4422.37	Me	Super
chr2	237101633	237129942	16_Peak_105219_4k_stitched	350	.	4668.02	Me	Super
chr17	64999624	65033252	14_Peak_123167_4k_stitched	351	.	3217.54	Me	Super
chr10	72817723	72852077	23_Peak_90001_4k_stitched	352	.	3437.95	Me	Super
chr20	30656943	30675119	13_Peak_89122_4k_stitched	353	.	5335.66	Me	Super
chr17	36722600	36738595	8_Peak_86731_4k_stitched	354	.	5569.4	Me	Super
chr14	95503944	95530769	17_Peak_87783_4k_stitched	355	.	4389.63	Me	Super
chr5	1907597	1938804	21_Peak_50033_4k_stitched	356	.	4338.9	Me	Super
chr20	49582083	49607829	14_Peak_39506_4k_stitched	357	.	4937.5	Me	Super
chr10	126051198	126082715	18_Peak_89717_4k_stitched	358	.	4198.07	Me	Super
chr16	5047689	5071975	17_Peak_55392_4k_stitched	359	.	4337.37	Me	Super
chr6	166118493	166147864	15_Peak_191672_4k_stitched	360	.	4228.38	Me	Super
chr20	56442281	56460457	11_Peak_41140_4k_stitched	361	.	4908.43	Me	Super
chr16	22627073	22647667	10_Peak_191730_4k_stitched	362	.	3866.06	Me	Super
chr2	240327734	240353597	14_Peak_51380_4k_stitched	363	.	4418.42	Me	Super
chr2	218856846	218877478	11_Peak_21970_4k_stitched	364	.	4418.77	Me	Super
chr9	88675106	88699471	16_Peak_38819_4k_stitched	365	.	4956.49	Me	Super
chr22	36974505	36996209	13_Peak_33854_4k_stitched	366	.	5121.32	Me	Super
chr5	1649112	1675591	16_Peak_185553_4k_stitched	367	.	4660.44	Me	Super
chr10	102830090	102859773	16_Peak_12960_4k_stitched	368	.	4345.76	Me	Super
chr21	44774474	44800509	22_Peak_112409_4k_stitched	369	.	4925.72	Me	Super
chr20	47096833	47112422	11_Peak_123237_4k_stitched	370	.	5849.66	Me	Super
chr2	239857613	239878253	14_Peak_288267_4k_stitched	371	.	5468.06	Me	Super
chr10	11275164	11303478	25_Peak_100416_4k_stitched	372	.	4198.18	Me	Super
chr6	41405432	41426226	17_Peak_1565_4k_stitched	373	.	4904.54	Me	Super
chr14	65321740	65349534	21_Peak_47270_4k_stitched	374	.	4258.08	Me	Super
chr16	86803180	86828359	21_Peak_222431_4k_stitched	375	.	3979.3	Me	Super
chr14	75655647	75682965	23_Peak_26229_4k_stitched	376	.	4581.3	Me	Super
chr18	76756123	76786580	16_Peak_92459_4k_stitched	377	.	3769.87	Me	Super
chr17	71699674	71730690	16_Peak_15415_4k_stitched	378	.	3352	Me	Super
chr9	137109009	137138085	22_Peak_150317_4k_stitched	379	.	4375.55	Me	Super
chr8	143068884	143106447	20_Peak_97391_4k_stitched	380	.	3466.63	Me	Super
chr20	61625312	61633082	1_Peak_99_4k_stitched	381	.	6106.77	Me	Super
chr2	235827973	235850376	13_Peak_44706_4k_stitched	382	.	4541.79	Me	Super
chr16	11289854	11307373	8_Peak_37255_4k_stitched	383	.	4874.5	Me	Super
chr3	64467747	64495496	16_Peak_134048_4k_stitched	384	.	4031.72	Me	Super
chr2	27121511	27144900	14_Peak_88184_4k_stitched	385	.	4491.13	Me	Super
chr2	95706456	95725728	15_Peak_105235_4k_stitched	386	.	4071.82	Me	Super
chr7	151079208	151101278	15_Peak_10153_4k_stitched	387	.	5045	Me	Super
chr11	69813438	69835930	18_Peak_18854_4k_stitched	388	.	4904.32	Me	Super
chr22	47780289	47806949	18_Peak_7421_4k_stitched	389	.	4632.66	Me	Super
chr9	138664806	138686144	13_Peak_51005_4k_stitched	390	.	5372.09	Me	Super
chr4	8018070	8048753	19_Peak_87053_4k_stitched	391	.	3656.52	Me	Super
chr20	56702740	56715826	12_Peak_98905_4k_stitched	392	.	5660.51	Me	Super
chr10	127728941	127763060	19_Peak_28507_4k_stitched	393	.	3107.5	Me	Super
chr8	143200335	143225971	15_Peak_94782_4k_stitched	394	.	4554.86	Me	Super
chr2	239536981	239553329	10_Peak_8460_4k_stitched	395	.	5201.66	Me	Super
chr12	272772	296168	15_Peak_58278_4k_stitched	396	.	4929.02	Me	Super
chr18	74385734	74419970	21_Peak_33674_4k_stitched	397	.	3569.45	Me	Super
chr7	157305876	157327116	16_Peak_14302_4k_stitched	398	.	4920.12	Me	Super
chr16	22670515	22689232	10_Peak_61243_4k_stitched	399	.	3246.3	Me	Super
chr17	77040238	77064322	14_Peak_4170_4k_stitched	400	.	4247.64	Me	Super
chr1	22530237	22555071	10_Peak_105716_4k_stitched	401	.	4491.83	Me	Super
chr18	77400742	77425028	17_Peak_239513_4k_stitched	402	.	4453.51	Me	Super
chr6	36657603	36674963	12_Peak_3802_4k_stitched	403	.	5250.37	Me	Super
chr2	23805855	23834299	15_Peak_9658_4k_stitched	404	.	2882.86	Me	Super
chr17	27336754	27365419	22_Peak_153974_4k_stitched	405	.	4242.34	Me	Super
chr1	15108371	15138733	20_Peak_27503_4k_stitched	406	.	3621.54	Me	Super
chr2	241841535	241860424	13_Peak_82495_4k_stitched	407	.	5421.93	Me	Super
chr12	125173063	125206003	20_Peak_159120_4k_stitched	408	.	3615.86	Me	Super
chr20	55769777	55789931	12_Peak_20071_4k_stitched	409	.	4590.17	Me	Super
chr2	240634800	240655628	16_Peak_21933_4k_stitched	410	.	4632.43	Me	Super
chr11	3201537	3226746	17_Peak_16854_4k_stitched	411	.	4479.61	Me	Super
chr18	77525894	77550909	14_Peak_3902_4k_stitched	412	.	4658.38	Me	Super
chr11	119929175	119961803	18_Peak_40302_4k_stitched	413	.	3792.07	Me	Super
chr6	167152964	167176146	16_Peak_21940_4k_stitched	414	.	4701.01	Me	Super
chr1	18470157	18503026	18_Peak_23670_4k_stitched	415	.	3328.97	Me	Super
chr12	130831789	130862543	18_Peak_142020_4k_stitched	416	.	3671.15	Me	Super
chr20	49847134	49869719	15_Peak_5679_4k_stitched	417	.	4045.13	Me	Super
chr20	55629327	55650071	12_Peak_106609_4k_stitched	418	.	4248.21	Me	Super
chr17	43780265	43805334	17_Peak_155106_4k_stitched	419	.	4031.56	Me	Super
chr17	46555781	46585154	18_Peak_31697_4k_stitched	420	.	3201.45	Me	Super
chr6	58776555	58779285	5_Peak_660_4k_stitched	421	.	4856.12	Me	Super
chr20	62459913	62478803	12_Peak_18222_4k_stitched	422	.	4803.77	Me	Super
chr9	138229317	138252557	18_Peak_136530_4k_stitched	423	.	4969.93	Me	Super
chr17	44855120	44877497	14_Peak_112291_4k_stitched	424	.	3788.65	Me	Super
chr2	47460900	47478941	15_Peak_52074_4k_stitched	425	.	4853.94	Me	Super
chr6	166843950	166862156	16_Peak_40962_4k_stitched	426	.	4847.12	Me	Super
chr14	101084030	101110464	17_Peak_33358_4k_stitched	427	.	3868.47	Me	Super
chr14	100078074	100102768	17_Peak_110508_4k_stitched	428	.	4133.54	Me	Super
chr2	26750995	26766180	8_Peak_113555_4k_stitched	429	.	5012.94	Me	Super
chr15	99592276	99618158	20_Peak_92019_4k_stitched	430	.	3857.54	Me	Super
chr10	80108878	80136662	20_Peak_118327_4k_stitched	431	.	3892.8	Me	Super
chr9	38667679	38695002	18_Peak_51016_4k_stitched	432	.	3663.62	Me	Super
chr8	41623210	41648190	21_Peak_24670_4k_stitched	433	.	4262.13	Me	Super
chr2	85495908	85524666	19_Peak_49313_4k_stitched	434	.	4262.26	Me	Super
chr9	132450817	132477296	18_Peak_128071_4k_stitched	435	.	4318.33	Me	Super
chr18	45085214	45114004	21_Peak_118559_4k_stitched	436	.	4022.16	Me	Super
chr2	239464499	239485743	15_Peak_31221_4k_stitched	437	.	4261.41	Me	Super
chr10	105294455	105319103	15_Peak_138091_4k_stitched	438	.	3740.05	Me	Super
chr1	54136229	54161994	12_Peak_105795_4k_stitched	439	.	3689.66	Me	Super
chr2	217463601	217489774	16_Peak_86919_4k_stitched	440	.	3494.24	Me	Super
chr20	24626541	24647314	9_Peak_122681_4k_stitched	441	.	3718.03	Me	Super
chr10	3297874	3323317	17_Peak_64806_4k_stitched	442	.	4010.56	Me	Super
chr9	133896464	133920100	14_Peak_34518_4k_stitched	443	.	4179.11	Me	Super
chr2	111547990	111567622	16_Peak_70928_4k_stitched	444	.	4444.45	Me	Super
chr1	22907022	22931659	15_Peak_167477_4k_stitched	445	.	4350.79	Me	Super
chr6	4600550	4626079	16_Peak_81617_4k_stitched	446	.	3786.2	Me	Super
chr2	109535010	109558731	14_Peak_161827_4k_stitched	447	.	3332.29	Me	Super
chr20	57889021	57907420	11_Peak_76752_4k_stitched	448	.	4342.66	Me	Super
chr2	45508350	45533251	16_Peak_111373_4k_stitched	449	.	3254.84	Me	Super
chr14	100203006	100227589	16_Peak_57711_4k_stitched	450	.	3909.29	Me	Super
chr14	23582855	23588253	1_Peak_47_4k_stitched	451	.	5601.52	Me	Super
chr8	10914850	10945064	15_Peak_1773_4k_stitched	452	.	3643.62	Me	Super
chr14	97189977	97217650	16_Peak_131536_4k_stitched	453	.	4065.3	Me	Super
chr18	11650375	11678886	16_Peak_81896_4k_stitched	454	.	2644.57	Me	Super
chr20	4762046	4781270	14_Peak_81540_4k_stitched	455	.	4566.69	Me	Super
chr4	1581238	1615474	22_Peak_93572_4k_stitched	456	.	3252.82	Me	Super
chr3	133564090	133594720	20_Peak_64224_4k_stitched	457	.	3274.19	Me	Super
chr16	66338918	66363836	12_Peak_29226_4k_stitched	458	.	3679.5	Me	Super
chr17	75234704	75254960	9_Peak_34958_4k_stitched	459	.	3520.44	Me	Super
chr20	44904966	44918585	8_Peak_57339_4k_stitched	460	.	4751.42	Me	Super
chr2	101305791	101327884	14_Peak_27343_4k_stitched	461	.	4158.96	Me	Super
chr7	4845235	4878836	15_Peak_35184_4k_stitched	462	.	2874.81	Me	Super
chr19	42426247	42446237	13_Peak_29008_4k_stitched	463	.	4668.72	Me	Super
chr2	239781949	239801858	12_Peak_77644_4k_stitched	464	.	4434.17	Me	Super
chr2	11205546	11223386	14_Peak_77803_4k_stitched	465	.	4492.51	Me	Super
chr1	226658387	226684963	15_Peak_74748_4k_stitched	466	.	3768.85	Me	Super
chr17	1111502	1138145	20_Peak_30195_4k_stitched	467	.	3743.95	Me	Super
chr2	8676844	8692196	12_Peak_4793_4k_stitched	468	.	4848.42	Me	Super
chr10	124244975	124275622	17_Peak_57066_4k_stitched	469	.	3319.2	Me	Super
chr5	71220	95026	13_Peak_12779_4k_stitched	470	.	4611.05	Me	Super
chr20	61650689	61657431	1_Peak_31_4k_stitched	471	.	5444.48	Me	Super
chr17	44963335	44991101	16_Peak_142922_4k_stitched	472	.	3024.04	Me	Super
chr3	194519837	194546370	14_Peak_25708_4k_stitched	473	.	2776.99	Me	Super
chr6	4457459	4483365	15_Peak_56943_4k_stitched	474	.	3430.43	Me	Super
chr15	76434735	76459083	20_Peak_61048_4k_stitched	475	.	3623.7	Me	Super
chr8	1609661	1639238	17_Peak_68095_4k_stitched	476	.	3699.19	Me	Super
chr2	354836	376197	13_Peak_22155_4k_stitched	477	.	4466.9	Me	Super
chr3	52531792	52552107	14_Peak_28402_4k_stitched	478	.	4418.18	Me	Super
chr2	239594039	239613002	14_Peak_122087_4k_stitched	479	.	3284.21	Me	Super
chr20	42739511	42753495	6_Peak_137657_4k_stitched	480	.	4434.91	Me	Super
chr13	111115075	111135465	12_Peak_21699_4k_stitched	481	.	4193.41	Me	Super
chr20	34678126	34688720	8_Peak_7637_4k_stitched	482	.	4989.31	Me	Super
chr3	194723815	194742654	20_Peak_20549_4k_stitched	483	.	4543.11	Me	Super
chr6	3199669	3221328	13_Peak_19031_4k_stitched	484	.	3600.62	Me	Super
chr11	114175665	114197165	14_Peak_46516_4k_stitched	485	.	4245.88	Me	Super
chr10	4046579	4072249	18_Peak_112919_4k_stitched	486	.	3359.72	Me	Super
chr6	34058979	34077852	15_Peak_196382_4k_stitched	487	.	4111.08	Me	Super
chr17	7710077	7739665	15_Peak_75029_4k_stitched	488	.	3137.86	Me	Super
chr17	77776812	77783563	1_Peak_34_4k_stitched	489	.	5337.25	Me	Super
chr2	72250905	72269964	14_Peak_68722_4k_stitched	490	.	3773.13	Me	Super
chr16	84184492	84209410	15_Peak_79595_4k_stitched	491	.	3467.88	Me	Super
chr1	145038109	145041656	1_Peak_3_4k_stitched	492	.	5317.23	Me	Super
chr9	94561854	94588531	17_Peak_188311_4k_stitched	493	.	3384.75	Me	Super
chr6	44516170	44538039	18_Peak_123297_4k_stitched	494	.	3809.2	Me	Super
chr9	116432592	116462623	15_Peak_118169_4k_stitched	495	.	3315.82	Me	Super
chr20	47286242	47303793	13_Peak_88990_4k_stitched	496	.	3498.66	Me	Super
chr4	5952485	5977296	17_Peak_71531_4k_stitched	497	.	3573.57	Me	Super
chr8	144420803	144446657	18_Peak_38752_4k_stitched	498	.	3894.71	Me	Super
chr4	8639185	8660436	13_Peak_87054_4k_stitched	499	.	3873.7	Me	Super
chr6	157610431	157630205	13_Peak_31257_4k_stitched	500	.	3606.43	Me	Super
chr9	135000141	135017605	16_Peak_3922_4k_stitched	501	.	4700.53	Me	Super
chr6	28695507	28715241	12_Peak_115703_4k_stitched	502	.	3943.43	Me	Super
chr9	135406511	135433069	19_Peak_8972_4k_stitched	503	.	3612.38	Me	Super
chr2	64990906	65010955	12_Peak_28568_4k_stitched	504	.	3855.35	Me	Super
chr12	1635849	1650011	10_Peak_65496_4k_stitched	505	.	4946.9	Me	Super
chr2	236251100	236273125	13_Peak_190083_4k_stitched	506	.	3171.49	Me	Super
chr20	31191741	31198582	1_Peak_305_4k_stitched	507	.	5253.08	Me	Super
chr21	45611847	45639298	19_Peak_133151_4k_stitched	508	.	3839	Me	Super
chr14	94309728	94332570	15_Peak_96423_4k_stitched	509	.	3652.43	Me	Super
chr12	130606992	130632050	16_Peak_36453_4k_stitched	510	.	3785.37	Me	Super
chr16	86781186	86797537	14_Peak_52752_4k_stitched	511	.	4445.51	Me	Super
chr6	4362357	4386115	19_Peak_22598_4k_stitched	512	.	4086.04	Me	Super
chr18	45918039	45938692	12_Peak_17931_4k_stitched	513	.	4000.6	Me	Super
chr12	105124763	105158344	18_Peak_167410_4k_stitched	514	.	2626.33	Me	Super
chr2	238215083	238239757	12_Peak_124817_4k_stitched	515	.	2510.59	Me	Super
chr20	55433237	55450871	14_Peak_88145_4k_stitched	516	.	4106.73	Me	Super
chr20	55794183	55813346	12_Peak_74214_4k_stitched	517	.	3548.07	Me	Super
chr2	235982603	235998185	10_Peak_84421_4k_stitched	518	.	4524.86	Me	Super
chr18	71836164	71859082	20_Peak_36885_4k_stitched	519	.	4045.96	Me	Super
chr2	11142481	11165189	15_Peak_15718_4k_stitched	520	.	3224.04	Me	Super
chr8	41716544	41741583	14_Peak_53974_4k_stitched	521	.	3693.49	Me	Super
chr11	71097199	71117958	17_Peak_53307_4k_stitched	522	.	3785.45	Me	Super
chr9	137369769	137388051	13_Peak_100292_4k_stitched	523	.	4424.85	Me	Super
chr1	226813524	226840785	14_Peak_35672_4k_stitched	524	.	2832.27	Me	Super
chr10	1436773	1456585	14_Peak_170719_4k_stitched	525	.	4261.53	Me	Super
chr16	11504353	11525143	15_Peak_24886_4k_stitched	526	.	3785.34	Me	Super
chr10	73281937	73311702	18_Peak_11962_4k_stitched	527	.	3061.91	Me	Super
chr20	49687536	49709991	11_Peak_139860_4k_stitched	528	.	3747.9	Me	Super
chr17	1194916	1219374	19_Peak_126739_4k_stitched	529	.	4121.3	Me	Super
chr11	119663306	119695009	20_Peak_234157_4k_stitched	530	.	2799.28	Me	Super
chr1	2251932	2271943	14_Peak_235989_4k_stitched	531	.	3866.01	Me	Super
chr2	242841240	242857909	9_Peak_12806_4k_stitched	532	.	4153.8	Me	Super
chr12	3457512	3478924	14_Peak_96194_4k_stitched	533	.	3596.61	Me	Super
chr2	242972014	242990504	10_Peak_85381_4k_stitched	534	.	4157.58	Me	Super
chr17	46643851	46652541	1_Peak_425_4k_stitched	535	.	5104.31	Me	Super
chr2	1576384	1595695	17_Peak_82351_4k_stitched	536	.	3939.05	Me	Super
chr20	56663277	56682303	14_Peak_26042_4k_stitched	537	.	3520.77	Me	Super
chr11	1361449	1385402	18_Peak_79231_4k_stitched	538	.	4181.34	Me	Super
chr10	133221280	133248598	16_Peak_115875_4k_stitched	539	.	3095.81	Me	Super
chr4	1555052	1577006	14_Peak_67294_4k_stitched	540	.	3602.17	Me	Super
chr2	3771713	3785425	8_Peak_49858_4k_stitched	541	.	4371.37	Me	Super
chr6	43832030	43848201	14_Peak_21401_4k_stitched	542	.	3767.52	Me	Super
chr7	1322368	1344908	18_Peak_75465_4k_stitched	543	.	4200.79	Me	Super
chr16	8531006	8546930	12_Peak_19186_4k_stitched	544	.	3453.25	Me	Super
chr1	7681696	7701966	20_Peak_140262_4k_stitched	545	.	3973.04	Me	Super
chr10	3235654	3257112	13_Peak_30111_4k_stitched	546	.	4275.69	Me	Super
chr17	41789363	41806186	12_Peak_29699_4k_stitched	547	.	3784.85	Me	Super
chr2	217533764	217546402	8_Peak_8139_4k_stitched	548	.	4733.03	Me	Super
chr7	155624137	155645130	17_Peak_125235_4k_stitched	549	.	3801.56	Me	Super
chr6	746744	768200	12_Peak_40226_4k_stitched	550	.	2585.03	Me	Super
chr5	139217477	139239051	15_Peak_49913_4k_stitched	551	.	3740.55	Me	Super
chr20	46429754	46449958	9_Peak_29728_4k_stitched	552	.	2891.35	Me	Super
chr10	1322007	1343303	17_Peak_89778_4k_stitched	553	.	3770.5	Me	Super
chr22	23243558	23268244	13_Peak_10596_4k_stitched	554	.	3345.88	Me	Super
chr11	134225657	134248346	13_Peak_154749_4k_stitched	555	.	3429.85	Me	Super
chr11	119382928	119412070	13_Peak_46529_4k_stitched	556	.	2608.39	Me	Super
chr20	36089852	36108811	13_Peak_16164_4k_stitched	557	.	3512.96	Me	Super
chr20	55876060	55893683	10_Peak_41864_4k_stitched	558	.	3832	Me	Super
chr10	102403926	102422553	14_Peak_20106_4k_stitched	559	.	4599.48	Me	Super
chr3	50500337	50523825	15_Peak_48151_4k_stitched	560	.	3810.03	Me	Super
chr17	72598255	72616047	11_Peak_59859_4k_stitched	561	.	3995.09	Me	Super
chr11	125229303	125256179	17_Peak_129300_4k_stitched	562	.	2939.62	Me	Super
chr2	120205634	120223638	11_Peak_189989_4k_stitched	563	.	3575.63	Me	Super
chr2	15859625	15876346	10_Peak_26444_4k_stitched	564	.	3676.91	Me	Super
chr3	38131719	38157121	15_Peak_148491_4k_stitched	565	.	2842.76	Me	Super
chr21	34465870	34489130	18_Peak_17257_4k_stitched	566	.	3939.5	Me	Super
chr17	71993573	72014847	14_Peak_85186_4k_stitched	567	.	3586.45	Me	Super
chr2	217443074	217457790	8_Peak_55163_4k_stitched	568	.	3725.3	Me	Super
chr2	121253898	121272602	12_Peak_63449_4k_stitched	569	.	3207.43	Me	Super
chr6	3643741	3666826	11_Peak_30383_4k_stitched	570	.	2831.04	Me	Super
chr6	167097096	167105672	1_Peak_558_4k_stitched	571	.	4948.77	Me	Super
chr9	94528289	94546931	14_Peak_15910_4k_stitched	572	.	3547.07	Me	Super
chr12	2557221	2582539	18_Peak_65516_4k_stitched	573	.	3269.57	Me	Super
chr22	50541584	50568274	13_Peak_50707_4k_stitched	574	.	3236.68	Me	Super
chr20	43904830	43923699	12_Peak_10384_4k_stitched	575	.	3399.79	Me	Super
chr2	174684211	174703605	16_Peak_82943_4k_stitched	576	.	3760.29	Me	Super
chr12	130893348	130919080	16_Peak_116656_4k_stitched	577	.	3421.26	Me	Super
chr7	440394	466219	19_Peak_34302_4k_stitched	578	.	3487.25	Me	Super
chr17	72672563	72695875	12_Peak_11070_4k_stitched	579	.	3045.59	Me	Super
chr17	21313978	21330076	10_Peak_121634_4k_stitched	580	.	2963.7	Me	Super
chr2	47063168	47081812	11_Peak_154574_4k_stitched	581	.	3305.75	Me	Super
chr13	113093982	113110757	16_Peak_63903_4k_stitched	582	.	4368.24	Me	Super
chr12	125719489	125743122	17_Peak_137502_4k_stitched	583	.	3346.92	Me	Super
chr6	169217065	169245630	15_Peak_141509_4k_stitched	584	.	2823.33	Me	Super
chr1	3995808	4020027	14_Peak_167581_4k_stitched	585	.	3077.26	Me	Super
chr20	30499012	30514063	8_Peak_77751_4k_stitched	586	.	3733.35	Me	Super
chr2	234699782	234719840	12_Peak_115429_4k_stitched	587	.	3194.56	Me	Super
chr17	43755420	43771260	12_Peak_19011_4k_stitched	588	.	3827.14	Me	Super
chr10	3511508	3539083	16_Peak_35377_4k_stitched	589	.	3246.76	Me	Super
chr6	33873844	33896026	14_Peak_112566_4k_stitched	590	.	3076.14	Me	Super
chr13	112897070	112916695	13_Peak_34851_4k_stitched	591	.	3691.31	Me	Super
chr2	29233719	29250142	16_Peak_107191_4k_stitched	592	.	3566.02	Me	Super
chr5	2173482	2202888	18_Peak_229944_4k_stitched	593	.	2888.9	Me	Super
chr17	75044756	75058208	10_Peak_13620_4k_stitched	594	.	4080.72	Me	Super
chr20	45568719	45586063	11_Peak_39277_4k_stitched	595	.	3668.02	Me	Super
chr11	117768111	117792124	17_Peak_99273_4k_stitched	596	.	2737.66	Me	Super
chr10	43606986	43627482	14_Peak_64821_4k_stitched	597	.	3357.73	Me	Super
chr14	105393482	105408829	10_Peak_255358_4k_stitched	598	.	4577.67	Me	Super
chr9	136469473	136488232	14_Peak_204792_4k_stitched	599	.	3714.61	Me	Super
chr17	60813395	60831281	11_Peak_32259_4k_stitched	600	.	3826.48	Me	Super
chr11	2727876	2743422	11_Peak_63607_4k_stitched	601	.	4091.79	Me	Super
chr13	51677854	51701806	15_Peak_86598_4k_stitched	602	.	3415.37	Me	Super
chr17	79434419	79450262	8_Peak_64036_4k_stitched	603	.	3798.05	Me	Super
chr7	6267170	6288541	16_Peak_157529_4k_stitched	604	.	3649.48	Me	Super
chr20	55490082	55506810	16_Peak_137674_4k_stitched	605	.	3860.35	Me	Super
chr1	36142351	36168265	15_Peak_26114_4k_stitched	606	.	2887.4	Me	Super
chr17	7945356	7962777	13_Peak_253923_4k_stitched	607	.	3902.06	Me	Super
chr10	71713943	71735499	10_Peak_28480_4k_stitched	608	.	3479.32	Me	Super
chr2	111616790	111636210	9_Peak_7644_4k_stitched	609	.	3349.49	Me	Super
chr20	49806348	49820134	12_Peak_41860_4k_stitched	610	.	3759.06	Me	Super
chr10	100067652	100087622	15_Peak_75858_4k_stitched	611	.	3398.05	Me	Super
chr8	142999264	143026196	16_Peak_53954_4k_stitched	612	.	2459.65	Me	Super
chr12	131115866	131136316	14_Peak_9497_4k_stitched	613	.	3890.32	Me	Super
chr16	85979760	86002507	12_Peak_169559_4k_stitched	614	.	2461.18	Me	Super
chr4	6516911	6540363	16_Peak_249688_4k_stitched	615	.	3214.43	Me	Super
chr20	59696824	59715238	12_Peak_29739_4k_stitched	616	.	3078.9	Me	Super
chr17	77832641	77850476	15_Peak_42283_4k_stitched	617	.	3848.11	Me	Super
chr1	53827514	53852722	16_Peak_126564_4k_stitched	618	.	2781.56	Me	Super
chr7	158818249	158835215	12_Peak_34273_4k_stitched	619	.	3699.08	Me	Super
chr10	11355663	11378272	16_Peak_30802_4k_stitched	620	.	3368.91	Me	Super
chr6	33901411	33922460	15_Peak_30380_4k_stitched	621	.	3278.23	Me	Super
chr16	57526352	57543500	16_Peak_126718_4k_stitched	622	.	3689.9	Me	Super
chr2	177497924	177516212	15_Peak_45955_4k_stitched	623	.	3232.45	Me	Super
chr6	150303070	150317567	13_Peak_98407_4k_stitched	624	.	4038.3	Me	Super
chr1	46942260	46962837	14_Peak_195108_4k_stitched	625	.	3817.81	Me	Super
chr6	4961522	4980343	12_Peak_73166_4k_stitched	626	.	3248.53	Me	Super
chr6	1516102	1530948	12_Peak_78949_4k_stitched	627	.	3598.6	Me	Super
chr9	137820462	137838565	12_Peak_85930_4k_stitched	628	.	3520.82	Me	Super
chr16	68398516	68414419	13_Peak_112260_4k_stitched	629	.	3957.08	Me	Super
chr20	44799293	44810210	8_Peak_39275_4k_stitched	630	.	4328.64	Me	Super
chr6	166603728	166622215	14_Peak_26164_4k_stitched	631	.	3382.8	Me	Super
chr4	3850907	3871843	15_Peak_185106_4k_stitched	632	.	3594.7	Me	Super
chr20	61354420	61361041	1_Peak_440_4k_stitched	633	.	4706.87	Me	Super
chr15	65028202	65048445	15_Peak_126602_4k_stitched	634	.	3702.61	Me	Super
chr2	119561497	119582332	12_Peak_105464_4k_stitched	635	.	2945.51	Me	Super
chr16	81227410	81250650	12_Peak_61907_4k_stitched	636	.	2618.98	Me	Super
chr2	641255	660443	12_Peak_71299_4k_stitched	637	.	2778.68	Me	Super
chr7	25883729	25903218	17_Peak_60214_4k_stitched	638	.	3586.89	Me	Super
chr13	112867520	112890920	15_Peak_59045_4k_stitched	639	.	3297.96	Me	Super
chr19	1656032	1678186	16_Peak_75092_4k_stitched	640	.	3574.11	Me	Super
chr8	143246098	143265859	12_Peak_135864_4k_stitched	641	.	3628.3	Me	Super
chr5	179552088	179571528	13_Peak_242985_4k_stitched	642	.	3680.78	Me	Super
chr2	8831567	8852318	12_Peak_79886_4k_stitched	643	.	3065.63	Me	Super
chr15	77300182	77323873	12_Peak_33489_4k_stitched	644	.	2532.32	Me	Super
chr21	47306762	47326357	15_Peak_25675_4k_stitched	645	.	3610.25	Me	Super
chr10	80161307	80182393	18_Peak_86486_4k_stitched	646	.	2870.23	Me	Super
chr2	119885221	119905041	11_Peak_83739_4k_stitched	647	.	2937.63	Me	Super
chr2	220546181	220569745	15_Peak_100891_4k_stitched	648	.	2414.31	Me	Super
chr20	42051991	42073037	13_Peak_59313_4k_stitched	649	.	2681.18	Me	Super
chr16	2325515	2340890	17_Peak_394_4k_stitched	650	.	3946.54	Me	Super
chr13	111680392	111700028	15_Peak_19321_4k_stitched	651	.	3635.23	Me	Super
chr2	3063018	3080065	15_Peak_218475_4k_stitched	652	.	3518.8	Me	Super
chr1	154776137	154796491	15_Peak_46693_4k_stitched	653	.	3576.64	Me	Super
chr5	178831711	178858753	15_Peak_48407_4k_stitched	654	.	1813.49	Me	Super
chr20	60351396	60364324	10_Peak_106506_4k_stitched	655	.	3714.4	Me	Super
chr2	9235212	9253203	10_Peak_9435_4k_stitched	656	.	3072.93	Me	Super
chr2	29445924	29464125	17_Peak_106218_4k_stitched	657	.	3842.04	Me	Super
chr10	98223093	98256068	19_Peak_174757_4k_stitched	658	.	2396.64	Me	Super
chr11	124708068	124719701	10_Peak_2860_4k_stitched	659	.	4231.41	Me	Super
chr6	27250624	27262910	7_Peak_19030_4k_stitched	660	.	3926.33	Me	Super
chr2	45023816	45042408	12_Peak_113756_4k_stitched	661	.	3552.07	Me	Super
chr21	47026939	47049476	14_Peak_66821_4k_stitched	662	.	3511.89	Me	Super
chr6	169730903	169745719	9_Peak_74187_4k_stitched	663	.	3867.43	Me	Super
chr14	104624113	104648206	15_Peak_144368_4k_stitched	664	.	2857.63	Me	Super
chr10	73203025	73229041	13_Peak_105612_4k_stitched	665	.	2420.68	Me	Super
chr11	3109814	3129206	13_Peak_138381_4k_stitched	666	.	2990.72	Me	Super
chr20	60005475	60024594	12_Peak_225423_4k_stitched	667	.	3020.1	Me	Super
chr16	86927062	86943477	14_Peak_44832_4k_stitched	668	.	3469.76	Me	Super
chr16	88350841	88364230	10_Peak_7107_4k_stitched	669	.	4006.55	Me	Super
chr8	799436	821343	14_Peak_101408_4k_stitched	670	.	3364.68	Me	Super
chr17	75826961	75842763	14_Peak_2432_4k_stitched	671	.	3584.05	Me	Super
chr2	3791574	3806983	9_Peak_28846_4k_stitched	672	.	3723.17	Me	Super
chr12	99133308	99160560	16_Peak_59758_4k_stitched	673	.	3194.63	Me	Super
chr10	129805850	129831043	14_Peak_84499_4k_stitched	674	.	2713.22	Me	Super
chr8	144839278	144861004	11_Peak_94809_4k_stitched	675	.	2915.99	Me	Super
chr20	17411552	17427034	9_Peak_63399_4k_stitched	676	.	3103.57	Me	Super
chr3	123028113	123054130	17_Peak_71522_4k_stitched	677	.	2737.5	Me	Super
chr20	47080010	47092718	7_Peak_110954_4k_stitched	678	.	3631.72	Me	Super
chr1	154801772	154822280	16_Peak_78309_4k_stitched	679	.	3346.62	Me	Super
chr17	41930806	41946277	8_Peak_20455_4k_stitched	680	.	3735.8	Me	Super
chr17	16823837	16847846	13_Peak_53561_4k_stitched	681	.	2504.56	Me	Super
chr2	149293176	149311024	12_Peak_115966_4k_stitched	682	.	3412.42	Me	Super
chr8	10436225	10461199	16_Peak_12952_4k_stitched	683	.	2976.25	Me	Super
chr11	16624716	16636349	11_Peak_2979_4k_stitched	684	.	4301.44	Me	Super
chr6	44437886	44451091	11_Peak_174646_4k_stitched	685	.	3512.96	Me	Super
chr2	98910322	98929458	14_Peak_88923_4k_stitched	686	.	3086.14	Me	Super
chr1	27360386	27388026	16_Peak_47071_4k_stitched	687	.	3228.3	Me	Super
chr1	11435852	11460306	13_Peak_53254_4k_stitched	688	.	2629.31	Me	Super
chr8	11295635	11312437	16_Peak_230365_4k_stitched	689	.	3717.39	Me	Super
chr4	8693069	8711513	9_Peak_48292_4k_stitched	690	.	3107.08	Me	Super
chr2	131591088	131609162	14_Peak_71138_4k_stitched	691	.	3172.74	Me	Super
chr6	149485288	149503748	11_Peak_21493_4k_stitched	692	.	3269.05	Me	Super
chr8	143172984	143195428	12_Peak_75548_4k_stitched	693	.	3167.43	Me	Super
chr12	54590157	54614981	14_Peak_121023_4k_stitched	694	.	3176.72	Me	Super
chr10	99652115	99670954	9_Peak_108563_4k_stitched	695	.	3370.33	Me	Super
chr1	231319194	231343197	13_Peak_45121_4k_stitched	696	.	2550.16	Me	Super
chr20	43461263	43474620	11_Peak_71423_4k_stitched	697	.	3443.52	Me	Super
chr11	1133393	1158248	16_Peak_26514_4k_stitched	698	.	2857.78	Me	Super
chr3	10744087	10771722	14_Peak_269115_4k_stitched	699	.	2625.68	Me	Super
chr17	64932887	64948107	12_Peak_28758_4k_stitched	700	.	3099.07	Me	Super
chr22	50463998	50487395	11_Peak_36975_4k_stitched	701	.	3379.04	Me	Super
chr20	55987411	56001936	10_Peak_118948_4k_stitched	702	.	3119.67	Me	Super
chr2	65083986	65097436	10_Peak_223655_4k_stitched	703	.	3205.24	Me	Super
chr20	45715910	45727983	6_Peak_74145_4k_stitched	704	.	4039.04	Me	Super
chr16	86950574	86970371	16_Peak_55420_4k_stitched	705	.	2853.09	Me	Super
chr16	85859718	85877148	12_Peak_110301_4k_stitched	706	.	3386.35	Me	Super
chr11	75307869	75329110	16_Peak_25963_4k_stitched	707	.	2816.57	Me	Super
chr18	77628374	77649985	10_Peak_3273_4k_stitched	708	.	3169.73	Me	Super
chr18	46518777	46541101	14_Peak_18887_4k_stitched	709	.	3087.26	Me	Super
chr3	13866333	13886914	14_Peak_11453_4k_stitched	710	.	3151.03	Me	Super
chr2	23720549	23737579	10_Peak_107164_4k_stitched	711	.	2436.26	Me	Super
chr20	61330550	61338065	1_Peak_1441_4k_stitched	712	.	4442.76	Me	Super
chr9	128979806	128998894	13_Peak_136398_4k_stitched	713	.	3139.09	Me	Super
chr20	55309818	55327464	13_Peak_59902_4k_stitched	714	.	3164.28	Me	Super
chr7	44264346	44283141	14_Peak_48634_4k_stitched	715	.	3383.39	Me	Super
chr8	142645515	142663768	11_Peak_68040_4k_stitched	716	.	3390.97	Me	Super
chr10	80753790	80776754	13_Peak_125682_4k_stitched	717	.	2189.95	Me	Super
chr2	233904412	233916626	10_Peak_163737_4k_stitched	718	.	3693.27	Me	Super
chr11	68419319	68442089	16_Peak_178946_4k_stitched	719	.	3118.18	Me	Super
chr16	84451582	84472387	12_Peak_53054_4k_stitched	720	.	2740.65	Me	Super
chr1	204970334	204992378	12_Peak_86114_4k_stitched	721	.	2414.67	Me	Super
chr15	69759664	69783786	17_Peak_40184_4k_stitched	722	.	3043.3	Me	Super
chr8	142111517	142132243	16_Peak_70525_4k_stitched	723	.	3073.54	Me	Super
chr11	119495157	119521312	13_Peak_125754_4k_stitched	724	.	2363.71	Me	Super
chr2	237226882	237247051	15_Peak_208119_4k_stitched	725	.	2901.78	Me	Super
chr10	99719792	99739665	17_Peak_164076_4k_stitched	726	.	3048.82	Me	Super
chr2	85380038	85399531	11_Peak_87005_4k_stitched	727	.	2355.97	Me	Super
chr10	77035189	77057545	13_Peak_177874_4k_stitched	728	.	3261.23	Me	Super
chr16	81176564	81200484	15_Peak_109081_4k_stitched	729	.	2824.51	Me	Super
chr20	48121677	48141029	8_Peak_11358_4k_stitched	730	.	2312.73	Me	Super
chr16	73571553	73588967	14_Peak_51660_4k_stitched	731	.	3233.54	Me	Super
chr19	34263247	34284471	16_Peak_193733_4k_stitched	732	.	3302.32	Me	Super
chr14	80924804	80949115	14_Peak_124313_4k_stitched	733	.	3249.71	Me	Super
chr7	1378841	1396025	12_Peak_12430_4k_stitched	734	.	3637.17	Me	Super
chr20	56228974	56235569	1_Peak_50_4k_stitched	735	.	4387.34	Me	Super
chr2	60855166	60874111	13_Peak_211037_4k_stitched	736	.	2696.4	Me	Super
chr20	58055582	58070714	12_Peak_10416_4k_stitched	737	.	3350.81	Me	Super
chr17	60718690	60737460	14_Peak_58456_4k_stitched	738	.	3194.91	Me	Super
chr7	155950455	155975078	14_Peak_54374_4k_stitched	739	.	2922.35	Me	Super
chr9	138293046	138315734	18_Peak_31966_4k_stitched	740	.	3060.62	Me	Super
chr20	61961170	61977946	6_Peak_223389_4k_stitched	741	.	2519.19	Me	Super
chr2	122586901	122607319	12_Peak_38039_4k_stitched	742	.	2933.76	Me	Super
chr2	85423856	85445085	13_Peak_58646_4k_stitched	743	.	2781.24	Me	Super
chr2	10660365	10676096	8_Peak_29105_4k_stitched	744	.	3483.29	Me	Super
chr6	170456691	170474366	11_Peak_36315_4k_stitched	745	.	3560.35	Me	Super
chr16	75215755	75232598	10_Peak_31671_4k_stitched	746	.	3390.73	Me	Super
chr17	45944629	45963514	8_Peak_119356_4k_stitched	747	.	2415.7	Me	Super
chr1	22722575	22744992	12_Peak_76995_4k_stitched	748	.	2419.2	Me	Super
chr2	241865189	241876712	9_Peak_148343_4k_stitched	749	.	4005.57	Me	Super
chr2	129382805	129402746	13_Peak_21301_4k_stitched	750	.	2725.8	Me	Super
chr2	120228763	120243232	11_Peak_27078_4k_stitched	751	.	3491.3	Me	Super
chr10	102558930	102576987	13_Peak_89639_4k_stitched	752	.	3586.9	Me	Super
chr17	78990700	79002439	6_Peak_59863_4k_stitched	753	.	3577.75	Me	Super
chr2	98777212	98796118	9_Peak_41158_4k_stitched	754	.	1930.21	Me	Super
chr2	241881229	241896299	11_Peak_84141_4k_stitched	755	.	3445.69	Me	Super
chr6	108433486	108454495	16_Peak_150672_4k_stitched	756	.	3104.44	Me	Super
chr2	8627703	8645053	12_Peak_121976_4k_stitched	757	.	3009.12	Me	Super
chr18	2880727	2905240	13_Peak_115225_4k_stitched	758	.	2872.59	Me	Super
chr12	114875338	114889317	11_Peak_130248_4k_stitched	759	.	3753.15	Me	Super
chr1	1887954	1908086	10_Peak_216544_4k_stitched	760	.	2966.93	Me	Super
chr16	54453814	54472120	12_Peak_253762_4k_stitched	761	.	2780.05	Me	Super
chr6	166254640	166270004	13_Peak_24989_4k_stitched	762	.	3317.42	Me	Super
chr13	112123201	112143375	17_Peak_47115_4k_stitched	763	.	3131.85	Me	Super
chr2	173092512	173105768	9_Peak_88251_4k_stitched	764	.	3443.62	Me	Super
chr2	98737878	98757042	9_Peak_190667_4k_stitched	765	.	2852.59	Me	Super
chr2	240721373	240734412	11_Peak_19131_4k_stitched	766	.	3884.04	Me	Super
chr2	99485814	99501654	7_Peak_80855_4k_stitched	767	.	2480.91	Me	Super
chr2	241775809	241792936	10_Peak_2222_4k_stitched	768	.	3444.08	Me	Super
chr11	126352539	126373265	17_Peak_158759_4k_stitched	769	.	2986.09	Me	Super
chr15	99558687	99580376	10_Peak_79548_4k_stitched	770	.	3359.85	Me	Super
chr1	18086778	18108963	15_Peak_179094_4k_stitched	771	.	2637.04	Me	Super
chr10	119995710	120017038	15_Peak_61425_4k_stitched	772	.	2758.68	Me	Super
chr10	102533380	102554318	12_Peak_89638_4k_stitched	773	.	2329	Me	Super
chr2	380683	397892	12_Peak_57486_4k_stitched	774	.	3204.51	Me	Super
chr11	1747373	1765882	12_Peak_46606_4k_stitched	775	.	2969.28	Me	Super
chr1	26066107	26087591	13_Peak_159270_4k_stitched	776	.	2735.29	Me	Super
chr2	240517244	240534410	11_Peak_80385_4k_stitched	777	.	2876.46	Me	Super
chr1	7106340	7128138	15_Peak_89428_4k_stitched	778	.	2674.98	Me	Super
chr14	105971701	105988542	11_Peak_7504_4k_stitched	779	.	3172.11	Me	Super
chr6	168521838	168535976	10_Peak_166824_4k_stitched	780	.	3391.86	Me	Super
chr2	10681930	10697258	8_Peak_256832_4k_stitched	781	.	3140.65	Me	Super
chr1	23927646	23949283	14_Peak_47004_4k_stitched	782	.	2779.58	Me	Super
chr3	50469950	50495163	11_Peak_267951_4k_stitched	783	.	2207.9	Me	Super
chr20	20934821	20953519	12_Peak_21085_4k_stitched	784	.	2607.72	Me	Super
chr9	139456657	139471451	10_Peak_24750_4k_stitched	785	.	3659.57	Me	Super
chr6	168549703	168571627	14_Peak_11581_4k_stitched	786	.	2374.67	Me	Super
chr7	155865879	155888419	15_Peak_70462_4k_stitched	787	.	2556.09	Me	Super
chr20	45744098	45761363	10_Peak_78196_4k_stitched	788	.	3022.15	Me	Super
chr12	1669245	1691830	14_Peak_21784_4k_stitched	789	.	2449.81	Me	Super
chr3	13722562	13740470	12_Peak_117538_4k_stitched	790	.	3133.2	Me	Super
chr10	127218788	127239776	14_Peak_206400_4k_stitched	791	.	3158.56	Me	Super
chr20	57638404	57652767	10_Peak_19166_4k_stitched	792	.	2856.35	Me	Super
chr14	66288077	66309335	19_Peak_75690_4k_stitched	793	.	2927.29	Me	Super
chr5	139243933	139267067	12_Peak_163337_4k_stitched	794	.	2257.2	Me	Super
chr7	132150444	132174166	14_Peak_243685_4k_stitched	795	.	2408.28	Me	Super
chr14	92751581	92775359	14_Peak_159515_4k_stitched	796	.	2185.16	Me	Super
chr14	76541072	76561648	13_Peak_119601_4k_stitched	797	.	1896.8	Me	Super
chr2	174651712	174671477	13_Peak_43083_4k_stitched	798	.	2349.68	Me	Super
chr16	84939993	84953567	11_Peak_20222_4k_stitched	799	.	3622.56	Me	Super
chr17	46779245	46793209	10_Peak_27425_4k_stitched	800	.	3278.2	Me	Super
chr3	126848391	126869126	14_Peak_32614_4k_stitched	801	.	2732.05	Me	Super
chr4	6441568	6458813	13_Peak_127441_4k_stitched	802	.	2942.08	Me	Super
chr16	11540194	11548978	4_Peak_269269_4k_stitched	803	.	4084.01	Me	Super
chr7	47867664	47883269	15_Peak_51582_4k_stitched	804	.	3461.05	Me	Super
chr19	2483808	2504459	11_Peak_168014_4k_stitched	805	.	2646.9	Me	Super
chr6	1494055	1511437	11_Peak_41961_4k_stitched	806	.	2514.15	Me	Super
chr3	38645361	38664900	14_Peak_51833_4k_stitched	807	.	2962.46	Me	Super
chr7	155053020	155076866	11_Peak_67823_4k_stitched	808	.	2537.38	Me	Super
chr22	44665135	44687504	14_Peak_168270_4k_stitched	809	.	2779.57	Me	Super
chr2	171369548	171385808	11_Peak_102285_4k_stitched	810	.	2743.59	Me	Super
chr10	3275149	3291858	10_Peak_89919_4k_stitched	811	.	3336.71	Me	Super
chr14	101508251	101516888	1_Peak_1982_4k_stitched	812	.	4150.55	Me	Super
chr15	101647097	101667201	11_Peak_131574_4k_stitched	813	.	2587.96	Me	Super
chr6	166648749	166660374	9_Peak_21383_4k_stitched	814	.	3574.53	Me	Super
chr8	140675517	140695383	14_Peak_70522_4k_stitched	815	.	3103.96	Me	Super
chr13	111444493	111468478	13_Peak_147656_4k_stitched	816	.	2573.72	Me	Super
chr20	39339284	39353440	9_Peak_6644_4k_stitched	817	.	2988.77	Me	Super
chr2	71738431	71755799	8_Peak_49639_4k_stitched	818	.	2799.3	Me	Super
chr9	14341368	14356635	11_Peak_62484_4k_stitched	819	.	3281.89	Me	Super
chr16	11553468	11569842	8_Peak_21241_4k_stitched	820	.	2983.14	Me	Super
chr8	143650477	143675986	14_Peak_135883_4k_stitched	821	.	2040.16	Me	Super
chr11	125132133	125151285	12_Peak_32549_4k_stitched	822	.	2233.99	Me	Super
chr2	37005933	37019848	8_Peak_64534_4k_stitched	823	.	3259.92	Me	Super
chr11	124993454	125018930	12_Peak_44821_4k_stitched	824	.	2127.07	Me	Super
chr20	32451594	32463669	8_Peak_13393_4k_stitched	825	.	3486.18	Me	Super
chr4	7997748	8011055	11_Peak_73106_4k_stitched	826	.	3432.64	Me	Super
chr2	55374858	55390314	11_Peak_193516_4k_stitched	827	.	3050.37	Me	Super
chr11	2372204	2389416	15_Peak_129521_4k_stitched	828	.	3150.1	Me	Super
chr2	217116780	217133215	11_Peak_36074_4k_stitched	829	.	2788.68	Me	Super
chr11	126323226	126342030	14_Peak_14942_4k_stitched	830	.	2811.5	Me	Super
chr1	2717488	2735586	10_Peak_47069_4k_stitched	831	.	3103.77	Me	Super
chr10	134609228	134632157	13_Peak_177388_4k_stitched	832	.	2642.3	Me	Super
chr18	76571789	76593564	14_Peak_47667_4k_stitched	833	.	3075.46	Me	Super
chr9	132186253	132201238	14_Peak_68294_4k_stitched	834	.	3493.75	Me	Super
chr2	95968910	95987680	14_Peak_190665_4k_stitched	835	.	2642.31	Me	Super
chr6	30358648	30373688	8_Peak_55188_4k_stitched	836	.	3121.92	Me	Super
chr14	106302332	106322471	14_Peak_30155_4k_stitched	837	.	2959.62	Me	Super
chr6	163604116	163625804	15_Peak_137750_4k_stitched	838	.	2586.82	Me	Super
chr20	36186811	36199767	9_Peak_64070_4k_stitched	839	.	2751.7	Me	Super
chr2	74931791	74952408	11_Peak_51622_4k_stitched	840	.	2824.36	Me	Super
chr1	20671250	20694274	13_Peak_65356_4k_stitched	841	.	2767.11	Me	Super
chr14	101860586	101881081	12_Peak_31344_4k_stitched	842	.	2450.04	Me	Super
chr22	44913452	44934993	11_Peak_272417_4k_stitched	843	.	2558.18	Me	Super
chr6	159082306	159095777	10_Peak_43376_4k_stitched	844	.	3535.23	Me	Super
chr3	123097636	123123941	13_Peak_33931_4k_stitched	845	.	2659.85	Me	Super
chr20	46581376	46595609	8_Peak_1361_4k_stitched	846	.	2662.49	Me	Super
chr22	40415759	40436343	13_Peak_285356_4k_stitched	847	.	2443.3	Me	Super
chr2	26830380	26847016	12_Peak_44470_4k_stitched	848	.	2870.93	Me	Super
chr18	77283400	77300535	13_Peak_47676_4k_stitched	849	.	3218.93	Me	Super
chr5	172970177	172992225	12_Peak_97147_4k_stitched	850	.	2332.11	Me	Super
chr10	105325259	105342420	9_Peak_170602_4k_stitched	851	.	2972.59	Me	Super
chr1	31276045	31293749	11_Peak_53428_4k_stitched	852	.	2872.58	Me	Super
chr20	25838992	25850474	8_Peak_22108_4k_stitched	853	.	3649.89	Me	Super
chr2	72227577	72241234	11_Peak_107721_4k_stitched	854	.	3371.77	Me	Super
chr20	55750847	55764095	9_Peak_223380_4k_stitched	855	.	2940.77	Me	Super
chr22	44227297	44249668	13_Peak_24253_4k_stitched	856	.	2384.92	Me	Super
chr9	127227096	127241106	9_Peak_38792_4k_stitched	857	.	3366.45	Me	Super
chr2	135239353	135254777	10_Peak_61194_4k_stitched	858	.	2679.03	Me	Super
chr10	99559913	99585591	13_Peak_54902_4k_stitched	859	.	2000.5	Me	Super
chr16	4636170	4654178	10_Peak_1301_4k_stitched	860	.	2715.02	Me	Super
chr16	48136273	48150775	11_Peak_41806_4k_stitched	861	.	2860.99	Me	Super
chr1	5481782	5496151	10_Peak_21713_4k_stitched	862	.	3165.78	Me	Super
chr2	129531984	129548099	11_Peak_137276_4k_stitched	863	.	2564.83	Me	Super
chr22	30616331	30635183	14_Peak_9977_4k_stitched	864	.	2537.75	Me	Super
chr7	157248045	157262883	8_Peak_204671_4k_stitched	865	.	3537.52	Me	Super
chr20	938574	951000	12_Peak_105377_4k_stitched	866	.	3539.54	Me	Super
chr11	33580618	33602874	14_Peak_83380_4k_stitched	867	.	2642.53	Me	Super
chr15	96948287	96964893	10_Peak_50493_4k_stitched	868	.	3195.03	Me	Super
chr1	47968782	47986570	16_Peak_96415_4k_stitched	869	.	2904.24	Me	Super
chr7	6531560	6550015	16_Peak_173662_4k_stitched	870	.	3005.85	Me	Super
chr3	127424769	127444284	11_Peak_48054_4k_stitched	871	.	2346.91	Me	Super
chr20	55377427	55391085	8_Peak_16669_4k_stitched	872	.	2957.25	Me	Super
chr20	43418124	43431743	9_Peak_13817_4k_stitched	873	.	2920.51	Me	Super
chr15	74531078	74554096	13_Peak_76063_4k_stitched	874	.	2374.66	Me	Super
chr2	223166414	223173400	1_Peak_701_4k_stitched	875	.	4031.28	Me	Super
chr3	195475060	195496840	14_Peak_6757_4k_stitched	876	.	2925.97	Me	Super
chr4	2376731	2396624	13_Peak_162587_4k_stitched	877	.	3122.88	Me	Super
chr4	6339960	6358391	16_Peak_97075_4k_stitched	878	.	2673.84	Me	Super
chr16	47070230	47087405	10_Peak_21245_4k_stitched	879	.	2556.35	Me	Super
chr22	44823613	44845365	12_Peak_66946_4k_stitched	880	.	2162.23	Me	Super
chr17	74502822	74517917	8_Peak_7826_4k_stitched	881	.	3284.09	Me	Super
chr14	101820521	101840494	16_Peak_269052_4k_stitched	882	.	2372.29	Me	Super
chr6	168615223	168628101	8_Peak_89256_4k_stitched	883	.	2751	Me	Super
chr16	8508497	8526216	10_Peak_137610_4k_stitched	884	.	1891.16	Me	Super
chr1	39269132	39285563	13_Peak_3663_4k_stitched	885	.	3158.7	Me	Super
chr2	1689089	1702454	9_Peak_7035_4k_stitched	886	.	3364.7	Me	Super
chr17	78441012	78447485	1_Peak_971_4k_stitched	887	.	3992.14	Me	Super
chr2	220209350	220225341	14_Peak_107145_4k_stitched	888	.	2403.05	Me	Super
chr16	85068829	85089471	11_Peak_119846_4k_stitched	889	.	2614.96	Me	Super
chr20	17906371	17918429	7_Peak_4329_4k_stitched	890	.	2694.44	Me	Super
chr2	9281480	9296348	10_Peak_98194_4k_stitched	891	.	2754.54	Me	Super
chr9	37729738	37747244	11_Peak_64414_4k_stitched	892	.	3112.79	Me	Super
chr5	139271521	139287170	10_Peak_93864_4k_stitched	893	.	3003.6	Me	Super
chr16	66258580	66270454	6_Peak_40713_4k_stitched	894	.	3036.21	Me	Super
chr10	4872784	4885870	15_Peak_36224_4k_stitched	895	.	3582.9	Me	Super
chr21	46978294	46997563	13_Peak_66819_4k_stitched	896	.	2794.04	Me	Super
chr16	49954514	49969818	9_Peak_101802_4k_stitched	897	.	2600.91	Me	Super
chr2	28799712	28816754	9_Peak_211034_4k_stitched	898	.	2871	Me	Super
chr20	61673587	61679589	1_Peak_1117_4k_stitched	899	.	3968.45	Me	Super
chr2	239842998	239850845	1_Peak_981_4k_stitched	900	.	3967.93	Me	Super
chr20	37487492	37508062	9_Peak_74208_4k_stitched	901	.	2086.28	Me	Super
chr2	240376793	240395794	10_Peak_52058_4k_stitched	902	.	1813.05	Me	Super
chr5	176300585	176317090	11_Peak_50807_4k_stitched	903	.	2897.16	Me	Super
chr2	127550979	127567642	11_Peak_79760_4k_stitched	904	.	2914.6	Me	Super
chr2	66802228	66811124	6_Peak_40266_4k_stitched	905	.	3723.02	Me	Super
chr22	39985463	40009704	14_Peak_24244_4k_stitched	906	.	2123.78	Me	Super
chr1	205422237	205436590	11_Peak_115880_4k_stitched	907	.	3297.03	Me	Super
chr20	4016720	4031628	9_Peak_21284_4k_stitched	908	.	2336.46	Me	Super
chr2	45538754	45557566	12_Peak_306568_4k_stitched	909	.	1938.24	Me	Super
chr22	47590350	47605328	11_Peak_240885_4k_stitched	910	.	3305.27	Me	Super
chr10	102607111	102628962	15_Peak_89640_4k_stitched	911	.	2328.82	Me	Super
chr20	24795579	24805590	7_Peak_7999_4k_stitched	912	.	3349.88	Me	Super
chr1	201522754	201543877	14_Peak_33077_4k_stitched	913	.	2469.25	Me	Super
chr18	76480104	76498837	12_Peak_76104_4k_stitched	914	.	2417.59	Me	Super
chr14	99667332	99692707	13_Peak_181271_4k_stitched	915	.	2036.54	Me	Super
chr1	20636714	20652747	11_Peak_227889_4k_stitched	916	.	2890.56	Me	Super
chr10	6107984	6126433	12_Peak_36605_4k_stitched	917	.	2786.59	Me	Super
chr17	71965521	71979089	9_Peak_28041_4k_stitched	918	.	3241.68	Me	Super
chr9	129377723	129385938	1_Peak_632_4k_stitched	919	.	3923.92	Me	Super
chr3	50419512	50438228	15_Peak_24363_4k_stitched	920	.	2769.12	Me	Super
chr5	2125722	2144398	13_Peak_117803_4k_stitched	921	.	2508.4	Me	Super
chr1	38125653	38143462	14_Peak_33342_4k_stitched	922	.	2644.75	Me	Super
chr22	40039413	40060415	10_Peak_113214_4k_stitched	923	.	2103.22	Me	Super
chr16	71007159	71020455	8_Peak_2104_4k_stitched	924	.	2639.04	Me	Super
chr11	1800339	1820426	17_Peak_103620_4k_stitched	925	.	2768.41	Me	Super
chr20	57718509	57735899	13_Peak_111076_4k_stitched	926	.	2301.07	Me	Super
chr16	89080080	89092859	8_Peak_45259_4k_stitched	927	.	3443.28	Me	Super
chr1	47905557	47918922	12_Peak_47289_4k_stitched	928	.	3392.34	Me	Super
chr5	588206	606386	11_Peak_48456_4k_stitched	929	.	2819.18	Me	Super
chr2	64708495	64728068	7_Peak_141354_4k_stitched	930	.	1957.48	Me	Super
chr15	93782533	93802210	13_Peak_10260_4k_stitched	931	.	2407.95	Me	Super
chr1	2524357	2544016	13_Peak_144212_4k_stitched	932	.	2908.44	Me	Super
chr6	6733402	6752571	9_Peak_122127_4k_stitched	933	.	1922.58	Me	Super
chr14	99643598	99663278	10_Peak_33429_4k_stitched	934	.	2051.01	Me	Super
chr6	36269219	36288981	13_Peak_55732_4k_stitched	935	.	2725.98	Me	Super
chr1	53567630	53584250	11_Peak_161577_4k_stitched	936	.	2762.16	Me	Super
chr17	47515234	47528342	8_Peak_29034_4k_stitched	937	.	2969.13	Me	Super
chr2	85933778	85947744	10_Peak_77174_4k_stitched	938	.	2840.22	Me	Super
chr1	11585255	11606255	15_Peak_116435_4k_stitched	939	.	2377.74	Me	Super
chr20	45615327	45630052	10_Peak_72942_4k_stitched	940	.	2150.98	Me	Super
chr18	76429868	76450187	16_Peak_104281_4k_stitched	941	.	2218.37	Me	Super
chr6	169465095	169480179	8_Peak_10562_4k_stitched	942	.	2619.53	Me	Super
chr12	3700288	3717663	12_Peak_71386_4k_stitched	943	.	2562.32	Me	Super
chr13	114861630	114880911	9_Peak_76007_4k_stitched	944	.	2976.29	Me	Super
chr10	130061398	130086915	14_Peak_170685_4k_stitched	945	.	1998.21	Me	Super
chr2	25051473	25066112	8_Peak_258098_4k_stitched	946	.	2734.52	Me	Super
chr6	33983898	34000546	12_Peak_323168_4k_stitched	947	.	2831.55	Me	Super
chr8	142040372	142056694	11_Peak_43538_4k_stitched	948	.	2947.22	Me	Super
chr10	11424645	11443137	11_Peak_116230_4k_stitched	949	.	2476.39	Me	Super
chr10	134914076	134937572	19_Peak_103448_4k_stitched	950	.	2440.92	Me	Super
chr2	238350154	238365153	8_Peak_107168_4k_stitched	951	.	2325.56	Me	Super
chr20	41984372	41997028	10_Peak_59891_4k_stitched	952	.	2996.53	Me	Super
chr6	43793271	43804763	12_Peak_28916_4k_stitched	953	.	3188.36	Me	Super
chr1	204943083	204963235	12_Peak_201850_4k_stitched	954	.	2007.44	Me	Super
chr2	171218069	171234358	8_Peak_63794_4k_stitched	955	.	2323.17	Me	Super
chr3	44092175	44114279	15_Peak_112747_4k_stitched	956	.	2022.12	Me	Super
chr20	24771148	24785234	10_Peak_167095_4k_stitched	957	.	2217.04	Me	Super
chr18	76539203	76560268	13_Peak_109238_4k_stitched	958	.	2850.95	Me	Super
chr11	119846858	119864774	14_Peak_51046_4k_stitched	959	.	2739.32	Me	Super
chr2	121425736	121440627	8_Peak_40817_4k_stitched	960	.	2955.56	Me	Super
chr11	71048145	71062756	11_Peak_96010_4k_stitched	961	.	3101.9	Me	Super
chr7	128445971	128468169	13_Peak_80114_4k_stitched	962	.	2258.89	Me	Super
chr10	71627054	71644151	14_Peak_99243_4k_stitched	963	.	2532.41	Me	Super
chr8	10478278	10494958	13_Peak_250215_4k_stitched	964	.	2628	Me	Super
chr9	128918283	128936006	10_Peak_31995_4k_stitched	965	.	2587.22	Me	Super
chr8	143608799	143628082	13_Peak_138790_4k_stitched	966	.	2307.02	Me	Super
chr2	11789661	11801603	7_Peak_27241_4k_stitched	967	.	2905.32	Me	Super
chr2	131760375	131775003	8_Peak_3469_4k_stitched	968	.	2978.27	Me	Super
chr2	236039611	236057889	12_Peak_60778_4k_stitched	969	.	2252.07	Me	Super
chr1	10755728	10777232	12_Peak_30115_4k_stitched	970	.	2412.62	Me	Super
chr16	15896125	15906401	8_Peak_123345_4k_stitched	971	.	3465.11	Me	Super
chr10	115141237	115161286	17_Peak_84440_4k_stitched	972	.	2358.37	Me	Super
chr20	61369350	61374908	1_Peak_1860_4k_stitched	973	.	3798.4	Me	Super
chr14	31238363	31247367	8_Peak_9357_4k_stitched	974	.	2993.27	Me	Super
chr13	110880865	110902072	12_Peak_213136_4k_stitched	975	.	2427.08	Me	Super
chr20	57534583	57551472	10_Peak_15862_4k_stitched	976	.	2226.04	Me	Super
chr8	142841399	142858308	12_Peak_14310_4k_stitched	977	.	2618.62	Me	Super
chr10	98823319	98838251	15_Peak_7320_4k_stitched	978	.	3033.98	Me	Super
chr14	104927078	104947061	14_Peak_91551_4k_stitched	979	.	2377.13	Me	Super
chr3	194754656	194772974	10_Peak_13085_4k_stitched	980	.	2574.53	Me	Super
chr22	37749980	37766735	15_Peak_47922_4k_stitched	981	.	2806.95	Me	Super
chr1	5804504	5818874	9_Peak_4669_4k_stitched	982	.	3147.11	Me	Super
chr20	20305902	20324536	13_Peak_112068_4k_stitched	983	.	2524.49	Me	Super
chr17	26826712	26841379	9_Peak_248834_4k_stitched	984	.	2845.35	Me	Super
chr6	168578938	168592947	10_Peak_39737_4k_stitched	985	.	2779.99	Me	Super
chr2	1903256	1921182	9_Peak_82477_4k_stitched	986	.	2164.77	Me	Super
chr1	2420495	2437618	11_Peak_47009_4k_stitched	987	.	2819.8	Me	Super
chr12	54087446	54103336	9_Peak_23792_4k_stitched	988	.	2643.82	Me	Super
chr6	150353800	150368967	10_Peak_63533_4k_stitched	989	.	2832.7	Me	Super
chr10	125944242	125958464	9_Peak_56431_4k_stitched	990	.	2883.95	Me	Super
chr5	2697479	2717508	14_Peak_67606_4k_stitched	991	.	2502.25	Me	Super
chr18	77262839	77279173	16_Peak_10098_4k_stitched	992	.	3041.02	Me	Super
chr10	99618352	99635510	13_Peak_90083_4k_stitched	993	.	2597.26	Me	Super
chr17	54842511	54859059	8_Peak_14886_4k_stitched	994	.	2417.11	Me	Super
chr13	114828980	114848484	13_Peak_23844_4k_stitched	995	.	2839.5	Me	Super
chr17	56032895	56045217	10_Peak_1833_4k_stitched	996	.	3085.81	Me	Super
chr2	120469128	120483656	7_Peak_54695_4k_stitched	997	.	2969.66	Me	Super
chr6	169117309	169134250	11_Peak_29865_4k_stitched	998	.	2598.08	Me	Super
chr12	31115414	31135288	14_Peak_45717_4k_stitched	999	.	2354.56	Me	Super
chr2	129269851	129286746	10_Peak_101835_4k_stitched	1000	.	2398.46	Me	Super
chr10	43579417	43599273	12_Peak_71596_4k_stitched	1001	.	2327.8	Me	Super
chr20	31494012	31508147	7_Peak_61165_4k_stitched	1002	.	2751.74	Me	Super
chr5	38010982	38027906	11_Peak_76640_4k_stitched	1003	.	2873.84	Me	Super
chr20	60132088	60146693	9_Peak_61066_4k_stitched	1004	.	2546.18	Me	Super
chr3	12900581	12920020	15_Peak_98390_4k_stitched	1005	.	2678.25	Me	Super
chr2	238438188	238448859	5_Peak_59368_4k_stitched	1006	.	3607.4	Me	Super
chr12	131087601	131106420	14_Peak_266512_4k_stitched	1007	.	2341.87	Me	Super
chr12	2281796	2299196	11_Peak_9924_4k_stitched	1008	.	2527.16	Me	Super
chr10	98794612	98817305	9_Peak_30066_4k_stitched	1009	.	1803.52	Me	Super
chr7	154655584	154672773	13_Peak_80130_4k_stitched	1010	.	2715.72	Me	Super
chr16	70966838	70975879	5_Peak_1619_4k_stitched	1011	.	2864.9	Me	Super
chr15	61066043	61083089	16_Peak_23044_4k_stitched	1012	.	2643.51	Me	Super
chr20	31564628	31574441	7_Peak_25288_4k_stitched	1013	.	3056.39	Me	Super
chr7	154677142	154694488	13_Peak_85752_4k_stitched	1014	.	2453.55	Me	Super
chr16	83818932	83836305	12_Peak_158067_4k_stitched	1015	.	2170.34	Me	Super
chr20	21528902	21541779	10_Peak_106286_4k_stitched	1016	.	2763.85	Me	Super
chr17	1831430	1846022	12_Peak_66290_4k_stitched	1017	.	3079.73	Me	Super
chr1	9257217	9266237	5_Peak_121190_4k_stitched	1018	.	3518.77	Me	Super
chr6	166411977	166424562	7_Peak_39307_4k_stitched	1019	.	2775.9	Me	Super
chr11	45706201	45729514	14_Peak_247905_4k_stitched	1020	.	1928.65	Me	Super
chr14	104962187	104988738	11_Peak_47230_4k_stitched	1021	.	1418.45	Me	Super
chr15	99115616	99135719	11_Peak_63947_4k_stitched	1022	.	2163.21	Me	Super
chr20	47925613	47936275	8_Peak_54879_4k_stitched	1023	.	2662.39	Me	Super
chr2	131009200	131022425	8_Peak_52876_4k_stitched	1024	.	2986.06	Me	Super
chr1	4177750	4195541	10_Peak_10430_4k_stitched	1025	.	3069.56	Me	Super
chr17	35290834	35297551	1_Peak_181_4k_stitched	1026	.	3674.8	Me	Super
chr16	66500680	66515263	9_Peak_68573_4k_stitched	1027	.	2440.92	Me	Super
chr3	184309874	184325351	11_Peak_38615_4k_stitched	1028	.	2978.51	Me	Super
chr2	242824146	242836093	7_Peak_10534_4k_stitched	1029	.	3045.31	Me	Super
chr10	129785349	129801502	11_Peak_36576_4k_stitched	1030	.	2446.03	Me	Super
chr1	15703372	15717505	10_Peak_198644_4k_stitched	1031	.	2994.02	Me	Super
chr20	56278442	56284148	1_Peak_10607_4k_stitched	1032	.	3665.19	Me	Super
chr2	131622928	131640724	12_Peak_119663_4k_stitched	1033	.	2157.94	Me	Super
chr12	125136198	125155130	15_Peak_41324_4k_stitched	1034	.	2561.21	Me	Super
chr1	53934808	53954186	13_Peak_51775_4k_stitched	1035	.	2454.06	Me	Super
chr3	53174885	53190144	10_Peak_109576_4k_stitched	1036	.	2446.91	Me	Super
chr20	20062044	20080815	11_Peak_151341_4k_stitched	1037	.	2250.31	Me	Super
chr7	155908906	155924190	11_Peak_142519_4k_stitched	1038	.	2960.51	Me	Super
chr2	10999192	11009362	8_Peak_115307_4k_stitched	1039	.	3334.24	Me	Super
chr2	121386624	121401895	12_Peak_35356_4k_stitched	1040	.	2397.16	Me	Super
chr12	206031	225010	8_Peak_19767_4k_stitched	1041	.	2237.2	Me	Super
chr10	81243839	81266065	13_Peak_10201_4k_stitched	1042	.	2163.05	Me	Super
chr1	24657784	24677973	11_Peak_20890_4k_stitched	1043	.	2351.26	Me	Super
chr10	1386258	1407075	10_Peak_116288_4k_stitched	1044	.	2814.35	Me	Super
chr12	2446820	2465663	12_Peak_46951_4k_stitched	1045	.	1889.42	Me	Super
chr12	133165018	133184294	11_Peak_597_4k_stitched	1046	.	2360.7	Me	Super
chr2	9815730	9837048	9_Peak_61377_4k_stitched	1047	.	1337.84	Me	Super
chr10	133006134	133023884	12_Peak_84508_4k_stitched	1048	.	2279.75	Me	Super
chr6	1604868	1609281	1_Peak_199_4k_stitched	1049	.	3640.13	Me	Super
chr6	169335002	169352363	10_Peak_29656_4k_stitched	1050	.	2361.3	Me	Super
chr1	228462421	228481021	10_Peak_8662_4k_stitched	1051	.	2195.29	Me	Super
chr2	105750479	105763260	7_Peak_102598_4k_stitched	1052	.	2974.18	Me	Super
chr2	2665907	2677623	10_Peak_59636_4k_stitched	1053	.	2946.42	Me	Super
chr20	5461542	5469969	6_Peak_12597_4k_stitched	1054	.	3129.57	Me	Super
chr16	86992094	87004185	7_Peak_35894_4k_stitched	1055	.	3029.98	Me	Super
chr20	19558874	19569209	10_Peak_166869_4k_stitched	1056	.	3147.9	Me	Super
chr15	89411291	89428141	11_Peak_26962_4k_stitched	1057	.	2518.26	Me	Super
chr4	7143039	7159186	11_Peak_53805_4k_stitched	1058	.	2392.2	Me	Super
chr10	133341328	133358837	11_Peak_14395_4k_stitched	1059	.	2095.43	Me	Super
chr6	156859208	156875806	9_Peak_15994_4k_stitched	1060	.	2220.94	Me	Super
chr12	114103959	114123781	13_Peak_42857_4k_stitched	1061	.	2175.34	Me	Super
chr4	1518534	1534971	11_Peak_17371_4k_stitched	1062	.	2728.06	Me	Super
chr17	75028212	75039741	8_Peak_101639_4k_stitched	1063	.	3220.86	Me	Super
chr4	7476990	7494276	15_Peak_93744_4k_stitched	1064	.	2493.05	Me	Super
chr14	105999420	106010831	8_Peak_31128_4k_stitched	1065	.	3150.44	Me	Super
chr14	73716641	73733608	10_Peak_19788_4k_stitched	1066	.	2351.29	Me	Super
chr14	36981111	36984777	1_Peak_379_4k_stitched	1067	.	3582.94	Me	Super
chr4	2286798	2308125	13_Peak_185056_4k_stitched	1068	.	2089.17	Me	Super
chr17	56136749	56148557	10_Peak_6092_4k_stitched	1069	.	2855.2	Me	Super
chr2	911798	925490	8_Peak_41945_4k_stitched	1070	.	2778.51	Me	Super
chr9	140776413	140789909	8_Peak_84358_4k_stitched	1071	.	2590.77	Me	Super
chr2	95655745	95664706	5_Peak_223695_4k_stitched	1072	.	3430.85	Me	Super
chr2	74785498	74795976	7_Peak_81594_4k_stitched	1073	.	2955.76	Me	Super
chr20	48847896	48857876	9_Peak_29730_4k_stitched	1074	.	2750.12	Me	Super
chr7	155829466	155840933	10_Peak_13067_4k_stitched	1075	.	3234.97	Me	Super
chr2	70910379	70925098	9_Peak_15194_4k_stitched	1076	.	2211.26	Me	Super
chr20	37326357	37337405	7_Peak_18259_4k_stitched	1077	.	2611.65	Me	Super
chr13	100056433	100074896	9_Peak_10819_4k_stitched	1078	.	2066.26	Me	Super
chr17	8948244	8968150	8_Peak_9328_4k_stitched	1079	.	1588.36	Me	Super
chr19	30713738	30727228	9_Peak_24128_4k_stitched	1080	.	2793.32	Me	Super
chr3	193517886	193537990	11_Peak_76162_4k_stitched	1081	.	2338.78	Me	Super
chr22	37322961	37339781	9_Peak_104437_4k_stitched	1082	.	2193.97	Me	Super
chr10	130816032	130834241	13_Peak_102916_4k_stitched	1083	.	2326.23	Me	Super
chr1	37043921	37061312	15_Peak_154886_4k_stitched	1084	.	2427.62	Me	Super
chr7	155765798	155781549	7_Peak_285985_4k_stitched	1085	.	2497.7	Me	Super
chr9	140960186	140976096	13_Peak_19229_4k_stitched	1086	.	2776.24	Me	Super
chr6	168766213	168776805	8_Peak_21865_4k_stitched	1087	.	2752.75	Me	Super
chr6	1391149	1397065	1_Peak_92_4k_stitched	1088	.	3542.4	Me	Super
chr16	5028992	5042243	9_Peak_5913_4k_stitched	1089	.	3154.91	Me	Super
chr2	236222642	236239932	8_Peak_109414_4k_stitched	1090	.	2269.16	Me	Super
chr14	95333518	95353975	13_Peak_189722_4k_stitched	1091	.	1778.83	Me	Super
chr20	56316439	56331209	10_Peak_98037_4k_stitched	1092	.	1837.64	Me	Super
chr20	57494219	57507101	10_Peak_13819_4k_stitched	1093	.	2790.56	Me	Super
chr8	11363117	11382524	10_Peak_26174_4k_stitched	1094	.	1835.48	Me	Super
chr20	2591560	2605745	12_Peak_84210_4k_stitched	1095	.	2532.31	Me	Super
chr1	10959730	10978567	11_Peak_21777_4k_stitched	1096	.	2132.56	Me	Super
chr2	2785528	2800902	11_Peak_43126_4k_stitched	1097	.	2561.02	Me	Super
chr5	141070163	141085481	8_Peak_160594_4k_stitched	1098	.	2241.52	Me	Super
chr11	125155765	125176762	13_Peak_76793_4k_stitched	1099	.	2072.35	Me	Super
chr7	352513	371188	12_Peak_14819_4k_stitched	1100	.	2286.52	Me	Super
chr20	31546162	31556882	6_Peak_30085_4k_stitched	1101	.	2432.97	Me	Super
chr13	112180539	112194773	10_Peak_65737_4k_stitched	1102	.	2500.16	Me	Super
chr6	36783530	36794752	5_Peak_80948_4k_stitched	1103	.	2860.46	Me	Super
chr2	23781672	23796478	9_Peak_23124_4k_stitched	1104	.	2266.98	Me	Super
chr20	24471861	24487746	10_Peak_98794_4k_stitched	1105	.	2016.56	Me	Super
chr15	74681015	74699290	11_Peak_86026_4k_stitched	1106	.	1989.57	Me	Super
chr16	81850532	81867765	12_Peak_109084_4k_stitched	1107	.	2315.57	Me	Super
chr1	35332519	35351160	13_Peak_26997_4k_stitched	1108	.	1974	Me	Super
chr7	137420464	137446116	16_Peak_27953_4k_stitched	1109	.	2036.69	Me	Super
chr2	242934188	242944512	10_Peak_98545_4k_stitched	1110	.	3130.74	Me	Super
chr16	10307043	10321400	11_Peak_7595_4k_stitched	1111	.	2239.61	Me	Super
chr11	1900621	1919558	10_Peak_23568_4k_stitched	1112	.	2225.34	Me	Super
chr20	4037627	4053449	9_Peak_30675_4k_stitched	1113	.	1894.09	Me	Super
chr4	592239	607778	12_Peak_17397_4k_stitched	1114	.	2742.27	Me	Super
chr10	1712037	1728963	13_Peak_158571_4k_stitched	1115	.	2420.62	Me	Super
chr10	133046073	133065847	14_Peak_105387_4k_stitched	1116	.	2335.5	Me	Super
chr6	934383	948016	8_Peak_60120_4k_stitched	1117	.	2555.2	Me	Super
chr15	43565493	43580586	13_Peak_126577_4k_stitched	1118	.	2532.52	Me	Super
chr11	33837858	33854632	13_Peak_28262_4k_stitched	1119	.	2811.32	Me	Super
chr17	1808897	1824518	12_Peak_69928_4k_stitched	1120	.	2920.19	Me	Super
chr20	21554628	21565729	7_Peak_28058_4k_stitched	1121	.	2803.35	Me	Super
chr8	142540110	142557299	13_Peak_68033_4k_stitched	1122	.	2038.39	Me	Super
chr22	49784975	49802013	12_Peak_67010_4k_stitched	1123	.	2271.58	Me	Super
chr2	27103008	27116122	12_Peak_55585_4k_stitched	1124	.	2730.74	Me	Super
chr7	157419637	157436005	12_Peak_21126_4k_stitched	1125	.	2471.68	Me	Super
chr1	110724675	110743537	12_Peak_101954_4k_stitched	1126	.	1983.62	Me	Super
chr1	24615453	24635366	11_Peak_130692_4k_stitched	1127	.	2173.58	Me	Super
chr10	72993550	73015304	12_Peak_99043_4k_stitched	1128	.	1736.01	Me	Super
chr9	94595292	94610236	11_Peak_54417_4k_stitched	1129	.	2186.49	Me	Typical
chr11	126382233	126400609	11_Peak_170972_4k_stitched	1130	.	1879.08	Me	Typical
chr2	171256189	171270149	8_Peak_98087_4k_stitched	1131	.	2228.13	Me	Typical
chr1	4054045	4071631	11_Peak_167586_4k_stitched	1132	.	2427.11	Me	Typical
chr14	92914340	92931001	9_Peak_53485_4k_stitched	1133	.	2205.62	Me	Typical
chr16	67039843	67053692	7_Peak_29686_4k_stitched	1134	.	2528.68	Me	Typical
chr21	47355785	47372247	10_Peak_103137_4k_stitched	1135	.	2632.82	Me	Typical
chr11	17700092	17719373	12_Peak_26957_4k_stitched	1136	.	1834.24	Me	Typical
chr16	10328204	10345698	10_Peak_72829_4k_stitched	1137	.	1581.25	Me	Typical
chr20	34959367	34970063	8_Peak_31042_4k_stitched	1138	.	2647.05	Me	Typical
chr3	122675764	122692096	11_Peak_19449_4k_stitched	1139	.	2240.25	Me	Typical
chr20	49612910	49622076	6_Peak_153809_4k_stitched	1140	.	2835.01	Me	Typical
chr12	58281451	58293293	6_Peak_10231_4k_stitched	1141	.	2870.73	Me	Typical
chr17	46680219	46685491	1_Peak_186_4k_stitched	1142	.	3432.88	Me	Typical
chr17	45842982	45862523	8_Peak_323516_4k_stitched	1143	.	1882.17	Me	Typical
chr20	57657431	57672410	7_Peak_51674_4k_stitched	1144	.	2073.41	Me	Typical
chr4	6022530	6034016	9_Peak_112751_4k_stitched	1145	.	3097.89	Me	Typical
chr12	2515910	2534358	12_Peak_96167_4k_stitched	1146	.	2010.52	Me	Typical
chr13	114806824	114824378	11_Peak_91365_4k_stitched	1147	.	2189.29	Me	Typical
chr6	160307523	160315834	6_Peak_100406_4k_stitched	1148	.	3338.33	Me	Typical
chr14	95464456	95479569	11_Peak_4883_4k_stitched	1149	.	2588.76	Me	Typical
chr5	172116966	172131935	9_Peak_141450_4k_stitched	1150	.	2851.1	Me	Typical
chr2	1554820	1568150	10_Peak_68792_4k_stitched	1151	.	2884.64	Me	Typical
chr14	74679846	74697367	10_Peak_68935_4k_stitched	1152	.	2328.66	Me	Typical
chr19	3809958	3826117	15_Peak_4578_4k_stitched	1153	.	2552.66	Me	Typical
chr21	43664240	43684276	11_Peak_24196_4k_stitched	1154	.	1917.76	Me	Typical
chr2	238413222	238424174	9_Peak_63276_4k_stitched	1155	.	2778.49	Me	Typical
chr5	180547896	180561725	11_Peak_10143_4k_stitched	1156	.	2881.57	Me	Typical
chr9	139015214	139028145	10_Peak_250438_4k_stitched	1157	.	2951.46	Me	Typical
chr1	179779542	179791185	7_Peak_30130_4k_stitched	1158	.	2443.6	Me	Typical
chr6	4340547	4353438	8_Peak_25260_4k_stitched	1159	.	2595.86	Me	Typical
chr6	3481181	3493234	9_Peak_193555_4k_stitched	1160	.	2299.61	Me	Typical
chr5	1720302	1736970	11_Peak_100039_4k_stitched	1161	.	2101.67	Me	Typical
chr5	92934624	92947692	10_Peak_78141_4k_stitched	1162	.	2662.28	Me	Typical
chr6	32057311	32067144	5_Peak_111362_4k_stitched	1163	.	2979.3	Me	Typical
chr16	5419787	5428562	6_Peak_75800_4k_stitched	1164	.	2649.48	Me	Typical
chr2	219757859	219762980	1_Peak_285_4k_stitched	1165	.	3407.44	Me	Typical
chr9	138868180	138881228	12_Peak_34569_4k_stitched	1166	.	3077.11	Me	Typical
chr11	9055080	9075122	11_Peak_248027_4k_stitched	1167	.	1964.9	Me	Typical
chr20	49771124	49780661	9_Peak_18338_4k_stitched	1168	.	2754.16	Me	Typical
chr20	61086420	61091418	2_Peak_3576_4k_stitched	1169	.	3382.81	Me	Typical
chr14	34471575	34481019	6_Peak_111018_4k_stitched	1170	.	2658.19	Me	Typical
chr14	101710267	101726080	12_Peak_248442_4k_stitched	1171	.	2365	Me	Typical
chr2	218839166	218847002	5_Peak_28956_4k_stitched	1172	.	3058.86	Me	Typical
chr7	156830254	156843310	11_Peak_57300_4k_stitched	1173	.	2685.44	Me	Typical
chr16	31336669	31349053	8_Peak_58404_4k_stitched	1174	.	2663.3	Me	Typical
chr20	44961736	44972196	5_Peak_81103_4k_stitched	1175	.	2519.23	Me	Typical
chr14	101580876	101595900	9_Peak_23879_4k_stitched	1176	.	2518.24	Me	Typical
chr16	83963353	83975004	12_Peak_22285_4k_stitched	1177	.	2807.63	Me	Typical
chr16	74746251	74759836	8_Peak_169657_4k_stitched	1178	.	2514.09	Me	Typical
chr12	125667932	125680776	9_Peak_2586_4k_stitched	1179	.	2757.9	Me	Typical
chr3	45361848	45380597	11_Peak_48143_4k_stitched	1180	.	2006.96	Me	Typical
chr2	45858435	45871836	7_Peak_56830_4k_stitched	1181	.	2857.74	Me	Typical
chr8	143315449	143333778	15_Peak_48746_4k_stitched	1182	.	2012.5	Me	Typical
chr2	121873438	121885890	10_Peak_192193_4k_stitched	1183	.	2580.62	Me	Typical
chr20	57846038	57855563	5_Peak_654_4k_stitched	1184	.	2677.16	Me	Typical
chr6	169712338	169725682	10_Peak_23320_4k_stitched	1185	.	2487.61	Me	Typical
chr2	15919616	15936807	8_Peak_58577_4k_stitched	1186	.	2046.04	Me	Typical
chr5	10454817	10477740	12_Peak_79986_4k_stitched	1187	.	1577.84	Me	Typical
chr21	44736798	44752785	13_Peak_51573_4k_stitched	1188	.	2337.44	Me	Typical
chr6	3938239	3950369	9_Peak_40982_4k_stitched	1189	.	2461.68	Me	Typical
chr2	237300399	237314086	10_Peak_107165_4k_stitched	1190	.	2443.06	Me	Typical
chr8	144152610	144167819	10_Peak_73172_4k_stitched	1191	.	2811.81	Me	Typical
chr2	232791188	232797292	1_Peak_3418_4k_stitched	1192	.	3358.19	Me	Typical
chr2	162271371	162276291	1_Peak_4411_4k_stitched	1193	.	3357.44	Me	Typical
chr11	86405830	86422157	13_Peak_21916_4k_stitched	1194	.	2397.65	Me	Typical
chr6	169062921	169077359	9_Peak_44748_4k_stitched	1195	.	2782.9	Me	Typical
chr1	202266263	202281800	12_Peak_179271_4k_stitched	1196	.	2384.91	Me	Typical
chr2	220313827	220319204	1_Peak_148_4k_stitched	1197	.	3351.44	Me	Typical
chr17	46675084	46679654	1_Peak_321_4k_stitched	1198	.	3348.9	Me	Typical
chr15	36792372	36811241	12_Peak_151586_4k_stitched	1199	.	2020.54	Me	Typical
chr6	36681381	36691106	7_Peak_71367_4k_stitched	1200	.	2737.69	Me	Typical
chr3	14595317	14618414	13_Peak_71108_4k_stitched	1201	.	1954.02	Me	Typical
chr3	127135962	127147734	11_Peak_48051_4k_stitched	1202	.	2830.27	Me	Typical
chr20	49301068	49312386	6_Peak_166442_4k_stitched	1203	.	2764.84	Me	Typical
chr22	44777775	44792709	8_Peak_30296_4k_stitched	1204	.	2194.51	Me	Typical
chr7	1635753	1648893	12_Peak_3696_4k_stitched	1205	.	2873.34	Me	Typical
chr17	35164262	35179596	13_Peak_66342_4k_stitched	1206	.	2698.28	Me	Typical
chr14	23595613	23600071	1_Peak_404_4k_stitched	1207	.	3335.93	Me	Typical
chr10	134332757	134343400	8_Peak_142885_4k_stitched	1208	.	2915.43	Me	Typical
chr10	72686699	72700659	13_Peak_43572_4k_stitched	1209	.	2657.96	Me	Typical
chr10	80664462	80680701	10_Peak_84563_4k_stitched	1210	.	2250.17	Me	Typical
chr21	46668019	46679301	8_Peak_41373_4k_stitched	1211	.	2995.51	Me	Typical
chr14	23605193	23608997	1_Peak_1012_4k_stitched	1212	.	3326.97	Me	Typical
chr2	1514128	1525868	10_Peak_56988_4k_stitched	1213	.	2731.59	Me	Typical
chr11	116589425	116603536	12_Peak_192667_4k_stitched	1214	.	2463.96	Me	Typical
chr2	235497695	235506644	7_Peak_151107_4k_stitched	1215	.	2771.79	Me	Typical
chr7	45218092	45235208	11_Peak_113390_4k_stitched	1216	.	2082.92	Me	Typical
chr6	36615991	36630884	8_Peak_269240_4k_stitched	1217	.	2037.48	Me	Typical
chr11	120134215	120154246	12_Peak_64984_4k_stitched	1218	.	2065.35	Me	Typical
chr16	17559739	17564342	1_Peak_39_4k_stitched	1219	.	3318.66	Me	Typical
chr2	1373912	1383467	8_Peak_12981_4k_stitched	1220	.	2960.81	Me	Typical
chr20	24672248	24684167	7_Peak_119885_4k_stitched	1221	.	2347.41	Me	Typical
chr2	130662168	130672134	8_Peak_30267_4k_stitched	1222	.	2770.55	Me	Typical
chr6	158108650	158121681	11_Peak_43510_4k_stitched	1223	.	2355.82	Me	Typical
chr5	2000506	2014501	11_Peak_94057_4k_stitched	1224	.	2410.42	Me	Typical
chr13	112996073	113008506	8_Peak_65752_4k_stitched	1225	.	2483.66	Me	Typical
chr1	2906070	2922289	12_Peak_304190_4k_stitched	1226	.	2448.8	Me	Typical
chr1	5893466	5906907	7_Peak_66169_4k_stitched	1227	.	2597.53	Me	Typical
chr2	1072847	1084417	8_Peak_14737_4k_stitched	1228	.	2414.93	Me	Typical
chr17	72169906	72184534	10_Peak_50547_4k_stitched	1229	.	1696.52	Me	Typical
chr9	128867445	128883013	9_Peak_136392_4k_stitched	1230	.	2377.97	Me	Typical
chr19	18072672	18088929	10_Peak_8783_4k_stitched	1231	.	2373.27	Me	Typical
chr6	870064	885349	8_Peak_98287_4k_stitched	1232	.	1305.64	Me	Typical
chr1	43686113	43701910	9_Peak_197001_4k_stitched	1233	.	2184.83	Me	Typical
chr20	47130149	47133118	2_Peak_1_4k_stitched	1234	.	3258.69	Me	Typical
chr11	1826516	1842317	10_Peak_6186_4k_stitched	1235	.	2342.13	Me	Typical
chr5	171969959	171985638	9_Peak_37490_4k_stitched	1236	.	2143.17	Me	Typical
chr2	42052392	42062978	6_Peak_1516_4k_stitched	1237	.	2748.6	Me	Typical
chr12	2773830	2788613	9_Peak_147575_4k_stitched	1238	.	2102.41	Me	Typical
chr6	167181289	167193924	12_Peak_87106_4k_stitched	1239	.	2438.83	Me	Typical
chr16	49777173	49790761	9_Peak_124424_4k_stitched	1240	.	1873.24	Me	Typical
chr20	36840059	36853355	7_Peak_56095_4k_stitched	1241	.	2517.51	Me	Typical
chr6	159547506	159559858	9_Peak_121507_4k_stitched	1242	.	2120.22	Me	Typical
chr21	43691167	43708667	11_Peak_240420_4k_stitched	1243	.	2149.26	Me	Typical
chr1	5527918	5545314	10_Peak_70717_4k_stitched	1244	.	1944.95	Me	Typical
chr11	129589842	129604412	11_Peak_89306_4k_stitched	1245	.	2282.24	Me	Typical
chr16	73594370	73613320	13_Peak_18784_4k_stitched	1246	.	1876.49	Me	Typical
chr1	3439610	3454649	9_Peak_180684_4k_stitched	1247	.	2433.17	Me	Typical
chr14	23874500	23878934	1_Peak_2291_4k_stitched	1248	.	3280.82	Me	Typical
chr13	112323844	112337961	13_Peak_69734_4k_stitched	1249	.	2607.5	Me	Typical
chr16	17472772	17484394	8_Peak_71174_4k_stitched	1250	.	2040.14	Me	Typical
chr20	17446922	17457907	7_Peak_9279_4k_stitched	1251	.	1974.2	Me	Typical
chr20	57777494	57789914	7_Peak_276168_4k_stitched	1252	.	2205.01	Me	Typical
chr11	128481799	128498201	9_Peak_125794_4k_stitched	1253	.	2213.2	Me	Typical
chr19	45715310	45731009	10_Peak_38547_4k_stitched	1254	.	1889.8	Me	Typical
chr6	4575754	4592375	9_Peak_50842_4k_stitched	1255	.	1482.29	Me	Typical
chr20	45368402	45379022	7_Peak_57340_4k_stitched	1256	.	2472.66	Me	Typical
chr11	1721691	1742425	9_Peak_37747_4k_stitched	1257	.	1792.11	Me	Typical
chr7	27900066	27916190	8_Peak_160898_4k_stitched	1258	.	1807.82	Me	Typical
chr9	140938116	140954414	13_Peak_118218_4k_stitched	1259	.	2058.53	Me	Typical
chr9	100275259	100291102	9_Peak_95041_4k_stitched	1260	.	2079.59	Me	Typical
chr2	135421133	135438302	11_Peak_26046_4k_stitched	1261	.	1520.94	Me	Typical
chr21	46164737	46182293	13_Peak_75168_4k_stitched	1262	.	1901.24	Me	Typical
chr17	42454866	42464032	8_Peak_4284_4k_stitched	1263	.	2955.32	Me	Typical
chr20	2538662	2548129	6_Peak_8416_4k_stitched	1264	.	2732.14	Me	Typical
chr20	61322809	61328074	1_Peak_5757_4k_stitched	1265	.	3264.24	Me	Typical
chr5	177783354	177804105	14_Peak_23162_4k_stitched	1266	.	1663.32	Me	Typical
chr15	99971964	99985258	13_Peak_16527_4k_stitched	1267	.	2583.78	Me	Typical
chr2	10898311	10909558	10_Peak_9136_4k_stitched	1268	.	2499.51	Me	Typical
chr10	132872733	132891452	12_Peak_32537_4k_stitched	1269	.	1878.11	Me	Typical
chr6	142861228	142873493	6_Peak_3428_4k_stitched	1270	.	2274.96	Me	Typical
chr17	47620797	47633710	10_Peak_58449_4k_stitched	1271	.	2221.94	Me	Typical
chr2	113384755	113394336	4_Peak_74165_4k_stitched	1272	.	2318.12	Me	Typical
chr14	74856378	74873890	11_Peak_47281_4k_stitched	1273	.	2131.11	Me	Typical
chr2	11181404	11198651	10_Peak_261526_4k_stitched	1274	.	1399.27	Me	Typical
chr16	88496887	88503719	1_Peak_4224_4k_stitched	1275	.	3246.69	Me	Typical
chr16	17197541	17206658	7_Peak_49190_4k_stitched	1276	.	2612.55	Me	Typical
chr16	67326285	67336809	9_Peak_224720_4k_stitched	1277	.	2817.14	Me	Typical
chr20	34849365	34856904	4_Peak_121218_4k_stitched	1278	.	2914.31	Me	Typical
chr10	4017095	4037922	11_Peak_128883_4k_stitched	1279	.	1685.18	Me	Typical
chr14	23844296	23848776	1_Peak_1085_4k_stitched	1280	.	3236.06	Me	Typical
chr6	167817611	167827879	6_Peak_14496_4k_stitched	1281	.	2734.73	Me	Typical
chr10	3445330	3460670	9_Peak_26492_4k_stitched	1282	.	1813.11	Me	Typical
chr16	86273084	86284104	9_Peak_112278_4k_stitched	1283	.	2875.94	Me	Typical
chr5	168330922	168353087	13_Peak_34116_4k_stitched	1284	.	1921.91	Me	Typical
chr13	31674881	31697803	16_Peak_271660_4k_stitched	1285	.	1729.36	Me	Typical
chr22	49692670	49708534	10_Peak_62118_4k_stitched	1286	.	1979.39	Me	Typical
chr18	77555753	77567354	10_Peak_46139_4k_stitched	1287	.	2599.61	Me	Typical
chr16	8345476	8355864	7_Peak_206159_4k_stitched	1288	.	2044.98	Me	Typical
chr3	122706962	122719845	10_Peak_31818_4k_stitched	1289	.	2707.63	Me	Typical
chr6	44494553	44505042	7_Peak_80962_4k_stitched	1290	.	2621.19	Me	Typical
chr8	41761062	41773361	8_Peak_58884_4k_stitched	1291	.	2554.93	Me	Typical
chr8	1644552	1658896	11_Peak_34399_4k_stitched	1292	.	2498.69	Me	Typical
chr14	77387710	77404084	9_Peak_72101_4k_stitched	1293	.	2046	Me	Typical
chr6	166817166	166827550	8_Peak_32303_4k_stitched	1294	.	2540.73	Me	Typical
chr6	169793168	169809142	11_Peak_117871_4k_stitched	1295	.	2329.49	Me	Typical
chr5	139188606	139206975	11_Peak_97113_4k_stitched	1296	.	2000.37	Me	Typical
chr16	84372763	84385560	11_Peak_600_4k_stitched	1297	.	2249.5	Me	Typical
chr7	157492925	157507204	13_Peak_17527_4k_stitched	1298	.	2566.54	Me	Typical
chr20	61345290	61349825	1_Peak_336_4k_stitched	1299	.	3190.06	Me	Typical
chr1	11771358	11787366	12_Peak_84645_4k_stitched	1300	.	2075.29	Me	Typical
chr1	11003452	11019571	12_Peak_20681_4k_stitched	1301	.	2073.85	Me	Typical
chr1	17704487	17719410	11_Peak_59026_4k_stitched	1302	.	2301.92	Me	Typical
chr7	155786573	155798233	10_Peak_48588_4k_stitched	1303	.	2685.73	Me	Typical
chr11	68471237	68488148	9_Peak_33024_4k_stitched	1304	.	1951.79	Me	Typical
chr2	240809718	240820212	5_Peak_59103_4k_stitched	1305	.	2422.29	Me	Typical
chr10	78726391	78742424	11_Peak_61488_4k_stitched	1306	.	1905.69	Me	Typical
chr14	92848938	92866421	11_Peak_32243_4k_stitched	1307	.	1895.06	Me	Typical
chr1	110061713	110074719	9_Peak_59160_4k_stitched	1308	.	2539.71	Me	Typical
chr9	136299827	136311756	8_Peak_34531_4k_stitched	1309	.	2915.95	Me	Typical
chr2	224988633	225001450	9_Peak_61062_4k_stitched	1310	.	2242.45	Me	Typical
chr5	137983558	138000992	8_Peak_43175_4k_stitched	1311	.	1400.82	Me	Typical
chr9	126733680	126750306	11_Peak_87202_4k_stitched	1312	.	2097.7	Me	Typical
chr2	239901350	239914156	6_Peak_116182_4k_stitched	1313	.	2182.64	Me	Typical
chr6	41636983	41648804	9_Peak_22920_4k_stitched	1314	.	2389.97	Me	Typical
chr2	237529643	237543016	8_Peak_29379_4k_stitched	1315	.	1603.71	Me	Typical
chr1	22702267	22718567	10_Peak_15017_4k_stitched	1316	.	1958.93	Me	Typical
chr2	102043826	102053483	8_Peak_71264_4k_stitched	1317	.	2689.75	Me	Typical
chr20	61151964	61157228	1_Peak_2550_4k_stitched	1318	.	3162.9	Me	Typical
chr20	49715568	49728054	7_Peak_190709_4k_stitched	1319	.	1960.57	Me	Typical
chr3	127468872	127485433	12_Peak_85430_4k_stitched	1320	.	1825.29	Me	Typical
chr8	102129187	102147242	13_Peak_18185_4k_stitched	1321	.	2270.72	Me	Typical
chr2	3032851	3048093	8_Peak_70802_4k_stitched	1322	.	1762.06	Me	Typical
chr18	56582193	56597005	9_Peak_26714_4k_stitched	1323	.	2274.77	Me	Typical
chr16	88963727	88969954	1_Peak_3204_4k_stitched	1324	.	3153.44	Me	Typical
chr20	20351276	20356899	1_Peak_2855_4k_stitched	1325	.	3153.03	Me	Typical
chr6	43757714	43770600	9_Peak_64453_4k_stitched	1326	.	1923.27	Me	Typical
chr6	170495868	170508799	7_Peak_30375_4k_stitched	1327	.	2978.31	Me	Typical
chr20	34886584	34896794	4_Peak_22305_4k_stitched	1328	.	2422.52	Me	Typical
chr17	7972918	7983345	10_Peak_149299_4k_stitched	1329	.	2861.28	Me	Typical
chr17	37755413	37759627	1_Peak_36_4k_stitched	1330	.	3145.53	Me	Typical
chr16	8604531	8610972	5_Peak_22426_4k_stitched	1331	.	2885.39	Me	Typical
chr10	131690506	131707918	12_Peak_77960_4k_stitched	1332	.	1797.65	Me	Typical
chr16	21204756	21215630	7_Peak_209891_4k_stitched	1333	.	2048.24	Me	Typical
chr20	23479531	23492300	9_Peak_41233_4k_stitched	1334	.	1532.15	Me	Typical
chr2	60962260	60975345	9_Peak_30323_4k_stitched	1335	.	2423.88	Me	Typical
chr2	86528066	86542669	9_Peak_107241_4k_stitched	1336	.	1763.21	Me	Typical
chr1	201054259	201071920	10_Peak_27200_4k_stitched	1337	.	1474.23	Me	Typical
chr22	17847203	17860185	6_Peak_19426_4k_stitched	1338	.	2188.95	Me	Typical
chr7	75902516	75916188	10_Peak_5881_4k_stitched	1339	.	2489.81	Me	Typical
chr22	50020949	50033669	9_Peak_75236_4k_stitched	1340	.	2334.56	Me	Typical
chr7	139217023	139232289	11_Peak_35158_4k_stitched	1341	.	1958.8	Me	Typical
chr2	174477098	174491913	9_Peak_60868_4k_stitched	1342	.	1975.17	Me	Typical
chr19	41059500	41076383	8_Peak_7521_4k_stitched	1343	.	2347.49	Me	Typical
chr3	50566242	50579039	9_Peak_70221_4k_stitched	1344	.	2599.1	Me	Typical
chr2	1608162	1618658	9_Peak_10527_4k_stitched	1345	.	2414.87	Me	Typical
chr7	129421044	129429458	6_Peak_1530_4k_stitched	1346	.	2904.84	Me	Typical
chr14	22977593	22989095	6_Peak_88041_4k_stitched	1347	.	1301.73	Me	Typical
chr2	42173284	42186759	9_Peak_41934_4k_stitched	1348	.	1707.55	Me	Typical
chr14	36679788	36687591	7_Peak_231434_4k_stitched	1349	.	2796.52	Me	Typical
chr18	77346638	77359472	11_Peak_25100_4k_stitched	1350	.	2520.99	Me	Typical
chr10	102582467	102593276	8_Peak_156851_4k_stitched	1351	.	2581.95	Me	Typical
chr2	131715551	131726005	4_Peak_6698_4k_stitched	1352	.	2475.19	Me	Typical
chr20	45445751	45461944	11_Peak_102591_4k_stitched	1353	.	2260.49	Me	Typical
chr9	126933562	126954603	10_Peak_187818_4k_stitched	1354	.	1437.8	Me	Typical
chr17	48039701	48045375	1_Peak_2164_4k_stitched	1355	.	3094.88	Me	Typical
chr16	77940149	77962262	9_Peak_115113_4k_stitched	1356	.	1314.4	Me	Typical
chr16	10153828	10167503	8_Peak_32118_4k_stitched	1357	.	1792.41	Me	Typical
chr20	13819710	13832091	8_Peak_20476_4k_stitched	1358	.	1906.5	Me	Typical
chr17	64826425	64837277	9_Peak_99682_4k_stitched	1359	.	2501.69	Me	Typical
chr14	36738286	36743831	4_Peak_163967_4k_stitched	1360	.	2621.95	Me	Typical
chr10	105817540	105837940	9_Peak_170603_4k_stitched	1361	.	1104.28	Me	Typical
chr12	132005905	132022660	11_Peak_58266_4k_stitched	1362	.	1864.35	Me	Typical
chr14	105657431	105668794	8_Peak_53461_4k_stitched	1363	.	2607.94	Me	Typical
chr10	1282339	1298650	7_Peak_11929_4k_stitched	1364	.	2226.56	Me	Typical
chr13	112155847	112174710	11_Peak_248344_4k_stitched	1365	.	1734.38	Me	Typical
chr2	20587553	20601557	11_Peak_64518_4k_stitched	1366	.	2114.69	Me	Typical
chr11	119443149	119457745	12_Peak_79217_4k_stitched	1367	.	2166.27	Me	Typical
chr16	19470277	19486374	9_Peak_82770_4k_stitched	1368	.	1508.44	Me	Typical
chr15	66446345	66465572	12_Peak_56655_4k_stitched	1369	.	1929.24	Me	Typical
chr20	48022988	48035617	8_Peak_24931_4k_stitched	1370	.	1725.63	Me	Typical
chr17	54787486	54804916	10_Peak_40753_4k_stitched	1371	.	1483.98	Me	Typical
chr22	49926765	49941044	9_Peak_48015_4k_stitched	1372	.	2148.36	Me	Typical
chr16	15916347	15927888	8_Peak_20861_4k_stitched	1373	.	2194.44	Me	Typical
chr12	12160797	12177110	13_Peak_43612_4k_stitched	1374	.	1873.61	Me	Typical
chr2	477967	489684	10_Peak_56195_4k_stitched	1375	.	2668.47	Me	Typical
chr1	167086690	167103071	8_Peak_63861_4k_stitched	1376	.	1810.17	Me	Typical
chr6	166670910	166684488	9_Peak_120005_4k_stitched	1377	.	2148.53	Me	Typical
chr18	71736658	71749671	8_Peak_62002_4k_stitched	1378	.	2014.23	Me	Typical
chr2	232714745	232727264	10_Peak_275471_4k_stitched	1379	.	2483.42	Me	Typical
chr16	4237151	4258185	10_Peak_159710_4k_stitched	1380	.	1753.45	Me	Typical
chr3	133657093	133675484	11_Peak_76603_4k_stitched	1381	.	1497.92	Me	Typical
chr2	31185099	31196350	9_Peak_141324_4k_stitched	1382	.	2349.9	Me	Typical
chr2	130555370	130568817	9_Peak_44420_4k_stitched	1383	.	1794.56	Me	Typical
chr17	78975991	78985509	8_Peak_15710_4k_stitched	1384	.	2434.41	Me	Typical
chr6	462772	472196	6_Peak_9892_4k_stitched	1385	.	2489.55	Me	Typical
chr14	101650346	101662237	8_Peak_51062_4k_stitched	1386	.	2460.99	Me	Typical
chr10	43422877	43437922	11_Peak_44945_4k_stitched	1387	.	2095.14	Me	Typical
chr14	105365395	105387381	11_Peak_74851_4k_stitched	1388	.	1902.78	Me	Typical
chr2	73540105	73551249	13_Peak_160259_4k_stitched	1389	.	2271.89	Me	Typical
chr4	6236055	6255734	9_Peak_83107_4k_stitched	1390	.	1597.72	Me	Typical
chr6	16964225	16980515	7_Peak_35643_4k_stitched	1391	.	1590.38	Me	Typical
chr6	50803530	50814860	10_Peak_78683_4k_stitched	1392	.	2523.88	Me	Typical
chr2	72118255	72128826	10_Peak_107720_4k_stitched	1393	.	2447.29	Me	Typical
chr1	16411843	16423670	8_Peak_90562_4k_stitched	1394	.	2601.87	Me	Typical
chr2	100683137	100694733	10_Peak_164749_4k_stitched	1395	.	2215.28	Me	Typical
chr16	11741111	11753800	8_Peak_58395_4k_stitched	1396	.	2038.32	Me	Typical
chr17	9122507	9139826	13_Peak_117204_4k_stitched	1397	.	2029.78	Me	Typical
chr20	61792232	61797832	1_Peak_610_4k_stitched	1398	.	3040.4	Me	Typical
chr11	69344733	69362055	11_Peak_74643_4k_stitched	1399	.	1744.12	Me	Typical
chr6	28776084	28785333	5_Peak_59538_4k_stitched	1400	.	2222.78	Me	Typical
chr7	127748542	127763528	9_Peak_87931_4k_stitched	1401	.	1953.39	Me	Typical
chr7	157452844	157467624	11_Peak_135407_4k_stitched	1402	.	2025.47	Me	Typical
chr2	220387851	220393053	1_Peak_2245_4k_stitched	1403	.	3039.12	Me	Typical
chr5	179580461	179598987	13_Peak_140438_4k_stitched	1404	.	1880.67	Me	Typical
chr6	170439006	170448387	6_Peak_1353_4k_stitched	1405	.	2439.38	Me	Typical
chr9	129501481	129519744	11_Peak_60652_4k_stitched	1406	.	2113.47	Me	Typical
chr11	64265638	64280580	10_Peak_79275_4k_stitched	1407	.	2269.68	Me	Typical
chr1	14982209	15000050	7_Peak_38989_4k_stitched	1408	.	1489.85	Me	Typical
chr17	47233446	47246649	11_Peak_5919_4k_stitched	1409	.	2263.33	Me	Typical
chr2	30956473	30969840	8_Peak_82634_4k_stitched	1410	.	1681.4	Me	Typical
chr2	127656710	127672774	8_Peak_61071_4k_stitched	1411	.	1412.11	Me	Typical
chr14	92717490	92732962	9_Peak_38436_4k_stitched	1412	.	2160.14	Me	Typical
chr2	1661828	1670372	4_Peak_115374_4k_stitched	1413	.	2822.34	Me	Typical
chr8	143587658	143604057	10_Peak_14824_4k_stitched	1414	.	2072.4	Me	Typical
chr2	177012588	177016927	1_Peak_268_4k_stitched	1415	.	3016.05	Me	Typical
chr2	131572252	131585916	8_Peak_16407_4k_stitched	1416	.	1687	Me	Typical
chr7	155930956	155945030	9_Peak_45800_4k_stitched	1417	.	1915.11	Me	Typical
chr1	201633630	201652863	11_Peak_33079_4k_stitched	1418	.	1564.81	Me	Typical
chr15	69915419	69928397	11_Peak_131742_4k_stitched	1419	.	1966.59	Me	Typical
chr9	138102297	138116068	9_Peak_245618_4k_stitched	1420	.	2514.78	Me	Typical
chr16	86501013	86514558	9_Peak_10473_4k_stitched	1421	.	2032.1	Me	Typical
chr20	46563164	46575346	7_Peak_22453_4k_stitched	1422	.	1592.72	Me	Typical
chr9	138504785	138518483	12_Peak_68373_4k_stitched	1423	.	2365.04	Me	Typical
chr1	228530082	228550833	10_Peak_189575_4k_stitched	1424	.	1691.46	Me	Typical
chr17	60837186	60851979	8_Peak_42026_4k_stitched	1425	.	1952.37	Me	Typical
chr3	184487260	184504527	8_Peak_27732_4k_stitched	1426	.	1467.83	Me	Typical
chr2	60878760	60889058	5_Peak_6755_4k_stitched	1427	.	2317.68	Me	Typical
chr20	16691623	16702467	6_Peak_43765_4k_stitched	1428	.	1962.54	Me	Typical
chr10	50896805	50911473	13_Peak_46427_4k_stitched	1429	.	2121.36	Me	Typical
chr1	43771273	43789876	10_Peak_32242_4k_stitched	1430	.	1535.2	Me	Typical
chr8	2197660	2210046	7_Peak_101910_4k_stitched	1431	.	1591.22	Me	Typical
chr9	135868965	135883459	10_Peak_125371_4k_stitched	1432	.	2128.64	Me	Typical
chr16	84281480	84295193	7_Peak_86708_4k_stitched	1433	.	1916.86	Me	Typical
chr6	149576996	149593072	7_Peak_137194_4k_stitched	1434	.	1787.13	Me	Typical
chr1	18862030	18880395	10_Peak_101116_4k_stitched	1435	.	1593.51	Me	Typical
chr16	27824938	27836376	6_Peak_159698_4k_stitched	1436	.	2258.76	Me	Typical
chr17	55267834	55282456	7_Peak_141010_4k_stitched	1437	.	1462.94	Me	Typical
chr17	40246386	40258041	7_Peak_44633_4k_stitched	1438	.	2400.55	Me	Typical
chr16	7349354	7361166	7_Peak_149896_4k_stitched	1439	.	2232.38	Me	Typical
chr11	75985774	76000082	12_Peak_194699_4k_stitched	1440	.	1843.53	Me	Typical
chr9	133927112	133948621	12_Peak_58087_4k_stitched	1441	.	1670.13	Me	Typical
chr6	42328770	42345662	9_Peak_39406_4k_stitched	1442	.	1316.03	Me	Typical
chr11	69204630	69218819	11_Peak_110050_4k_stitched	1443	.	1593.43	Me	Typical
chr20	59627635	59636092	7_Peak_64508_4k_stitched	1444	.	2694.41	Me	Typical
chr2	97058444	97070392	7_Peak_82270_4k_stitched	1445	.	2032.32	Me	Typical
chr3	193994563	194004750	9_Peak_53757_4k_stitched	1446	.	2522.85	Me	Typical
chr2	175592778	175602209	7_Peak_62077_4k_stitched	1447	.	2403.3	Me	Typical
chr18	74872179	74882396	7_Peak_79684_4k_stitched	1448	.	2629.51	Me	Typical
chr16	5400111	5414490	6_Peak_149236_4k_stitched	1449	.	1375.03	Me	Typical
chr11	66170822	66184493	9_Peak_23639_4k_stitched	1450	.	2309.23	Me	Typical
chr18	56634827	56648874	5_Peak_16392_4k_stitched	1451	.	1915.81	Me	Typical
chr1	5826034	5837092	8_Peak_219459_4k_stitched	1452	.	2557.01	Me	Typical
chr21	37964189	37979085	9_Peak_43675_4k_stitched	1453	.	1548.01	Me	Typical
chr20	37353248	37357230	1_Peak_1036_4k_stitched	1454	.	2952.48	Me	Typical
chr17	36688534	36703502	10_Peak_27024_4k_stitched	1455	.	1969.28	Me	Typical
chr9	124571114	124584181	12_Peak_187806_4k_stitched	1456	.	1962.79	Me	Typical
chr1	9442092	9458482	10_Peak_104346_4k_stitched	1457	.	1719.3	Me	Typical
chr6	13008646	13016625	7_Peak_30715_4k_stitched	1458	.	2555.05	Me	Typical
chr17	56116925	56130170	8_Peak_9408_4k_stitched	1459	.	1979.67	Me	Typical
chr11	69529931	69544232	14_Peak_129881_4k_stitched	1460	.	2167.76	Me	Typical
chr19	35563275	35578108	10_Peak_92619_4k_stitched	1461	.	2113.85	Me	Typical
chr18	74322351	74336739	12_Peak_18082_4k_stitched	1462	.	2092.1	Me	Typical
chr22	50079203	50088012	4_Peak_12657_4k_stitched	1463	.	2777.35	Me	Typical
chr6	159856445	159867813	9_Peak_203041_4k_stitched	1464	.	2299.44	Me	Typical
chr14	23879023	23882575	1_Peak_189_4k_stitched	1465	.	2937.77	Me	Typical
chr17	46829095	46833065	1_Peak_1080_4k_stitched	1466	.	2936.57	Me	Typical
chr1	20547526	20564615	9_Peak_54924_4k_stitched	1467	.	1497.32	Me	Typical
chr1	6160589	6175957	9_Peak_126699_4k_stitched	1468	.	2140.52	Me	Typical
chr10	1642883	1655948	13_Peak_6171_4k_stitched	1469	.	2423.12	Me	Typical
chr8	10708974	10724530	13_Peak_67978_4k_stitched	1470	.	1596.55	Me	Typical
chr16	86625404	86636878	6_Peak_36030_4k_stitched	1471	.	2340.66	Me	Typical
chr12	50275882	50291216	11_Peak_140800_4k_stitched	1472	.	1687.79	Me	Typical
chr7	45242763	45261860	11_Peak_127812_4k_stitched	1473	.	1501.56	Me	Typical
chr11	44952718	44970121	11_Peak_65160_4k_stitched	1474	.	1691.55	Me	Typical
chr10	71679756	71693750	9_Peak_62954_4k_stitched	1475	.	1872.86	Me	Typical
chr20	49100368	49114004	9_Peak_71424_4k_stitched	1476	.	1710.45	Me	Typical
chr6	167853903	167863807	8_Peak_15765_4k_stitched	1477	.	2276.76	Me	Typical
chr9	94626907	94646368	9_Peak_97585_4k_stitched	1478	.	1031.46	Me	Typical
chr8	27091888	27103347	12_Peak_49799_4k_stitched	1479	.	2328.54	Me	Typical
chr2	1926045	1937682	7_Peak_83995_4k_stitched	1480	.	2078.1	Me	Typical
chr12	34449062	34469666	9_Peak_96192_4k_stitched	1481	.	1177.9	Me	Typical
chr16	86353038	86368263	5_Peak_140969_4k_stitched	1482	.	1083.15	Me	Typical
chr2	73400062	73406096	6_Peak_88198_4k_stitched	1483	.	2712.83	Me	Typical
chr16	9304104	9316227	9_Peak_4768_4k_stitched	1484	.	2117.06	Me	Typical
chr2	172946163	172949725	1_Peak_424_4k_stitched	1485	.	2913.72	Me	Typical
chr7	6566416	6575803	8_Peak_5370_4k_stitched	1486	.	2679.42	Me	Typical
chr13	30063426	30078698	9_Peak_55337_4k_stitched	1487	.	1823.38	Me	Typical
chr7	157370707	157384767	8_Peak_142520_4k_stitched	1488	.	2026.92	Me	Typical
chr17	48047395	48051950	1_Peak_880_4k_stitched	1489	.	2909.21	Me	Typical
chr9	116538732	116555944	8_Peak_97473_4k_stitched	1490	.	1092.33	Me	Typical
chr3	126927374	126940892	7_Peak_105902_4k_stitched	1491	.	1940.13	Me	Typical
chr2	149854784	149866473	9_Peak_119107_4k_stitched	1492	.	2048.18	Me	Typical
chr17	36660215	36669276	7_Peak_117168_4k_stitched	1493	.	2592.23	Me	Typical
chr12	2138053	2147038	6_Peak_71037_4k_stitched	1494	.	2538.71	Me	Typical
chr2	106184229	106198718	9_Peak_44401_4k_stitched	1495	.	1481.2	Me	Typical
chr13	112706203	112718998	8_Peak_2322_4k_stitched	1496	.	2388.7	Me	Typical
chr1	4651840	4665944	9_Peak_65943_4k_stitched	1497	.	2244.45	Me	Typical
chr11	1559080	1570737	11_Peak_57858_4k_stitched	1498	.	2571.83	Me	Typical
chr17	1884161	1898544	10_Peak_257884_4k_stitched	1499	.	1852.5	Me	Typical
chr2	236065098	236076187	9_Peak_51614_4k_stitched	1500	.	1805.03	Me	Typical
chr16	21060685	21071793	6_Peak_59255_4k_stitched	1501	.	1754.65	Me	Typical
chr22	48640673	48655058	9_Peak_19875_4k_stitched	1502	.	1853.28	Me	Typical
chr2	236004813	236014302	7_Peak_77835_4k_stitched	1503	.	2332.43	Me	Typical
chr3	129063916	129079774	8_Peak_289571_4k_stitched	1504	.	1560.25	Me	Typical
chr2	237271283	237280782	7_Peak_28832_4k_stitched	1505	.	2186.09	Me	Typical
chr18	13864975	13876512	10_Peak_47596_4k_stitched	1506	.	2371.54	Me	Typical
chr20	57692983	57705270	6_Peak_99014_4k_stitched	1507	.	1565.83	Me	Typical
chr5	2657570	2675300	8_Peak_8892_4k_stitched	1508	.	1254.28	Me	Typical
chr6	41339839	41357329	9_Peak_107361_4k_stitched	1509	.	1427.33	Me	Typical
chr5	135243945	135254295	9_Peak_21889_4k_stitched	1510	.	2495.45	Me	Typical
chr6	150373261	150379955	5_Peak_383_4k_stitched	1511	.	2760.39	Me	Typical
chr22	45482060	45496460	8_Peak_160228_4k_stitched	1512	.	1928.08	Me	Typical
chr7	156150547	156162516	11_Peak_44569_4k_stitched	1513	.	2181.15	Me	Typical
chr6	33856583	33868249	10_Peak_113881_4k_stitched	1514	.	1740.63	Me	Typical
chr20	1925404	1934450	6_Peak_16106_4k_stitched	1515	.	2190.24	Me	Typical
chr17	54767103	54782724	11_Peak_137988_4k_stitched	1516	.	1422.29	Me	Typical
chr5	143041861	143056129	9_Peak_166594_4k_stitched	1517	.	2107.85	Me	Typical
chr8	1574676	1589505	11_Peak_68094_4k_stitched	1518	.	1816.69	Me	Typical
chr14	73064236	73076430	10_Peak_24804_4k_stitched	1519	.	2259.93	Me	Typical
chr22	44754098	44766761	11_Peak_144992_4k_stitched	1520	.	2255.27	Me	Typical
chr11	120376476	120389053	8_Peak_38971_4k_stitched	1521	.	2111.32	Me	Typical
chr6	774721	784374	10_Peak_18010_4k_stitched	1522	.	2335.58	Me	Typical
chr20	56247200	56252979	1_Peak_9472_4k_stitched	1523	.	2874.71	Me	Typical
chr10	100041706	100053708	9_Peak_147086_4k_stitched	1524	.	2127.89	Me	Typical
chr20	37357440	37360279	1_Peak_109_4k_stitched	1525	.	2870.03	Me	Typical
chr2	91759711	91764671	7_Peak_81624_4k_stitched	1526	.	2690	Me	Typical
chr14	23909142	23913432	1_Peak_11884_4k_stitched	1527	.	2868.86	Me	Typical
chr15	69887573	69892387	1_Peak_1778_4k_stitched	1528	.	2866.12	Me	Typical
chr2	2634344	2646099	8_Peak_40208_4k_stitched	1529	.	2336.39	Me	Typical
chr2	3713630	3727311	8_Peak_112473_4k_stitched	1530	.	1781.83	Me	Typical
chr7	42134689	42151029	10_Peak_196537_4k_stitched	1531	.	1621.48	Me	Typical
chr16	86534770	86539233	1_Peak_521_4k_stitched	1532	.	2862.64	Me	Typical
chr4	562699	574065	5_Peak_67368_4k_stitched	1533	.	2516.92	Me	Typical
chr11	117918474	117932156	7_Peak_19714_4k_stitched	1534	.	2087.33	Me	Typical
chr2	75005943	75017015	7_Peak_88279_4k_stitched	1535	.	2245.06	Me	Typical
chr20	45388798	45394500	3_Peak_12849_4k_stitched	1536	.	2747.11	Me	Typical
chr12	132050455	132063821	10_Peak_79354_4k_stitched	1537	.	1949.37	Me	Typical
chr1	7063262	7075413	8_Peak_50520_4k_stitched	1538	.	2282.06	Me	Typical
chr18	56966396	56980826	6_Peak_47636_4k_stitched	1539	.	1870.31	Me	Typical
chr20	12872044	12882245	6_Peak_4983_4k_stitched	1540	.	2199.95	Me	Typical
chr2	102866051	102879527	8_Peak_25938_4k_stitched	1541	.	1818.23	Me	Typical
chr6	167041557	167045850	1_Peak_266_4k_stitched	1542	.	2850.02	Me	Typical
chr17	75064645	75075987	9_Peak_40773_4k_stitched	1543	.	2311.28	Me	Typical
chr11	70020480	70034064	11_Peak_235078_4k_stitched	1544	.	2144.43	Me	Typical
chr16	71041763	71052373	6_Peak_43936_4k_stitched	1545	.	1521.41	Me	Typical
chr1	2548060	2561956	9_Peak_33244_4k_stitched	1546	.	1851.2	Me	Typical
chr6	170781140	170794681	7_Peak_107334_4k_stitched	1547	.	1613.16	Me	Typical
chr17	1862299	1877106	10_Peak_36850_4k_stitched	1548	.	2018.71	Me	Typical
chr3	184223098	184232738	9_Peak_25703_4k_stitched	1549	.	2432.74	Me	Typical
chr14	31212689	31222766	5_Peak_78199_4k_stitched	1550	.	2221.46	Me	Typical
chr1	201500774	201511529	8_Peak_90756_4k_stitched	1551	.	2461.52	Me	Typical
chr16	20371863	20384393	8_Peak_28019_4k_stitched	1552	.	1487.04	Me	Typical
chr12	109979776	109992301	7_Peak_114947_4k_stitched	1553	.	2053	Me	Typical
chr17	48677885	48684185	1_Peak_10506_4k_stitched	1554	.	2843.04	Me	Typical
chr2	174285528	174298745	5_Peak_11821_4k_stitched	1555	.	1594.55	Me	Typical
chr22	49957763	49972028	10_Peak_240970_4k_stitched	1556	.	1844.31	Me	Typical
chr16	50456845	50468683	9_Peak_31136_4k_stitched	1557	.	2078.44	Me	Typical
chr2	206786124	206793048	6_Peak_21098_4k_stitched	1558	.	2666.48	Me	Typical
chr2	240501594	240511226	8_Peak_89239_4k_stitched	1559	.	2519.21	Me	Typical
chr12	3545120	3556768	10_Peak_72567_4k_stitched	1560	.	2313	Me	Typical
chr7	29843632	29853228	9_Peak_113380_4k_stitched	1561	.	2301.45	Me	Typical
chr1	18056089	18070735	9_Peak_65289_4k_stitched	1562	.	1475.39	Me	Typical
chr7	2509539	2522253	8_Peak_60618_4k_stitched	1563	.	2114.65	Me	Typical
chr2	131787409	131794533	6_Peak_28809_4k_stitched	1564	.	2508.82	Me	Typical
chr3	194672942	194689325	9_Peak_36996_4k_stitched	1565	.	1856.48	Me	Typical
chr18	56715663	56731146	9_Peak_132483_4k_stitched	1566	.	1900.2	Me	Typical
chr11	10738187	10754293	8_Peak_36626_4k_stitched	1567	.	1830.13	Me	Typical
chr10	3051860	3071377	8_Peak_105388_4k_stitched	1568	.	1138.97	Me	Typical
chr15	70276957	70291632	10_Peak_69867_4k_stitched	1569	.	1749.28	Me	Typical
chr4	5989373	6003464	11_Peak_48253_4k_stitched	1570	.	1978.62	Me	Typical
chr17	9954309	9969222	12_Peak_105844_4k_stitched	1571	.	2291.53	Me	Typical
chr5	153941910	153964453	10_Peak_48341_4k_stitched	1572	.	1540.08	Me	Typical
chr9	36769095	36783484	7_Peak_64475_4k_stitched	1573	.	1640.62	Me	Typical
chr2	2464261	2477585	8_Peak_86957_4k_stitched	1574	.	1851.57	Me	Typical
chr6	2617029	2625697	6_Peak_122603_4k_stitched	1575	.	2459.14	Me	Typical
chr15	67125449	67137515	7_Peak_286852_4k_stitched	1576	.	2133.57	Me	Typical
chr2	231816794	231825121	5_Peak_254209_4k_stitched	1577	.	2288.28	Me	Typical
chr6	159942224	159956315	10_Peak_118718_4k_stitched	1578	.	1852.02	Me	Typical
chr7	155808770	155824307	8_Peak_94424_4k_stitched	1579	.	1612.74	Me	Typical
chr2	220530773	220541532	7_Peak_31776_4k_stitched	1580	.	1936.53	Me	Typical
chr3	193679418	193695769	9_Peak_62173_4k_stitched	1581	.	1791.06	Me	Typical
chr20	57368149	57373378	1_Peak_2227_4k_stitched	1582	.	2810.42	Me	Typical
chr22	46415241	46428509	10_Peak_133493_4k_stitched	1583	.	1917.51	Me	Typical
chr13	25792264	25804338	7_Peak_49711_4k_stitched	1584	.	2137.83	Me	Typical
chr20	47355998	47366399	10_Peak_29892_4k_stitched	1585	.	2146.67	Me	Typical
chr8	37686711	37698328	8_Peak_12500_4k_stitched	1586	.	2176.25	Me	Typical
chr15	71798942	71816138	13_Peak_77895_4k_stitched	1587	.	1653.82	Me	Typical
chr22	40117536	40134378	11_Peak_146530_4k_stitched	1588	.	1674.33	Me	Typical
chr18	77304859	77320251	11_Peak_31739_4k_stitched	1589	.	2195.86	Me	Typical
chr6	35521050	35534027	6_Peak_73920_4k_stitched	1590	.	1996.12	Me	Typical
chr20	56465700	56473251	7_Peak_83945_4k_stitched	1591	.	2445.37	Me	Typical
chr16	56931707	56945993	10_Peak_57140_4k_stitched	1592	.	1750.16	Me	Typical
chr20	46643375	46656279	6_Peak_6675_4k_stitched	1593	.	1647.02	Me	Typical
chr16	70923388	70931479	8_Peak_6532_4k_stitched	1594	.	2049.12	Me	Typical
chr8	11531317	11543722	8_Peak_118040_4k_stitched	1595	.	2083.81	Me	Typical
chr2	42295563	42307656	6_Peak_49632_4k_stitched	1596	.	1600.72	Me	Typical
chr16	87098368	87109173	9_Peak_1672_4k_stitched	1597	.	2146.52	Me	Typical
chr10	116088114	116102520	11_Peak_170628_4k_stitched	1598	.	2174.27	Me	Typical
chr13	112103035	112116558	10_Peak_261409_4k_stitched	1599	.	2202.58	Me	Typical
chr1	203252302	203266257	8_Peak_83409_4k_stitched	1600	.	1453.73	Me	Typical
chr18	77573266	77583342	7_Peak_199660_4k_stitched	1601	.	2199.72	Me	Typical
chr4	781214	790274	7_Peak_175607_4k_stitched	1602	.	2370.52	Me	Typical
chr17	48000171	48012431	7_Peak_51251_4k_stitched	1603	.	1465.84	Me	Typical
chr7	156864573	156874801	7_Peak_12441_4k_stitched	1604	.	2187.74	Me	Typical
chr20	46827668	46839897	9_Peak_119978_4k_stitched	1605	.	1719.76	Me	Typical
chr15	60898234	60912974	11_Peak_172029_4k_stitched	1606	.	1954.28	Me	Typical
chr19	1727781	1740710	8_Peak_34992_4k_stitched	1607	.	2014.51	Me	Typical
chr20	34564748	34572872	7_Peak_121217_4k_stitched	1608	.	2415.92	Me	Typical
chr16	57986707	57996180	6_Peak_123924_4k_stitched	1609	.	2197.76	Me	Typical
chr20	36067185	36078139	7_Peak_38946_4k_stitched	1610	.	1846.54	Me	Typical
chr9	124633710	124650315	12_Peak_53997_4k_stitched	1611	.	1508.4	Me	Typical
chr20	56222660	56226570	1_Peak_298_4k_stitched	1612	.	2783.68	Me	Typical
chr20	32798023	32808624	6_Peak_143223_4k_stitched	1613	.	1781.04	Me	Typical
[truncated: 65,458 more rows]

## Sheet: KARPAS422_MRR_typicalH3K27me3
chrom	start	end	name	rank	strand	totalSignal	peakType	isSuper
[truncated: 6,210 more rows]

[truncated: 2 more sheets: Pfeiffer_MRR_typicalH3K27me3, WSUDLCL2_MRR_typicalH3K27me3]
