# Supplementary material for: H3K27me3-rich genomic regions can function as silencers to repress gene expression via chromatin interactions
Source: Nat Commun. 2021 Jan 29;12:719. doi: 10.1038/s41467-021-20940-y (PMC7846766; doi:10.1038/s41467-021-20940-y)
Supplement: Supplementary file 6 — Supplementary Data 4 [file 41467_2021_20940_MOESM6_ESM.xlsx]

## Sheet: Readme
Description:	This spreadsheet contains the statistial testing to compare whether different levels of H3K27me3/H3K27ac have different association with changed/unchanged chromatin interactions. This data is related to Figure 6D in the manuscript.
Statistical test used:	fisher.test() function in R (3.5.1)

## Sheet: Figure 6D left panel
	Chromatin interations changes associated with H3K27me3 levels.
			4C region type
			changed	unchanged
	H3K27me3 level	high	12	8
		low	20	0
		medium	13	7
	High H3K27me3 region vs. low H3K27me3 regions							High H3K27me3 region vs. medium H3K27me3 regions
			4C region type							4C region type
			changed	unchanged						changed	unchanged
	H3K27me3 level	high	12	8				H3K27me3 level	high	12	8
		low	20	0					medium	13	7
	Significance test:							Significance test:
	Fisher's Exact Test for Count Data data: mat p-value = 0.001638 alternative hypothesis: true odds ratio is less than 1 95 percent confidence interval: 0.0000000 0.3350985 sample estimates: odds ratio 0							Fisher's Exact Test for Count Data data: mat p-value = 0.5 alternative hypothesis: true odds ratio is less than 1 95 percent confidence interval: 0.000000 2.848147 sample estimates: odds ratio 0.8120279
	Notes:							Notes:
	Use one-sided test (less alternative) (test for negative correlation)							Use one-sided test (less alternative) (test for negative correlation)

## Sheet: Figure 6D right panel
	Chromatin interations changes associated with H3K27ac levels.
			4C region type
			changed	unchanged
	H3K27ac level	high	19	1
		low	14	6
		medium	12	8
	High H3K27ac region vs. low H3K27ac regions							High H3K27ac region vs. medium H3K27ac regions
			4C region type							4C region type
			changed	unchanged						changed	unchanged
	H3K27ac level	high	19	1				H3K27ac level	high	19	1
		low	14	6					medium	12	8
	Significance test:							Significance test:
	Fisher's Exact Test for Count Data data: mat p-value = 0.04574 alternative hypothesis: true odds ratio is greater than 1 95 percent confidence interval: 1.035318 Inf sample estimates: odds ratio 7.762254							Fisher's Exact Test for Count Data data: mat p-value = 0.009828 alternative hypothesis: true odds ratio is greater than 1 95 percent confidence interval: 1.685466 Inf sample estimates: odds ratio 11.92659
	Notes:							Notes:
	Use one-sided test (greater alternative) (test for positive correlation)							Use one-sided test (greater alternative) (test for positive correlation)
