# Supplementary material for: H3K27me3-rich genomic regions can function as silencers to repress gene expression via chromatin interactions
Source: Nat Commun. 2021 Jan 29;12:719. doi: 10.1038/s41467-021-20940-y (PMC7846766; doi:10.1038/s41467-021-20940-y)
Supplement: Supplementary file 7 — Supplementary Data 5 [file 41467_2021_20940_MOESM7_ESM.xlsx]

## Sheet: Readme
Column specification:
Column name	Column specification
Chromosome	Chromosome of the peak
Start	Start of the peak
End	End of the peak
Name	Name of the peak
Score	Integer score for display calculated as int(-10*log10qvalue)
Strand	Strandness
Fold change	Fold change given by MACS2
-log10pvalue	-log10(pvalue) given by MACS2
-log10qvalue	-log10(qvalue) given by MACS2
Relative summit position to peak start	Relative summit position to peak start (only for H3K27ac and H3K4me3 peaks)

## Sheet: K562_DMSO_H3K27ac_peaks
Chromosome	Start	End	Name	Score	Strand	Fold change	-log10pvalue	-log10qvalue	Relative summit position to peak start
chr1	135121	135293	K562_DMSO_H3K27AC_peak_1	130	.	6.67497	15.3698	13.0503	81
chr1	136395	137209	K562_DMSO_H3K27AC_peak_2	412	.	13.1908	44.0872	41.2958	407
chr1	137743	138080	K562_DMSO_H3K27AC_peak_3	149	.	7.20897	17.3426	14.9786	244
chr1	138304	138603	K562_DMSO_H3K27AC_peak_4	69	.	4.80598	9.03674	6.90388	224
chr1	138716	139150	K562_DMSO_H3K27AC_peak_5	190	.	8.27697	21.472	19.0236	346
chr1	540644	540923	K562_DMSO_H3K27AC_peak_6	163	.	6.41569	18.7445	16.3504	136
chr1	712946	714042	K562_DMSO_H3K27AC_peak_7	528	.	12.531	55.7398	52.8003	970
chr1	714439	714863	K562_DMSO_H3K27AC_peak_8	392	.	9.75227	41.9946	39.231	135
chr1	715047	715292	K562_DMSO_H3K27AC_peak_9	41	.	3.19747	6.13393	4.13108	163
chr1	762029	762540	K562_DMSO_H3K27AC_peak_10	100	.	4.63633	12.2492	10.0114	102
chr1	762669	763182	K562_DMSO_H3K27AC_peak_11	562	.	11.2338	59.1835	56.2021	151
chr1	839469	840664	K562_DMSO_H3K27AC_peak_12	675	.	11.3379	70.696	67.5782	891
chr1	859605	860011	K562_DMSO_H3K27AC_peak_13	33	.	2.56612	5.27251	3.31428	27
chr1	875833	876013	K562_DMSO_H3K27AC_peak_14	38	.	2.74084	5.81749	3.82875	68
chr1	893774	894630	K562_DMSO_H3K27AC_peak_15	609	.	10.3056	64.0199	60.9819	614
chr1	895068	896757	K562_DMSO_H3K27AC_peak_16	610	.	9.47467	64.0557	61.0173	1033
chr1	901558	902330	K562_DMSO_H3K27AC_peak_17	246	.	5.33884	27.1773	24.6297	462
chr1	934464	937371	K562_DMSO_H3K27AC_peak_18	965	.	9.39535	99.9721	96.5094	1608
chr1	939529	939766	K562_DMSO_H3K27AC_peak_19	22	.	2.28249	4.12148	2.24782	112
chr1	940360	941393	K562_DMSO_H3K27AC_peak_20	303	.	7.15921	32.9835	30.3451	238
chr1	948179	948384	K562_DMSO_H3K27AC_peak_21	134	.	5.29221	15.7849	13.4567	110
chr1	948652	949383	K562_DMSO_H3K27AC_peak_22	313	.	7.17297	33.9971	31.3434	342
chr1	949577	949785	K562_DMSO_H3K27AC_peak_23	23	.	2.166	4.19052	2.31328	5
chr1	950295	950468	K562_DMSO_H3K27AC_peak_24	56	.	3.49041	7.77181	5.6887	115
chr1	954955	956495	K562_DMSO_H3K27AC_peak_25	666	.	8.88506	69.7375	66.6322	200
chr1	956911	957257	K562_DMSO_H3K27AC_peak_26	50	.	2.80996	7.0679	5.01512	47
chr1	968192	968342	K562_DMSO_H3K27AC_peak_27	32	.	2.43269	5.25259	3.29547	18
chr1	968614	969138	K562_DMSO_H3K27AC_peak_28	217	.	5.45812	24.283	21.7846	248
chr1	994413	995019	K562_DMSO_H3K27AC_peak_29	509	.	8.48878	53.8803	50.9634	479
chr1	999377	1000234	K562_DMSO_H3K27AC_peak_30	277	.	5.36481	30.3218	27.725	177
chr1	1003794	1004016	K562_DMSO_H3K27AC_peak_31	40	.	2.88838	6.08668	4.08629	41
chr1	1044841	1046015	K562_DMSO_H3K27AC_peak_32	206	.	5.87814	23.0847	20.6068	743
chr1	1050680	1051473	K562_DMSO_H3K27AC_peak_33	973	.	15.0927	100.774	97.3027	505
chr1	1057730	1057910	K562_DMSO_H3K27AC_peak_34	113	.	4.16608	13.5791	11.3041	93
chr1	1070214	1070793	K562_DMSO_H3K27AC_peak_35	387	.	8.09851	41.5179	38.7599	327
chr1	1072198	1072433	K562_DMSO_H3K27AC_peak_36	26	.	2.56162	4.51675	2.60713	8
chr1	1072558	1072885	K562_DMSO_H3K27AC_peak_37	53	.	3.12371	7.37109	5.30555	179
chr1	1073175	1073332	K562_DMSO_H3K27AC_peak_38	35	.	2.55816	5.5433	3.57272	46
chr1	1077893	1078115	K562_DMSO_H3K27AC_peak_39	29	.	2.50026	4.92156	2.99316	138
chr1	1079621	1080583	K562_DMSO_H3K27AC_peak_40	273	.	6.46838	29.9382	27.3467	704
chr1	1092911	1094327	K562_DMSO_H3K27AC_peak_41	927	.	11.965	96.1872	92.7691	685
chr1	1120567	1121028	K562_DMSO_H3K27AC_peak_42	131	.	4.26726	15.4324	13.1112	351
chr1	1135978	1137265	K562_DMSO_H3K27AC_peak_43	987	.	12.6564	102.286	98.7973	679
chr1	1165603	1167404	K562_DMSO_H3K27AC_peak_44	1734	.	14.6103	177.933	173.422	1622
chr1	1167646	1168471	K562_DMSO_H3K27AC_peak_45	781	.	11.8286	81.3503	78.1076	137
chr1	1180796	1180956	K562_DMSO_H3K27AC_peak_46	41	.	3.05115	6.16491	4.15536	37
chr1	1206253	1206557	K562_DMSO_H3K27AC_peak_47	81	.	3.54203	10.3122	8.13518	128
chr1	1207777	1210184	K562_DMSO_H3K27AC_peak_48	1848	.	18.7016	189.521	184.824	1148
chr1	1238892	1239215	K562_DMSO_H3K27AC_peak_49	42	.	2.89633	6.29128	4.27417	266
chr1	1239847	1241880	K562_DMSO_H3K27AC_peak_50	360	.	6.04381	38.7655	36.0458	1115
chr1	1242659	1243277	K562_DMSO_H3K27AC_peak_51	733	.	10.3334	76.5637	73.3779	466
chr1	1243487	1243816	K562_DMSO_H3K27AC_peak_52	717	.	11.4019	74.9039	71.7371	176
chr1	1243979	1245181	K562_DMSO_H3K27AC_peak_53	694	.	9.3058	72.5763	69.4372	193
chr1	1253287	1253486	K562_DMSO_H3K27AC_peak_54	45	.	3.14812	6.62657	4.59888	101
chr1	1259379	1260925	K562_DMSO_H3K27AC_peak_55	1013	.	12.3372	104.895	101.375	343
chr1	1279868	1280634	K562_DMSO_H3K27AC_peak_56	65	.	3.08189	8.63481	6.51575	605
chr1	1280783	1281700	K562_DMSO_H3K27AC_peak_57	116	.	4.18797	13.9499	11.6666	447
chr1	1281834	1282123	K562_DMSO_H3K27AC_peak_58	32	.	2.44739	5.16783	3.21842	23
chr1	1282595	1284789	K562_DMSO_H3K27AC_peak_59	1079	.	15.4854	111.599	107.998	1546
chr1	1284930	1285392	K562_DMSO_H3K27AC_peak_60	1514	.	18.0227	155.62	151.445	186
chr1	1287036	1287252	K562_DMSO_H3K27AC_peak_61	87	.	3.72754	10.9564	8.75674	116
chr1	1293099	1294673	K562_DMSO_H3K27AC_peak_62	310	.	7.34768	33.6621	31.0144	588
chr1	1309510	1311871	K562_DMSO_H3K27AC_peak_63	1647	.	15.0376	169.174	164.797	881
chr1	1333245	1334744	K562_DMSO_H3K27AC_peak_64	1337	.	12.5892	137.666	133.734	1090
chr1	1334962	1336175	K562_DMSO_H3K27AC_peak_65	866	.	12.1071	90.0358	86.6914	143
chr1	1341558	1343648	K562_DMSO_H3K27AC_peak_66	961	.	10.4339	99.5756	96.119	1360
chr1	1361530	1362365	K562_DMSO_H3K27AC_peak_67	129	.	4.87964	15.291	12.9743	446
chr1	1362967	1363395	K562_DMSO_H3K27AC_peak_68	328	.	7.88757	35.5399	32.8655	139
chr1	1366467	1367116	K562_DMSO_H3K27AC_peak_69	53	.	3.02114	7.43748	5.36546	401
chr1	1367655	1367913	K562_DMSO_H3K27AC_peak_70	43	.	2.85796	6.3531	4.33425	155
chr1	1368117	1369880	K562_DMSO_H3K27AC_peak_71	272	.	5.73419	29.8009	27.2106	782
chr1	1370631	1370931	K562_DMSO_H3K27AC_peak_72	154	.	4.90032	17.7738	15.4013	166
chr1	1371098	1371475	K562_DMSO_H3K27AC_peak_73	69	.	2.82753	9.0515	6.91847	276
chr1	1406310	1406986	K562_DMSO_H3K27AC_peak_74	134	.	4.62772	15.8103	13.4813	567
chr1	1407160	1407741	K562_DMSO_H3K27AC_peak_75	314	.	7.62679	34.1405	31.4854	113
chr1	1407982	1408501	K562_DMSO_H3K27AC_peak_76	129	.	5.10433	15.2541	12.9387	372
chr1	1440521	1440906	K562_DMSO_H3K27AC_peak_77	195	.	6.79843	21.9688	19.5118	313
chr1	1441276	1441456	K562_DMSO_H3K27AC_peak_78	123	.	4.68255	14.6782	12.376	116
chr1	1446413	1448121	K562_DMSO_H3K27AC_peak_79	1378	.	14.6818	141.841	137.855	578
chr1	1448327	1448536	K562_DMSO_H3K27AC_peak_80	154	.	5.75544	17.846	15.4705	101
chr1	1448909	1449348	K562_DMSO_H3K27AC_peak_81	109	.	5.01971	13.2503	10.9853	294
chr1	1508386	1510946	K562_DMSO_H3K27AC_peak_82	2024	.	18.0792	207.474	202.477	1757
chr1	1550201	1550661	K562_DMSO_H3K27AC_peak_83	128	.	4.19761	15.1621	12.8493	369
chr1	1550829	1552031	K562_DMSO_H3K27AC_peak_84	1258	.	12.8904	129.642	125.817	150
chr1	1590193	1591073	K562_DMSO_H3K27AC_peak_85	979	.	20.7392	101.386	97.9083	161
chr1	1591197	1591349	K562_DMSO_H3K27AC_peak_86	69	.	4.35524	9.05847	6.92416	82
chr1	1617313	1617531	K562_DMSO_H3K27AC_peak_87	47	.	3.1217	6.75691	4.71859	48
chr1	1617837	1618235	K562_DMSO_H3K27AC_peak_88	54	.	2.93715	7.52631	5.45075	333
chr1	1623729	1624772	K562_DMSO_H3K27AC_peak_89	917	.	14.8281	95.1994	91.7935	243
chr1	1655505	1656348	K562_DMSO_H3K27AC_peak_90	825	.	15.0015	85.8448	82.5491	147
chr1	1677114	1678035	K562_DMSO_H3K27AC_peak_91	1411	.	31.0371	145.181	141.15	560
chr1	1680336	1680839	K562_DMSO_H3K27AC_peak_92	118	.	4.71541	14.117	11.8291	180
chr1	1688843	1691465	K562_DMSO_H3K27AC_peak_93	527	.	9.16761	55.7272	52.7881	1381
chr1	1707806	1708024	K562_DMSO_H3K27AC_peak_94	36	.	2.86156	5.65229	3.6712	127
chr1	1708381	1708848	K562_DMSO_H3K27AC_peak_95	89	.	4.13056	11.1431	8.93893	337
chr1	1708989	1711002	K562_DMSO_H3K27AC_peak_96	1604	.	17.1317	164.777	160.466	562
chr1	1711221	1711554	K562_DMSO_H3K27AC_peak_97	163	.	5.28244	18.7246	16.3316	189
chr1	1711771	1713311	K562_DMSO_H3K27AC_peak_98	153	.	4.88039	17.7031	15.3319	532
chr1	1713469	1714601	K562_DMSO_H3K27AC_peak_99	228	.	5.34799	25.3374	22.8198	283
chr1	1760632	1760839	K562_DMSO_H3K27AC_peak_100	135	.	5.19853	15.8865	13.556	93
chr1	1761037	1761304	K562_DMSO_H3K27AC_peak_101	41	.	3.11912	6.1436	4.13753	14
chr1	1820938	1823694	K562_DMSO_H3K27AC_peak_102	1660	.	16.2049	170.463	166.067	1156
chr1	1837916	1840574	K562_DMSO_H3K27AC_peak_103	1349	.	16.1376	138.901	134.953	2471
chr1	1840813	1841375	K562_DMSO_H3K27AC_peak_104	380	.	7.78399	40.8214	38.074	203
chr1	1850036	1850649	K562_DMSO_H3K27AC_peak_105	411	.	7.91748	43.9405	41.1513	440
chr1	1914782	1915135	K562_DMSO_H3K27AC_peak_106	136	.	4.77599	15.981	13.6481	261
chr1	1915334	1915615	K562_DMSO_H3K27AC_peak_107	47	.	3.1217	6.75691	4.71859	231
chr1	1927104	1927725	K562_DMSO_H3K27AC_peak_108	320	.	6.87571	34.7373	32.0734	415
chr1	1927855	1928402	K562_DMSO_H3K27AC_peak_109	374	.	9.53448	40.1706	37.4304	349
chr1	1932347	1932629	K562_DMSO_H3K27AC_peak_110	75	.	3.37411	9.71357	7.55759	142
chr1	1932974	1933384	K562_DMSO_H3K27AC_peak_111	167	.	5.79265	19.1564	16.7537	266
chr1	2106985	2107558	K562_DMSO_H3K27AC_peak_112	105	.	3.8703	12.7814	10.5288	249
chr1	2107731	2108232	K562_DMSO_H3K27AC_peak_113	97	.	4.02249	11.9454	9.71597	414
chr1	2111095	2111806	K562_DMSO_H3K27AC_peak_114	303	.	6.66735	32.9717	30.3337	532
chr1	2112104	2112788	K562_DMSO_H3K27AC_peak_115	392	.	7.70913	42.0521	39.287	135
chr1	2120454	2120986	K562_DMSO_H3K27AC_peak_116	290	.	6.68765	31.6846	29.0649	409
chr1	2121192	2121991	K562_DMSO_H3K27AC_peak_117	196	.	4.86538	22.1186	19.6593	206
chr1	2124746	2127230	K562_DMSO_H3K27AC_peak_118	1056	.	13.3593	109.188	105.616	1258
chr1	2127373	2127710	K562_DMSO_H3K27AC_peak_119	45	.	2.83239	6.62359	4.59601	61
chr1	2128369	2129580	K562_DMSO_H3K27AC_peak_120	508	.	9.6981	53.7359	50.8206	876
chr1	2129736	2130717	K562_DMSO_H3K27AC_peak_121	416	.	7.90366	44.4018	41.6055	794
chr1	2130983	2131505	K562_DMSO_H3K27AC_peak_122	161	.	4.90781	18.4933	16.1046	110
chr1	2132098	2132296	K562_DMSO_H3K27AC_peak_123	37	.	2.77663	5.75768	3.77116	92
chr1	2135713	2136250	K562_DMSO_H3K27AC_peak_124	244	.	5.93811	27.0092	24.4639	375
chr1	2136868	2137243	K562_DMSO_H3K27AC_peak_125	106	.	4.21222	12.8554	10.6009	214
chr1	2143678	2144935	K562_DMSO_H3K27AC_peak_126	177	.	5.16631	20.1572	17.7344	679
chr1	2158079	2159144	K562_DMSO_H3K27AC_peak_127	1745	.	17.1844	179.07	174.543	818
chr1	2159677	2160039	K562_DMSO_H3K27AC_peak_128	232	.	6.28968	25.7735	23.2489	136
chr1	2160162	2160498	K562_DMSO_H3K27AC_peak_129	175	.	5.41682	19.9267	17.5093	96
chr1	2160792	2162075	K562_DMSO_H3K27AC_peak_130	245	.	5.47761	27.0568	24.5113	571
chr1	2162377	2163425	K562_DMSO_H3K27AC_peak_131	171	.	5.20618	19.5705	17.1594	530
chr1	2163696	2164195	K562_DMSO_H3K27AC_peak_132	101	.	4.16369	12.4045	10.1635	139
chr1	2164675	2165238	K562_DMSO_H3K27AC_peak_133	58	.	3.30646	7.93015	5.84284	479
chr1	2165441	2166139	K562_DMSO_H3K27AC_peak_134	100	.	3.94681	12.2443	10.0076	591
chr1	2166297	2166457	K562_DMSO_H3K27AC_peak_135	83	.	3.92898	10.5455	8.35978	60
chr1	2186939	2187161	K562_DMSO_H3K27AC_peak_136	47	.	3.00802	6.81721	4.77365	75
chr1	2187411	2187637	K562_DMSO_H3K27AC_peak_137	45	.	2.92713	6.56829	4.54241	173
chr1	2187926	2188098	K562_DMSO_H3K27AC_peak_138	27	.	2.24058	4.68203	2.7645	67
chr1	2201876	2202123	K562_DMSO_H3K27AC_peak_139	30	.	2.48096	5.00211	3.06176	48
chr1	2202333	2202578	K562_DMSO_H3K27AC_peak_140	26	.	2.38172	4.55336	2.64247	177
chr1	2202743	2204465	K562_DMSO_H3K27AC_peak_141	239	.	6.36799	26.4819	23.9456	1176
chr1	2207205	2207398	K562_DMSO_H3K27AC_peak_142	102	.	4.29234	12.5139	10.2696	111
chr1	2216045	2216276	K562_DMSO_H3K27AC_peak_143	130	.	5.15984	15.4122	13.0923	84
chr1	2221250	2222205	K562_DMSO_H3K27AC_peak_144	239	.	6.36799	26.4819	23.9456	798
chr1	2222392	2223108	K562_DMSO_H3K27AC_peak_145	160	.	4.79216	18.4031	16.0155	495
chr1	2223527	2223681	K562_DMSO_H3K27AC_peak_146	37	.	2.81661	5.70233	3.71769	49
chr1	2223893	2224429	K562_DMSO_H3K27AC_peak_147	71	.	3.61482	9.33351	7.18849	103
chr1	2243250	2243572	K562_DMSO_H3K27AC_peak_148	76	.	3.67384	9.76474	7.60598	88
chr1	2243911	2244092	K562_DMSO_H3K27AC_peak_149	75	.	3.50828	9.71782	7.56146	71
chr1	2245860	2246730	K562_DMSO_H3K27AC_peak_150	1033	.	13.1698	106.853	103.309	626
chr1	2246842	2247197	K562_DMSO_H3K27AC_peak_151	59	.	3.14883	8.06476	5.96895	122
chr1	2322282	2322986	K562_DMSO_H3K27AC_peak_152	632	.	9.20946	66.2894	63.224	402
chr1	2323262	2324400	K562_DMSO_H3K27AC_peak_153	1208	.	13.8142	124.57	120.809	322
chr1	2343124	2344009	K562_DMSO_H3K27AC_peak_154	707	.	11.1679	73.9356	70.781	705
chr1	2344232	2345297	K562_DMSO_H3K27AC_peak_155	680	.	10.5203	71.1697	68.0487	377
chr1	2454585	2455555	K562_DMSO_H3K27AC_peak_156	260	.	7.30212	28.6219	26.0509	646
chr1	2456697	2458052	K562_DMSO_H3K27AC_peak_157	1049	.	13.6949	108.558	104.995	821
chr1	2472365	2472625	K562_DMSO_H3K27AC_peak_158	91	.	4.12184	11.4053	9.19384	152
chr1	2473153	2474095	K562_DMSO_H3K27AC_peak_159	145	.	4.85065	16.9123	14.5589	649
chr1	2475286	2477546	K562_DMSO_H3K27AC_peak_160	252	.	6.04229	27.8394	25.2802	2136
chr1	2477814	2478424	K562_DMSO_H3K27AC_peak_161	399	.	8.00326	42.7243	39.9503	285
chr1	2478647	2479415	K562_DMSO_H3K27AC_peak_162	157	.	5.09863	18.1085	15.728	407
chr1	2479752	2480175	K562_DMSO_H3K27AC_peak_163	52	.	3.1563	7.26596	5.20793	86
chr1	2480342	2480722	K562_DMSO_H3K27AC_peak_164	164	.	5.09049	18.7987	16.4035	137
chr1	2487767	2488351	K562_DMSO_H3K27AC_peak_165	75	.	3.37411	9.71357	7.55759	424
chr1	2516798	2518071	K562_DMSO_H3K27AC_peak_166	1290	.	13.718	132.888	129.019	869
chr1	2518292	2518861	K562_DMSO_H3K27AC_peak_167	163	.	4.78908	18.7298	16.3367	147
chr1	2573642	2574684	K562_DMSO_H3K27AC_peak_168	1124	.	16.4316	116.06	112.404	870
chr1	3229540	3229792	K562_DMSO_H3K27AC_peak_169	52	.	3.41618	7.34303	5.28035	147
chr1	3229971	3230451	K562_DMSO_H3K27AC_peak_170	76	.	3.67384	9.76474	7.60598	299
chr1	3237280	3237780	K562_DMSO_H3K27AC_peak_171	116	.	4.55248	13.9445	11.6613	212
chr1	3238462	3240204	K562_DMSO_H3K27AC_peak_172	595	.	11.6498	62.5626	59.5412	722
chr1	3240399	3240782	K562_DMSO_H3K27AC_peak_173	61	.	3.68228	8.2798	6.17433	305
chr1	3371074	3371613	K562_DMSO_H3K27AC_peak_174	93	.	3.75039	11.551	9.33462	338
chr1	3518807	3519078	K562_DMSO_H3K27AC_peak_175	55	.	3.19433	7.5889	5.51215	129
chr1	3519535	3521759	K562_DMSO_H3K27AC_peak_176	975	.	12.6961	101.069	97.5948	1351
chr1	3522350	3522568	K562_DMSO_H3K27AC_peak_177	36	.	2.86156	5.65229	3.6712	164
chr1	3541604	3542263	K562_DMSO_H3K27AC_peak_178	269	.	5.2903	29.5573	26.9707	131
chr1	3566064	3566576	K562_DMSO_H3K27AC_peak_179	540	.	8.02224	56.9584	54.0036	377
chr1	3568475	3568856	K562_DMSO_H3K27AC_peak_180	59	.	3.07639	8.01826	5.92372	185
chr1	3569101	3569341	K562_DMSO_H3K27AC_peak_181	50	.	2.80996	7.0679	5.01512	103
chr1	3661531	3661696	K562_DMSO_H3K27AC_peak_182	54	.	3.39488	7.51388	5.4386	71
chr1	3662876	3663931	K562_DMSO_H3K27AC_peak_183	375	.	6.4127	40.3158	37.5742	758
chr1	3688030	3688998	K562_DMSO_H3K27AC_peak_184	445	.	8.50687	47.405	44.5704	709
chr1	3689250	3691590	K562_DMSO_H3K27AC_peak_185	438	.	7.61409	46.7056	43.8797	177
chr1	3692380	3693750	K562_DMSO_H3K27AC_peak_186	506	.	9.48683	53.5244	50.6127	573
chr1	3693921	3694256	K562_DMSO_H3K27AC_peak_187	48	.	2.96011	6.85771	4.81289	276
chr1	3711988	3713045	K562_DMSO_H3K27AC_peak_188	475	.	7.97666	50.4506	47.5767	808
chr1	3713219	3713747	K562_DMSO_H3K27AC_peak_189	109	.	4.04943	13.1641	10.902	82
chr1	3720246	3721614	K562_DMSO_H3K27AC_peak_190	132	.	5.35766	15.5925	13.2692	354
chr1	3721791	3722181	K562_DMSO_H3K27AC_peak_191	48	.	2.96011	6.85771	4.81289	303
chr1	3773114	3774684	K562_DMSO_H3K27AC_peak_192	520	.	8.37548	54.9847	52.0545	318
chr1	3785894	3786494	K562_DMSO_H3K27AC_peak_193	95	.	4.13656	11.7386	9.51546	105
chr1	3815955	3817885	K562_DMSO_H3K27AC_peak_194	1396	.	18.6139	143.633	139.624	1104
chr1	3818167	3818331	K562_DMSO_H3K27AC_peak_195	84	.	4.15882	10.645	8.45602	89
chr1	4036218	4036619	K562_DMSO_H3K27AC_peak_196	185	.	5.72312	20.9462	18.5077	178
chr1	4036987	4037156	K562_DMSO_H3K27AC_peak_197	20	.	2.17545	3.9	2.04147	168
chr1	5976731	5977813	K562_DMSO_H3K27AC_peak_198	301	.	7.83553	32.7935	30.1575	673
chr1	5977978	5978459	K562_DMSO_H3K27AC_peak_199	506	.	9.48683	53.5244	50.6127	225
chr1	6051544	6052498	K562_DMSO_H3K27AC_peak_200	1890	.	21.3128	193.829	189.057	626
chr1	6052791	6054625	K562_DMSO_H3K27AC_peak_201	256	.	6.24912	28.2208	25.6568	837
chr1	6066977	6067521	K562_DMSO_H3K27AC_peak_202	129	.	4.65353	15.2428	12.9277	347
chr1	6067902	6068144	K562_DMSO_H3K27AC_peak_203	41	.	2.99163	6.19567	4.1849	128
chr1	6258489	6259667	K562_DMSO_H3K27AC_peak_204	1914	.	19.8968	196.311	191.5	891
chr1	6259891	6260931	K562_DMSO_H3K27AC_peak_205	739	.	11.6212	77.1318	73.9393	284
chr1	6264608	6265296	K562_DMSO_H3K27AC_peak_206	269	.	6.25064	29.522	26.9356	375
chr1	6265550	6266904	K562_DMSO_H3K27AC_peak_207	280	.	5.82107	30.6065	28.0037	406
chr1	6267801	6269735	K562_DMSO_H3K27AC_peak_208	440	.	9.43135	46.8738	44.0462	907
chr1	6294503	6296039	K562_DMSO_H3K27AC_peak_209	1492	.	17.3498	153.425	149.279	1327
chr1	6296219	6296753	K562_DMSO_H3K27AC_peak_210	590	.	9.28518	62.0196	59.005	132
chr1	6419184	6420877	K562_DMSO_H3K27AC_peak_211	211	.	5.03914	23.598	21.1111	461
chr1	6452771	6454602	K562_DMSO_H3K27AC_peak_212	1268	.	15.0647	130.739	126.899	947
chr1	6612622	6612779	K562_DMSO_H3K27AC_peak_213	34	.	2.82179	5.36906	3.4075	56
chr1	6612954	6613484	K562_DMSO_H3K27AC_peak_214	123	.	4.57118	14.6471	12.3462	188
chr1	6613598	6614917	K562_DMSO_H3K27AC_peak_215	2025	.	19.6656	207.514	202.515	850
chr1	6615071	6615455	K562_DMSO_H3K27AC_peak_216	185	.	4.92683	20.9994	18.5603	139
chr1	6639468	6639870	K562_DMSO_H3K27AC_peak_217	463	.	8.41688	49.2121	46.3557	279
chr1	6640039	6641489	K562_DMSO_H3K27AC_peak_218	910	.	9.89635	94.3999	91.0048	194
chr1	6641746	6641935	K562_DMSO_H3K27AC_peak_219	57	.	3.41852	7.80709	5.72349	90
chr1	6645314	6645518	K562_DMSO_H3K27AC_peak_220	30	.	2.48096	5.00211	3.06176	99
chr1	6656781	6656933	K562_DMSO_H3K27AC_peak_221	53	.	3.29269	7.45214	5.37983	56
chr1	6659197	6660024	K562_DMSO_H3K27AC_peak_222	128	.	3.92071	15.1499	12.8372	683
chr1	6660150	6661210	K562_DMSO_H3K27AC_peak_223	392	.	6.84039	42.0332	39.2687	755
chr1	6661338	6662958	K562_DMSO_H3K27AC_peak_224	531	.	7.48281	56.0616	53.1185	477
chr1	6663104	6664602	K562_DMSO_H3K27AC_peak_225	1305	.	15.349	134.42	130.532	180
chr1	6669962	6670220	K562_DMSO_H3K27AC_peak_226	123	.	4.68255	14.6782	12.376	126
chr1	6670462	6670617	K562_DMSO_H3K27AC_peak_227	52	.	3.32742	7.32966	5.27001	73
chr1	6672271	6672422	K562_DMSO_H3K27AC_peak_228	78	.	3.84858	10.0365	7.86756	83
chr1	6672580	6673512	K562_DMSO_H3K27AC_peak_229	573	.	8.68817	60.3269	57.3319	784
chr1	6673825	6676221	K562_DMSO_H3K27AC_peak_230	1130	.	13.4256	116.755	113.092	385
chr1	6684788	6685943	K562_DMSO_H3K27AC_peak_231	808	.	9.3905	84.139	80.8646	616
chr1	6686078	6686262	K562_DMSO_H3K27AC_peak_232	32	.	2.44739	5.16783	3.21842	99
chr1	6760462	6760620	K562_DMSO_H3K27AC_peak_233	36	.	2.91246	5.60864	3.62928	49
chr1	6760860	6761905	K562_DMSO_H3K27AC_peak_234	1584	.	17.7401	162.741	158.461	748
chr1	6762044	6762545	K562_DMSO_H3K27AC_peak_235	186	.	5.65976	21.1339	18.6929	128
chr1	6844158	6845116	K562_DMSO_H3K27AC_peak_236	1705	.	21.8676	174.998	170.535	767
chr1	6845526	6846351	K562_DMSO_H3K27AC_peak_237	502	.	10.5768	53.1522	50.245	108
chr1	7016901	7017076	K562_DMSO_H3K27AC_peak_238	52	.	3.41618	7.34303	5.28035	110
chr1	7017495	7017681	K562_DMSO_H3K27AC_peak_239	42	.	2.89232	6.27922	4.2637	160
chr1	7017837	7018645	K562_DMSO_H3K27AC_peak_240	698	.	12.5122	73.0361	69.8919	626
chr1	7018802	7019675	K562_DMSO_H3K27AC_peak_241	133	.	4.49498	15.6641	13.3382	676
chr1	7019831	7019981	K562_DMSO_H3K27AC_peak_242	34	.	2.91475	5.432	3.46843	9
chr1	7020332	7020620	K562_DMSO_H3K27AC_peak_243	70	.	3.82916	9.18683	7.04715	145
chr1	7021986	7022167	K562_DMSO_H3K27AC_peak_244	34	.	2.76699	5.39149	3.42931	74
chr1	7764249	7764595	K562_DMSO_H3K27AC_peak_245	211	.	6.74575	23.6547	21.1664	235
chr1	7764760	7764996	K562_DMSO_H3K27AC_peak_246	287	.	7.70798	31.3716	28.7584	118
chr1	7830313	7830492	K562_DMSO_H3K27AC_peak_247	53	.	3.63496	7.41543	5.34699	44
chr1	7830902	7831137	K562_DMSO_H3K27AC_peak_248	205	.	5.51905	22.9807	20.5054	130
chr1	7831385	7832141	K562_DMSO_H3K27AC_peak_249	539	.	8.91854	56.9273	53.9739	140
chr1	7843467	7843886	K562_DMSO_H3K27AC_peak_250	160	.	5.42182	18.422	16.0341	131
chr1	7844400	7844635	K562_DMSO_H3K27AC_peak_251	188	.	5.46779	21.25	18.8068	124
chr1	7887081	7888471	K562_DMSO_H3K27AC_peak_252	374	.	9.15776	40.196	37.4551	503
chr1	7888655	7888805	K562_DMSO_H3K27AC_peak_253	48	.	3.72936	6.88128	4.83594	54
chr1	8013620	8014211	K562_DMSO_H3K27AC_peak_254	412	.	9.65441	44.0734	41.2827	391
chr1	8014381	8014733	K562_DMSO_H3K27AC_peak_255	643	.	10.9908	67.3845	64.3063	137
chr1	8020773	8020950	K562_DMSO_H3K27AC_peak_256	56	.	3.78846	7.77768	5.69453	127
chr1	8021214	8021489	K562_DMSO_H3K27AC_peak_257	549	.	10.6658	57.8702	54.9047	138
chr1	8021725	8022716	K562_DMSO_H3K27AC_peak_258	997	.	13.6472	103.22	99.7201	145
chr1	8085800	8086277	K562_DMSO_H3K27AC_peak_259	160	.	4.99389	18.4559	16.0676	363
chr1	8181673	8182359	K562_DMSO_H3K27AC_peak_260	130	.	5.27582	15.3696	13.0503	238
chr1	8182553	8183533	K562_DMSO_H3K27AC_peak_261	348	.	9.66678	37.5992	34.8955	188
chr1	8222145	8222564	K562_DMSO_H3K27AC_peak_262	94	.	4.77693	11.6185	9.40067	131
chr1	8222900	8223245	K562_DMSO_H3K27AC_peak_263	65	.	3.83696	8.6799	6.55898	135
chr1	8227758	8227915	K562_DMSO_H3K27AC_peak_264	61	.	3.59834	8.30358	6.19779	94
chr1	8229564	8229748	K562_DMSO_H3K27AC_peak_265	132	.	5.35766	15.5925	13.2692	102
chr1	8230238	8230584	K562_DMSO_H3K27AC_peak_266	43	.	2.81279	6.38479	4.36467	122
chr1	8256936	8257384	K562_DMSO_H3K27AC_peak_267	70	.	3.55138	9.13866	7.00095	354
chr1	8257530	8257872	K562_DMSO_H3K27AC_peak_268	194	.	6.432	21.8558	19.4002	121
chr1	8270450	8270728	K562_DMSO_H3K27AC_peak_269	59	.	3.49034	8.00689	5.91382	58
chr1	8270863	8271105	K562_DMSO_H3K27AC_peak_270	58	.	3.2394	7.9403	5.85192	102
chr1	8271325	8272653	K562_DMSO_H3K27AC_peak_271	351	.	8.76323	37.8451	35.1373	705
chr1	8272810	8273108	K562_DMSO_H3K27AC_peak_272	54	.	2.97716	7.47948	5.40673	95
chr1	8275495	8275755	K562_DMSO_H3K27AC_peak_273	35	.	2.97059	5.57278	3.59688	130
chr1	8277117	8277612	K562_DMSO_H3K27AC_peak_274	112	.	4.75294	13.5601	11.2854	334
chr1	8278363	8278817	K562_DMSO_H3K27AC_peak_275	69	.	3.33368	9.12273	6.986	180
chr1	8278989	8279446	K562_DMSO_H3K27AC_peak_276	131	.	5.4622	15.4935	13.1716	194
chr1	8482965	8484484	K562_DMSO_H3K27AC_peak_277	780	.	11.6679	81.3374	78.0947	687
chr1	8499119	8499458	K562_DMSO_H3K27AC_peak_278	67	.	4.14013	8.86796	6.74151	232
chr1	8578072	8578456	K562_DMSO_H3K27AC_peak_279	146	.	6.0383	16.9577	14.6022	271
chr1	8579051	8579260	K562_DMSO_H3K27AC_peak_280	30	.	2.94259	4.9486	3.01264	195
chr1	8580315	8580547	K562_DMSO_H3K27AC_peak_281	59	.	4.04759	8.09591	5.99825	74
chr1	8580924	8581074	K562_DMSO_H3K27AC_peak_282	39	.	3.40588	5.95829	3.96175	34
chr1	8585311	8586148	K562_DMSO_H3K27AC_peak_283	105	.	3.95874	12.8367	10.5824	565
chr1	8601293	8601552	K562_DMSO_H3K27AC_peak_284	104	.	5.09482	12.73	10.4787	135
chr1	8602041	8602893	K562_DMSO_H3K27AC_peak_285	124	.	5.80698	14.7794	12.4753	147
chr1	8761066	8761492	K562_DMSO_H3K27AC_peak_286	78	.	4.23626	9.97134	7.80348	80
chr1	8762163	8762453	K562_DMSO_H3K27AC_peak_287	66	.	3.98115	8.7708	6.64607	212
chr1	8762916	8763481	K562_DMSO_H3K27AC_peak_288	558	.	9.22918	58.8737	55.8959	287
chr1	8806798	8806984	K562_DMSO_H3K27AC_peak_289	59	.	3.80805	8.08369	5.98633	80
chr1	8837636	8837807	K562_DMSO_H3K27AC_peak_290	49	.	3.57113	7.02212	4.97082	56
chr1	8842476	8842906	K562_DMSO_H3K27AC_peak_291	72	.	3.90331	9.38777	7.24083	125
chr1	8843109	8843290	K562_DMSO_H3K27AC_peak_292	33	.	2.63121	5.32169	3.36213	120
chr1	8843806	8844152	K562_DMSO_H3K27AC_peak_293	84	.	4.15882	10.645	8.45602	138
chr1	8847103	8847423	K562_DMSO_H3K27AC_peak_294	58	.	3.38184	7.93031	5.84284	206
chr1	8847655	8848166	K562_DMSO_H3K27AC_peak_295	122	.	5.37733	14.5202	12.2218	133
chr1	8848405	8849334	K562_DMSO_H3K27AC_peak_296	704	.	12.4868	73.6408	70.4887	553
chr1	8849548	8853208	K562_DMSO_H3K27AC_peak_297	1144	.	14.4888	118.127	114.446	266
chr1	8853757	8853996	K562_DMSO_H3K27AC_peak_298	20	.	2.30231	3.93893	2.07651	238
chr1	8873778	8873967	K562_DMSO_H3K27AC_peak_299	75	.	4.25271	9.71672	7.56073	56
chr1	8875590	8877740	K562_DMSO_H3K27AC_peak_300	1297	.	18.0018	133.603	129.726	1796
chr1	8877884	8878663	K562_DMSO_H3K27AC_peak_301	1412	.	17.7606	145.235	141.204	227
chr1	8933567	8934610	K562_DMSO_H3K27AC_peak_302	210	.	6.26552	23.5303	21.0445	809
chr1	8934798	8936030	K562_DMSO_H3K27AC_peak_303	148	.	5.26319	17.1808	14.821	687
chr1	8936145	8936329	K562_DMSO_H3K27AC_peak_304	63	.	3.57981	8.49607	6.38521	91
chr1	8936471	8940161	K562_DMSO_H3K27AC_peak_305	1796	.	19.7845	184.291	179.681	2054
chr1	8959213	8960067	K562_DMSO_H3K27AC_peak_306	119	.	4.27571	14.2634	11.973	640
chr1	8960325	8960508	K562_DMSO_H3K27AC_peak_307	77	.	4.01029	9.95247	7.78493	118
chr1	8960692	8961000	K562_DMSO_H3K27AC_peak_308	77	.	4.01029	9.95247	7.78493	171
chr1	9189465	9189624	K562_DMSO_H3K27AC_peak_309	77	.	3.90918	9.94436	7.77801	108
chr1	9210357	9210531	K562_DMSO_H3K27AC_peak_310	32	.	2.43269	5.25259	3.29547	136
chr1	9210843	9211330	K562_DMSO_H3K27AC_peak_311	81	.	3.70218	10.361	8.18219	398
chr1	9211513	9212143	K562_DMSO_H3K27AC_peak_312	151	.	4.56497	17.5251	15.1562	126
chr1	9212419	9212715	K562_DMSO_H3K27AC_peak_313	71	.	3.86176	9.27543	7.13235	101
chr1	9213032	9213209	K562_DMSO_H3K27AC_peak_314	63	.	3.76507	8.49497	6.38434	50
chr1	9294369	9294588	K562_DMSO_H3K27AC_peak_315	102	.	4.29234	12.5139	10.2696	131
chr1	9294799	9295692	K562_DMSO_H3K27AC_peak_316	1578	.	23.2205	162.1	157.831	180
chr1	9353106	9353424	K562_DMSO_H3K27AC_peak_317	92	.	4.23074	11.4341	9.22137	188
chr1	9360087	9360239	K562_DMSO_H3K27AC_peak_318	43	.	3.28529	6.3466	4.32788	62
chr1	9360417	9360919	K562_DMSO_H3K27AC_peak_319	81	.	3.30151	10.3272	8.14998	122
chr1	9489251	9489752	K562_DMSO_H3K27AC_peak_320	122	.	4.74409	14.5368	12.2382	81
chr1	9597892	9598333	K562_DMSO_H3K27AC_peak_321	164	.	5.54754	18.813	16.4169	330
chr1	9598519	9599188	K562_DMSO_H3K27AC_peak_322	273	.	7.575	29.9535	27.3611	436
chr1	9599521	9600735	K562_DMSO_H3K27AC_peak_323	1152	.	14.6626	118.915	115.225	327
chr1	9600920	9601710	K562_DMSO_H3K27AC_peak_324	296	.	8.16683	32.2444	29.6175	196
chr1	9602123	9602394	K562_DMSO_H3K27AC_peak_325	52	.	3.41618	7.34303	5.28035	89
chr1	9648175	9648399	K562_DMSO_H3K27AC_peak_326	86	.	4.13146	10.8574	8.66202	86
chr1	9648808	9649805	K562_DMSO_H3K27AC_peak_327	1037	.	11.4002	107.255	103.707	152
chr1	9652348	9652626	K562_DMSO_H3K27AC_peak_328	50	.	3.18159	7.1334	5.07929	121
chr1	9652856	9653598	K562_DMSO_H3K27AC_peak_329	131	.	4.26726	15.4324	13.1112	537
chr1	9686789	9687096	K562_DMSO_H3K27AC_peak_330	59	.	3.07639	8.01826	5.92372	268
chr1	9689109	9689435	K562_DMSO_H3K27AC_peak_331	41	.	2.99163	6.19567	4.1849	97
chr1	9717411	9718883	K562_DMSO_H3K27AC_peak_332	331	.	7.40435	35.8378	33.1577	471
chr1	9747047	9748085	K562_DMSO_H3K27AC_peak_333	442	.	7.47183	47.0354	44.2061	521
chr1	9749182	9749434	K562_DMSO_H3K27AC_peak_334	202	.	4.45179	22.7276	20.2564	144
chr1	9749638	9750190	K562_DMSO_H3K27AC_peak_335	321	.	7.39785	34.8269	32.1622	194
chr1	9772807	9773420	K562_DMSO_H3K27AC_peak_336	116	.	4.55248	13.9445	11.6613	314
chr1	9774739	9775014	K562_DMSO_H3K27AC_peak_337	52	.	3.1563	7.26596	5.20793	161
chr1	9775303	9779245	K562_DMSO_H3K27AC_peak_338	981	.	10.3676	101.663	98.1814	2041
chr1	9779356	9780448	K562_DMSO_H3K27AC_peak_339	783	.	12.0597	81.6362	78.3913	551
chr1	9780894	9781968	K562_DMSO_H3K27AC_peak_340	128	.	4.19761	15.1621	12.8493	787
chr1	9782142	9782316	K562_DMSO_H3K27AC_peak_341	55	.	3.22164	7.67254	5.59273	83
chr1	9819371	9819642	K562_DMSO_H3K27AC_peak_342	115	.	4.97507	13.8335	11.5532	92
chr1	9883340	9884010	K562_DMSO_H3K27AC_peak_343	562	.	9.7395	59.2728	56.291	329
chr1	9887648	9887939	K562_DMSO_H3K27AC_peak_344	31	.	2.46341	5.08428	3.13875	105
chr1	9935195	9935405	K562_DMSO_H3K27AC_peak_345	75	.	3.8325	9.72437	7.56746	108
chr1	9969636	9970354	K562_DMSO_H3K27AC_peak_346	922	.	13.4104	95.6634	92.2528	392
chr1	9970789	9972817	K562_DMSO_H3K27AC_peak_347	340	.	7.78337	36.7204	34.0299	279
chr1	9987463	9987652	K562_DMSO_H3K27AC_peak_348	46	.	3.26765	6.73395	4.6991	87
chr1	9987882	9988274	K562_DMSO_H3K27AC_peak_349	47	.	3.46187	6.76685	4.72706	263
chr1	9988674	9988917	K562_DMSO_H3K27AC_peak_350	64	.	3.6059	8.56946	6.45329	109
chr1	9989036	9990337	K562_DMSO_H3K27AC_peak_351	539	.	12.4627	56.9317	53.9777	716
chr1	9990813	9991076	K562_DMSO_H3K27AC_peak_352	74	.	4.3518	9.65362	7.49902	130
chr1	10002696	10004397	K562_DMSO_H3K27AC_peak_353	602	.	8.94882	63.2893	60.2593	606
chr1	10010219	10010453	K562_DMSO_H3K27AC_peak_354	65	.	3.83696	8.6799	6.55898	200
chr1	10092312	10092664	K562_DMSO_H3K27AC_peak_355	333	.	8.18263	35.9978	33.3155	227
chr1	10093012	10094239	K562_DMSO_H3K27AC_peak_356	1191	.	13.3471	122.87	119.131	278
chr1	10094571	10096096	K562_DMSO_H3K27AC_peak_357	256	.	6.61291	28.2305	25.6659	1083
chr1	10115409	10115837	K562_DMSO_H3K27AC_peak_358	71	.	3.86176	9.27543	7.13235	235
chr1	10125344	10125734	K562_DMSO_H3K27AC_peak_359	87	.	3.81787	10.9999	8.79897	142
chr1	10126097	10126377	K562_DMSO_H3K27AC_peak_360	32	.	2.69415	5.18825	3.23658	51
chr1	10126551	10127042	K562_DMSO_H3K27AC_peak_361	193	.	6.57057	21.8029	19.3486	327
chr1	10127230	10127444	K562_DMSO_H3K27AC_peak_362	59	.	3.67709	8.01559	5.92126	115
chr1	10269859	10270395	K562_DMSO_H3K27AC_peak_363	341	.	5.77342	36.8444	34.15	389
chr1	10270608	10272058	K562_DMSO_H3K27AC_peak_364	1115	.	13.1191	115.208	111.564	379
chr1	10433300	10433572	K562_DMSO_H3K27AC_peak_365	79	.	4.17264	10.1014	7.92937	125
chr1	10433699	10435739	K562_DMSO_H3K27AC_peak_366	329	.	8.07562	35.6473	32.9714	569
chr1	10458511	10458790	K562_DMSO_H3K27AC_peak_367	87	.	3.72754	10.9564	8.75674	152
chr1	10459114	10460676	K562_DMSO_H3K27AC_peak_368	826	.	10.1212	85.9714	82.6753	228
chr1	10460785	10461880	K562_DMSO_H3K27AC_peak_369	313	.	8.22162	33.9984	31.3448	201
chr1	10462329	10462595	K562_DMSO_H3K27AC_peak_370	77	.	3.98064	9.87114	7.70805	117
chr1	10474415	10477064	K562_DMSO_H3K27AC_peak_371	367	.	6.33544	39.473	36.7427	616
chr1	10490457	10490743	K562_DMSO_H3K27AC_peak_372	612	.	9.0357	64.2852	61.2428	141
chr1	10490858	10491109	K562_DMSO_H3K27AC_peak_373	124	.	4.16802	14.7543	12.4512	115
chr1	10519800	10520324	K562_DMSO_H3K27AC_peak_374	115	.	4.95607	13.7822	11.5033	306
chr1	10531855	10532593	K562_DMSO_H3K27AC_peak_375	449	.	7.22002	47.748	44.9086	453
chr1	10532835	10533757	K562_DMSO_H3K27AC_peak_376	433	.	7.38495	46.1218	43.3049	768
chr1	10533906	10535881	K562_DMSO_H3K27AC_peak_377	908	.	12.1276	94.2358	90.8424	1442
chr1	10571446	10572136	K562_DMSO_H3K27AC_peak_378	90	.	4.16066	11.2309	9.02341	412
chr1	10613349	10613561	K562_DMSO_H3K27AC_peak_379	78	.	4.15671	10.0599	7.88933	116
chr1	10614505	10617831	K562_DMSO_H3K27AC_peak_380	1063	.	14.6909	109.91	106.33	1623
chr1	10627540	10628155	K562_DMSO_H3K27AC_peak_381	163	.	6.41569	18.7445	16.3504	375
chr1	10628637	10629080	K562_DMSO_H3K27AC_peak_382	107	.	4.7962	13.0087	10.7505	294
chr1	10753812	10754338	K562_DMSO_H3K27AC_peak_383	211	.	6.29625	23.6284	21.1405	204
chr1	10755043	10755318	K562_DMSO_H3K27AC_peak_384	47	.	3.06153	6.78321	4.74246	64
chr1	10960012	10960521	K562_DMSO_H3K27AC_peak_385	93	.	3.83718	11.5943	9.3771	322
chr1	10960655	10960947	K562_DMSO_H3K27AC_peak_386	169	.	5.86127	19.3577	16.9511	131
chr1	10961173	10961602	K562_DMSO_H3K27AC_peak_387	133	.	5.13837	15.712	13.3847	112
chr1	11000327	11000649	K562_DMSO_H3K27AC_peak_388	28	.	2.35674	4.72943	2.80932	223
chr1	11025518	11025687	K562_DMSO_H3K27AC_peak_389	34	.	2.98068	5.40959	3.4467	129
chr1	11071529	11072228	K562_DMSO_H3K27AC_peak_390	210	.	6.41089	23.5517	21.0657	490
chr1	11072357	11073598	K562_DMSO_H3K27AC_peak_391	2169	.	24.8959	222.174	216.92	487
chr1	11118736	11120046	K562_DMSO_H3K27AC_peak_392	995	.	11.3574	103.052	99.5525	1040
chr1	11120296	11121329	K562_DMSO_H3K27AC_peak_393	537	.	8.1751	56.6866	53.736	142
chr1	11121968	11122153	K562_DMSO_H3K27AC_peak_394	42	.	2.93907	6.23421	4.22047	123
chr1	11158992	11160466	K562_DMSO_H3K27AC_peak_395	1423	.	12.8492	146.401	142.354	762
chr1	11321840	11322612	K562_DMSO_H3K27AC_peak_396	1329	.	15.5385	136.887	132.965	586
chr1	11323023	11323412	K562_DMSO_H3K27AC_peak_397	45	.	3.14812	6.62657	4.59888	46
chr1	11333235	11334242	K562_DMSO_H3K27AC_peak_398	1338	.	16.0766	137.822	133.889	172
chr1	11334367	11334950	K562_DMSO_H3K27AC_peak_399	75	.	3.37411	9.71357	7.55759	419
chr1	11335687	11336177	K562_DMSO_H3K27AC_peak_400	33	.	2.96071	5.36129	3.3999	118
chr1	11538929	11539185	K562_DMSO_H3K27AC_peak_401	703	.	10.6185	73.4941	70.3448	137
chr1	11709153	11709354	K562_DMSO_H3K27AC_peak_402	42	.	2.96509	6.30952	4.29188	84
chr1	11714571	11714745	K562_DMSO_H3K27AC_peak_403	44	.	2.74765	6.50635	4.48181	37
chr1	11714964	11715311	K562_DMSO_H3K27AC_peak_404	338	.	6.17712	36.4995	33.8108	114
chr1	11724248	11725056	K562_DMSO_H3K27AC_peak_405	1116	.	10.8163	115.324	111.679	313
chr1	11730523	11731588	K562_DMSO_H3K27AC_peak_406	130	.	4.50327	15.3764	13.0568	628
chr1	11731768	11732102	K562_DMSO_H3K27AC_peak_407	115	.	3.52556	13.8408	11.5605	131
chr1	11740220	11742078	K562_DMSO_H3K27AC_peak_408	949	.	12.1463	98.4359	94.9936	857
chr1	11750500	11750982	K562_DMSO_H3K27AC_peak_409	58	.	3.38184	7.93031	5.84284	409
chr1	11767409	11767969	K562_DMSO_H3K27AC_peak_410	58	.	3.30646	7.93015	5.84284	326
chr1	11785860	11786272	K562_DMSO_H3K27AC_peak_411	34	.	2.91475	5.432	3.46843	70
chr1	11789444	11789929	K562_DMSO_H3K27AC_peak_412	212	.	5.5214	23.7646	21.2744	233
chr1	11791592	11792296	K562_DMSO_H3K27AC_peak_413	195	.	6.18914	22.0045	19.5466	538
chr1	11792703	11792877	K562_DMSO_H3K27AC_peak_414	34	.	2.92391	5.45517	3.49074	83
chr1	11795749	11795931	K562_DMSO_H3K27AC_peak_415	20	.	2.30231	3.93893	2.07651	148
chr1	11796193	11798011	K562_DMSO_H3K27AC_peak_416	368	.	7.22728	39.5336	36.803	138
chr1	11798597	11799120	K562_DMSO_H3K27AC_peak_417	88	.	3.91876	11.0583	8.85608	336
chr1	11799410	11799654	K562_DMSO_H3K27AC_peak_418	79	.	3.87808	10.1236	7.9514	134
chr1	11799845	11801503	K562_DMSO_H3K27AC_peak_419	222	.	6.12307	24.7662	22.2588	1384
chr1	11809020	11809298	K562_DMSO_H3K27AC_peak_420	75	.	3.58648	9.73511	7.5777	203
chr1	11812267	11813009	K562_DMSO_H3K27AC_peak_421	64	.	3.12664	8.59986	6.48282	552
chr1	11822241	11822529	K562_DMSO_H3K27AC_peak_422	157	.	5.09863	18.1085	15.728	114
chr1	11844496	11845315	K562_DMSO_H3K27AC_peak_423	165	.	4.685	18.9852	16.5868	685
chr1	11845763	11848433	K562_DMSO_H3K27AC_peak_424	272	.	6.79818	29.7993	27.2091	1684
chr1	11849001	11850234	K562_DMSO_H3K27AC_peak_425	158	.	5.13887	18.2446	15.8625	836
chr1	11850491	11853130	K562_DMSO_H3K27AC_peak_426	115	.	3.69023	13.8676	11.5867	167
chr1	11853798	11854257	K562_DMSO_H3K27AC_peak_427	73	.	3.67056	9.50324	7.35303	112
chr1	11854454	11854860	K562_DMSO_H3K27AC_peak_428	147	.	4.80598	17.098	14.7401	128
chr1	11855073	11863565	K562_DMSO_H3K27AC_peak_429	1575	.	21.7975	161.834	157.569	2588
chr1	11864025	11865992	K562_DMSO_H3K27AC_peak_430	1633	.	16.4336	167.689	163.335	1584
chr1	11866246	11867708	K562_DMSO_H3K27AC_peak_431	243	.	6.0135	26.889	24.3469	116
chr1	11868260	11868433	K562_DMSO_H3K27AC_peak_432	61	.	3.51054	8.2999	6.19426	131
chr1	11868925	11869194	K562_DMSO_H3K27AC_peak_433	107	.	4.54957	12.9749	10.7184	147
chr1	11869331	11869849	K562_DMSO_H3K27AC_peak_434	38	.	2.70861	5.88108	3.89053	262
chr1	11874813	11874977	K562_DMSO_H3K27AC_peak_435	47	.	3.18984	6.73984	4.70395	93
chr1	11900290	11900648	K562_DMSO_H3K27AC_peak_436	38	.	2.74084	5.81749	3.82875	96
chr1	11901201	11902323	K562_DMSO_H3K27AC_peak_437	115	.	4.52437	13.8564	11.5756	995
chr1	11902633	11902823	K562_DMSO_H3K27AC_peak_438	62	.	3.52418	8.33868	6.23102	80
chr1	11903305	11903534	K562_DMSO_H3K27AC_peak_439	51	.	3.27536	7.18628	5.12988	139
chr1	11940470	11940712	K562_DMSO_H3K27AC_peak_440	99	.	4.09187	12.1721	9.93793	102
chr1	11940935	11941884	K562_DMSO_H3K27AC_peak_441	262	.	5.8743	28.8033	26.2287	333
chr1	11942049	11942700	K562_DMSO_H3K27AC_peak_442	153	.	4.68798	17.6727	15.3017	181
chr1	11943227	11943933	K562_DMSO_H3K27AC_peak_443	271	.	5.4083	29.7873	27.1974	240
chr1	11944174	11944324	K562_DMSO_H3K27AC_peak_444	34	.	2.77952	5.42623	3.46279	126
chr1	11967938	11968253	K562_DMSO_H3K27AC_peak_445	1603	.	23.4158	164.648	160.341	168
chr1	11968806	11969814	K562_DMSO_H3K27AC_peak_446	328	.	6.63227	35.5508	32.876	464
chr1	11969938	11971183	K562_DMSO_H3K27AC_peak_447	893	.	14.5679	92.7395	89.3624	153
chr1	11984785	11985438	K562_DMSO_H3K27AC_peak_448	47	.	3.1217	6.75691	4.71859	108
chr1	11985917	11986423	K562_DMSO_H3K27AC_peak_449	675	.	11.3379	70.696	67.5782	307
chr1	11986683	11987508	K562_DMSO_H3K27AC_peak_450	214	.	6.00061	23.9212	21.4281	278
chr1	11990093	11990498	K562_DMSO_H3K27AC_peak_451	83	.	4.00869	10.505	8.3208	160
chr1	11993797	11995536	K562_DMSO_H3K27AC_peak_452	751	.	8.8192	78.3503	75.1434	1081
chr1	11997540	11997705	K562_DMSO_H3K27AC_peak_453	96	.	4.19485	11.9172	9.69019	61
chr1	11998563	11998801	K562_DMSO_H3K27AC_peak_454	77	.	3.79801	9.88638	7.72084	112
chr1	11999071	11999559	K562_DMSO_H3K27AC_peak_455	81	.	3.54203	10.3122	8.13518	241
chr1	12004762	12004971	K562_DMSO_H3K27AC_peak_456	42	.	2.89232	6.27922	4.2637	112
chr1	12014673	12015453	K562_DMSO_H3K27AC_peak_457	53	.	3.02114	7.43748	5.36546	514
chr1	12032952	12033534	K562_DMSO_H3K27AC_peak_458	69	.	3.33368	9.12273	6.986	89
chr1	12039649	12041578	K562_DMSO_H3K27AC_peak_459	1834	.	21.2689	188.165	183.489	996
chr1	12043600	12043851	K562_DMSO_H3K27AC_peak_460	49	.	3.14431	7.02531	4.97388	147
chr1	12044695	12044848	K562_DMSO_H3K27AC_peak_461	72	.	3.82312	9.43372	7.28586	67
chr1	12045100	12045280	K562_DMSO_H3K27AC_peak_462	48	.	2.96011	6.85771	4.81289	86
chr1	12051486	12051656	K562_DMSO_H3K27AC_peak_463	37	.	2.81661	5.70233	3.71769	66
chr1	12060323	12061727	K562_DMSO_H3K27AC_peak_464	1032	.	13.9598	106.789	103.246	1135
chr1	12061887	12062722	K562_DMSO_H3K27AC_peak_465	277	.	5.67252	30.3098	27.7131	119
chr1	12063343	12064501	K562_DMSO_H3K27AC_peak_466	88	.	3.91876	11.0583	8.85608	568
chr1	12064708	12065001	K562_DMSO_H3K27AC_peak_467	42	.	2.89232	6.27922	4.2637	68
chr1	12065175	12066712	K562_DMSO_H3K27AC_peak_468	190	.	6.14665	21.4504	19.0029	818
chr1	12066874	12067531	K562_DMSO_H3K27AC_peak_469	75	.	3.50828	9.71782	7.56146	551
chr1	12072735	12073138	K562_DMSO_H3K27AC_peak_470	96	.	4.50389	11.8926	9.6658	136
chr1	12073875	12074488	K562_DMSO_H3K27AC_peak_471	402	.	9.15345	43.0449	40.2671	394
chr1	12074679	12075564	K562_DMSO_H3K27AC_peak_472	124	.	4.61201	14.7802	12.476	649
chr1	12075753	12075907	K562_DMSO_H3K27AC_peak_473	47	.	3.18984	6.73984	4.70395	55
chr1	12078507	12079327	K562_DMSO_H3K27AC_peak_474	265	.	6.62528	29.1789	26.5993	638
chr1	12079573	12081237	K562_DMSO_H3K27AC_peak_475	418	.	6.32828	44.6768	41.877	335
chr1	12089247	12089434	K562_DMSO_H3K27AC_peak_476	38	.	2.9887	5.80776	3.81991	58
chr1	12092237	12092387	K562_DMSO_H3K27AC_peak_477	24	.	2.42955	4.29813	2.41452	25
chr1	12098382	12098795	K562_DMSO_H3K27AC_peak_478	34	.	2.60444	5.39315	3.4307	314
chr1	12098948	12099292	K562_DMSO_H3K27AC_peak_479	87	.	3.57259	10.906	8.70864	269
chr1	12100234	12100442	K562_DMSO_H3K27AC_peak_480	62	.	3.72322	8.38648	6.27792	85
chr1	12111907	12112832	K562_DMSO_H3K27AC_peak_481	402	.	8.08798	43.0587	40.2808	493
chr1	12114043	12114745	K562_DMSO_H3K27AC_peak_482	133	.	4.87779	15.629	13.3054	165
chr1	12123108	12125586	K562_DMSO_H3K27AC_peak_483	753	.	8.67485	78.5599	75.3512	638
chr1	12125702	12125976	K562_DMSO_H3K27AC_peak_484	82	.	3.90212	10.4646	8.2813	110
chr1	12126151	12127016	K562_DMSO_H3K27AC_peak_485	124	.	4.93959	14.779	12.4753	411
chr1	12127222	12128400	K562_DMSO_H3K27AC_peak_486	160	.	5.43237	18.4551	16.0668	796
chr1	12130011	12130218	K562_DMSO_H3K27AC_peak_487	53	.	3.35073	7.39349	5.32703	60
chr1	12134386	12134680	K562_DMSO_H3K27AC_peak_488	129	.	4.87964	15.291	12.9743	124
chr1	12134885	12135831	K562_DMSO_H3K27AC_peak_489	123	.	4.79062	14.6785	12.3763	863
chr1	12136028	12136507	K562_DMSO_H3K27AC_peak_490	106	.	4.15347	12.9529	10.6965	279
chr1	12136621	12136903	K562_DMSO_H3K27AC_peak_491	59	.	3.07639	8.01826	5.92372	67
chr1	12139056	12139209	K562_DMSO_H3K27AC_peak_492	50	.	3.10232	7.10373	5.05023	61
chr1	12139340	12139756	K562_DMSO_H3K27AC_peak_493	231	.	5.92022	25.7014	23.1777	310
chr1	12140798	12141028	K562_DMSO_H3K27AC_peak_494	24	.	2.41194	4.38175	2.48749	156
chr1	12141155	12142013	K562_DMSO_H3K27AC_peak_495	503	.	9.26951	53.2584	50.3503	337
chr1	12142184	12142459	K562_DMSO_H3K27AC_peak_496	111	.	4.60725	13.4665	11.1959	130
chr1	12185319	12185794	K562_DMSO_H3K27AC_peak_497	48	.	2.96011	6.85771	4.81289	420
chr1	12221651	12221982	K562_DMSO_H3K27AC_peak_498	215	.	6.14789	24.0021	21.5085	205
chr1	12226891	12228967	K562_DMSO_H3K27AC_peak_499	1079	.	13.8612	111.523	107.925	306
chr1	12233455	12233863	K562_DMSO_H3K27AC_peak_500	94	.	3.93356	11.6516	9.43098	305
chr1	12234678	12236120	K562_DMSO_H3K27AC_peak_501	320	.	6.87571	34.7373	32.0734	1009
chr1	12244471	12244960	K562_DMSO_H3K27AC_peak_502	79	.	3.87437	10.1127	7.94052	126
chr1	12255687	12255857	K562_DMSO_H3K27AC_peak_503	97	.	4.29935	11.9325	9.70357	70
chr1	12263354	12263584	K562_DMSO_H3K27AC_peak_504	25	.	2.39608	4.46691	2.5656	201
chr1	12264054	12264569	K562_DMSO_H3K27AC_peak_505	85	.	3.89895	10.7252	8.5347	164
chr1	12268352	12268640	K562_DMSO_H3K27AC_peak_506	33	.	2.74228	5.32276	3.36307	238
chr1	12277422	12279722	K562_DMSO_H3K27AC_peak_507	643	.	10.9908	67.3845	64.3063	947
chr1	12279985	12280622	K562_DMSO_H3K27AC_peak_508	173	.	5.74139	19.805	17.3901	147
chr1	12289562	12289972	K562_DMSO_H3K27AC_peak_509	225	.	5.55736	25.0747	22.5622	265
chr1	12290090	12291633	K562_DMSO_H3K27AC_peak_510	1704	.	18	174.929	170.468	170
chr1	12291748	12292010	K562_DMSO_H3K27AC_peak_511	54	.	2.97716	7.47948	5.40673	142
chr1	12433274	12433455	K562_DMSO_H3K27AC_peak_512	31	.	2.77377	5.07182	3.12664	149
chr1	12466677	12467145	K562_DMSO_H3K27AC_peak_513	52	.	3.184	7.34872	5.2853	145
chr1	12467773	12467923	K562_DMSO_H3K27AC_peak_514	63	.	3.96887	8.46747	6.35738	29
chr1	12468044	12468962	K562_DMSO_H3K27AC_peak_515	120	.	4.90147	14.3229	12.0308	476
chr1	12490696	12490860	K562_DMSO_H3K27AC_peak_516	23	.	2.44923	4.21637	2.33708	41
chr1	12491444	12491609	K562_DMSO_H3K27AC_peak_517	24	.	2.41194	4.38175	2.48749	56
chr1	12493024	12493966	K562_DMSO_H3K27AC_peak_518	303	.	7.57886	32.9725	30.3342	732
chr1	12494078	12494709	K562_DMSO_H3K27AC_peak_519	145	.	5.28196	16.8674	14.5149	414
chr1	12495848	12496601	K562_DMSO_H3K27AC_peak_520	171	.	4.73734	19.5326	17.123	457
chr1	12496853	12497593	K562_DMSO_H3K27AC_peak_521	105	.	3.95874	12.8367	10.5824	124
chr1	12497879	12498051	K562_DMSO_H3K27AC_peak_522	77	.	4.01029	9.95247	7.78493	65
chr1	12499194	12499508	K562_DMSO_H3K27AC_peak_523	53	.	3.12371	7.37109	5.30555	52
chr1	12505358	12508888	K562_DMSO_H3K27AC_peak_524	480	.	8.43527	50.9194	48.0398	3131
chr1	12509151	12511423	K562_DMSO_H3K27AC_peak_525	829	.	12.4982	86.2034	82.9031	893
chr1	12512404	12515001	K562_DMSO_H3K27AC_peak_526	280	.	7.99367	30.6897	28.0855	1150
chr1	12515312	12515478	K562_DMSO_H3K27AC_peak_527	41	.	3.19747	6.13393	4.13108	128
chr1	12516399	12516854	K562_DMSO_H3K27AC_peak_528	52	.	3.41618	7.34303	5.28035	351
chr1	12520247	12520534	K562_DMSO_H3K27AC_peak_529	134	.	5.43352	15.7973	13.4689	93
chr1	12520797	12521637	K562_DMSO_H3K27AC_peak_530	122	.	4.53107	14.5158	12.2174	296
chr1	12522633	12523029	K562_DMSO_H3K27AC_peak_531	73	.	3.68057	9.53359	7.38291	116
chr1	12523227	12524041	K562_DMSO_H3K27AC_peak_532	151	.	5.78329	17.5219	15.1532	433
chr1	12524199	12524480	K562_DMSO_H3K27AC_peak_533	89	.	4.34375	11.1495	8.94406	119
chr1	12524954	12525265	K562_DMSO_H3K27AC_peak_534	76	.	3.67384	9.76474	7.60598	121
chr1	12526696	12527547	K562_DMSO_H3K27AC_peak_535	148	.	5.27017	17.2022	14.8414	662
chr1	12530273	12530423	K562_DMSO_H3K27AC_peak_536	33	.	2.94755	5.32938	3.36949	123
chr1	12532182	12534173	K562_DMSO_H3K27AC_peak_537	195	.	6.18914	22.0045	19.5466	1796
chr1	12535177	12535334	K562_DMSO_H3K27AC_peak_538	24	.	2.41194	4.38175	2.48749	17
chr1	12535588	12535811	K562_DMSO_H3K27AC_peak_539	38	.	3.07533	5.83398	3.84457	219
chr1	12536385	12536556	K562_DMSO_H3K27AC_peak_540	65	.	3.7371	8.6784	6.55861	70
chr1	12536732	12536967	K562_DMSO_H3K27AC_peak_541	40	.	3.08302	6.05125	4.05199	96
chr1	12537822	12538381	K562_DMSO_H3K27AC_peak_542	141	.	4.74341	16.5421	14.1959	358
chr1	12538568	12538984	K562_DMSO_H3K27AC_peak_543	103	.	4.23807	12.6427	10.3943	101
chr1	12541048	12541513	K562_DMSO_H3K27AC_peak_544	64	.	3.12664	8.59986	6.48282	271
chr1	12542141	12542342	K562_DMSO_H3K27AC_peak_545	56	.	3.38864	7.72336	5.6421	129
chr1	12554434	12555576	K562_DMSO_H3K27AC_peak_546	101	.	4.16369	12.4045	10.1635	1011
chr1	12555695	12557839	K562_DMSO_H3K27AC_peak_547	516	.	10.2756	54.6194	51.6934	1220
chr1	12561982	12562224	K562_DMSO_H3K27AC_peak_548	72	.	3.91595	9.42182	7.27408	176
chr1	12569599	12569768	K562_DMSO_H3K27AC_peak_549	116	.	4.76455	13.9282	11.6459	93
chr1	12570286	12570777	K562_DMSO_H3K27AC_peak_550	43	.	2.85047	6.32969	4.31126	272
chr1	12570956	12571438	K562_DMSO_H3K27AC_peak_551	54	.	2.97716	7.47948	5.40673	202
chr1	12585190	12585558	K562_DMSO_H3K27AC_peak_552	52	.	3.25177	7.33533	5.27391	280
chr1	12585717	12586443	K562_DMSO_H3K27AC_peak_553	246	.	6.43399	27.1536	24.6064	140
chr1	12587971	12589574	K562_DMSO_H3K27AC_peak_554	428	.	8.33216	45.6226	42.8106	714
chr1	12589702	12591200	K562_DMSO_H3K27AC_peak_555	445	.	10.1215	47.346	44.5117	398
chr1	12591358	12592211	K562_DMSO_H3K27AC_peak_556	269	.	5.5891	29.5169	26.9321	182
chr1	12597101	12597567	K562_DMSO_H3K27AC_peak_557	65	.	3.75318	8.72138	6.59963	108
chr1	12597720	12598307	K562_DMSO_H3K27AC_peak_558	52	.	3.184	7.34872	5.2853	343
chr1	12599165	12599551	K562_DMSO_H3K27AC_peak_559	32	.	2.43269	5.25259	3.29547	108
chr1	12601078	12602328	K562_DMSO_H3K27AC_peak_560	388	.	7.47834	41.5882	38.8294	516
chr1	12608300	12610126	K562_DMSO_H3K27AC_peak_561	408	.	8.11289	43.6846	40.8981	1147
chr1	12612740	12612906	K562_DMSO_H3K27AC_peak_562	32	.	2.69415	5.18825	3.23658	24
chr1	12613125	12613913	K562_DMSO_H3K27AC_peak_563	66	.	3.37746	8.82124	6.69585	625
chr1	12616459	12616838	K562_DMSO_H3K27AC_peak_564	36	.	2.91729	5.62132	3.64172	57
chr1	12651258	12651411	K562_DMSO_H3K27AC_peak_565	64	.	3.51191	8.54126	6.42663	98
chr1	12655611	12655952	K562_DMSO_H3K27AC_peak_566	47	.	3.00802	6.81721	4.77365	294
chr1	12657871	12658028	K562_DMSO_H3K27AC_peak_567	92	.	4.14951	11.4883	9.27461	72
chr1	12662230	12662550	K562_DMSO_H3K27AC_peak_568	80	.	3.80749	10.1772	8.00426	87
chr1	12662666	12663265	K562_DMSO_H3K27AC_peak_569	98	.	3.56215	12.0793	9.84713	312
chr1	12663460	12664407	K562_DMSO_H3K27AC_peak_570	168	.	4.51785	19.2524	16.8483	484
chr1	12674852	12679906	K562_DMSO_H3K27AC_peak_571	1073	.	13.8934	110.932	107.339	2243
chr1	12708438	12708640	K562_DMSO_H3K27AC_peak_572	61	.	3.59834	8.30358	6.19779	76
chr1	12715430	12715709	K562_DMSO_H3K27AC_peak_573	47	.	3.1217	6.75691	4.71859	148
chr1	12716262	12717508	K562_DMSO_H3K27AC_peak_574	231	.	6.51516	25.6545	23.132	1038
chr1	12717907	12718057	K562_DMSO_H3K27AC_peak_575	45	.	3.29814	6.59496	4.56813	76
chr1	12802593	12806703	K562_DMSO_H3K27AC_peak_576	1019	.	15.3077	105.453	101.925	2481
chr1	12806860	12807010	K562_DMSO_H3K27AC_peak_577	64	.	3.71323	8.61444	6.49584	85
chr1	12870288	12870625	K562_DMSO_H3K27AC_peak_578	59	.	3.69118	8.05126	5.95594	100
chr1	12870913	12871134	K562_DMSO_H3K27AC_peak_579	94	.	3.93356	11.6516	9.43098	92
chr1	12871389	12871588	K562_DMSO_H3K27AC_peak_580	100	.	4.63633	12.2492	10.0114	95
chr1	14026700	14026862	K562_DMSO_H3K27AC_peak_581	53	.	3.02114	7.43748	5.36546	131
chr1	14075222	14075740	K562_DMSO_H3K27AC_peak_582	512	.	11.5109	54.1558	51.2358	390
chr1	14075889	14076653	K562_DMSO_H3K27AC_peak_583	661	.	10.2216	69.2314	66.1323	373
chr1	14745008	14745325	K562_DMSO_H3K27AC_peak_584	89	.	4.59543	11.1742	8.96826	91
chr1	14745722	14746376	K562_DMSO_H3K27AC_peak_585	42	.	2.89232	6.27922	4.2637	183
chr1	14746997	14747574	K562_DMSO_H3K27AC_peak_586	100	.	4.04925	12.3156	10.0762	465
chr1	14747860	14748748	K562_DMSO_H3K27AC_peak_587	580	.	12.4701	61.102	58.0976	518
chr1	14748864	14749770	K562_DMSO_H3K27AC_peak_588	312	.	8.53522	33.859	31.2076	169
chr1	14749963	14750635	K562_DMSO_H3K27AC_peak_589	83	.	4.02197	10.5434	8.35771	486
chr1	14752486	14752791	K562_DMSO_H3K27AC_peak_590	60	.	3.73413	8.15953	6.06061	101
chr1	14761442	14763561	K562_DMSO_H3K27AC_peak_591	194	.	5.55326	21.9419	19.4853	626
chr1	14763791	14765009	K562_DMSO_H3K27AC_peak_592	164	.	5.54754	18.813	16.4169	390
chr1	15100236	15100543	K562_DMSO_H3K27AC_peak_593	44	.	3.32442	6.44057	4.41819	188
chr1	15101871	15102174	K562_DMSO_H3K27AC_peak_594	71	.	3.96654	9.28307	7.13885	209
chr1	15102303	15104283	K562_DMSO_H3K27AC_peak_595	1105	.	19.32	114.168	110.537	1692
chr1	15104488	15105692	K562_DMSO_H3K27AC_peak_596	412	.	9.29214	44.0785	41.2873	893
chr1	15108661	15108991	K562_DMSO_H3K27AC_peak_597	69	.	3.97982	9.04233	6.90942	66
chr1	15109251	15109565	K562_DMSO_H3K27AC_peak_598	44	.	2.77868	6.44385	4.42125	123
chr1	15109981	15111379	K562_DMSO_H3K27AC_peak_599	381	.	8.84676	40.9009	38.1524	293
chr1	15111505	15112179	K562_DMSO_H3K27AC_peak_600	90	.	4.16066	11.2309	9.02341	248
chr1	15208343	15208659	K562_DMSO_H3K27AC_peak_601	133	.	5.51618	15.6344	13.3106	207
chr1	15208839	15209036	K562_DMSO_H3K27AC_peak_602	78	.	4.37492	10.0116	7.84323	87
chr1	15223183	15223455	K562_DMSO_H3K27AC_peak_603	61	.	3.59834	8.30358	6.19779	201
chr1	15250256	15250491	K562_DMSO_H3K27AC_peak_604	64	.	3.2295	8.5474	6.43247	183
chr1	15250662	15251780	K562_DMSO_H3K27AC_peak_605	344	.	7.62541	37.1619	34.4636	170
chr1	15259699	15259966	K562_DMSO_H3K27AC_peak_606	47	.	3.1217	6.75691	4.71859	230
chr1	15260541	15260897	K562_DMSO_H3K27AC_peak_607	105	.	4.60441	12.8105	10.5567	249
chr1	15323029	15323500	K562_DMSO_H3K27AC_peak_608	174	.	6.35454	19.893	17.4763	313
chr1	15649174	15649414	K562_DMSO_H3K27AC_peak_609	84	.	4.15882	10.645	8.45602	102
chr1	15649658	15649946	K562_DMSO_H3K27AC_peak_610	35	.	2.5802	5.46714	3.50209	250
chr1	15672270	15672876	K562_DMSO_H3K27AC_peak_611	245	.	7.12941	27.1285	24.5817	431
chr1	15678799	15679018	K562_DMSO_H3K27AC_peak_612	84	.	4.15882	10.645	8.45602	142
chr1	15735985	15737429	K562_DMSO_H3K27AC_peak_613	540	.	8.81144	57.007	54.0517	538
chr1	15841001	15841506	K562_DMSO_H3K27AC_peak_614	169	.	5.46297	19.3164	16.9112	389
chr1	15842135	15842511	K562_DMSO_H3K27AC_peak_615	143	.	5.34706	16.6866	14.337	216
chr1	15849747	15850056	K562_DMSO_H3K27AC_peak_616	52	.	3.41618	7.34303	5.28035	105
chr1	15850298	15850710	K562_DMSO_H3K27AC_peak_617	328	.	7.5926	35.5311	32.8567	180
chr1	15851044	15851409	K562_DMSO_H3K27AC_peak_618	1237	.	15.7308	127.543	123.744	158
chr1	15853317	15854324	K562_DMSO_H3K27AC_peak_619	970	.	14.8178	100.507	97.0381	230
chr1	15854554	15854919	K562_DMSO_H3K27AC_peak_620	71	.	3.86176	9.27543	7.13235	284
chr1	15868515	15870191	K562_DMSO_H3K27AC_peak_621	630	.	9.66416	66.1091	63.0468	1397
chr1	15870446	15871251	K562_DMSO_H3K27AC_peak_622	222	.	6.12307	24.7662	22.2588	506
chr1	15943238	15943437	K562_DMSO_H3K27AC_peak_623	69	.	3.90877	9.13253	6.99569	90
chr1	15943996	15945243	K562_DMSO_H3K27AC_peak_624	1201	.	14.4277	123.881	120.128	356
chr1	15945617	15945854	K562_DMSO_H3K27AC_peak_625	65	.	3.08189	8.63481	6.51575	97
chr1	15945990	15946804	K562_DMSO_H3K27AC_peak_626	157	.	5.44493	18.1128	15.7322	205
chr1	15947909	15948193	K562_DMSO_H3K27AC_peak_627	74	.	4.08736	9.5943	7.44185	112
chr1	15948562	15948841	K562_DMSO_H3K27AC_peak_628	94	.	4.5196	11.6184	9.40067	194
chr1	15948963	15949408	K562_DMSO_H3K27AC_peak_629	122	.	5.11595	14.5693	12.2695	246
chr1	15949567	15949812	K562_DMSO_H3K27AC_peak_630	65	.	3.83696	8.6799	6.55898	128
chr1	15950069	15950250	K562_DMSO_H3K27AC_peak_631	36	.	2.86156	5.65229	3.6712	59
chr1	15951083	15951273	K562_DMSO_H3K27AC_peak_632	66	.	3.98115	8.7708	6.64607	131
chr1	15952199	15952492	K562_DMSO_H3K27AC_peak_633	47	.	3.18984	6.73984	4.70395	27
chr1	15953985	15954456	K562_DMSO_H3K27AC_peak_634	59	.	3.67709	8.01559	5.92126	83
chr1	15954611	15954904	K562_DMSO_H3K27AC_peak_635	88	.	4.67319	11.0394	8.83788	149
chr1	16001438	16001803	K562_DMSO_H3K27AC_peak_636	84	.	4.36858	10.6055	8.41819	118
chr1	16009986	16011757	K562_DMSO_H3K27AC_peak_637	1681	.	14.6089	172.604	168.176	621
chr1	16018801	16018992	K562_DMSO_H3K27AC_peak_638	80	.	4.09307	10.1778	8.00483	115
chr1	16030217	16030458	K562_DMSO_H3K27AC_peak_639	64	.	3.51191	8.54126	6.42663	105
chr1	16110887	16111666	K562_DMSO_H3K27AC_peak_640	99	.	3.85456	12.1882	9.9531	638
chr1	16111922	16112533	K562_DMSO_H3K27AC_peak_641	73	.	3.963	9.5481	7.39716	131
chr1	16121955	16122747	K562_DMSO_H3K27AC_peak_642	167	.	4.89634	19.1428	16.741	307
chr1	16157890	16162346	K562_DMSO_H3K27AC_peak_643	1194	.	12.7481	123.164	119.422	3843
chr1	16162566	16163391	K562_DMSO_H3K27AC_peak_644	702	.	10.0615	73.4076	70.2598	160
chr1	16172621	16174032	K562_DMSO_H3K27AC_peak_645	1161	.	13.4667	119.866	116.163	1216
chr1	16174230	16177267	K562_DMSO_H3K27AC_peak_646	1450	.	13.2624	149.095	145.011	541
chr1	16178148	16178496	K562_DMSO_H3K27AC_peak_647	153	.	4.68798	17.6727	15.3017	217
chr1	16179434	16179617	K562_DMSO_H3K27AC_peak_648	62	.	3.71496	8.365	6.25695	52
chr1	16179771	16179943	K562_DMSO_H3K27AC_peak_649	35	.	2.87437	5.50837	3.54184	137
chr1	16180210	16180465	K562_DMSO_H3K27AC_peak_650	36	.	2.86156	5.65229	3.6712	216
chr1	16182082	16182310	K562_DMSO_H3K27AC_peak_651	97	.	4.29935	11.9325	9.70357	147
chr1	16182550	16182831	K562_DMSO_H3K27AC_peak_652	65	.	3.83696	8.6799	6.55898	178
chr1	16183017	16183369	K562_DMSO_H3K27AC_peak_653	122	.	5.11595	14.5693	12.2695	207
chr1	16183587	16184652	K562_DMSO_H3K27AC_peak_654	70	.	3.64198	9.16762	7.02844	222
chr1	16192847	16193173	K562_DMSO_H3K27AC_peak_655	105	.	4.96149	12.7539	10.5019	131
chr1	16193629	16194098	K562_DMSO_H3K27AC_peak_656	246	.	7.86655	27.2393	24.6911	302
chr1	16194297	16194554	K562_DMSO_H3K27AC_peak_657	162	.	6.20186	18.6317	16.2404	114
chr1	16209221	16209532	K562_DMSO_H3K27AC_peak_658	64	.	3.2295	8.5474	6.43247	173
chr1	16209940	16210127	K562_DMSO_H3K27AC_peak_659	82	.	4.40195	10.3829	8.20265	104
chr1	16210407	16210559	K562_DMSO_H3K27AC_peak_660	41	.	3.05115	6.16491	4.15536	49
chr1	16211212	16211567	K562_DMSO_H3K27AC_peak_661	102	.	4.84661	12.4643	10.2212	108
chr1	16211727	16212882	K562_DMSO_H3K27AC_peak_662	621	.	10.7594	65.1995	62.1468	1020
chr1	16213239	16214011	K562_DMSO_H3K27AC_peak_663	130	.	5.27582	15.3696	13.0503	447
chr1	16218631	16218879	K562_DMSO_H3K27AC_peak_664	71	.	4.08666	9.30908	7.16428	126
chr1	16219057	16221310	K562_DMSO_H3K27AC_peak_665	491	.	11.0145	51.999	49.106	1266
chr1	16223250	16225326	K562_DMSO_H3K27AC_peak_666	526	.	9.71821	55.6022	52.6662	853
chr1	16225566	16225961	K562_DMSO_H3K27AC_peak_667	101	.	4.5528	12.3445	10.1048	256
chr1	16226346	16226634	K562_DMSO_H3K27AC_peak_668	221	.	7.26992	24.646	22.1406	143
chr1	16227254	16227429	K562_DMSO_H3K27AC_peak_669	57	.	3.80816	7.82365	5.73955	125
chr1	16227554	16227780	K562_DMSO_H3K27AC_peak_670	61	.	3.68228	8.2798	6.17433	121
chr1	16228499	16228676	K562_DMSO_H3K27AC_peak_671	71	.	3.86176	9.27543	7.13235	137
chr1	16230023	16230230	K562_DMSO_H3K27AC_peak_672	47	.	3.35734	6.74182	4.70461	106
chr1	16233131	16233427	K562_DMSO_H3K27AC_peak_673	31	.	2.77377	5.07182	3.12664	53
chr1	16235026	16235188	K562_DMSO_H3K27AC_peak_674	41	.	3.28877	6.13885	4.13414	39
chr1	16263976	16264187	K562_DMSO_H3K27AC_peak_675	41	.	2.99163	6.19567	4.1849	98
chr1	16274968	16275260	K562_DMSO_H3K27AC_peak_676	58	.	3.30646	7.93015	5.84284	188
chr1	16275472	16276214	K562_DMSO_H3K27AC_peak_677	215	.	5.70095	24.0612	21.5659	570
chr1	16276345	16277428	K562_DMSO_H3K27AC_peak_678	205	.	5.62909	23.0007	20.5254	261
chr1	16277758	16278538	K562_DMSO_H3K27AC_peak_679	249	.	5.85507	27.4951	24.9416	353
chr1	16278761	16279442	K562_DMSO_H3K27AC_peak_680	298	.	6.4505	32.5288	29.8983	363
chr1	16279571	16280398	K562_DMSO_H3K27AC_peak_681	903	.	14.8494	93.7482	90.3595	401
chr1	16280861	16281119	K562_DMSO_H3K27AC_peak_682	48	.	3.16696	6.88436	4.83897	29
chr1	16301431	16301601	K562_DMSO_H3K27AC_peak_683	58	.	3.38184	7.93031	5.84284	90
chr1	16301738	16302551	K562_DMSO_H3K27AC_peak_684	307	.	6.25443	33.4269	30.7831	681
chr1	16302737	16303765	K562_DMSO_H3K27AC_peak_685	135	.	5.19853	15.8865	13.556	368
chr1	16336088	16336502	K562_DMSO_H3K27AC_peak_686	107	.	4.35476	13.0117	10.7535	144
chr1	16338831	16341004	K562_DMSO_H3K27AC_peak_687	847	.	10.059	88.0723	84.7519	827
chr1	16341362	16341946	K562_DMSO_H3K27AC_peak_688	149	.	4.85911	17.2843	14.9224	101
chr1	16344207	16344381	K562_DMSO_H3K27AC_peak_689	46	.	2.97513	6.71637	4.68314	114
chr1	16375146	16375747	K562_DMSO_H3K27AC_peak_690	312	.	7.27853	33.9016	31.2496	374
chr1	16379102	16379446	K562_DMSO_H3K27AC_peak_691	32	.	2.66094	5.25321	3.29558	87
chr1	16379788	16380143	K562_DMSO_H3K27AC_peak_692	166	.	5.26584	19.0399	16.6406	207
chr1	16380317	16382189	K562_DMSO_H3K27AC_peak_693	87	.	3.64621	10.9256	8.72788	1672
chr1	16399804	16400121	K562_DMSO_H3K27AC_peak_694	114	.	4.28064	13.6795	11.4028	93
chr1	16412110	16412275	K562_DMSO_H3K27AC_peak_695	83	.	4.10638	10.4997	8.31605	78
chr1	16467951	16468233	K562_DMSO_H3K27AC_peak_696	112	.	4.06292	13.4962	11.2244	87
chr1	16470155	16474018	K562_DMSO_H3K27AC_peak_697	395	.	7.54213	42.3604	39.5906	2979
chr1	16481414	16481612	K562_DMSO_H3K27AC_peak_698	62	.	3.52761	8.3484	6.24062	89
chr1	16488589	16489523	K562_DMSO_H3K27AC_peak_699	257	.	5.95431	28.3166	25.7505	301
chr1	16490644	16490849	K562_DMSO_H3K27AC_peak_700	102	.	4.38861	12.501	10.2575	82
chr1	16493770	16494526	K562_DMSO_H3K27AC_peak_701	509	.	7.92484	53.8474	50.9317	633
chr1	16498467	16500365	K562_DMSO_H3K27AC_peak_702	582	.	10.9049	61.272	58.2658	1155
chr1	16502169	16502599	K562_DMSO_H3K27AC_peak_703	166	.	5.37941	19.044	16.6446	207
chr1	16532561	16533004	K562_DMSO_H3K27AC_peak_704	615	.	9.73233	64.6265	61.5818	291
chr1	16533215	16534461	K562_DMSO_H3K27AC_peak_705	1056	.	14.1681	109.185	105.613	194
chr1	16534688	16534924	K562_DMSO_H3K27AC_peak_706	69	.	3.27487	9.13568	6.99862	147
chr1	16542974	16543127	K562_DMSO_H3K27AC_peak_707	50	.	2.80996	7.0679	5.01512	41
chr1	16544337	16544503	K562_DMSO_H3K27AC_peak_708	73	.	3.43629	9.47434	7.3258	96
chr1	16555344	16555545	K562_DMSO_H3K27AC_peak_709	97	.	4.22661	12.0139	9.78364	86
chr1	16562931	16563669	K562_DMSO_H3K27AC_peak_710	1060	.	14.2747	109.648	106.071	533
chr1	16563804	16564492	K562_DMSO_H3K27AC_peak_711	282	.	6.57802	30.8078	28.2024	480
chr1	16570742	16570900	K562_DMSO_H3K27AC_peak_712	45	.	3.07395	6.62155	4.59423	130
chr1	16571503	16571726	K562_DMSO_H3K27AC_peak_713	54	.	3.32406	7.54123	5.46537	148
chr1	16573539	16575488	K562_DMSO_H3K27AC_peak_714	1408	.	13.2858	144.915	140.887	1665
chr1	16575633	16576900	K562_DMSO_H3K27AC_peak_715	484	.	10.7867	51.2958	48.4129	203
chr1	16577293	16577754	K562_DMSO_H3K27AC_peak_716	81	.	3.70218	10.361	8.18219	281
chr1	16577940	16578273	K562_DMSO_H3K27AC_peak_717	76	.	3.67384	9.76474	7.60598	214
chr1	16580538	16580688	K562_DMSO_H3K27AC_peak_718	52	.	3.49055	7.30245	5.24326	18
chr1	16581892	16582114	K562_DMSO_H3K27AC_peak_719	23	.	2.44923	4.21637	2.33708	72
chr1	16583180	16585147	K562_DMSO_H3K27AC_peak_720	494	.	12.2878	52.3255	49.4296	691
chr1	16585395	16585568	K562_DMSO_H3K27AC_peak_721	69	.	4.12262	9.11244	6.97684	89
chr1	16673828	16674367	K562_DMSO_H3K27AC_peak_722	252	.	7.51405	27.7779	25.2208	338
chr1	16674778	16675291	K562_DMSO_H3K27AC_peak_723	227	.	6.83235	25.2895	22.7724	301
chr1	16675484	16679866	K562_DMSO_H3K27AC_peak_724	2240	.	22.4313	229.444	224.061	3282
chr1	16692858	16693219	K562_DMSO_H3K27AC_peak_725	125	.	4.83807	14.8221	12.5173	125
chr1	16693719	16695027	K562_DMSO_H3K27AC_peak_726	1140	.	15.6489	117.745	114.07	370
chr1	16716652	16717036	K562_DMSO_H3K27AC_peak_727	64	.	3.28901	8.53164	6.41793	260
chr1	16717566	16719534	K562_DMSO_H3K27AC_peak_728	360	.	8.69032	38.723	36.0039	982
chr1	16719824	16720186	K562_DMSO_H3K27AC_peak_729	41	.	2.99163	6.19567	4.1849	86
chr1	16766549	16767096	K562_DMSO_H3K27AC_peak_730	751	.	11.9337	78.4034	75.1961	374
chr1	16767231	16768154	K562_DMSO_H3K27AC_peak_731	932	.	13.3156	96.7121	93.2886	256
chr1	16768566	16769669	K562_DMSO_H3K27AC_peak_732	88	.	3.91876	11.0583	8.85608	323
chr1	16769915	16771814	K562_DMSO_H3K27AC_peak_733	485	.	9.55198	51.414	48.5294	887
chr1	16825089	16826560	K562_DMSO_H3K27AC_peak_734	726	.	11.147	75.8012	72.624	392
chr1	16839984	16840159	K562_DMSO_H3K27AC_peak_735	99	.	3.26928	12.1436	9.91022	95
chr1	16840772	16841091	K562_DMSO_H3K27AC_peak_736	2436	.	25.9832	249.405	243.643	152
chr1	16841318	16841475	K562_DMSO_H3K27AC_peak_737	90	.	4.92858	11.2969	9.08793	61
chr1	16842130	16842301	K562_DMSO_H3K27AC_peak_738	20	.	2.5964	3.85373	2.00184	1
chr1	16845534	16846671	K562_DMSO_H3K27AC_peak_739	309	.	8.82776	33.5856	30.9389	755
chr1	16846826	16847951	K562_DMSO_H3K27AC_peak_740	143	.	4.89845	16.7301	14.3794	620
chr1	16872852	16873226	K562_DMSO_H3K27AC_peak_741	154	.	6.227	17.8447	15.47	104
chr1	16939443	16940517	K562_DMSO_H3K27AC_peak_742	730	.	5.53546	76.2743	73.0924	513
chr1	16947092	16947546	K562_DMSO_H3K27AC_peak_743	154	.	3.13427	17.7769	15.4043	144
chr1	16969481	16972530	K562_DMSO_H3K27AC_peak_744	1550	.	10.2014	159.261	155.034	1455
chr1	17001195	17001604	K562_DMSO_H3K27AC_peak_745	150	.	4.45309	17.3966	15.0311	268
chr1	17005055	17005226	K562_DMSO_H3K27AC_peak_746	79	.	4.83419	10.0799	7.90823	82
chr1	17034150	17034804	K562_DMSO_H3K27AC_peak_747	93	.	3.32224	11.5157	9.30018	472
chr1	17216739	17217612	K562_DMSO_H3K27AC_peak_748	107	.	4.7962	13.0087	10.7505	735
chr1	17218014	17218210	K562_DMSO_H3K27AC_peak_749	30	.	2.48096	5.00211	3.06176	90
chr1	17221774	17222469	K562_DMSO_H3K27AC_peak_750	1664	.	20.5934	170.869	166.466	547
chr1	17223208	17224019	K562_DMSO_H3K27AC_peak_751	104	.	5.09482	12.73	10.4787	252
chr1	17229428	17230135	K562_DMSO_H3K27AC_peak_752	91	.	4.30735	11.3525	9.14174	145
chr1	17230285	17231755	K562_DMSO_H3K27AC_peak_753	2638	.	37.579	270.219	263.823	1269
chr1	17232039	17232328	K562_DMSO_H3K27AC_peak_754	71	.	4.20912	9.31844	7.17359	106
chr1	17240701	17241092	K562_DMSO_H3K27AC_peak_755	356	.	5.62956	38.3936	35.6779	147
chr1	17265392	17265681	K562_DMSO_H3K27AC_peak_756	50	.	3.17291	7.10828	5.05458	78
chr1	17337867	17338418	K562_DMSO_H3K27AC_peak_757	287	.	5.56282	31.3441	28.7311	434
chr1	17379433	17380528	K562_DMSO_H3K27AC_peak_758	610	.	8.27075	64.1389	61.0984	943
chr1	17380850	17381339	K562_DMSO_H3K27AC_peak_759	301	.	7.09851	32.7622	30.1267	135
chr1	17518694	17518880	K562_DMSO_H3K27AC_peak_760	41	.	3.05115	6.16491	4.15536	26
chr1	17519101	17520073	K562_DMSO_H3K27AC_peak_761	135	.	5.19853	15.8865	13.556	448
chr1	17634921	17635129	K562_DMSO_H3K27AC_peak_762	32	.	2.66094	5.25321	3.29558	29
chr1	17673981	17674269	K562_DMSO_H3K27AC_peak_763	32	.	2.88344	5.17317	3.22327	72
chr1	17674513	17674923	K562_DMSO_H3K27AC_peak_764	67	.	3.70407	8.84324	6.71716	241
chr1	17675243	17675686	K562_DMSO_H3K27AC_peak_765	210	.	6.13238	23.526	21.0401	126
chr1	17754313	17754544	K562_DMSO_H3K27AC_peak_766	56	.	3.56808	7.73747	5.65596	99
chr1	17763480	17770097	K562_DMSO_H3K27AC_peak_767	1729	.	20.034	177.443	172.943	1453
chr1	17770207	17770503	K562_DMSO_H3K27AC_peak_768	83	.	4.02197	10.5434	8.35771	142
chr1	17813643	17814359	K562_DMSO_H3K27AC_peak_769	286	.	6.459	31.233	28.6215	432
chr1	17814587	17814933	K562_DMSO_H3K27AC_peak_770	226	.	6.50618	25.1797	22.6661	221
chr1	17815111	17815364	K562_DMSO_H3K27AC_peak_771	70	.	3.55138	9.13866	7.00095	116
chr1	18739012	18739243	K562_DMSO_H3K27AC_peak_772	59	.	3.69118	8.05126	5.95594	130
chr1	19002831	19003048	K562_DMSO_H3K27AC_peak_773	31	.	2.77377	5.07182	3.12664	203
chr1	19133179	19133914	K562_DMSO_H3K27AC_peak_774	630	.	11.722	66.1519	63.0889	507
chr1	19134131	19135315	K562_DMSO_H3K27AC_peak_775	645	.	11.7634	67.6394	64.5578	429
chr1	19228588	19229355	K562_DMSO_H3K27AC_peak_776	1178	.	15.0888	121.588	117.866	623
chr1	19229481	19230338	K562_DMSO_H3K27AC_peak_777	738	.	12.4781	77.0828	73.8912	135
chr1	19231630	19231871	K562_DMSO_H3K27AC_peak_778	74	.	3.87024	9.56555	7.41417	115
chr1	19232483	19232696	K562_DMSO_H3K27AC_peak_779	72	.	3.81924	9.42284	7.27509	89
chr1	19232943	19233351	K562_DMSO_H3K27AC_peak_780	101	.	4.44361	12.352	10.112	302
chr1	19233726	19235930	K562_DMSO_H3K27AC_peak_781	547	.	10.4391	57.6881	54.7266	514
chr1	19407622	19408122	K562_DMSO_H3K27AC_peak_782	124	.	4.16802	14.7543	12.4512	271
chr1	19507112	19507833	K562_DMSO_H3K27AC_peak_783	80	.	4.32733	10.1986	8.02384	277
chr1	19532606	19532825	K562_DMSO_H3K27AC_peak_784	22	.	2.66907	4.16646	2.29022	86
chr1	19534517	19538544	K562_DMSO_H3K27AC_peak_785	1201	.	15.7996	123.893	120.14	2596
chr1	19577264	19580169	K562_DMSO_H3K27AC_peak_786	1834	.	21.2689	188.165	183.489	894
chr1	19638023	19638606	K562_DMSO_H3K27AC_peak_787	883	.	11.8843	91.7323	88.368	421
chr1	19638797	19639765	K562_DMSO_H3K27AC_peak_788	796	.	10.5996	82.8851	79.6254	168
chr1	19639951	19640317	K562_DMSO_H3K27AC_peak_789	43	.	3.04075	6.33196	4.31353	183
chr1	19641660	19642383	K562_DMSO_H3K27AC_peak_790	169	.	5.14927	19.3681	16.9615	436
chr1	19652311	19652483	K562_DMSO_H3K27AC_peak_791	50	.	3.10232	7.10373	5.05023	111
chr1	19664496	19664687	K562_DMSO_H3K27AC_peak_792	73	.	3.95436	9.52497	7.37438	127
chr1	19664820	19665096	K562_DMSO_H3K27AC_peak_793	59	.	3.60305	8.07165	5.97564	165
chr1	19718198	19718564	K562_DMSO_H3K27AC_peak_794	153	.	5.20283	17.7271	15.3551	147
chr1	19718808	19719007	K562_DMSO_H3K27AC_peak_795	40	.	3.15529	6.03092	4.03232	96
chr1	19734631	19734801	K562_DMSO_H3K27AC_peak_796	58	.	3.2394	7.9403	5.85192	71
chr1	19785964	19786186	K562_DMSO_H3K27AC_peak_797	116	.	5.27258	13.8872	11.6061	116
chr1	19794891	19795820	K562_DMSO_H3K27AC_peak_798	134	.	4.62772	15.8103	13.4813	794
chr1	19796155	19796643	K562_DMSO_H3K27AC_peak_799	185	.	5.72312	20.9462	18.5077	109
chr1	19796967	19797130	K562_DMSO_H3K27AC_peak_800	31	.	2.85242	5.09711	3.15091	49
chr1	19810824	19812055	K562_DMSO_H3K27AC_peak_801	1872	.	17.5687	191.967	187.227	1012
chr1	19812256	19813404	K562_DMSO_H3K27AC_peak_802	497	.	7.49436	52.6333	49.7322	323
chr1	19835788	19836054	K562_DMSO_H3K27AC_peak_803	93	.	4.74569	11.5427	9.32666	160
chr1	19922604	19923327	K562_DMSO_H3K27AC_peak_804	625	.	11.5763	65.6367	62.5792	358
chr1	19923488	19924409	K562_DMSO_H3K27AC_peak_805	2147	.	23.6666	219.927	214.712	304
chr1	19924520	19924739	K562_DMSO_H3K27AC_peak_806	27	.	2.57169	4.69267	2.77376	115
chr1	19924922	19925101	K562_DMSO_H3K27AC_peak_807	100	.	4.63633	12.2492	10.0114	87
chr1	19925592	19925849	K562_DMSO_H3K27AC_peak_808	51	.	3.56712	7.25307	5.19541	115
chr1	19939010	19939301	K562_DMSO_H3K27AC_peak_809	20	.	2.31386	3.84898	2.00099	1
chr1	20125853	20126614	K562_DMSO_H3K27AC_peak_810	116	.	3.8228	13.924	11.6417	657
chr1	20205024	20205328	K562_DMSO_H3K27AC_peak_811	109	.	4.88766	13.2533	10.9882	94
chr1	20208840	20209533	K562_DMSO_H3K27AC_peak_812	1194	.	11.7141	123.155	119.413	188
chr1	20209643	20210004	K562_DMSO_H3K27AC_peak_813	62	.	3.45819	8.3832	6.2748	74
chr1	20247497	20247690	K562_DMSO_H3K27AC_peak_814	70	.	3.73223	9.17705	7.03773	131
chr1	20296860	20297031	K562_DMSO_H3K27AC_peak_815	47	.	3.18984	6.73984	4.70395	90
chr1	20478627	20478928	K562_DMSO_H3K27AC_peak_816	59	.	3.03189	8.05658	5.96106	72
chr1	20497536	20498116	K562_DMSO_H3K27AC_peak_817	115	.	4.95607	13.7822	11.5033	471
chr1	20501118	20501305	K562_DMSO_H3K27AC_peak_818	47	.	3.3028	6.82475	4.78097	73
chr1	20501486	20501773	K562_DMSO_H3K27AC_peak_819	41	.	3.05115	6.16491	4.15536	247
chr1	20509115	20509546	K562_DMSO_H3K27AC_peak_820	127	.	5.14804	15.0174	12.7077	308
chr1	20509715	20510660	K562_DMSO_H3K27AC_peak_821	108	.	4.28615	13.0963	10.8348	833
chr1	20510877	20516194	K562_DMSO_H3K27AC_peak_822	1220	.	16.6598	125.846	122.068	1453
chr1	20521458	20521781	K562_DMSO_H3K27AC_peak_823	58	.	3.46722	7.94277	5.8535	225
chr1	20538326	20538476	K562_DMSO_H3K27AC_peak_824	30	.	2.87772	4.98062	3.04217	36
chr1	20539042	20539407	K562_DMSO_H3K27AC_peak_825	58	.	3.45577	7.91096	5.82506	314
chr1	20665439	20665589	K562_DMSO_H3K27AC_peak_826	58	.	3.7461	7.93376	5.84604	51
chr1	20665845	20666009	K562_DMSO_H3K27AC_peak_827	78	.	4.15671	10.0599	7.88933	78
chr1	20670576	20670772	K562_DMSO_H3K27AC_peak_828	71	.	3.86176	9.27543	7.13235	98
chr1	20812509	20813458	K562_DMSO_H3K27AC_peak_829	215	.	5.70095	24.0612	21.5659	510
chr1	20833894	20834611	K562_DMSO_H3K27AC_peak_830	472	.	7.59116	50.1254	47.2569	521
chr1	20907504	20907737	K562_DMSO_H3K27AC_peak_831	72	.	3.99683	9.36156	7.21509	116
chr1	20959973	20960478	K562_DMSO_H3K27AC_peak_832	518	.	8.00826	54.7893	51.861	186
chr1	20986903	20987927	K562_DMSO_H3K27AC_peak_833	497	.	9.42321	52.6934	49.7918	789
chr1	20988155	20988880	K562_DMSO_H3K27AC_peak_834	704	.	11.0826	73.5787	70.4288	148
chr1	21023094	21023478	K562_DMSO_H3K27AC_peak_835	367	.	6.33544	39.473	36.7427	232
chr1	21108929	21109106	K562_DMSO_H3K27AC_peak_836	57	.	3.70541	7.83463	5.75018	112
chr1	21111018	21111674	K562_DMSO_H3K27AC_peak_837	49	.	2.8424	7.00943	4.95839	524
chr1	21112055	21114748	K562_DMSO_H3K27AC_peak_838	1331	.	14.3481	137.037	133.115	833
chr1	21347614	21350141	K562_DMSO_H3K27AC_peak_839	610	.	13.5013	64.1259	61.0855	1721
chr1	21350580	21350961	K562_DMSO_H3K27AC_peak_840	205	.	6.24099	23.0218	20.5457	280
chr1	21351431	21351751	K562_DMSO_H3K27AC_peak_841	52	.	3.32853	7.33269	5.27205	100
chr1	21353771	21354139	K562_DMSO_H3K27AC_peak_842	137	.	5.8496	16.084	13.7489	139
chr1	21427104	21427381	K562_DMSO_H3K27AC_peak_843	52	.	3.25177	7.33533	5.27391	143
chr1	21501060	21503386	K562_DMSO_H3K27AC_peak_844	891	.	13.1845	92.5679	89.1933	1826
chr1	21503539	21504439	K562_DMSO_H3K27AC_peak_845	599	.	10.3575	62.9869	59.9607	187
chr1	21586310	21586716	K562_DMSO_H3K27AC_peak_846	67	.	3.64204	8.91915	6.79065	272
chr1	21586850	21587045	K562_DMSO_H3K27AC_peak_847	40	.	3.02609	6.09792	4.09733	109
chr1	21587395	21589722	K562_DMSO_H3K27AC_peak_848	904	.	12.8138	93.8506	90.4606	1284
chr1	21592611	21592798	K562_DMSO_H3K27AC_peak_849	63	.	3.67413	8.50918	6.39719	61
chr1	21651017	21651337	K562_DMSO_H3K27AC_peak_850	52	.	3.23169	7.27776	5.21917	259
chr1	21661498	21661705	K562_DMSO_H3K27AC_peak_851	87	.	3.72754	10.9564	8.75674	72
chr1	21671295	21672007	K562_DMSO_H3K27AC_peak_852	642	.	10.0708	67.3359	64.2587	547
chr1	21672137	21673255	K562_DMSO_H3K27AC_peak_853	767	.	11.214	80.0084	76.7822	143
chr1	21714534	21714690	K562_DMSO_H3K27AC_peak_854	54	.	3.90754	7.52019	5.44479	106
chr1	21716633	21716943	K562_DMSO_H3K27AC_peak_855	210	.	6.53529	23.4876	21.0021	162
chr1	21719411	21719999	K562_DMSO_H3K27AC_peak_856	64	.	3.71324	8.61444	6.49584	67
chr1	21766668	21767007	K562_DMSO_H3K27AC_peak_857	130	.	5.03767	15.4172	13.0971	229
chr1	21780234	21780555	K562_DMSO_H3K27AC_peak_858	66	.	3.98115	8.7708	6.64607	102
chr1	21780930	21781194	K562_DMSO_H3K27AC_peak_859	68	.	4.77051	8.96921	6.83958	149
chr1	21933479	21933732	K562_DMSO_H3K27AC_peak_860	153	.	5.20283	17.7271	15.3551	145
chr1	21933901	21934263	K562_DMSO_H3K27AC_peak_861	101	.	4.16369	12.4045	10.1635	276
chr1	21934655	21936863	K562_DMSO_H3K27AC_peak_862	601	.	10.8991	63.175	60.146	978
chr1	21937159	21937523	K562_DMSO_H3K27AC_peak_863	91	.	4.10229	11.3465	9.1368	283
chr1	21938081	21938588	K562_DMSO_H3K27AC_peak_864	75	.	3.74876	9.73913	7.58149	94
chr1	21938906	21940156	K562_DMSO_H3K27AC_peak_865	223	.	6.27598	24.8607	22.3514	1128
chr1	21940502	21941329	K562_DMSO_H3K27AC_peak_866	59	.	3.4244	8.05327	5.95787	236
chr1	21941668	21941820	K562_DMSO_H3K27AC_peak_867	75	.	3.82125	9.69191	7.53686	72
chr1	21942400	21942565	K562_DMSO_H3K27AC_peak_868	55	.	3.36251	7.64987	5.5703	78
chr1	21942996	21943271	K562_DMSO_H3K27AC_peak_869	92	.	4.14554	11.4764	9.26304	134
chr1	21943999	21944255	K562_DMSO_H3K27AC_peak_870	121	.	4.70298	14.411	12.1147	148
chr1	21944631	21947006	K562_DMSO_H3K27AC_peak_871	536	.	7.67466	56.6375	53.6891	1051
chr1	21947121	21947300	K562_DMSO_H3K27AC_peak_872	64	.	3.42892	8.52697	6.41364	116
chr1	21947740	21947936	K562_DMSO_H3K27AC_peak_873	58	.	3.38184	7.93031	5.84284	67
chr1	21948560	21948966	K562_DMSO_H3K27AC_peak_874	87	.	3.81787	10.9999	8.79897	108
chr1	21949601	21949882	K562_DMSO_H3K27AC_peak_875	22	.	2.28249	4.12148	2.24782	88
chr1	21953523	21953871	K562_DMSO_H3K27AC_peak_876	83	.	3.75405	10.5299	8.34529	251
chr1	21955633	21955803	K562_DMSO_H3K27AC_peak_877	26	.	2.38172	4.55336	2.64247	168
chr1	21955923	21956155	K562_DMSO_H3K27AC_peak_878	90	.	4.08294	11.2881	9.07998	134
chr1	21956802	21958757	K562_DMSO_H3K27AC_peak_879	494	.	8.15795	52.3526	49.4564	1627
chr1	21958888	21961429	K562_DMSO_H3K27AC_peak_880	406	.	8.3299	43.4613	40.6773	874
chr1	21961785	21962248	K562_DMSO_H3K27AC_peak_881	80	.	3.80749	10.1772	8.00426	342
chr1	21964470	21964637	K562_DMSO_H3K27AC_peak_882	44	.	3.08459	6.45278	4.43009	25
chr1	21964829	21965102	K562_DMSO_H3K27AC_peak_883	191	.	5.92944	21.6131	19.1625	137
chr1	21965308	21966688	K562_DMSO_H3K27AC_peak_884	277	.	6.35482	30.374	27.7762	393
chr1	21977045	21977283	K562_DMSO_H3K27AC_peak_885	29	.	2.50026	4.92156	2.99316	104
chr1	21977598	21977867	K562_DMSO_H3K27AC_peak_886	61	.	3.34096	8.25671	6.15198	222
chr1	21978030	21978243	K562_DMSO_H3K27AC_peak_887	35	.	2.55816	5.5433	3.57272	148
chr1	21978497	21978708	K562_DMSO_H3K27AC_peak_888	104	.	4.08591	12.7235	10.4733	117
chr1	21995258	21997659	K562_DMSO_H3K27AC_peak_889	714	.	9.46624	74.5983	71.4358	1089
chr1	21999974	22000295	K562_DMSO_H3K27AC_peak_890	93	.	3.83718	11.5943	9.3771	123
chr1	22000454	22000680	K562_DMSO_H3K27AC_peak_891	117	.	4.7045	14.0843	11.7976	103
chr1	22001834	22002097	K562_DMSO_H3K27AC_peak_892	45	.	3.19954	6.55677	4.53105	69
chr1	22002212	22002581	K562_DMSO_H3K27AC_peak_893	132	.	5.22806	15.605	13.2817	280
chr1	22003152	22003302	K562_DMSO_H3K27AC_peak_894	41	.	3.05115	6.16491	4.15536	111
chr1	22003501	22003846	K562_DMSO_H3K27AC_peak_895	35	.	2.5802	5.46714	3.50209	257
chr1	22012992	22015336	K562_DMSO_H3K27AC_peak_896	433	.	9.23503	46.1954	43.3768	1835
chr1	22015859	22016208	K562_DMSO_H3K27AC_peak_897	103	.	4.76367	12.5867	10.3398	113
chr1	22021992	22022212	K562_DMSO_H3K27AC_peak_898	91	.	4.30735	11.3525	9.14174	87
chr1	22022710	22022893	K562_DMSO_H3K27AC_peak_899	59	.	3.67709	8.01559	5.92126	76
chr1	22028931	22029305	K562_DMSO_H3K27AC_peak_900	65	.	3.83696	8.6799	6.55898	307
chr1	22029476	22030478	K562_DMSO_H3K27AC_peak_901	193	.	5.85319	21.7758	19.3218	870
chr1	22031302	22031559	K562_DMSO_H3K27AC_peak_902	52	.	3.41618	7.34303	5.28035	154
chr1	22031823	22032047	K562_DMSO_H3K27AC_peak_903	101	.	4.16369	12.4045	10.1635	117
chr1	22048969	22049236	K562_DMSO_H3K27AC_peak_904	41	.	3.27523	6.10741	4.10648	101
chr1	22057275	22057425	K562_DMSO_H3K27AC_peak_905	20	.	2.31386	3.84898	2.00099	145
chr1	22075644	22076118	K562_DMSO_H3K27AC_peak_906	77	.	4.01029	9.95247	7.78493	286
chr1	22076786	22077320	K562_DMSO_H3K27AC_peak_907	121	.	4.9542	14.4731	12.1759	311
chr1	22085886	22086054	K562_DMSO_H3K27AC_peak_908	30	.	2.82206	5.02236	3.0794	22
chr1	22088468	22088674	K562_DMSO_H3K27AC_peak_909	67	.	4.00933	8.83933	6.7134	136
chr1	22089023	22089225	K562_DMSO_H3K27AC_peak_910	98	.	4.45588	12.0745	9.8425	62
chr1	22089722	22089873	K562_DMSO_H3K27AC_peak_911	52	.	3.41618	7.34303	5.28035	98
chr1	22091703	22092012	K562_DMSO_H3K27AC_peak_912	39	.	2.67944	5.94789	3.95148	192
chr1	22092518	22092977	K562_DMSO_H3K27AC_peak_913	84	.	4.15882	10.645	8.45602	126
chr1	22093178	22094111	K562_DMSO_H3K27AC_peak_914	156	.	5.40886	18.0021	15.624	309
chr1	22094270	22096387	K562_DMSO_H3K27AC_peak_915	369	.	9.36103	39.6594	36.9272	1045
chr1	22096506	22096686	K562_DMSO_H3K27AC_peak_916	52	.	3.41618	7.34303	5.28035	71
chr1	22096847	22097428	K562_DMSO_H3K27AC_peak_917	76	.	3.77205	9.8089	7.64886	278
chr1	22099086	22099240	K562_DMSO_H3K27AC_peak_918	58	.	3.46722	7.94277	5.8535	46
chr1	22101680	22101832	K562_DMSO_H3K27AC_peak_919	61	.	3.49028	8.24216	6.1376	82
chr1	22105160	22105351	K562_DMSO_H3K27AC_peak_920	58	.	3.30646	7.93015	5.84284	137
chr1	22105564	22106047	K562_DMSO_H3K27AC_peak_921	97	.	4.43229	12.0083	9.77802	358
chr1	22106335	22106543	K562_DMSO_H3K27AC_peak_922	47	.	3.1217	6.75691	4.71859	71
chr1	22106733	22112473	K562_DMSO_H3K27AC_peak_923	1756	.	19.6658	180.225	175.682	3208
chr1	22116167	22117995	K562_DMSO_H3K27AC_peak_924	408	.	8.11289	43.6846	40.8981	1524
chr1	22118343	22119224	K562_DMSO_H3K27AC_peak_925	506	.	9.20923	53.5954	50.682	302
chr1	22147988	22148190	K562_DMSO_H3K27AC_peak_926	28	.	2.54525	4.76646	2.84464	63
chr1	22212752	22212944	K562_DMSO_H3K27AC_peak_927	88	.	3.91876	11.0583	8.85608	121
chr1	22213525	22213796	K562_DMSO_H3K27AC_peak_928	177	.	5.3694	20.1429	17.7203	138
chr1	22220649	22221246	K562_DMSO_H3K27AC_peak_929	69	.	3.52049	9.04313	6.91016	510
chr1	22222984	22224038	K562_DMSO_H3K27AC_peak_930	157	.	5.2178	18.1423	15.7615	835
chr1	22226559	22227097	K562_DMSO_H3K27AC_peak_931	133	.	4.57713	15.6348	13.3109	136
chr1	22227941	22228882	K562_DMSO_H3K27AC_peak_932	72	.	2.98045	9.38508	7.23825	229
chr1	22229080	22231554	K562_DMSO_H3K27AC_peak_933	1190	.	12.4434	122.815	119.077	2116
chr1	22231744	22233375	K562_DMSO_H3K27AC_peak_934	755	.	11.6874	78.7426	75.5318	1210
chr1	22233492	22235043	K562_DMSO_H3K27AC_peak_935	244	.	5.93811	27.0092	24.4639	307
chr1	22235246	22235557	K562_DMSO_H3K27AC_peak_936	138	.	4.95346	16.2146	13.8757	145
chr1	22235898	22236921	K562_DMSO_H3K27AC_peak_937	192	.	5.964	21.7233	19.2715	780
chr1	22237707	22238380	K562_DMSO_H3K27AC_peak_938	267	.	6.91638	29.2811	26.7001	384
chr1	22238805	22239046	K562_DMSO_H3K27AC_peak_939	58	.	3.30646	7.93015	5.84284	163
chr1	22239696	22240173	K562_DMSO_H3K27AC_peak_940	45	.	2.71932	6.57181	4.54581	400
chr1	22240301	22240487	K562_DMSO_H3K27AC_peak_941	68	.	3.76167	9.00218	6.872	101
chr1	22240745	22241550	K562_DMSO_H3K27AC_peak_942	46	.	2.69333	6.63988	4.61179	289
chr1	22241687	22242049	K562_DMSO_H3K27AC_peak_943	94	.	3.93356	11.6516	9.43098	132
chr1	22242280	22243153	K562_DMSO_H3K27AC_peak_944	133	.	4.99279	15.636	13.3115	579
chr1	22243327	22243882	K562_DMSO_H3K27AC_peak_945	109	.	4.42241	13.223	10.9592	100
chr1	22244038	22244215	K562_DMSO_H3K27AC_peak_946	82	.	3.90212	10.4646	8.2813	87
chr1	22245382	22245574	K562_DMSO_H3K27AC_peak_947	76	.	3.67384	9.76474	7.60598	83
chr1	22246175	22248511	K562_DMSO_H3K27AC_peak_948	274	.	6.85784	30.0108	27.4171	732
chr1	22248885	22249585	K562_DMSO_H3K27AC_peak_949	99	.	4.28337	12.1858	9.951	495
chr1	22249986	22251287	K562_DMSO_H3K27AC_peak_950	123	.	4.68255	14.6782	12.376	171
chr1	22251474	22252294	K562_DMSO_H3K27AC_peak_951	126	.	4.78665	15.0037	12.6941	478
chr1	22253376	22253652	K562_DMSO_H3K27AC_peak_952	94	.	3.93356	11.6516	9.43098	133
chr1	22257709	22258597	K562_DMSO_H3K27AC_peak_953	187	.	5.43757	21.1423	18.7007	675
chr1	22259615	22260869	K562_DMSO_H3K27AC_peak_954	191	.	4.89477	21.5578	19.1077	925
chr1	22261059	22263808	K562_DMSO_H3K27AC_peak_955	1115	.	14.689	115.228	111.584	2501
chr1	22263961	22264593	K562_DMSO_H3K27AC_peak_956	555	.	10.1745	58.5642	55.5918	154
chr1	22282243	22282438	K562_DMSO_H3K27AC_peak_957	32	.	2.66094	5.25321	3.29558	12
chr1	22345298	22345580	K562_DMSO_H3K27AC_peak_958	51	.	3.3802	7.24841	5.19082	90
chr1	22345808	22346073	K562_DMSO_H3K27AC_peak_959	249	.	7.75713	27.4548	24.9023	117
chr1	22346212	22346569	K562_DMSO_H3K27AC_peak_960	50	.	3.51155	7.11901	5.06516	236
chr1	22350654	22352402	K562_DMSO_H3K27AC_peak_961	2437	.	26.9565	249.483	243.716	1532
chr1	22352523	22353663	K562_DMSO_H3K27AC_peak_962	623	.	11.3195	65.3727	62.3181	389
chr1	22365985	22366168	K562_DMSO_H3K27AC_peak_963	47	.	3.06153	6.78321	4.74246	116
chr1	22366581	22367235	K562_DMSO_H3K27AC_peak_964	115	.	4.40861	13.8002	11.5204	290
chr1	22374164	22374473	K562_DMSO_H3K27AC_peak_965	50	.	3.25309	7.12463	5.07067	81
chr1	22374810	22375913	K562_DMSO_H3K27AC_peak_966	619	.	11.3992	65.0038	61.955	673
chr1	22376141	22376480	K562_DMSO_H3K27AC_peak_967	47	.	3.06153	6.78321	4.74246	263
chr1	22378206	22378972	K562_DMSO_H3K27AC_peak_968	147	.	4.71425	17.1062	14.7477	580
chr1	22379120	22380818	K562_DMSO_H3K27AC_peak_969	2476	.	23.1142	253.509	247.641	299
chr1	22385016	22385372	K562_DMSO_H3K27AC_peak_970	53	.	3.51721	7.36931	5.30425	62
chr1	22489961	22490536	K562_DMSO_H3K27AC_peak_971	96	.	4.077	11.8391	9.61294	109
chr1	22612252	22612595	K562_DMSO_H3K27AC_peak_972	106	.	4.21222	12.8554	10.6009	244
chr1	22691636	22692136	K562_DMSO_H3K27AC_peak_973	343	.	7.34545	37.089	34.3914	335
chr1	22755406	22755705	K562_DMSO_H3K27AC_peak_974	78	.	4.52352	10.0498	7.88062	89
chr1	22777612	22778125	K562_DMSO_H3K27AC_peak_975	134	.	4.82282	15.7959	13.4675	418
chr1	22778400	22779388	K562_DMSO_H3K27AC_peak_976	827	.	10.5943	86.0171	82.7203	305
chr1	23214140	23214324	K562_DMSO_H3K27AC_peak_977	58	.	3.56471	7.97009	5.87786	79
chr1	23345167	23345741	K562_DMSO_H3K27AC_peak_978	227	.	7.32192	25.2722	22.756	450
chr1	23345957	23346948	K562_DMSO_H3K27AC_peak_979	1618	.	18.8561	166.139	161.807	321
chr1	23429603	23429771	K562_DMSO_H3K27AC_peak_980	52	.	3.184	7.34872	5.2853	124
chr1	23437805	23438011	K562_DMSO_H3K27AC_peak_981	26	.	2.63508	4.55531	2.64324	134
chr1	23440136	23440378	K562_DMSO_H3K27AC_peak_982	41	.	3.11912	6.1436	4.13753	127
chr1	23440820	23441363	K562_DMSO_H3K27AC_peak_983	131	.	4.81262	15.4235	13.1027	434
chr1	23442053	23442841	K562_DMSO_H3K27AC_peak_984	52	.	2.70415	7.32964	5.26999	240
chr1	23445570	23446854	K562_DMSO_H3K27AC_peak_985	227	.	6.01604	25.2274	22.7118	1057
chr1	23493992	23495309	K562_DMSO_H3K27AC_peak_986	501	.	8.43246	53.0801	50.1736	1184
chr1	23495463	23495812	K562_DMSO_H3K27AC_peak_987	295	.	6.94158	32.184	29.5575	120
chr1	23496196	23496680	K562_DMSO_H3K27AC_peak_988	70	.	3.64198	9.16762	7.02844	88
chr1	23504088	23504531	K562_DMSO_H3K27AC_peak_989	48	.	2.62689	6.85679	4.81235	294
chr1	23543459	23543704	K562_DMSO_H3K27AC_peak_990	69	.	3.46122	9.09206	6.95694	75
chr1	23543878	23544028	K562_DMSO_H3K27AC_peak_991	28	.	2.44549	4.75213	2.83154	4
chr1	23668163	23668434	K562_DMSO_H3K27AC_peak_992	72	.	3.99683	9.36156	7.21509	225
chr1	23668795	23668949	K562_DMSO_H3K27AC_peak_993	93	.	4.62004	11.5581	9.34164	62
chr1	23669103	23669358	K562_DMSO_H3K27AC_peak_994	53	.	3.63797	7.4226	5.35122	164
chr1	23669530	23670844	K562_DMSO_H3K27AC_peak_995	2264	.	22.3602	231.902	226.474	957
chr1	23670971	23672154	K562_DMSO_H3K27AC_peak_996	780	.	11.6679	81.3374	78.0947	322
chr1	23693994	23694759	K562_DMSO_H3K27AC_peak_997	533	.	9.03859	56.3211	53.3756	623
chr1	23695000	23698127	K562_DMSO_H3K27AC_peak_998	1032	.	13.468	106.794	103.251	179
chr1	23703670	23704049	K562_DMSO_H3K27AC_peak_999	64	.	3.71323	8.61444	6.49584	236
chr1	23715933	23716127	K562_DMSO_H3K27AC_peak_1000	92	.	4.44252	11.4141	9.20157	69
chr1	23716557	23717093	K562_DMSO_H3K27AC_peak_1001	126	.	5.11942	14.9378	12.63	98
chr1	23728965	23729115	K562_DMSO_H3K27AC_peak_1002	52	.	3.5065	7.34247	5.28035	45
chr1	23762906	23763155	K562_DMSO_H3K27AC_peak_1003	74	.	3.61047	9.56642	7.41501	122
chr1	23781721	23781972	K562_DMSO_H3K27AC_peak_1004	32	.	2.69415	5.18825	3.23658	43
chr1	23804689	23804906	K562_DMSO_H3K27AC_peak_1005	52	.	3.41618	7.34303	5.28035	134
chr1	23805061	23806625	K562_DMSO_H3K27AC_peak_1006	183	.	5.92303	20.7701	18.3363	373
chr1	23810094	23811153	K562_DMSO_H3K27AC_peak_1007	673	.	9.34297	70.4417	67.3279	438
chr1	23823824	23824133	K562_DMSO_H3K27AC_peak_1008	50	.	3.17291	7.10828	5.05458	65
chr1	23855079	23855483	K562_DMSO_H3K27AC_peak_1009	88	.	4.09821	11.0483	8.84672	115
chr1	23856145	23857789	K562_DMSO_H3K27AC_peak_1010	2139	.	23.483	219.135	213.933	1397
chr1	23857987	23858620	K562_DMSO_H3K27AC_peak_1011	273	.	6.46838	29.9382	27.3467	138
chr1	23865854	23866256	K562_DMSO_H3K27AC_peak_1012	90	.	4.08294	11.2881	9.07998	279
chr1	23880733	23881449	K562_DMSO_H3K27AC_peak_1013	869	.	12.3293	90.3376	86.9897	500
chr1	23881613	23881859	K562_DMSO_H3K27AC_peak_1014	87	.	3.38839	10.9005	8.7043	73
chr1	23884689	23885166	K562_DMSO_H3K27AC_peak_1015	194	.	5.55326	21.9419	19.4853	160
chr1	23885565	23885994	K562_DMSO_H3K27AC_peak_1016	210	.	5.35888	23.4991	21.0134	308
chr1	23894506	23895125	K562_DMSO_H3K27AC_peak_1017	340	.	7.37094	36.6966	34.0064	440
chr1	23922884	23923034	K562_DMSO_H3K27AC_peak_1018	42	.	2.93907	6.23421	4.22047	115
chr1	23923180	23923659	K562_DMSO_H3K27AC_peak_1019	69	.	3.78127	9.05598	6.92271	227
chr1	24017681	24017889	K562_DMSO_H3K27AC_peak_1020	64	.	3.51191	8.54126	6.42663	102
chr1	24018262	24019899	K562_DMSO_H3K27AC_peak_1021	1329	.	15.5385	136.887	132.965	282
chr1	24020233	24020429	K562_DMSO_H3K27AC_peak_1022	47	.	3.45188	6.74333	4.70609	69
chr1	24024001	24024765	K562_DMSO_H3K27AC_peak_1023	58	.	3.46722	7.94277	5.8535	167
chr1	24042463	24042656	K562_DMSO_H3K27AC_peak_1024	76	.	3.77205	9.8089	7.64886	108
chr1	24042972	24043169	K562_DMSO_H3K27AC_peak_1025	29	.	2.76324	4.87668	2.95021	112
chr1	24069179	24070777	K562_DMSO_H3K27AC_peak_1026	1501	.	20.493	154.333	150.174	606
chr1	24070964	24071675	K562_DMSO_H3K27AC_peak_1027	192	.	6.23823	21.7244	19.2718	365
chr1	24100726	24100982	K562_DMSO_H3K27AC_peak_1028	70	.	3.64198	9.16762	7.02844	182
chr1	24102459	24106330	K562_DMSO_H3K27AC_peak_1029	1155	.	13.7779	119.233	115.54	2567
chr1	24107445	24107738	K562_DMSO_H3K27AC_peak_1030	65	.	3.83696	8.6799	6.55898	183
chr1	24116066	24117532	K562_DMSO_H3K27AC_peak_1031	285	.	7.48919	31.1801	28.5692	555
chr1	24117644	24119337	K562_DMSO_H3K27AC_peak_1032	798	.	11.1801	83.1195	79.8558	132
chr1	24121265	24121448	K562_DMSO_H3K27AC_peak_1033	89	.	4.13056	11.1431	8.93893	90
chr1	24125784	24128110	K562_DMSO_H3K27AC_peak_1034	942	.	12.4118	97.6378	94.2035	1029
chr1	24151340	24152474	K562_DMSO_H3K27AC_peak_1035	1278	.	14.3355	131.706	127.854	424
chr1	24194133	24194814	K562_DMSO_H3K27AC_peak_1036	223	.	5.81058	24.8773	22.3675	544
chr1	24195023	24195614	K562_DMSO_H3K27AC_peak_1037	113	.	4.44207	13.5965	11.3213	250
chr1	24195833	24196046	K562_DMSO_H3K27AC_peak_1038	44	.	3.24339	6.45808	4.43531	136
chr1	24242877	24243032	K562_DMSO_H3K27AC_peak_1039	51	.	3.3802	7.24841	5.19082	24
chr1	24246262	24247022	K562_DMSO_H3K27AC_peak_1040	189	.	5.63322	21.4388	18.9914	587
chr1	24247281	24248175	K562_DMSO_H3K27AC_peak_1041	184	.	6.57755	20.928	18.4906	360
chr1	24601096	24601255	K562_DMSO_H3K27AC_peak_1042	72	.	3.99683	9.36156	7.21509	82
chr1	24648398	24648762	K562_DMSO_H3K27AC_peak_1043	187	.	5.06116	21.1953	18.7531	193
chr1	24739543	24740256	K562_DMSO_H3K27AC_peak_1044	689	.	11.8788	72.1014	68.9679	537
chr1	24740435	24741008	K562_DMSO_H3K27AC_peak_1045	188	.	6.56076	21.3293	18.8838	166
chr1	24741690	24741999	K562_DMSO_H3K27AC_peak_1046	58	.	3.17938	7.95917	5.86844	223
chr1	24742439	24743272	K562_DMSO_H3K27AC_peak_1047	273	.	7.40814	29.9322	27.3411	333
chr1	24743432	24743850	K562_DMSO_H3K27AC_peak_1048	112	.	4.97478	13.4838	11.2124	298
chr1	24744834	24745297	K562_DMSO_H3K27AC_peak_1049	75	.	4.12116	9.68051	7.52565	213
chr1	24764872	24765038	K562_DMSO_H3K27AC_peak_1050	70	.	3.74459	9.21216	7.07138	92
chr1	24808308	24808557	K562_DMSO_H3K27AC_peak_1051	57	.	3.80816	7.82365	5.73955	34
chr1	24828572	24829329	K562_DMSO_H3K27AC_peak_1052	461	.	8.2368	48.9803	46.1256	610
chr1	24861678	24861842	K562_DMSO_H3K27AC_peak_1053	70	.	3.64198	9.16762	7.02844	122
chr1	24862969	24863124	K562_DMSO_H3K27AC_peak_1054	40	.	3.23527	6.01431	4.01626	36
chr1	24968182	24969470	K562_DMSO_H3K27AC_peak_1055	903	.	13.6518	93.7325	90.3442	908
chr1	24969777	24970884	K562_DMSO_H3K27AC_peak_1056	1541	.	18.857	158.38	154.165	167
chr1	25021109	25021329	K562_DMSO_H3K27AC_peak_1057	37	.	2.77663	5.75768	3.77116	125
chr1	25031398	25031857	K562_DMSO_H3K27AC_peak_1058	82	.	3.90212	10.4646	8.2813	396
chr1	25032141	25032374	K562_DMSO_H3K27AC_peak_1059	82	.	3.87803	10.3918	8.21132	129
chr1	25062142	25062296	K562_DMSO_H3K27AC_peak_1060	64	.	3.51191	8.54126	6.42663	51
chr1	25062479	25062880	K562_DMSO_H3K27AC_peak_1061	127	.	5.05	15.0985	12.7865	166
chr1	25069133	25069492	K562_DMSO_H3K27AC_peak_1062	52	.	3.184	7.34872	5.2853	14
chr1	25071267	25071442	K562_DMSO_H3K27AC_peak_1063	95	.	4.04122	11.725	9.50209	95
chr1	25071889	25073525	K562_DMSO_H3K27AC_peak_1064	1395	.	13.7846	143.562	139.553	335
chr1	25088995	25089299	K562_DMSO_H3K27AC_peak_1065	59	.	3.79237	8.04586	5.9507	154
chr1	25090622	25090806	K562_DMSO_H3K27AC_peak_1066	30	.	2.87772	4.98062	3.04217	145
chr1	25090927	25093386	K562_DMSO_H3K27AC_peak_1067	485	.	9.25544	51.4676	48.5813	1816
chr1	25093643	25093832	K562_DMSO_H3K27AC_peak_1068	52	.	3.32853	7.33269	5.27205	68
chr1	25174758	25175288	K562_DMSO_H3K27AC_peak_1069	331	.	7.40435	35.8378	33.1577	307
chr1	25291415	25291637	K562_DMSO_H3K27AC_peak_1070	70	.	3.74459	9.21216	7.07138	137
chr1	25291926	25292509	K562_DMSO_H3K27AC_peak_1071	55	.	2.90061	7.57735	5.50085	136
chr1	25292661	25293264	K562_DMSO_H3K27AC_peak_1072	140	.	5.13148	16.4134	14.0699	202
chr1	25293527	25293918	K562_DMSO_H3K27AC_peak_1073	137	.	5.26578	16.0801	13.746	217
chr1	25406745	25407089	K562_DMSO_H3K27AC_peak_1074	78	.	4.25693	10.0231	7.85462	89
chr1	25415494	25415649	K562_DMSO_H3K27AC_peak_1075	53	.	3.06974	7.40104	5.33415	98
chr1	25416335	25416505	K562_DMSO_H3K27AC_peak_1076	69	.	3.78127	9.05598	6.92271	107
chr1	25417070	25417551	K562_DMSO_H3K27AC_peak_1077	182	.	4.69161	20.6697	18.2365	282
chr1	25417802	25418663	K562_DMSO_H3K27AC_peak_1078	270	.	7.02382	29.6454	27.0574	220
chr1	25558262	25558976	K562_DMSO_H3K27AC_peak_1079	828	.	9.52961	86.1573	82.8587	445
chr1	25559084	25559687	K562_DMSO_H3K27AC_peak_1080	621	.	10.7594	65.1995	62.1468	180
chr1	25559931	25560578	K562_DMSO_H3K27AC_peak_1081	258	.	7.07312	28.3836	25.8153	415
chr1	25560869	25561055	K562_DMSO_H3K27AC_peak_1082	46	.	3.26765	6.73395	4.6991	136
chr1	25562866	25563089	K562_DMSO_H3K27AC_peak_1083	116	.	4.65375	13.9316	11.6491	115
chr1	25563382	25564074	K562_DMSO_H3K27AC_peak_1084	216	.	6.74344	24.1052	21.6094	143
chr1	25564692	25564862	K562_DMSO_H3K27AC_peak_1085	52	.	3.25177	7.33533	5.27391	31
chr1	25565759	25565966	K562_DMSO_H3K27AC_peak_1086	96	.	4.28515	11.8908	9.66397	138
chr1	25566094	25567477	K562_DMSO_H3K27AC_peak_1087	485	.	8.06731	51.3992	48.5153	237
chr1	25572892	25573976	K562_DMSO_H3K27AC_peak_1088	940	.	13.8467	97.4496	94.0169	837
chr1	25574147	25574653	K562_DMSO_H3K27AC_peak_1089	702	.	9.81763	73.4303	70.2819	250
chr1	25593062	25593355	K562_DMSO_H3K27AC_peak_1090	190	.	8.27697	21.472	19.0236	205
chr1	25594095	25594297	K562_DMSO_H3K27AC_peak_1091	348	.	12.015	37.5066	34.8036	126
chr1	25594653	25594911	K562_DMSO_H3K27AC_peak_1092	255	.	9.87896	28.0705	25.5082	165
chr1	25598031	25598262	K562_DMSO_H3K27AC_peak_1093	89	.	4.71742	11.1445	8.93928	102
chr1	25599121	25599813	K562_DMSO_H3K27AC_peak_1094	190	.	8.27697	21.472	19.0236	149
chr1	25600779	25602058	K562_DMSO_H3K27AC_peak_1095	151	.	6.42916	17.4696	15.1028	1135
chr1	25604336	25604486	K562_DMSO_H3K27AC_peak_1096	61	.	4.53898	8.21608	6.11206	69
chr1	25605001	25605651	K562_DMSO_H3K27AC_peak_1097	184	.	6.57755	20.928	18.4906	517
chr1	25606692	25607454	K562_DMSO_H3K27AC_peak_1098	179	.	8.00997	20.418	17.9904	267
chr1	25610520	25610688	K562_DMSO_H3K27AC_peak_1099	66	.	4.65557	8.74893	6.6258	125
chr1	25611089	25611239	K562_DMSO_H3K27AC_peak_1100	73	.	4.15424	9.476	7.32635	76
chr1	25611638	25612021	K562_DMSO_H3K27AC_peak_1101	340	.	8.95291	36.7403	34.0485	141
chr1	25613616	25613951	K562_DMSO_H3K27AC_peak_1102	80	.	4.32733	10.1986	8.02384	117
chr1	25663519	25663707	K562_DMSO_H3K27AC_peak_1103	156	.	5.40886	18.0021	15.624	61
chr1	25664403	25664633	K562_DMSO_H3K27AC_peak_1104	507	.	13.3392	53.6359	50.7223	113
chr1	25664818	25666265	K562_DMSO_H3K27AC_peak_1105	881	.	9.36152	91.5541	88.1912	180
chr1	25666447	25666760	K562_DMSO_H3K27AC_peak_1106	100	.	4.63633	12.2492	10.0114	221
chr1	25682665	25682965	K562_DMSO_H3K27AC_peak_1107	120	.	4.90147	14.3229	12.0308	155
chr1	25683948	25684799	K562_DMSO_H3K27AC_peak_1108	127	.	5.05	15.0985	12.7865	304
chr1	25695341	25695528	K562_DMSO_H3K27AC_peak_1109	48	.	2.96011	6.85771	4.81289	135
chr1	25737007	25737251	K562_DMSO_H3K27AC_peak_1110	58	.	3.38184	7.93031	5.84284	111
chr1	25738863	25739698	K562_DMSO_H3K27AC_peak_1111	298	.	9.05745	32.5173	29.887	695
chr1	25740677	25740951	K562_DMSO_H3K27AC_peak_1112	120	.	4.90147	14.3229	12.0308	130
chr1	25741078	25741297	K562_DMSO_H3K27AC_peak_1113	58	.	3.38184	7.93031	5.84284	79
chr1	25741865	25742111	K562_DMSO_H3K27AC_peak_1114	63	.	4.37379	8.49754	6.38577	137
chr1	25743220	25743408	K562_DMSO_H3K27AC_peak_1115	41	.	3.52567	6.21024	4.19774	76
chr1	25744542	25744838	K562_DMSO_H3K27AC_peak_1116	92	.	4.59749	11.5008	9.28646	113
chr1	25745020	25745472	K562_DMSO_H3K27AC_peak_1117	74	.	4.34003	9.62618	7.47195	243
chr1	25746678	25747191	K562_DMSO_H3K27AC_peak_1118	222	.	8.82355	24.736	22.2294	390
chr1	25748012	25748463	K562_DMSO_H3K27AC_peak_1119	199	.	7.17048	22.4653	19.9989	121
chr1	25755087	25757164	K562_DMSO_H3K27AC_peak_1120	1584	.	23.1239	162.721	158.441	1446
chr1	25757338	25758813	K562_DMSO_H3K27AC_peak_1121	1149	.	14.1173	118.651	114.964	411
chr1	25760054	25760257	K562_DMSO_H3K27AC_peak_1122	64	.	3.42892	8.52697	6.41364	97
chr1	25762004	25762487	K562_DMSO_H3K27AC_peak_1123	53	.	3.51721	7.36931	5.30425	111
chr1	25764275	25764425	K562_DMSO_H3K27AC_peak_1124	60	.	3.95728	8.16819	6.06887	88
chr1	25776299	25776515	K562_DMSO_H3K27AC_peak_1125	42	.	2.93907	6.23421	4.22047	120
chr1	25793578	25793854	K562_DMSO_H3K27AC_peak_1126	66	.	3.98115	8.7708	6.64607	128
chr1	25794608	25794801	K562_DMSO_H3K27AC_peak_1127	53	.	3.63496	7.41543	5.34699	114
chr1	25807151	25807326	K562_DMSO_H3K27AC_peak_1128	62	.	3.91322	8.33553	6.22797	110
chr1	25808287	25808638	K562_DMSO_H3K27AC_peak_1129	40	.	2.65291	6.01748	4.01928	53
chr1	25809600	25809772	K562_DMSO_H3K27AC_peak_1130	31	.	3.0047	5.08739	3.14146	88
chr1	25824826	25824991	K562_DMSO_H3K27AC_peak_1131	58	.	3.46722	7.94277	5.8535	110
chr1	25825653	25825906	K562_DMSO_H3K27AC_peak_1132	64	.	3.6059	8.56946	6.45329	139
chr1	25833683	25833861	K562_DMSO_H3K27AC_peak_1133	49	.	3.91339	7.00259	4.95169	44
chr1	25869778	25869930	K562_DMSO_H3K27AC_peak_1134	58	.	3.17938	7.95917	5.86844	97
chr1	25870096	25870975	K562_DMSO_H3K27AC_peak_1135	861	.	11.4211	89.5205	86.1826	144
chr1	25875665	25876760	K562_DMSO_H3K27AC_peak_1136	260	.	5.10846	28.5976	26.0267	196
chr1	25880312	25880677	K562_DMSO_H3K27AC_peak_1137	71	.	3.68781	9.30291	7.15834	312
chr1	25943599	25943749	K562_DMSO_H3K27AC_peak_1138	24	.	2.41194	4.38175	2.48749	11
chr1	26034337	26034513	K562_DMSO_H3K27AC_peak_1139	63	.	3.75662	8.47312	6.36299	70
chr1	26107182	26108309	K562_DMSO_H3K27AC_peak_1140	269	.	5.5891	29.5169	26.9321	142
chr1	26108455	26109370	K562_DMSO_H3K27AC_peak_1141	181	.	5.1944	20.6269	18.1952	532
chr1	26109552	26110358	K562_DMSO_H3K27AC_peak_1142	184	.	5.26241	20.8806	18.4442	464
chr1	26126309	26127308	K562_DMSO_H3K27AC_peak_1143	662	.	9.47011	69.3261	66.2255	630
chr1	26144291	26144727	K562_DMSO_H3K27AC_peak_1144	95	.	4.04122	11.725	9.50209	287
chr1	26145014	26145272	K562_DMSO_H3K27AC_peak_1145	20	.	2.30231	3.93893	2.07651	201
chr1	26145477	26147960	K562_DMSO_H3K27AC_peak_1146	1430	.	15.5393	147.086	143.028	1357
chr1	26181379	26181628	K562_DMSO_H3K27AC_peak_1147	35	.	2.97059	5.57278	3.59688	215
chr1	26182528	26182710	K562_DMSO_H3K27AC_peak_1148	56	.	3.49041	7.77181	5.6887	107
chr1	26183304	26183496	K562_DMSO_H3K27AC_peak_1149	25	.	2.39608	4.46691	2.5656	127
chr1	26184412	26184565	K562_DMSO_H3K27AC_peak_1150	50	.	3.33109	7.11848	5.06464	86
chr1	26184862	26185929	K562_DMSO_H3K27AC_peak_1151	1102	.	13.7383	113.896	110.268	893
chr1	26186056	26187421	K562_DMSO_H3K27AC_peak_1152	305	.	7.49752	33.1971	30.5558	157
chr1	26187681	26189537	K562_DMSO_H3K27AC_peak_1153	244	.	5.21446	26.9529	24.4082	963
chr1	26197822	26198185	K562_DMSO_H3K27AC_peak_1154	39	.	2.67944	5.94789	3.95148	96
chr1	26201095	26202634	K562_DMSO_H3K27AC_peak_1155	523	.	8.42988	55.2415	52.3088	785
chr1	26231495	26231693	K562_DMSO_H3K27AC_peak_1156	36	.	2.86156	5.65229	3.6712	87
chr1	26232121	26232935	K562_DMSO_H3K27AC_peak_1157	1221	.	11.2359	125.953	122.173	353
chr1	26233085	26233461	K562_DMSO_H3K27AC_peak_1158	132	.	4.37545	15.539	13.2164	268
chr1	26247956	26248189	K562_DMSO_H3K27AC_peak_1159	99	.	3.77106	12.1451	9.91141	90
chr1	26253872	26254145	K562_DMSO_H3K27AC_peak_1160	59	.	3.59146	8.04101	5.94606	193
chr1	26257265	26257494	K562_DMSO_H3K27AC_peak_1161	31	.	2.77377	5.07182	3.12664	208
chr1	26258519	26258774	K562_DMSO_H3K27AC_peak_1162	47	.	3.1217	6.75691	4.71859	88
chr1	26259316	26260054	K562_DMSO_H3K27AC_peak_1163	288	.	7.28397	31.4854	28.8703	485
chr1	26260248	26261570	K562_DMSO_H3K27AC_peak_1164	2076	.	26.0142	212.726	207.638	202
chr1	26305880	26306143	K562_DMSO_H3K27AC_peak_1165	20	.	2.30231	3.93893	2.07651	14
chr1	26320500	26320759	K562_DMSO_H3K27AC_peak_1166	37	.	2.81661	5.70233	3.71769	9
chr1	26323412	26324593	K562_DMSO_H3K27AC_peak_1167	1181	.	17.5596	121.896	118.17	852
chr1	26324932	26325694	K562_DMSO_H3K27AC_peak_1168	75	.	3.58648	9.73511	7.5777	207
chr1	26331725	26333723	K562_DMSO_H3K27AC_peak_1169	654	.	13.0513	68.5098	65.4183	747
chr1	26338799	26339831	K562_DMSO_H3K27AC_peak_1170	113	.	4.16608	13.5791	11.3041	592
chr1	26341728	26341943	K562_DMSO_H3K27AC_peak_1171	54	.	3.48669	7.52713	5.45156	121
chr1	26354960	26355293	K562_DMSO_H3K27AC_peak_1172	48	.	2.91697	6.90375	4.85634	99
chr1	26356096	26356263	K562_DMSO_H3K27AC_peak_1173	49	.	2.8424	7.00943	4.95839	110
chr1	26361217	26362592	K562_DMSO_H3K27AC_peak_1174	1030	.	11.8729	106.563	103.022	1002
chr1	26362714	26363492	K562_DMSO_H3K27AC_peak_1175	341	.	6.93027	36.8363	34.1422	219
chr1	26364767	26364917	K562_DMSO_H3K27AC_peak_1176	83	.	3.82314	10.489	8.30538	82
chr1	26370607	26370856	K562_DMSO_H3K27AC_peak_1177	99	.	4.29573	12.223	9.98756	102
chr1	26371538	26371841	K562_DMSO_H3K27AC_peak_1178	53	.	3.02114	7.43748	5.36546	210
chr1	26371964	26372221	K562_DMSO_H3K27AC_peak_1179	83	.	3.68547	10.559	8.3732	170
chr1	26387213	26387677	K562_DMSO_H3K27AC_peak_1180	139	.	4.47963	16.2405	13.901	334
chr1	26393371	26394277	K562_DMSO_H3K27AC_peak_1181	146	.	4.89212	17.0541	14.6968	143
chr1	26394675	26394958	K562_DMSO_H3K27AC_peak_1182	69	.	3.33368	9.12273	6.986	222
chr1	26395093	26395256	K562_DMSO_H3K27AC_peak_1183	49	.	3.20945	7.00325	4.95235	92
chr1	26395505	26396971	K562_DMSO_H3K27AC_peak_1184	324	.	6.43572	35.1225	32.4529	1308
chr1	26397313	26398478	K562_DMSO_H3K27AC_peak_1185	201	.	5.98326	22.6148	20.1449	134
chr1	26404581	26404747	K562_DMSO_H3K27AC_peak_1186	24	.	2.41194	4.38175	2.48749	108
chr1	26405217	26406137	K562_DMSO_H3K27AC_peak_1187	133	.	3.86307	15.699	13.3719	690
chr1	26420604	26420855	K562_DMSO_H3K27AC_peak_1188	102	.	4.38	12.4754	10.2322	202
chr1	26421263	26421710	K562_DMSO_H3K27AC_peak_1189	150	.	4.45309	17.3966	15.0311	251
chr1	26430740	26431045	K562_DMSO_H3K27AC_peak_1190	41	.	3.11912	6.1436	4.13753	113
chr1	26436306	26436480	K562_DMSO_H3K27AC_peak_1191	37	.	2.81661	5.70233	3.71769	144
chr1	26436625	26438143	K562_DMSO_H3K27AC_peak_1192	1776	.	18.282	182.268	177.688	1328
chr1	26438381	26440560	K562_DMSO_H3K27AC_peak_1193	478	.	8.15073	50.7273	47.8497	191
chr1	26440732	26440937	K562_DMSO_H3K27AC_peak_1194	80	.	4.00535	10.217	8.04218	76
chr1	26442192	26442460	K562_DMSO_H3K27AC_peak_1195	22	.	2.28249	4.12148	2.24782	263
chr1	26442611	26442761	K562_DMSO_H3K27AC_peak_1196	43	.	3.21846	6.39541	4.37505	85
chr1	26443217	26443526	K562_DMSO_H3K27AC_peak_1197	63	.	3.76507	8.49497	6.38434	173
chr1	26443994	26444177	K562_DMSO_H3K27AC_peak_1198	64	.	3.6059	8.56946	6.45329	131
chr1	26444309	26444646	K562_DMSO_H3K27AC_peak_1199	42	.	2.93907	6.23421	4.22047	193
chr1	26446112	26446526	K562_DMSO_H3K27AC_peak_1200	70	.	3.55138	9.13866	7.00095	95
chr1	26447833	26448180	K562_DMSO_H3K27AC_peak_1201	77	.	3.88328	9.87031	7.70723	140
chr1	26448351	26452925	K562_DMSO_H3K27AC_peak_1202	1227	.	22.3049	126.512	122.726	4205
chr1	26453074	26456135	K562_DMSO_H3K27AC_peak_1203	1401	.	16.5728	144.121	140.103	356
chr1	26456343	26456974	K562_DMSO_H3K27AC_peak_1204	117	.	4.90971	14.0013	11.7172	491
chr1	26457215	26457604	K562_DMSO_H3K27AC_peak_1205	134	.	4.62772	15.8103	13.4813	119
chr1	26458212	26458488	K562_DMSO_H3K27AC_peak_1206	101	.	5.10635	12.4022	10.1619	117
chr1	26459623	26460033	K562_DMSO_H3K27AC_peak_1207	32	.	2.69415	5.18825	3.23658	262
chr1	26463742	26464007	K562_DMSO_H3K27AC_peak_1208	27	.	2.57169	4.69267	2.77376	242
chr1	26464292	26465182	K562_DMSO_H3K27AC_peak_1209	65	.	4.04202	8.63954	6.5202	668
chr1	26465480	26466372	K562_DMSO_H3K27AC_peak_1210	104	.	4.82041	12.7355	10.4838	700
chr1	26467471	26467713	K562_DMSO_H3K27AC_peak_1211	193	.	6.57057	21.8029	19.3486	120
chr1	26468059	26468836	K562_DMSO_H3K27AC_peak_1212	245	.	7.45957	27.1266	24.5805	598
chr1	26472080	26472377	K562_DMSO_H3K27AC_peak_1213	48	.	2.96011	6.85771	4.81289	87
chr1	26487539	26488944	K562_DMSO_H3K27AC_peak_1214	692	.	9.97083	72.3632	69.2284	661
chr1	26490552	26491213	K562_DMSO_H3K27AC_peak_1215	222	.	4.97379	24.7083	22.2024	481
chr1	26496052	26496259	K562_DMSO_H3K27AC_peak_1216	251	.	5.81644	27.7415	25.1852	110
chr1	26496397	26497578	K562_DMSO_H3K27AC_peak_1217	868	.	10.0011	90.1777	86.8318	178
chr1	26504777	26505114	K562_DMSO_H3K27AC_peak_1218	65	.	3.0031	8.71878	6.59716	194
chr1	26526920	26528608	K562_DMSO_H3K27AC_peak_1219	455	.	8.90836	48.423	45.5744	743
chr1	26559974	26560391	K562_DMSO_H3K27AC_peak_1220	353	.	7.45509	38.0127	35.3018	274
chr1	26560637	26565109	K562_DMSO_H3K27AC_peak_1221	1277	.	16.3043	131.631	127.779	431
chr1	26565925	26566075	K562_DMSO_H3K27AC_peak_1222	70	.	3.74459	9.21216	7.07138	78
chr1	26580258	26580418	K562_DMSO_H3K27AC_peak_1223	54	.	3.6837	7.53121	5.45559	72
chr1	26585626	26585918	K562_DMSO_H3K27AC_peak_1224	70	.	3.74459	9.21216	7.07138	161
chr1	26586059	26586392	K562_DMSO_H3K27AC_peak_1225	50	.	3.51999	7.13943	5.08526	56
chr1	26601473	26601687	K562_DMSO_H3K27AC_peak_1226	33	.	2.63121	5.32169	3.36213	31
chr1	26601883	26602116	K562_DMSO_H3K27AC_peak_1227	75	.	3.43785	9.71112	7.55534	141
chr1	26602402	26602699	K562_DMSO_H3K27AC_peak_1228	27	.	2.60142	4.62206	2.7064	170
chr1	26604296	26604557	K562_DMSO_H3K27AC_peak_1229	35	.	2.89711	5.56828	3.59407	246
chr1	26605350	26605670	K562_DMSO_H3K27AC_peak_1230	62	.	3.53793	8.37768	6.26953	71
chr1	26606059	26607152	K562_DMSO_H3K27AC_peak_1231	402	.	7.81331	42.9934	40.2172	628
chr1	26611426	26612294	K562_DMSO_H3K27AC_peak_1232	195	.	5.3692	22.0299	19.5718	254
chr1	26613653	26614276	K562_DMSO_H3K27AC_peak_1233	95	.	4.04122	11.725	9.50209	191
chr1	26615623	26615883	K562_DMSO_H3K27AC_peak_1234	42	.	2.93907	6.23421	4.22047	91
chr1	26627195	26627412	K562_DMSO_H3K27AC_peak_1235	29	.	2.68483	4.84102	2.91642	187
chr1	26632537	26633115	K562_DMSO_H3K27AC_peak_1236	392	.	8.37633	42.0176	39.2535	471
chr1	26633364	26633945	K562_DMSO_H3K27AC_peak_1237	237	.	6.70687	26.2766	23.7434	276
chr1	26634202	26635856	K562_DMSO_H3K27AC_peak_1238	307	.	7.54411	33.356	30.7131	770
chr1	26642762	26643077	K562_DMSO_H3K27AC_peak_1239	51	.	3.3802	7.24841	5.19082	193
chr1	26643470	26643926	K562_DMSO_H3K27AC_peak_1240	53	.	3.45665	7.44891	5.37668	124
chr1	26644036	26644285	K562_DMSO_H3K27AC_peak_1241	43	.	2.81279	6.38479	4.36467	64
chr1	26644433	26645102	K562_DMSO_H3K27AC_peak_1242	110	.	3.80704	13.3315	11.0652	319
chr1	26645413	26645577	K562_DMSO_H3K27AC_peak_1243	64	.	3.6059	8.56946	6.45329	55
chr1	26662469	26665084	K562_DMSO_H3K27AC_peak_1244	1936	.	18.9402	198.51	193.663	1082
chr1	26677223	26677431	K562_DMSO_H3K27AC_peak_1245	76	.	3.16994	9.79393	7.63474	122
chr1	26677542	26677755	K562_DMSO_H3K27AC_peak_1246	119	.	4.27571	14.2634	11.973	90
chr1	26701211	26701391	K562_DMSO_H3K27AC_peak_1247	58	.	3.53834	7.89997	5.81429	109
chr1	26701824	26702176	K562_DMSO_H3K27AC_peak_1248	58	.	3.30646	7.93015	5.84284	207
chr1	26703354	26703931	K562_DMSO_H3K27AC_peak_1249	118	.	4.71541	14.117	11.8291	350
chr1	26704179	26705026	K562_DMSO_H3K27AC_peak_1250	376	.	6.97958	40.3517	37.6091	701
chr1	26711062	26711256	K562_DMSO_H3K27AC_peak_1251	20	.	2.31386	3.84898	2.00099	107
chr1	26712483	26712645	K562_DMSO_H3K27AC_peak_1252	64	.	3.51191	8.54126	6.42663	84
chr1	26713615	26713966	K562_DMSO_H3K27AC_peak_1253	148	.	5.27017	17.2022	14.8414	139
chr1	26714186	26714784	K562_DMSO_H3K27AC_peak_1254	230	.	6.63507	25.5927	23.072	124
chr1	26757827	26758613	K562_DMSO_H3K27AC_peak_1255	282	.	6.25203	30.8234	28.2177	662
chr1	26758832	26759534	K562_DMSO_H3K27AC_peak_1256	342	.	6.9467	36.906	34.2109	143
chr1	26798022	26800531	K562_DMSO_H3K27AC_peak_1257	2232	.	16.9519	228.665	223.299	1154
chr1	26812766	26814926	K562_DMSO_H3K27AC_peak_1258	1187	.	18.429	122.455	118.72	1039
chr1	26820084	26820513	K562_DMSO_H3K27AC_peak_1259	70	.	3.74459	9.21216	7.07138	347
chr1	26826280	26828957	K562_DMSO_H3K27AC_peak_1260	827	.	9.91	86.0026	82.706	920
chr1	26834779	26835199	K562_DMSO_H3K27AC_peak_1261	76	.	3.77205	9.8089	7.64886	143
chr1	26855773	26858660	K562_DMSO_H3K27AC_peak_1262	952	.	11.0484	98.7075	95.2601	609
chr1	26860370	26860634	K562_DMSO_H3K27AC_peak_1263	49	.	3.07602	7.02422	4.97284	190
chr1	26866272	26866631	K562_DMSO_H3K27AC_peak_1264	79	.	3.88553	10.1455	7.97316	285
chr1	26867643	26868396	K562_DMSO_H3K27AC_peak_1265	622	.	10.3089	65.2739	62.221	611
chr1	26868548	26869216	K562_DMSO_H3K27AC_peak_1266	99	.	3.77106	12.1451	9.91141	111
chr1	26869331	26869855	K562_DMSO_H3K27AC_peak_1267	73	.	3.43629	9.47434	7.3258	388
chr1	26923257	26923417	K562_DMSO_H3K27AC_peak_1268	102	.	4.84661	12.4643	10.2212	44
chr1	26945618	26948864	K562_DMSO_H3K27AC_peak_1269	1484	.	17.526	152.565	148.431	1671
chr1	26962183	26962731	K562_DMSO_H3K27AC_peak_1270	233	.	7.1943	25.8819	23.355	411
chr1	26962876	26964262	K562_DMSO_H3K27AC_peak_1271	1212	.	21.4636	125.018	121.251	755
chr1	26964412	26964632	K562_DMSO_H3K27AC_peak_1272	59	.	3.79237	8.04586	5.9507	103
chr1	27009131	27009338	K562_DMSO_H3K27AC_peak_1273	58	.	3.2394	7.9403	5.85192	90
chr1	27011321	27013258	K562_DMSO_H3K27AC_peak_1274	471	.	9.99187	49.9686	47.1008	1403
chr1	27013823	27014204	K562_DMSO_H3K27AC_peak_1275	225	.	5.55736	25.0747	22.5622	150
chr1	27016513	27016733	K562_DMSO_H3K27AC_peak_1276	69	.	3.90003	9.10966	6.97407	119
chr1	27017730	27019612	K562_DMSO_H3K27AC_peak_1277	708	.	11.0209	73.9655	70.8107	1527
chr1	27019726	27026926	K562_DMSO_H3K27AC_peak_1278	2245	.	17.0152	229.925	224.533	4161
chr1	27027217	27027555	K562_DMSO_H3K27AC_peak_1279	77	.	3.9131	9.95553	7.78797	244
chr1	27027669	27028765	K562_DMSO_H3K27AC_peak_1280	179	.	6.07039	20.3812	17.955	871
chr1	27030780	27031261	K562_DMSO_H3K27AC_peak_1281	62	.	3.63584	8.40558	6.29659	138
chr1	27032924	27033180	K562_DMSO_H3K27AC_peak_1282	85	.	4.32318	10.7917	8.59757	128
chr1	27039932	27040219	K562_DMSO_H3K27AC_peak_1283	41	.	2.99163	6.19567	4.1849	59
chr1	27047737	27047969	K562_DMSO_H3K27AC_peak_1284	54	.	3.38459	7.48588	5.41239	99
chr1	27048586	27049281	K562_DMSO_H3K27AC_peak_1285	302	.	8.02059	32.854	30.217	310
chr1	27049431	27050301	K562_DMSO_H3K27AC_peak_1286	290	.	6.68765	31.6846	29.0649	415
chr1	27069187	27069394	K562_DMSO_H3K27AC_peak_1287	58	.	3.46722	7.94277	5.8535	131
chr1	27070037	27070369	K562_DMSO_H3K27AC_peak_1288	96	.	4.28515	11.8908	9.66397	133
chr1	27070759	27071888	K562_DMSO_H3K27AC_peak_1289	292	.	7.10276	31.8217	29.2004	170
chr1	27072193	27072504	K562_DMSO_H3K27AC_peak_1290	61	.	3.6742	8.25868	6.15393	84
chr1	27097523	27098264	K562_DMSO_H3K27AC_peak_1291	109	.	4.42241	13.223	10.9592	321
chr1	27098973	27099174	K562_DMSO_H3K27AC_peak_1292	95	.	4.04122	11.725	9.50209	106
chr1	27104542	27104692	K562_DMSO_H3K27AC_peak_1293	35	.	3.02144	5.50778	3.54137	96
chr1	27109996	27110169	K562_DMSO_H3K27AC_peak_1294	81	.	4.03847	10.3101	8.13352	81
chr1	27110746	27115752	K562_DMSO_H3K27AC_peak_1295	1502	.	16.8649	154.444	150.283	3311
chr1	27129917	27130299	K562_DMSO_H3K27AC_peak_1296	81	.	3.54203	10.3122	8.13518	190
chr1	27131366	27131790	K562_DMSO_H3K27AC_peak_1297	78	.	4.35784	9.97062	7.80277	142
chr1	27136824	27136987	K562_DMSO_H3K27AC_peak_1298	58	.	3.17938	7.95917	5.86844	53
chr1	27152695	27154098	K562_DMSO_H3K27AC_peak_1299	1002	.	14.2951	103.737	100.232	591
chr1	27155069	27155740	K562_DMSO_H3K27AC_peak_1300	47	.	3.1217	6.75691	4.71859	302
chr1	27189655	27190114	K562_DMSO_H3K27AC_peak_1301	64	.	3.2295	8.5474	6.43247	126
chr1	27190373	27190776	K562_DMSO_H3K27AC_peak_1302	51	.	3.20203	7.19242	5.13593	289
chr1	27190989	27191554	K562_DMSO_H3K27AC_peak_1303	329	.	6.97989	35.6298	32.9542	203
chr1	27191794	27192809	K562_DMSO_H3K27AC_peak_1304	930	.	10.4328	96.439	93.0189	198
chr1	27216142	27217705	K562_DMSO_H3K27AC_peak_1305	920	.	10.8166	95.4812	92.073	448
chr1	27226136	27227564	K562_DMSO_H3K27AC_peak_1306	1125	.	17.122	116.174	112.518	649
chr1	27239824	27241436	K562_DMSO_H3K27AC_peak_1307	406	.	8.75723	43.3859	40.603	1229
chr1	27247727	27247958	K562_DMSO_H3K27AC_peak_1308	102	.	4.50844	12.538	10.2928	148
chr1	27248214	27249340	K562_DMSO_H3K27AC_peak_1309	1067	.	13.454	110.361	106.775	268
chr1	27249460	27250298	K562_DMSO_H3K27AC_peak_1310	98	.	4.71029	12.1156	9.8824	547
chr1	27286329	27287011	K562_DMSO_H3K27AC_peak_1311	457	.	7.79538	48.5681	45.7182	438
chr1	27320329	27320664	K562_DMSO_H3K27AC_peak_1312	93	.	3.83718	11.5943	9.3771	113
chr1	27320966	27321118	K562_DMSO_H3K27AC_peak_1313	54	.	2.93715	7.52631	5.45075	81
chr1	27339030	27339299	K562_DMSO_H3K27AC_peak_1314	99	.	3.26928	12.1436	9.91022	145
chr1	27339630	27340583	K562_DMSO_H3K27AC_peak_1315	321	.	8.12876	34.7667	32.1026	263
chr1	27340912	27341064	K562_DMSO_H3K27AC_peak_1316	45	.	3.2163	6.60053	4.57365	119
chr1	27341346	27341609	K562_DMSO_H3K27AC_peak_1317	36	.	2.86156	5.65229	3.6712	144
chr1	27343359	27343525	K562_DMSO_H3K27AC_peak_1318	47	.	3.30636	6.83392	4.78985	109
chr1	27344008	27344203	K562_DMSO_H3K27AC_peak_1319	44	.	3.23266	6.43113	4.40901	65
chr1	27348115	27348302	K562_DMSO_H3K27AC_peak_1320	83	.	4.2357	10.5604	8.37449	96
chr1	27348451	27348760	K562_DMSO_H3K27AC_peak_1321	76	.	3.77205	9.8089	7.64886	201
chr1	27352567	27353240	K562_DMSO_H3K27AC_peak_1322	161	.	4.93351	18.5878	16.1971	504
chr1	27353458	27353621	K562_DMSO_H3K27AC_peak_1323	60	.	3.45703	8.14703	6.04843	115
chr1	27353771	27354503	K562_DMSO_H3K27AC_peak_1324	233	.	5.65659	25.8741	23.3479	215
chr1	27354683	27355151	K562_DMSO_H3K27AC_peak_1325	132	.	5.09018	15.5714	13.2484	139
chr1	27401117	27401497	K562_DMSO_H3K27AC_peak_1326	110	.	3.80704	13.3315	11.0652	103
chr1	27425592	27425767	K562_DMSO_H3K27AC_peak_1327	37	.	2.50258	5.78212	3.79502	80
chr1	27426088	27426398	K562_DMSO_H3K27AC_peak_1328	43	.	2.99158	6.38588	4.36563	72
chr1	27426588	27426797	K562_DMSO_H3K27AC_peak_1329	64	.	3.2295	8.5474	6.43247	144
chr1	27427406	27427596	K562_DMSO_H3K27AC_peak_1330	40	.	2.88838	6.08668	4.08629	84
chr1	27435368	27435675	K562_DMSO_H3K27AC_peak_1331	135	.	5.19853	15.8865	13.556	126
chr1	27437490	27437670	K562_DMSO_H3K27AC_peak_1332	64	.	3.6059	8.56946	6.45329	88
chr1	27442512	27442705	K562_DMSO_H3K27AC_peak_1333	24	.	2.41194	4.38175	2.48749	177
chr1	27449421	27449596	K562_DMSO_H3K27AC_peak_1334	151	.	5.02092	17.4897	15.1221	67
chr1	27463314	27463816	K562_DMSO_H3K27AC_peak_1335	110	.	3.80704	13.3315	11.0652	419
chr1	27463992	27464709	K562_DMSO_H3K27AC_peak_1336	77	.	3.02191	9.95362	7.78606	342
chr1	27480933	27481616	K562_DMSO_H3K27AC_peak_1337	845	.	13.0733	87.8255	84.5071	398
chr1	27481770	27483097	K562_DMSO_H3K27AC_peak_1338	471	.	10.195	50.0323	47.1643	438
chr1	27484366	27484547	K562_DMSO_H3K27AC_peak_1339	58	.	3.46722	7.94277	5.8535	108
chr1	27560271	27560775	K562_DMSO_H3K27AC_peak_1340	244	.	5.21446	26.9529	24.4082	366
chr1	27561177	27562473	K562_DMSO_H3K27AC_peak_1341	849	.	11.034	88.2631	84.9397	366
chr1	27648322	27648504	K562_DMSO_H3K27AC_peak_1342	73	.	3.68057	9.53359	7.38291	67
chr1	27648690	27649726	K562_DMSO_H3K27AC_peak_1343	1351	.	16.1759	139.077	135.126	247
chr1	27650066	27650229	K562_DMSO_H3K27AC_peak_1344	68	.	3.86118	9.00768	6.87746	43
chr1	27668508	27669041	K562_DMSO_H3K27AC_peak_1345	119	.	4.27571	14.2634	11.973	126
chr1	27669359	27669931	K562_DMSO_H3K27AC_peak_1346	70	.	3.22139	9.15578	7.01781	491
chr1	27675572	27675926	K562_DMSO_H3K27AC_peak_1347	123	.	4.39069	14.6684	12.3672	133
chr1	27677354	27677743	K562_DMSO_H3K27AC_peak_1348	81	.	3.54203	10.3122	8.13518	268
chr1	27683829	27684036	K562_DMSO_H3K27AC_peak_1349	20	.	2.17545	3.9	2.04147	38
chr1	27686935	27687109	K562_DMSO_H3K27AC_peak_1350	104	.	3.64903	12.6842	10.4344	90
chr1	27691401	27691912	K562_DMSO_H3K27AC_peak_1351	84	.	3.86412	10.617	8.42944	132
chr1	27692201	27693868	K562_DMSO_H3K27AC_peak_1352	468	.	8.39601	49.6654	46.8011	648
chr1	27709612	27709801	K562_DMSO_H3K27AC_peak_1353	91	.	3.93756	11.3913	9.18005	88
chr1	27718273	27718901	K562_DMSO_H3K27AC_peak_1354	180	.	5.15443	20.4767	18.0472	514
chr1	27719109	27719828	K562_DMSO_H3K27AC_peak_1355	1161	.	15.2289	119.881	116.178	165
chr1	27753053	27753238	K562_DMSO_H3K27AC_peak_1356	58	.	3.56471	7.97009	5.87786	106
chr1	27754011	27754943	K562_DMSO_H3K27AC_peak_1357	129	.	4.65353	15.2428	12.9277	584
chr1	27755098	27755958	K562_DMSO_H3K27AC_peak_1358	176	.	6.27157	20.1008	17.6798	159
chr1	27757415	27757700	K562_DMSO_H3K27AC_peak_1359	85	.	4.31658	10.7743	8.58032	195
chr1	27758033	27758357	K562_DMSO_H3K27AC_peak_1360	42	.	2.93907	6.23421	4.22047	194
chr1	27762642	27763024	K562_DMSO_H3K27AC_peak_1361	83	.	4.02197	10.5434	8.35771	128
chr1	27787352	27787610	K562_DMSO_H3K27AC_peak_1362	59	.	3.67709	8.01559	5.92126	83
chr1	27804440	27804751	K562_DMSO_H3K27AC_peak_1363	101	.	4.16369	12.4045	10.1635	193
chr1	27805115	27805430	K562_DMSO_H3K27AC_peak_1364	58	.	3.2394	7.9403	5.85192	175
chr1	27806148	27806341	K562_DMSO_H3K27AC_peak_1365	86	.	4.33313	10.8178	8.62347	144
chr1	27814944	27817857	K562_DMSO_H3K27AC_peak_1366	1507	.	14.8342	154.903	150.737	1559
chr1	27818765	27819150	K562_DMSO_H3K27AC_peak_1367	52	.	3.184	7.34872	5.2853	268
chr1	27826053	27826404	K562_DMSO_H3K27AC_peak_1368	86	.	4.24466	10.8806	8.68507	169
chr1	27826523	27827235	K562_DMSO_H3K27AC_peak_1369	142	.	5.31313	16.5879	14.2405	319
chr1	27830342	27831627	K562_DMSO_H3K27AC_peak_1370	222	.	5.40056	24.8075	22.2989	961
chr1	27831791	27831943	K562_DMSO_H3K27AC_peak_1371	58	.	3.2394	7.9403	5.85192	40
chr1	27840076	27840760	K562_DMSO_H3K27AC_peak_1372	151	.	5.35893	17.4723	15.1054	216
chr1	27842252	27842603	K562_DMSO_H3K27AC_peak_1373	133	.	4.49498	15.6641	13.3382	184
chr1	27844372	27845043	K562_DMSO_H3K27AC_peak_1374	163	.	5.40001	18.7325	16.3393	219
chr1	27849344	27849968	K562_DMSO_H3K27AC_peak_1375	112	.	4.06292	13.4962	11.2244	284
chr1	27850091	27850675	K562_DMSO_H3K27AC_peak_1376	190	.	5.65307	21.5067	19.0582	421
chr1	27851253	27851557	K562_DMSO_H3K27AC_peak_1377	66	.	3.51529	8.78904	6.664	78
chr1	27851719	27853962	K562_DMSO_H3K27AC_peak_1378	640	.	10.3136	67.1551	64.08	772
chr1	27854084	27856239	K562_DMSO_H3K27AC_peak_1379	182	.	5.10469	20.649	18.2162	283
chr1	27866515	27866769	K562_DMSO_H3K27AC_peak_1380	22	.	2.28249	4.12148	2.24782	38
chr1	27867202	27867365	K562_DMSO_H3K27AC_peak_1381	32	.	2.66094	5.25321	3.29558	46
chr1	27867532	27871377	K562_DMSO_H3K27AC_peak_1382	789	.	11.4124	82.2108	78.9577	2129
chr1	27872493	27872697	K562_DMSO_H3K27AC_peak_1383	45	.	3.0627	6.58955	4.56301	136
chr1	27873004	27873312	K562_DMSO_H3K27AC_peak_1384	68	.	3.56989	8.95303	6.82369	102
chr1	27882182	27882997	K562_DMSO_H3K27AC_peak_1385	158	.	5.3645	18.2419	15.8599	684
chr1	27883586	27883986	K562_DMSO_H3K27AC_peak_1386	105	.	3.95874	12.8367	10.5824	127
chr1	27884584	27885013	K562_DMSO_H3K27AC_peak_1387	35	.	2.5802	5.46714	3.50209	47
chr1	27888488	27889119	K562_DMSO_H3K27AC_peak_1388	108	.	4.28615	13.0963	10.8348	148
chr1	27889984	27891960	K562_DMSO_H3K27AC_peak_1389	407	.	8.80527	43.5554	40.7703	801
chr1	27894541	27894692	K562_DMSO_H3K27AC_peak_1390	52	.	3.184	7.34872	5.2853	121
chr1	27895284	27895722	K562_DMSO_H3K27AC_peak_1391	191	.	4.89477	21.5578	19.1077	87
chr1	27896503	27896686	K562_DMSO_H3K27AC_peak_1392	44	.	2.74765	6.50635	4.48181	56
chr1	27897066	27897643	K562_DMSO_H3K27AC_peak_1393	64	.	3.3551	8.52435	6.41166	349
chr1	27897810	27899650	K562_DMSO_H3K27AC_peak_1394	233	.	6.32321	25.8896	23.3626	1631
chr1	27899850	27900137	K562_DMSO_H3K27AC_peak_1395	50	.	3.15854	7.06665	5.01395	142
chr1	27901042	27902478	K562_DMSO_H3K27AC_peak_1396	143	.	4.6906	16.689	14.3393	1178
chr1	27925670	27926020	K562_DMSO_H3K27AC_peak_1397	62	.	3.45502	8.37384	6.26572	95
chr1	27928735	27930682	K562_DMSO_H3K27AC_peak_1398	827	.	9.71327	86.0654	82.7673	1139
chr1	27930803	27930999	K562_DMSO_H3K27AC_peak_1399	110	.	3.73591	13.2992	11.0335	95
chr1	27960776	27961007	K562_DMSO_H3K27AC_peak_1400	68	.	3.65973	8.96998	6.84028	143
chr1	27977136	27977533	K562_DMSO_H3K27AC_peak_1401	47	.	3.06153	6.78321	4.74246	177
chr1	27986225	27986593	K562_DMSO_H3K27AC_peak_1402	422	.	8.46768	45.0702	42.2668	210
chr1	27989207	27989737	K562_DMSO_H3K27AC_peak_1403	81	.	3.61791	10.3307	8.15309	139
chr1	27993383	27993580	K562_DMSO_H3K27AC_peak_1404	70	.	3.74459	9.21216	7.07138	114
chr1	28051497	28052080	K562_DMSO_H3K27AC_peak_1405	240	.	6.53214	26.6038	24.0649	468
chr1	28052531	28053302	K562_DMSO_H3K27AC_peak_1406	847	.	12.2929	88.1077	84.7864	209
chr1	28099743	28100452	K562_DMSO_H3K27AC_peak_1407	663	.	8.34711	69.4237	66.3221	233
chr1	28156582	28158015	K562_DMSO_H3K27AC_peak_1408	1386	.	13.1467	142.607	138.612	884
chr1	28158124	28158278	K562_DMSO_H3K27AC_peak_1409	70	.	3.58282	9.23544	7.09395	88
chr1	28185145	28185335	K562_DMSO_H3K27AC_peak_1410	102	.	3.94287	12.5047	10.2612	81
chr1	28189018	28189236	K562_DMSO_H3K27AC_peak_1411	32	.	2.69415	5.18825	3.23658	118
chr1	28189400	28190041	K562_DMSO_H3K27AC_peak_1412	106	.	4.52651	12.9077	10.652	329
chr1	28190250	28191406	K562_DMSO_H3K27AC_peak_1413	252	.	6.76368	27.837	25.2782	644
chr1	28192104	28192372	K562_DMSO_H3K27AC_peak_1414	56	.	3.48677	7.76206	5.67914	96
chr1	28192517	28196723	K562_DMSO_H3K27AC_peak_1415	1104	.	17.6996	114.056	110.427	1821
chr1	28198333	28198577	K562_DMSO_H3K27AC_peak_1416	40	.	3.02311	6.08994	4.08943	21
chr1	28199063	28199891	K562_DMSO_H3K27AC_peak_1417	211	.	5.03914	23.598	21.1111	122
chr1	28239579	28241207	K562_DMSO_H3K27AC_peak_1418	1630	.	21.315	167.375	163.026	1226
chr1	28241403	28241686	K562_DMSO_H3K27AC_peak_1419	192	.	5.37205	21.6628	19.2115	134
chr1	28261298	28262065	K562_DMSO_H3K27AC_peak_1420	81	.	3.2089	10.3745	8.19551	244
chr1	28286234	28286444	K562_DMSO_H3K27AC_peak_1421	95	.	4.16227	11.8175	9.59167	101
chr1	28304997	28306064	K562_DMSO_H3K27AC_peak_1422	279	.	7.93308	30.5135	27.9127	451
chr1	28329414	28329763	K562_DMSO_H3K27AC_peak_1423	75	.	4.03348	9.73582	7.57826	76
chr1	28382792	28383518	K562_DMSO_H3K27AC_peak_1424	72	.	3.99683	9.36156	7.21509	83
chr1	28385229	28385407	K562_DMSO_H3K27AC_peak_1425	48	.	3.72384	6.86957	4.8245	137
chr1	28385753	28385979	K562_DMSO_H3K27AC_peak_1426	83	.	4.73717	10.5322	8.34756	94
chr1	28386326	28386666	K562_DMSO_H3K27AC_peak_1427	217	.	7.8809	24.2075	21.7097	87
chr1	28391475	28391676	K562_DMSO_H3K27AC_peak_1428	66	.	3.98115	8.7708	6.64607	92
chr1	28391794	28392528	K562_DMSO_H3K27AC_peak_1429	307	.	7.54411	33.356	30.7131	603
chr1	28392705	28392862	K562_DMSO_H3K27AC_peak_1430	73	.	4.28785	9.50408	7.35385	97
chr1	28393446	28393596	K562_DMSO_H3K27AC_peak_1431	48	.	3.59984	6.84635	4.80198	37
chr1	28394089	28394327	K562_DMSO_H3K27AC_peak_1432	79	.	4.42696	10.1358	7.96352	135
chr1	28396713	28396999	K562_DMSO_H3K27AC_peak_1433	41	.	3.19747	6.13393	4.13108	261
chr1	28402894	28403144	K562_DMSO_H3K27AC_peak_1434	58	.	3.38184	7.93031	5.84284	134
chr1	28411185	28411353	K562_DMSO_H3K27AC_peak_1435	91	.	4.30735	11.3525	9.14174	101
chr1	28411746	28411922	K562_DMSO_H3K27AC_peak_1436	89	.	4.0322	11.1343	8.93034	138
chr1	28412651	28412967	K562_DMSO_H3K27AC_peak_1437	53	.	3.63496	7.41543	5.34699	256
chr1	28413181	28413458	K562_DMSO_H3K27AC_peak_1438	96	.	4.87317	11.8504	9.62417	136
chr1	28413664	28415153	K562_DMSO_H3K27AC_peak_1439	1330	.	18.2094	136.94	133.019	1337
chr1	28415367	28415831	K562_DMSO_H3K27AC_peak_1440	573	.	11.989	60.306	57.3113	282
chr1	28431311	28431731	K562_DMSO_H3K27AC_peak_1441	115	.	4.40861	13.8002	11.5204	327
chr1	28438202	28438379	K562_DMSO_H3K27AC_peak_1442	98	.	4.45588	12.0745	9.8425	135
chr1	28438884	28439289	K562_DMSO_H3K27AC_peak_1443	92	.	4.44252	11.4141	9.20157	261
chr1	28439503	28439722	K562_DMSO_H3K27AC_peak_1444	150	.	5.73575	17.3928	15.0275	108
chr1	28440042	28440313	K562_DMSO_H3K27AC_peak_1445	36	.	2.91246	5.60864	3.62928	167
chr1	28441117	28441557	K562_DMSO_H3K27AC_peak_1446	191	.	6.49413	21.5902	19.1397	267
chr1	28441838	28442466	K562_DMSO_H3K27AC_peak_1447	342	.	9.0392	36.9928	34.2965	324
chr1	28442787	28443016	K562_DMSO_H3K27AC_peak_1448	47	.	3.18984	6.73984	4.70395	147
chr1	28473863	28474013	K562_DMSO_H3K27AC_peak_1449	92	.	3.97152	11.5012	9.28674	77
chr1	28474502	28475839	K562_DMSO_H3K27AC_peak_1450	383	.	7.60495	41.1165	38.3642	349
chr1	28480898	28481193	K562_DMSO_H3K27AC_peak_1451	39	.	3.05093	5.96875	3.97187	243
chr1	28517527	28517956	K562_DMSO_H3K27AC_peak_1452	76	.	3.77205	9.8089	7.64886	117
chr1	28540292	28540561	K562_DMSO_H3K27AC_peak_1453	63	.	3.86917	8.49609	6.38521	68
chr1	28557967	28559547	K562_DMSO_H3K27AC_peak_1454	1410	.	15.2912	145.033	141.004	1387
chr1	28559879	28560093	K562_DMSO_H3K27AC_peak_1455	69	.	3.27487	9.13568	6.99862	101
chr1	28560233	28560404	K562_DMSO_H3K27AC_peak_1456	40	.	3.09278	6.07627	4.07601	41
chr1	28560640	28560851	K562_DMSO_H3K27AC_peak_1457	76	.	3.77205	9.8089	7.64886	68
chr1	28561375	28562398	K562_DMSO_H3K27AC_peak_1458	295	.	7.62787	32.1283	29.5028	685
chr1	28562628	28564152	K562_DMSO_H3K27AC_peak_1459	756	.	9.38842	78.8619	75.6498	176
chr1	28571655	28571911	K562_DMSO_H3K27AC_peak_1460	58	.	3.6327	7.90281	5.81708	133
chr1	28573008	28573683	K562_DMSO_H3K27AC_peak_1461	349	.	8.34937	37.6129	34.9091	555
chr1	28574012	28577704	K562_DMSO_H3K27AC_peak_1462	1572	.	23.3191	161.481	157.219	2234
chr1	28577913	28578317	K562_DMSO_H3K27AC_peak_1463	123	.	4.68255	14.6782	12.376	133
chr1	28578527	28578715	K562_DMSO_H3K27AC_peak_1464	32	.	2.69415	5.18825	3.23658	124
chr1	28582153	28582312	K562_DMSO_H3K27AC_peak_1465	76	.	3.67384	9.76474	7.60598	60
chr1	28582509	28582815	K562_DMSO_H3K27AC_peak_1466	99	.	4.38061	12.1698	9.93567	236
chr1	28583851	28584298	K562_DMSO_H3K27AC_peak_1467	42	.	2.93907	6.23421	4.22047	376
chr1	28584533	28585791	K562_DMSO_H3K27AC_peak_1468	2047	.	24.7372	209.838	204.8	1021
chr1	28585950	28587771	K562_DMSO_H3K27AC_peak_1469	2088	.	18.4655	213.963	208.852	226
chr1	28587971	28588471	K562_DMSO_H3K27AC_peak_1470	56	.	3.24943	7.75728	5.67459	447
chr1	28588929	28589276	K562_DMSO_H3K27AC_peak_1471	37	.	2.77663	5.75768	3.77116	73
chr1	28589706	28590261	K562_DMSO_H3K27AC_peak_1472	69	.	3.61614	9.09096	6.95588	365
chr1	28591754	28591992	K562_DMSO_H3K27AC_peak_1473	56	.	3.24943	7.75728	5.67459	110
chr1	28623310	28623559	K562_DMSO_H3K27AC_peak_1474	66	.	3.58999	8.76882	6.64526	192
chr1	28627955	28628210	K562_DMSO_H3K27AC_peak_1475	52	.	3.184	7.34872	5.2853	131
chr1	28640368	28640522	K562_DMSO_H3K27AC_peak_1476	39	.	2.95331	5.90208	3.91091	58
chr1	28653995	28655370	K562_DMSO_H3K27AC_peak_1477	568	.	9.86703	59.7922	56.8053	1158
chr1	28655526	28656793	K562_DMSO_H3K27AC_peak_1478	1488	.	19.8908	152.946	148.809	394
chr1	28672131	28672846	K562_DMSO_H3K27AC_peak_1479	177	.	5.59305	20.1264	17.704	592
chr1	28673127	28673651	K562_DMSO_H3K27AC_peak_1480	145	.	5.55315	16.8909	14.5377	348
chr1	28677215	28677476	K562_DMSO_H3K27AC_peak_1481	119	.	4.74686	14.211	11.9215	115
chr1	28677592	28679427	K562_DMSO_H3K27AC_peak_1482	642	.	11.8537	67.2875	64.2107	400
chr1	28679602	28679973	K562_DMSO_H3K27AC_peak_1483	118	.	4.95328	14.1224	11.8345	127
chr1	28680341	28680536	K562_DMSO_H3K27AC_peak_1484	56	.	3.57205	7.74767	5.66513	132
chr1	28695543	28697437	K562_DMSO_H3K27AC_peak_1485	1129	.	13.6837	116.569	112.909	836
chr1	28697940	28698222	K562_DMSO_H3K27AC_peak_1486	61	.	3.59093	8.28338	6.17789	190
chr1	28699550	28699921	K562_DMSO_H3K27AC_peak_1487	37	.	2.81661	5.70233	3.71769	339
chr1	28700065	28700260	K562_DMSO_H3K27AC_peak_1488	32	.	2.69415	5.18825	3.23658	102
chr1	28701473	28702991	K562_DMSO_H3K27AC_peak_1489	44	.	2.74765	6.50635	4.48181	651
chr1	28717564	28717773	K562_DMSO_H3K27AC_peak_1490	37	.	2.81661	5.70233	3.71769	15
chr1	28718117	28718705	K562_DMSO_H3K27AC_peak_1491	439	.	8.23001	46.8154	43.9882	259
chr1	28720961	28722530	K562_DMSO_H3K27AC_peak_1492	292	.	7.10276	31.8217	29.2004	726
chr1	28722663	28722815	K562_DMSO_H3K27AC_peak_1493	78	.	4.15671	10.0599	7.88933	84
chr1	28736527	28736805	K562_DMSO_H3K27AC_peak_1494	160	.	6.10878	18.3889	16.0022	141
chr1	28737294	28737444	K562_DMSO_H3K27AC_peak_1495	36	.	2.91246	5.60864	3.62928	78
chr1	28742835	28742987	K562_DMSO_H3K27AC_peak_1496	29	.	3.01915	4.9291	2.99678	103
chr1	28743271	28744985	K562_DMSO_H3K27AC_peak_1497	633	.	12.625	66.4492	63.382	1209
chr1	28745163	28745399	K562_DMSO_H3K27AC_peak_1498	85	.	4.31658	10.7743	8.58032	98
chr1	28745619	28745836	K562_DMSO_H3K27AC_peak_1499	47	.	3.35734	6.74182	4.70461	36
chr1	28746477	28746927	K562_DMSO_H3K27AC_peak_1500	42	.	3.3582	6.29917	4.28181	49
chr1	28763776	28763929	K562_DMSO_H3K27AC_peak_1501	34	.	2.98068	5.40959	3.4467	130
chr1	28764550	28764768	K562_DMSO_H3K27AC_peak_1502	64	.	3.42892	8.52697	6.41364	75
chr1	28768674	28768898	K562_DMSO_H3K27AC_peak_1503	150	.	5.88518	17.3895	15.0241	126
chr1	28774844	28775032	K562_DMSO_H3K27AC_peak_1504	32	.	3.05894	5.20769	3.25211	125
chr1	28776134	28776424	K562_DMSO_H3K27AC_peak_1505	167	.	5.79265	19.1564	16.7537	98
chr1	28797276	28797835	K562_DMSO_H3K27AC_peak_1506	123	.	4.89374	14.6451	12.3442	189
chr1	28798228	28798870	K562_DMSO_H3K27AC_peak_1507	155	.	5.79082	17.9441	15.5674	402
chr1	28805963	28806214	K562_DMSO_H3K27AC_peak_1508	35	.	3.03181	5.53266	3.56347	119
chr1	28827350	28827794	K562_DMSO_H3K27AC_peak_1509	141	.	4.74341	16.5421	14.1959	121
chr1	28831061	28832361	K562_DMSO_H3K27AC_peak_1510	764	.	10.0937	79.6897	76.4675	1067
chr1	28832585	28837370	K562_DMSO_H3K27AC_peak_1511	1197	.	18.7288	123.482	119.735	797
chr1	28840993	28841148	K562_DMSO_H3K27AC_peak_1512	38	.	2.92518	5.82581	3.83669	134
chr1	28843366	28843634	K562_DMSO_H3K27AC_peak_1513	102	.	4.26979	12.4441	10.2023	130
chr1	28844367	28844517	K562_DMSO_H3K27AC_peak_1514	31	.	2.55753	5.09745	3.15124	125
chr1	28844718	28846303	K562_DMSO_H3K27AC_peak_1515	1353	.	15.8849	139.317	135.365	201
chr1	28846750	28846908	K562_DMSO_H3K27AC_peak_1516	45	.	2.71932	6.57181	4.54581	97
chr1	28847310	28847486	K562_DMSO_H3K27AC_peak_1517	68	.	3.49012	8.94883	6.81957	96
chr1	28848041	28848494	K562_DMSO_H3K27AC_peak_1518	53	.	3.06974	7.40104	5.33415	361
chr1	28878516	28878800	K562_DMSO_H3K27AC_peak_1519	102	.	4.29234	12.5139	10.2696	139
chr1	28878908	28879304	K562_DMSO_H3K27AC_peak_1520	475	.	9.13975	50.4472	47.5736	189
chr1	28879643	28880724	K562_DMSO_H3K27AC_peak_1521	744	.	11.2712	77.6418	74.444	321
chr1	28905463	28905780	K562_DMSO_H3K27AC_peak_1522	68	.	3.74227	8.94879	6.81957	120
chr1	28906172	28908347	K562_DMSO_H3K27AC_peak_1523	672	.	10.6261	70.3658	67.2525	2015
chr1	28908521	28909765	K562_DMSO_H3K27AC_peak_1524	1027	.	14.362	106.267	102.73	155
chr1	28968024	28968260	K562_DMSO_H3K27AC_peak_1525	64	.	3.71324	8.61444	6.49584	67
chr1	28968604	28969568	K562_DMSO_H3K27AC_peak_1526	919	.	12.2223	95.3665	91.9592	770
chr1	28969716	28972027	K562_DMSO_H3K27AC_peak_1527	890	.	15.1171	92.3814	89.0094	514
chr1	28972244	28972817	K562_DMSO_H3K27AC_peak_1528	64	.	3.6059	8.56946	6.45329	478
chr1	28973109	28973259	K562_DMSO_H3K27AC_peak_1529	46	.	3.26765	6.73395	4.6991	68
chr1	28973494	28973663	K562_DMSO_H3K27AC_peak_1530	41	.	2.99163	6.19567	4.1849	103
chr1	28973806	28975155	K562_DMSO_H3K27AC_peak_1531	864	.	15.2705	89.8076	86.4654	1166
chr1	28994029	28996428	K562_DMSO_H3K27AC_peak_1532	2300	.	23.321	235.538	230.037	1675
chr1	29045605	29045757	K562_DMSO_H3K27AC_peak_1533	37	.	2.77663	5.75768	3.77116	11
chr1	29062397	29063291	K562_DMSO_H3K27AC_peak_1534	702	.	10.0615	73.4076	70.2598	611
chr1	29063459	29065271	K562_DMSO_H3K27AC_peak_1535	1656	.	17.0288	170.013	165.624	317
chr1	29072134	29072299	K562_DMSO_H3K27AC_peak_1536	37	.	3.12102	5.74545	3.75966	49
chr1	29073132	29073496	K562_DMSO_H3K27AC_peak_1537	64	.	3.3551	8.52435	6.41166	126
chr1	29073792	29074482	K562_DMSO_H3K27AC_peak_1538	204	.	6.81506	22.9329	20.4585	602
chr1	29074723	29075251	K562_DMSO_H3K27AC_peak_1539	41	.	3.05115	6.16491	4.15536	391
chr1	29075522	29076078	K562_DMSO_H3K27AC_peak_1540	150	.	4.45309	17.3966	15.0311	415
chr1	29076560	29076897	K562_DMSO_H3K27AC_peak_1541	122	.	5.24659	14.5552	12.2565	83
chr1	29077366	29077564	K562_DMSO_H3K27AC_peak_1542	31	.	2.73149	5.12749	3.17922	128
chr1	29080819	29081037	K562_DMSO_H3K27AC_peak_1543	27	.	2.57169	4.69267	2.77376	125
chr1	29111891	29112339	K562_DMSO_H3K27AC_peak_1544	81	.	3.47335	10.3038	8.12735	167
chr1	29208422	29208647	K562_DMSO_H3K27AC_peak_1545	54	.	3.39144	7.50453	5.4297	129
chr1	29208921	29211579	K562_DMSO_H3K27AC_peak_1546	1572	.	20.4836	161.462	157.201	2356
chr1	29211973	29215091	K562_DMSO_H3K27AC_peak_1547	1243	.	11.3587	128.117	124.311	1805
chr1	29215788	29216266	K562_DMSO_H3K27AC_peak_1548	40	.	2.65291	6.01748	4.01928	108
chr1	29216865	29217157	K562_DMSO_H3K27AC_peak_1549	54	.	3.24377	7.52619	5.45075	181
chr1	29217296	29217930	K562_DMSO_H3K27AC_peak_1550	113	.	4.16608	13.5791	11.3041	176
chr1	29219375	29220325	K562_DMSO_H3K27AC_peak_1551	115	.	4.52437	13.8564	11.5756	688
chr1	29221129	29221636	K562_DMSO_H3K27AC_peak_1552	41	.	3.05115	6.16491	4.15536	324
chr1	29223367	29223716	K562_DMSO_H3K27AC_peak_1553	82	.	3.87803	10.3918	8.21132	99
chr1	29224534	29224903	K562_DMSO_H3K27AC_peak_1554	83	.	3.82991	10.5102	8.32592	277
chr1	29228771	29229297	K562_DMSO_H3K27AC_peak_1555	88	.	3.91876	11.0583	8.85608	297
chr1	29231662	29232138	K562_DMSO_H3K27AC_peak_1556	45	.	3.29074	6.5765	4.55045	186
chr1	29232421	29233023	K562_DMSO_H3K27AC_peak_1557	53	.	3.06974	7.40104	5.33415	509
chr1	29235035	29235185	K562_DMSO_H3K27AC_peak_1558	46	.	3.33569	6.68823	4.65614	60
chr1	29240127	29240297	K562_DMSO_H3K27AC_peak_1559	37	.	2.77663	5.75768	3.77116	93
chr1	29240516	29240780	K562_DMSO_H3K27AC_peak_1560	75	.	3.74876	9.73913	7.58149	157
chr1	29241081	29242217	K562_DMSO_H3K27AC_peak_1561	297	.	5.77601	32.4164	29.788	167
chr1	29242909	29243121	K562_DMSO_H3K27AC_peak_1562	48	.	3.41339	6.8798	4.83449	102
chr1	29243344	29243649	K562_DMSO_H3K27AC_peak_1563	117	.	5.03881	14.005	11.7209	131
chr1	29243838	29244535	K562_DMSO_H3K27AC_peak_1564	64	.	3.28901	8.53164	6.41793	309
chr1	29250499	29250920	K562_DMSO_H3K27AC_peak_1565	58	.	3.64922	7.94486	5.85542	68
chr1	29251292	29251745	K562_DMSO_H3K27AC_peak_1566	81	.	3.61791	10.3307	8.15309	364
chr1	29251914	29253493	K562_DMSO_H3K27AC_peak_1567	304	.	7.76656	33.0843	30.4444	664
chr1	29253629	29256393	K562_DMSO_H3K27AC_peak_1568	1390	.	21.3882	143.013	139.009	839
chr1	29256923	29257320	K562_DMSO_H3K27AC_peak_1569	77	.	3.88328	9.87031	7.70723	47
chr1	29261713	29261908	K562_DMSO_H3K27AC_peak_1570	56	.	3.87883	7.7226	5.64142	126
chr1	29262163	29262472	K562_DMSO_H3K27AC_peak_1571	87	.	4.50043	10.9379	8.73903	137
chr1	29266885	29267066	K562_DMSO_H3K27AC_peak_1572	64	.	3.51191	8.54126	6.42663	148
chr1	29298509	29298678	K562_DMSO_H3K27AC_peak_1573	78	.	4.15671	10.0599	7.88933	83
chr1	29299113	29299402	K562_DMSO_H3K27AC_peak_1574	70	.	4.17084	9.22753	7.08624	182
chr1	29310576	29310810	K562_DMSO_H3K27AC_peak_1575	53	.	3.51721	7.36931	5.30425	153
chr1	29311575	29311746	K562_DMSO_H3K27AC_peak_1576	58	.	3.56471	7.97009	5.87786	36
chr1	29359286	29359539	K562_DMSO_H3K27AC_peak_1577	31	.	3.12041	5.14366	3.19514	139
chr1	29359701	29360025	K562_DMSO_H3K27AC_peak_1578	117	.	5.1928	14.0509	11.7647	126
chr1	29450939	29451868	K562_DMSO_H3K27AC_peak_1579	546	.	8.25852	57.6419	54.6806	396
chr1	29482715	29482891	K562_DMSO_H3K27AC_peak_1580	82	.	3.7963	10.4048	8.22354	69
chr1	29483069	29483446	K562_DMSO_H3K27AC_peak_1581	313	.	8.76882	33.9769	31.324	258
chr1	29503732	29504187	K562_DMSO_H3K27AC_peak_1582	135	.	5.19853	15.8865	13.556	321
chr1	29504513	29505206	K562_DMSO_H3K27AC_peak_1583	126	.	5.11942	14.9378	12.63	147
chr1	29505960	29506289	K562_DMSO_H3K27AC_peak_1584	49	.	3.45769	6.98814	4.93845	267
chr1	29506580	29508442	K562_DMSO_H3K27AC_peak_1585	2295	.	19.7017	235.026	229.536	1663
chr1	29508689	29509568	K562_DMSO_H3K27AC_peak_1586	865	.	14.8397	89.8963	86.5533	521
chr1	29509735	29509897	K562_DMSO_H3K27AC_peak_1587	47	.	3.3897	6.82161	4.77799	17
chr1	29527545	29528017	K562_DMSO_H3K27AC_peak_1588	61	.	3.5616	8.20316	6.10185	365
chr1	29528183	29529369	K562_DMSO_H3K27AC_peak_1589	274	.	6.85784	30.0108	27.4171	839
chr1	29529750	29530109	K562_DMSO_H3K27AC_peak_1590	169	.	5.85496	19.3393	16.9333	114
chr1	29530397	29530848	K562_DMSO_H3K27AC_peak_1591	53	.	3.42712	7.37172	5.30618	119
chr1	29534524	29534791	K562_DMSO_H3K27AC_peak_1592	26	.	2.38172	4.55336	2.64247	214
chr1	29556866	29557447	K562_DMSO_H3K27AC_peak_1593	844	.	11.9086	87.782	84.4645	418
chr1	29557591	29557824	K562_DMSO_H3K27AC_peak_1594	125	.	4.8541	14.8705	12.5632	99
chr1	29563059	29563266	K562_DMSO_H3K27AC_peak_1595	156	.	4.79538	18.0766	15.6971	128
chr1	29676329	29676580	K562_DMSO_H3K27AC_peak_1596	94	.	3.93356	11.6516	9.43098	165
chr1	30145770	30146087	K562_DMSO_H3K27AC_peak_1597	58	.	3.56471	7.97009	5.87786	205
chr1	30161340	30161532	K562_DMSO_H3K27AC_peak_1598	54	.	3.66527	7.48752	5.41297	70
chr1	30161910	30162249	K562_DMSO_H3K27AC_peak_1599	53	.	3.45293	7.4392	5.36706	70
chr1	30266168	30266514	K562_DMSO_H3K27AC_peak_1600	131	.	5.44887	15.4585	13.137	213
chr1	30602229	30602616	K562_DMSO_H3K27AC_peak_1601	101	.	4.5528	12.3445	10.1048	252
chr1	30657798	30658024	K562_DMSO_H3K27AC_peak_1602	36	.	3.18145	5.68195	3.69966	205
chr1	30658646	30658819	K562_DMSO_H3K27AC_peak_1603	21	.	2.4964	4.06004	2.18918	7
chr1	30663149	30664062	K562_DMSO_H3K27AC_peak_1604	354	.	8.19446	38.1598	35.4471	757
chr1	31190149	31190922	K562_DMSO_H3K27AC_peak_1605	349	.	7.61469	37.6262	34.9223	513
chr1	31191065	31191291	K562_DMSO_H3K27AC_peak_1606	388	.	6.65846	41.5827	38.8241	109
chr1	31191596	31193686	K562_DMSO_H3K27AC_peak_1607	1757	.	17.2678	180.345	175.798	265
chr1	31193861	31194019	K562_DMSO_H3K27AC_peak_1608	36	.	2.53803	5.62134	3.64172	83
chr1	31194801	31195113	K562_DMSO_H3K27AC_peak_1609	57	.	3.13828	7.82488	5.74067	52
chr1	31196247	31196668	K562_DMSO_H3K27AC_peak_1610	105	.	3.8703	12.7814	10.5288	273
chr1	31200476	31200717	K562_DMSO_H3K27AC_peak_1611	52	.	3.24673	7.32089	5.26134	192
chr1	31200984	31202047	K562_DMSO_H3K27AC_peak_1612	104	.	3.64903	12.6842	10.4344	218
chr1	31202174	31202410	K562_DMSO_H3K27AC_peak_1613	79	.	3.63192	10.13	7.95774	45
chr1	31202700	31203053	K562_DMSO_H3K27AC_peak_1614	68	.	3.49012	8.94883	6.81957	99
chr1	31203208	31203547	K562_DMSO_H3K27AC_peak_1615	87	.	3.33677	10.9132	8.71581	193
chr1	31204270	31205883	K562_DMSO_H3K27AC_peak_1616	228	.	5.34799	25.3374	22.8198	1153
chr1	31206426	31210480	K562_DMSO_H3K27AC_peak_1617	717	.	11.4019	74.9039	71.7371	2514
chr1	31210625	31211577	K562_DMSO_H3K27AC_peak_1618	174	.	5.3883	19.8299	17.4141	136
chr1	31212523	31212700	K562_DMSO_H3K27AC_peak_1619	46	.	2.69333	6.63988	4.61179	133
chr1	31212854	31213279	K562_DMSO_H3K27AC_peak_1620	44	.	2.77868	6.44385	4.42125	44
chr1	31213608	31214070	K562_DMSO_H3K27AC_peak_1621	37	.	2.50258	5.78212	3.79502	210
chr1	31214264	31214914	K562_DMSO_H3K27AC_peak_1622	75	.	3.37411	9.71357	7.55759	212
chr1	31218123	31219411	K562_DMSO_H3K27AC_peak_1623	253	.	6.78476	27.9077	25.3479	743
chr1	31221344	31221741	K562_DMSO_H3K27AC_peak_1624	90	.	4.08294	11.2881	9.07998	269
chr1	31223488	31223703	K562_DMSO_H3K27AC_peak_1625	49	.	2.8424	7.00943	4.95839	102
chr1	31223879	31224176	K562_DMSO_H3K27AC_peak_1626	44	.	2.74765	6.50635	4.48181	257
chr1	31229581	31230899	K562_DMSO_H3K27AC_peak_1627	435	.	8.65306	46.3296	43.5079	393
chr1	31231893	31232273	K562_DMSO_H3K27AC_peak_1628	156	.	4.9748	18.0365	15.6574	210
chr1	31232602	31235643	K562_DMSO_H3K27AC_peak_1629	552	.	9.07854	58.2082	55.239	2111
chr1	31236303	31237329	K562_DMSO_H3K27AC_peak_1630	320	.	6.87571	34.7373	32.0734	863
chr1	31237926	31239355	K562_DMSO_H3K27AC_peak_1631	244	.	5.93811	27.0092	24.4639	979
chr1	31239802	31240429	K562_DMSO_H3K27AC_peak_1632	128	.	4.85136	15.204	12.8906	499
chr1	31240575	31241829	K562_DMSO_H3K27AC_peak_1633	707	.	11.6528	73.9206	70.766	937
chr1	31242118	31243434	K562_DMSO_H3K27AC_peak_1634	648	.	10.3406	67.8914	64.8081	154
chr1	31245106	31245333	K562_DMSO_H3K27AC_peak_1635	70	.	3.58282	9.23544	7.09395	113
chr1	31245463	31245617	K562_DMSO_H3K27AC_peak_1636	55	.	3.19433	7.5889	5.51215	53
chr1	31246835	31247063	K562_DMSO_H3K27AC_peak_1637	44	.	2.95771	6.47544	4.45206	173
chr1	31247188	31249078	K562_DMSO_H3K27AC_peak_1638	375	.	8.20491	40.3229	37.5806	834
chr1	31249257	31251288	K562_DMSO_H3K27AC_peak_1639	586	.	7.50081	61.6589	58.6497	1493
chr1	31251543	31252544	K562_DMSO_H3K27AC_peak_1640	511	.	8.5272	54.0547	51.1361	389
chr1	31255439	31255723	K562_DMSO_H3K27AC_peak_1641	81	.	3.61791	10.3307	8.15309	84
chr1	31255877	31256779	K562_DMSO_H3K27AC_peak_1642	119	.	4.19844	14.2819	11.9913	260
chr1	31259617	31259820	K562_DMSO_H3K27AC_peak_1643	87	.	3.81787	10.9999	8.79897	104
chr1	31282395	31282557	K562_DMSO_H3K27AC_peak_1644	53	.	3.43078	7.38131	5.31527	122
chr1	31296699	31297307	K562_DMSO_H3K27AC_peak_1645	253	.	5.42226	27.9506	25.3905	496
chr1	31333927	31334303	K562_DMSO_H3K27AC_peak_1646	70	.	3.55138	9.13866	7.00095	267
chr1	31343859	31344017	K562_DMSO_H3K27AC_peak_1647	48	.	3.11623	6.9435	4.89501	38
chr1	31344273	31345137	K562_DMSO_H3K27AC_peak_1648	151	.	4.56497	17.5251	15.1562	458
chr1	31345327	31346127	K562_DMSO_H3K27AC_peak_1649	325	.	7.12619	35.2608	32.589	206
chr1	31350106	31350472	K562_DMSO_H3K27AC_peak_1650	59	.	3.4244	8.05327	5.95787	299
chr1	31358490	31359208	K562_DMSO_H3K27AC_peak_1651	145	.	4.94182	16.8744	14.5219	435
chr1	31359424	31362040	K562_DMSO_H3K27AC_peak_1652	1061	.	13.7942	109.744	106.165	1793
chr1	31364171	31364327	K562_DMSO_H3K27AC_peak_1653	42	.	2.89232	6.27922	4.2637	47
chr1	31364827	31365020	K562_DMSO_H3K27AC_peak_1654	20	.	2.30231	3.93893	2.07651	182
chr1	31365844	31366161	K562_DMSO_H3K27AC_peak_1655	65	.	3.56283	8.68995	6.56895	222
chr1	31366565	31366783	K562_DMSO_H3K27AC_peak_1656	40	.	2.62867	6.08948	4.08897	82
chr1	31366933	31367094	K562_DMSO_H3K27AC_peak_1657	44	.	3.09948	6.49366	4.46988	86
chr1	31367654	31370085	K562_DMSO_H3K27AC_peak_1658	1972	.	20.9393	202.149	197.242	1255
chr1	31370202	31370627	K562_DMSO_H3K27AC_peak_1659	94	.	4.12891	11.715	9.49276	132
chr1	31371209	31371643	K562_DMSO_H3K27AC_peak_1660	42	.	2.586	6.23953	4.2257	248
chr1	31374896	31375592	K562_DMSO_H3K27AC_peak_1661	54	.	2.93715	7.52631	5.45075	337
chr1	31375741	31376022	K562_DMSO_H3K27AC_peak_1662	47	.	3.00802	6.81721	4.77365	40
chr1	31380699	31382341	K562_DMSO_H3K27AC_peak_1663	971	.	15.052	100.622	97.1525	549
chr1	31386181	31386968	K562_DMSO_H3K27AC_peak_1664	122	.	4.65363	14.5869	12.2869	509
chr1	31389290	31389464	K562_DMSO_H3K27AC_peak_1665	68	.	3.75389	8.98078	6.85086	122
chr1	31391016	31391974	K562_DMSO_H3K27AC_peak_1666	185	.	5.72312	20.9462	18.5077	681
chr1	31392098	31392362	K562_DMSO_H3K27AC_peak_1667	75	.	4.03348	9.73582	7.57826	126
chr1	31392528	31393137	K562_DMSO_H3K27AC_peak_1668	159	.	5.64412	18.3219	15.9367	310
chr1	31458916	31459096	K562_DMSO_H3K27AC_peak_1669	58	.	3.30646	7.93015	5.84284	91
chr1	31502563	31503019	K562_DMSO_H3K27AC_peak_1670	42	.	2.93907	6.23421	4.22047	326
chr1	31532810	31532964	K562_DMSO_H3K27AC_peak_1671	35	.	3.03759	5.54655	3.57448	15
chr1	31534162	31534361	K562_DMSO_H3K27AC_peak_1672	26	.	2.63508	4.55531	2.64324	10
chr1	31535093	31535307	K562_DMSO_H3K27AC_peak_1673	26	.	2.38172	4.55336	2.64247	207
chr1	31535993	31536415	K562_DMSO_H3K27AC_peak_1674	75	.	4.12604	9.69291	7.53785	320
chr1	31536607	31539360	K562_DMSO_H3K27AC_peak_1675	1173	.	13.5535	121.038	117.32	1373
chr1	31542153	31545586	K562_DMSO_H3K27AC_peak_1676	761	.	11.8404	79.376	76.1569	1702
chr1	31557778	31557946	K562_DMSO_H3K27AC_peak_1677	48	.	2.96011	6.85771	4.81289	95
chr1	31558375	31558641	K562_DMSO_H3K27AC_peak_1678	84	.	4.39503	10.6726	8.48297	157
chr1	31573355	31574566	K562_DMSO_H3K27AC_peak_1679	239	.	6.36799	26.4819	23.9456	295
chr1	31597233	31597387	K562_DMSO_H3K27AC_peak_1680	42	.	3.15267	6.22904	4.21604	75
chr1	31627417	31628843	K562_DMSO_H3K27AC_peak_1681	1019	.	15.3077	105.453	101.925	754
chr1	31631858	31632209	K562_DMSO_H3K27AC_peak_1682	77	.	3.88328	9.87031	7.70723	88
chr1	31632614	31633469	K562_DMSO_H3K27AC_peak_1683	311	.	8.16912	33.8369	31.1859	380
chr1	31634928	31635653	K562_DMSO_H3K27AC_peak_1684	389	.	9.25881	41.6604	38.9007	556
chr1	31641756	31641983	K562_DMSO_H3K27AC_peak_1685	26	.	2.63508	4.55531	2.64324	216
chr1	31642589	31645552	K562_DMSO_H3K27AC_peak_1686	702	.	12.4097	73.3646	70.2173	898
chr1	31768564	31768817	K562_DMSO_H3K27AC_peak_1687	84	.	4.15882	10.645	8.45602	186
chr1	31768940	31769633	K562_DMSO_H3K27AC_peak_1688	1376	.	16.3743	141.593	137.609	526
chr1	31769850	31770552	K562_DMSO_H3K27AC_peak_1689	1055	.	15.2508	109.113	105.543	198
chr1	31886128	31886438	K562_DMSO_H3K27AC_peak_1690	98	.	3.69512	12.1135	9.8804	138
chr1	32109444	32110872	K562_DMSO_H3K27AC_peak_1691	1333	.	13.0949	137.272	133.349	926
chr1	32169862	32170259	K562_DMSO_H3K27AC_peak_1692	100	.	4.04925	12.3156	10.0762	154
chr1	32170493	32170884	K562_DMSO_H3K27AC_peak_1693	194	.	5.1604	21.955	19.4982	141
chr1	32246835	32246994	K562_DMSO_H3K27AC_peak_1694	41	.	2.60645	6.16359	4.15521	68
chr1	32247335	32247493	K562_DMSO_H3K27AC_peak_1695	45	.	2.92713	6.56829	4.54241	119
chr1	32253865	32254261	K562_DMSO_H3K27AC_peak_1696	800	.	11.5117	83.3177	80.0517	223
chr1	32280902	32281567	K562_DMSO_H3K27AC_peak_1697	130	.	4.16886	15.342	13.0246	211
chr1	32292022	32293202	K562_DMSO_H3K27AC_peak_1698	249	.	6.93443	27.468	24.9149	686
chr1	32293634	32293839	K562_DMSO_H3K27AC_peak_1699	48	.	3.32426	6.87996	4.83464	112
chr1	32331818	32332030	K562_DMSO_H3K27AC_peak_1700	32	.	2.98132	5.22296	3.2671	45
chr1	32345899	32346126	K562_DMSO_H3K27AC_peak_1701	75	.	4.03348	9.73582	7.57826	132
chr1	32351995	32352468	K562_DMSO_H3K27AC_peak_1702	214	.	6.00061	23.9212	21.4281	278
chr1	32353335	32353530	K562_DMSO_H3K27AC_peak_1703	51	.	3.54554	7.20112	5.14448	61
chr1	32354428	32355552	K562_DMSO_H3K27AC_peak_1704	349	.	9.48094	37.6761	34.972	684
chr1	32387884	32388102	K562_DMSO_H3K27AC_peak_1705	56	.	3.38864	7.72336	5.6421	149
chr1	32388278	32388508	K562_DMSO_H3K27AC_peak_1706	54	.	2.97716	7.47948	5.40673	130
chr1	32389171	32389462	K562_DMSO_H3K27AC_peak_1707	47	.	3.06153	6.78321	4.74246	64
chr1	32390876	32391424	K562_DMSO_H3K27AC_peak_1708	245	.	7.12941	27.1286	24.5817	362
chr1	32392323	32393384	K562_DMSO_H3K27AC_peak_1709	269	.	8.34167	29.5455	26.9588	591
chr1	32393972	32394404	K562_DMSO_H3K27AC_peak_1710	392	.	9.35735	41.9697	39.2069	190
chr1	32394793	32395285	K562_DMSO_H3K27AC_peak_1711	77	.	4.32408	9.88944	7.72388	315
chr1	32395439	32396437	K562_DMSO_H3K27AC_peak_1712	127	.	5.05	15.0985	12.7865	416
chr1	32396812	32397182	K562_DMSO_H3K27AC_peak_1713	100	.	4.63633	12.2492	10.0114	228
chr1	32397726	32398970	K562_DMSO_H3K27AC_peak_1714	98	.	3.69512	12.1135	9.8804	682
chr1	32399127	32399327	K562_DMSO_H3K27AC_peak_1715	83	.	4.02197	10.5434	8.35771	92
chr1	32399521	32399936	K562_DMSO_H3K27AC_peak_1716	148	.	5.27017	17.2022	14.8414	114
chr1	32400775	32401049	K562_DMSO_H3K27AC_peak_1717	35	.	2.5802	5.46714	3.50209	229
chr1	32401509	32402055	K562_DMSO_H3K27AC_peak_1718	127	.	5.05	15.0985	12.7865	126
chr1	32402258	32403995	K562_DMSO_H3K27AC_peak_1719	1810	.	19.5237	185.72	181.086	1320
chr1	32404219	32405845	K562_DMSO_H3K27AC_peak_1720	764	.	13.8204	79.6928	76.4706	1021
chr1	32405972	32406635	K562_DMSO_H3K27AC_peak_1721	145	.	5.16075	16.8652	14.5127	412
chr1	32407391	32407746	K562_DMSO_H3K27AC_peak_1722	58	.	3.17938	7.95917	5.86844	133
chr1	32408047	32408472	K562_DMSO_H3K27AC_peak_1723	89	.	4.14692	11.1909	8.98474	74
chr1	32409355	32409951	K562_DMSO_H3K27AC_peak_1724	219	.	6.16285	24.4781	21.9753	477
chr1	32410159	32411022	K562_DMSO_H3K27AC_peak_1725	949	.	12.1463	98.4359	94.9936	226
chr1	32413060	32413342	K562_DMSO_H3K27AC_peak_1726	90	.	4.16066	11.2309	9.02341	81
chr1	32419076	32423768	K562_DMSO_H3K27AC_peak_1727	1036	.	12.511	107.166	103.618	1627
chr1	32423895	32424117	K562_DMSO_H3K27AC_peak_1728	33	.	2.63121	5.32169	3.36213	123
chr1	32429527	32429743	K562_DMSO_H3K27AC_peak_1729	49	.	2.87792	6.95454	4.90567	175
chr1	32436157	32436862	K562_DMSO_H3K27AC_peak_1730	73	.	4.05412	9.50914	7.35888	174
chr1	32474601	32475096	K562_DMSO_H3K27AC_peak_1731	128	.	5.08791	15.2072	12.8937	361
chr1	32478111	32479267	K562_DMSO_H3K27AC_peak_1732	737	.	11.2512	76.9005	73.7099	829
chr1	32479418	32481835	K562_DMSO_H3K27AC_peak_1733	2264	.	22.3602	231.902	226.474	218
chr1	32482627	32482840	K562_DMSO_H3K27AC_peak_1734	76	.	4.06057	9.80749	7.64819	91
chr1	32483794	32485161	K562_DMSO_H3K27AC_peak_1735	320	.	8.83075	34.7075	32.0442	1217
chr1	32485408	32486078	K562_DMSO_H3K27AC_peak_1736	114	.	4.28064	13.6795	11.4028	441
chr1	32487273	32487732	K562_DMSO_H3K27AC_peak_1737	109	.	4.42241	13.223	10.9592	141
chr1	32488070	32488496	K562_DMSO_H3K27AC_peak_1738	145	.	5.55315	16.8909	14.5377	271
chr1	32489096	32489314	K562_DMSO_H3K27AC_peak_1739	68	.	3.9751	9.03045	6.89992	112
chr1	32490948	32491413	K562_DMSO_H3K27AC_peak_1740	97	.	4.29935	11.9325	9.70357	81
chr1	32526480	32526630	K562_DMSO_H3K27AC_peak_1741	27	.	2.57169	4.69267	2.77376	62
chr1	32527698	32527888	K562_DMSO_H3K27AC_peak_1742	46	.	3.26765	6.73395	4.6991	123
chr1	32528009	32528610	K562_DMSO_H3K27AC_peak_1743	122	.	3.83729	14.516	12.2176	343
chr1	32538178	32538408	K562_DMSO_H3K27AC_peak_1744	59	.	3.07639	8.01826	5.92372	120
chr1	32538566	32538788	K562_DMSO_H3K27AC_peak_1745	214	.	4.89357	23.9738	21.4803	98
chr1	32538916	32539323	K562_DMSO_H3K27AC_peak_1746	262	.	6.1927	28.861	26.2858	122
chr1	32539533	32539786	K562_DMSO_H3K27AC_peak_1747	70	.	3.64198	9.16762	7.02844	107
chr1	32567788	32567963	K562_DMSO_H3K27AC_peak_1748	31	.	2.77377	5.07182	3.12664	61
chr1	32570243	32570691	K562_DMSO_H3K27AC_peak_1749	38	.	2.74084	5.81749	3.82875	235
chr1	32572775	32575096	K562_DMSO_H3K27AC_peak_1750	1429	.	18.8111	146.989	142.932	1192
chr1	32575268	32575551	K562_DMSO_H3K27AC_peak_1751	35	.	2.80748	5.50356	3.53718	137
chr1	32575705	32576001	K562_DMSO_H3K27AC_peak_1752	64	.	3.17563	8.57045	6.45411	192
chr1	32580665	32580815	K562_DMSO_H3K27AC_peak_1753	75	.	3.37411	9.71357	7.55759	96
chr1	32582024	32582213	K562_DMSO_H3K27AC_peak_1754	70	.	3.72854	9.16656	7.02823	144
chr1	32587433	32587708	K562_DMSO_H3K27AC_peak_1755	52	.	3.41618	7.34303	5.28035	51
chr1	32589196	32589619	K562_DMSO_H3K27AC_peak_1756	97	.	4.6653	11.9993	9.76912	300
chr1	32589747	32590310	K562_DMSO_H3K27AC_peak_1757	31	.	2.46341	5.08428	3.13875	447
chr1	32592658	32593903	K562_DMSO_H3K27AC_peak_1758	127	.	5.05	15.0985	12.7865	664
chr1	32594100	32594522	K562_DMSO_H3K27AC_peak_1759	100	.	4.77943	12.2932	10.0544	123
chr1	32594656	32594979	K562_DMSO_H3K27AC_peak_1760	106	.	4.89622	12.9327	10.6767	219
chr1	32595244	32595456	K562_DMSO_H3K27AC_peak_1761	36	.	2.86156	5.65229	3.6712	194
chr1	32597698	32599014	K562_DMSO_H3K27AC_peak_1762	213	.	6.82245	23.875	21.3837	912
chr1	32599298	32600187	K562_DMSO_H3K27AC_peak_1763	176	.	5.15278	20.1072	17.6858	243
chr1	32607096	32607260	K562_DMSO_H3K27AC_peak_1764	53	.	3.51721	7.36931	5.30425	43
chr1	32607498	32607757	K562_DMSO_H3K27AC_peak_1765	38	.	2.74084	5.81749	3.82875	130
chr1	32607988	32608155	K562_DMSO_H3K27AC_peak_1766	51	.	3.53272	7.17019	5.11417	129
chr1	32608594	32609097	K562_DMSO_H3K27AC_peak_1767	138	.	5.43569	16.1827	13.8449	142
chr1	32610025	32610602	K562_DMSO_H3K27AC_peak_1768	102	.	4.29234	12.5139	10.2696	394
chr1	32637256	32637406	K562_DMSO_H3K27AC_peak_1769	41	.	3.22829	6.20885	4.19774	20
chr1	32644357	32646580	K562_DMSO_H3K27AC_peak_1770	1511	.	17.575	155.287	151.117	1416
chr1	32646721	32647517	K562_DMSO_H3K27AC_peak_1771	189	.	6.00339	21.4323	18.9855	173
chr1	32647786	32648026	K562_DMSO_H3K27AC_peak_1772	64	.	3.51191	8.54126	6.42663	133
chr1	32648780	32649245	K562_DMSO_H3K27AC_peak_1773	41	.	2.99163	6.19567	4.1849	396
chr1	32649398	32649630	K562_DMSO_H3K27AC_peak_1774	58	.	3.46263	7.93003	5.84284	123
chr1	32649793	32649955	K562_DMSO_H3K27AC_peak_1775	53	.	3.35745	7.41186	5.34473	58
chr1	32650109	32650468	K562_DMSO_H3K27AC_peak_1776	73	.	3.83089	9.45553	7.30716	106
chr1	32651000	32652784	K562_DMSO_H3K27AC_peak_1777	641	.	10.6345	67.239	64.1627	457
chr1	32652961	32653776	K562_DMSO_H3K27AC_peak_1778	64	.	3.42892	8.52697	6.41364	697
chr1	32665878	32667048	K562_DMSO_H3K27AC_peak_1779	264	.	6.35875	29.0758	26.4978	849
chr1	32667311	32667928	K562_DMSO_H3K27AC_peak_1780	115	.	3.57654	13.843	11.5627	100
chr1	32670789	32672114	K562_DMSO_H3K27AC_peak_1781	667	.	11.4547	69.8294	66.7239	746
chr1	32686386	32689711	K562_DMSO_H3K27AC_peak_1782	1751	.	21.6505	179.671	175.133	1290
chr1	32690396	32690546	K562_DMSO_H3K27AC_peak_1783	47	.	3.1217	6.75691	4.71859	41
chr1	32700581	32702439	K562_DMSO_H3K27AC_peak_1784	258	.	7.57271	28.4461	25.8774	918
chr1	32713044	32713307	K562_DMSO_H3K27AC_peak_1785	45	.	2.983	6.55084	4.52544	80
chr1	32756386	32757502	K562_DMSO_H3K27AC_peak_1786	767	.	13.6848	79.9657	76.7401	928
chr1	32757616	32758925	K562_DMSO_H3K27AC_peak_1787	1067	.	13.1381	110.287	106.702	280
chr1	32764345	32764573	K562_DMSO_H3K27AC_peak_1788	85	.	4.31658	10.7743	8.58032	122
chr1	32773589	32773915	K562_DMSO_H3K27AC_peak_1789	50	.	3.50735	7.10884	5.05512	234
chr1	32774108	32774276	K562_DMSO_H3K27AC_peak_1790	42	.	2.89232	6.27922	4.2637	117
chr1	32776988	32777139	K562_DMSO_H3K27AC_peak_1791	24	.	2.42955	4.29813	2.41452	2
chr1	32800255	32801798	K562_DMSO_H3K27AC_peak_1792	1261	.	15.5665	129.957	126.126	1019
chr1	32810814	32811006	K562_DMSO_H3K27AC_peak_1793	30	.	2.75915	5.03406	3.09093	70
chr1	32811184	32811627	K562_DMSO_H3K27AC_peak_1794	60	.	2.99125	8.09977	6.00202	45
chr1	32811773	32812025	K562_DMSO_H3K27AC_peak_1795	127	.	4.51203	15.0891	12.7782	147
chr1	32816622	32817066	K562_DMSO_H3K27AC_peak_1796	733	.	10.3334	76.5637	73.3779	286
chr1	32817190	32818324	K562_DMSO_H3K27AC_peak_1797	1184	.	13.6404	122.213	118.481	194
chr1	32854425	32854654	K562_DMSO_H3K27AC_peak_1798	35	.	2.96113	5.54902	3.57688	6
chr1	32855105	32856666	K562_DMSO_H3K27AC_peak_1799	145	.	4.58381	16.9518	14.5972	1155
chr1	32857193	32860044	K562_DMSO_H3K27AC_peak_1800	1064	.	16.1184	110.075	106.494	2711
chr1	32860331	32860951	K562_DMSO_H3K27AC_peak_1801	377	.	8.561	40.4952	37.7512	222
chr1	32865117	32865298	K562_DMSO_H3K27AC_peak_1802	57	.	3.60819	7.84028	5.75563	120
chr1	32879175	32879650	K562_DMSO_H3K27AC_peak_1803	81	.	3.70218	10.361	8.18219	107
chr1	32913330	32913796	K562_DMSO_H3K27AC_peak_1804	70	.	3.64198	9.16762	7.02844	399
chr1	32914653	32914835	K562_DMSO_H3K27AC_peak_1805	35	.	3.01457	5.49127	3.52544	113
chr1	32965708	32966417	K562_DMSO_H3K27AC_peak_1806	702	.	10.3274	73.4271	70.2789	517
chr1	32986338	32986712	K562_DMSO_H3K27AC_peak_1807	184	.	6.39878	20.885	18.4485	137
chr1	32992688	32992901	K562_DMSO_H3K27AC_peak_1808	25	.	2.78215	4.41641	2.51921	17
chr1	33002739	33003192	K562_DMSO_H3K27AC_peak_1809	143	.	4.89845	16.7301	14.3794	271
chr1	33004954	33005222	K562_DMSO_H3K27AC_peak_1810	63	.	3.55875	8.43661	6.32694	217
chr1	33005425	33005643	K562_DMSO_H3K27AC_peak_1811	94	.	4.31801	11.6846	9.46355	109
chr1	33114304	33116064	K562_DMSO_H3K27AC_peak_1812	455	.	10.2485	48.3593	45.5116	1074
chr1	33116181	33116560	K562_DMSO_H3K27AC_peak_1813	1186	.	18.6628	122.401	118.666	174
chr1	33116747	33118455	K562_DMSO_H3K27AC_peak_1814	1938	.	19.4884	198.703	193.851	371
chr1	33121818	33121968	K562_DMSO_H3K27AC_peak_1815	50	.	3.41295	7.10647	5.05283	98
chr1	33160676	33160839	K562_DMSO_H3K27AC_peak_1816	101	.	3.84396	12.416	10.1745	99
chr1	33160976	33161378	K562_DMSO_H3K27AC_peak_1817	64	.	3.12664	8.59986	6.48282	198
chr1	33168150	33168863	K562_DMSO_H3K27AC_peak_1818	149	.	4.35091	17.2849	14.923	314
chr1	33177600	33177791	K562_DMSO_H3K27AC_peak_1819	64	.	3.3551	8.52435	6.41166	61
chr1	33181995	33182177	K562_DMSO_H3K27AC_peak_1820	69	.	3.27487	9.13568	6.99862	99
chr1	33182517	33183110	K562_DMSO_H3K27AC_peak_1821	153	.	5.20283	17.7271	15.3551	421
chr1	33188209	33188614	K562_DMSO_H3K27AC_peak_1822	38	.	2.70861	5.88108	3.89053	83
chr1	33190315	33190887	K562_DMSO_H3K27AC_peak_1823	321	.	7.68487	34.8459	32.1803	448
chr1	33191045	33191817	K562_DMSO_H3K27AC_peak_1824	175	.	4.60473	19.957	17.5392	248
chr1	33206728	33208239	K562_DMSO_H3K27AC_peak_1825	1021	.	14.4032	105.686	102.156	523
chr1	33219555	33221286	K562_DMSO_H3K27AC_peak_1826	368	.	7.24441	39.6067	36.8748	231
chr1	33221866	33222208	K562_DMSO_H3K27AC_peak_1827	66	.	3.52163	8.80814	6.68289	93
chr1	33225718	33226071	K562_DMSO_H3K27AC_peak_1828	75	.	3.37411	9.71357	7.55759	243
chr1	33226540	33226749	K562_DMSO_H3K27AC_peak_1829	76	.	3.46371	9.80113	7.64185	92
chr1	33227067	33227560	K562_DMSO_H3K27AC_peak_1830	111	.	4.40204	13.4691	11.1983	239
chr1	33232312	33232620	K562_DMSO_H3K27AC_peak_1831	39	.	3.02885	5.91181	3.91647	25
chr1	33237309	33237529	K562_DMSO_H3K27AC_peak_1832	38	.	2.70861	5.88108	3.89053	91
chr1	33277715	33277954	K562_DMSO_H3K27AC_peak_1833	35	.	2.87437	5.50837	3.54184	15
chr1	33278240	33282983	K562_DMSO_H3K27AC_peak_1834	1873	.	17.152	192.092	187.351	4422
chr1	33283167	33285179	K562_DMSO_H3K27AC_peak_1835	1377	.	13.9843	141.76	137.774	534
chr1	33285786	33286129	K562_DMSO_H3K27AC_peak_1836	70	.	3.74459	9.21216	7.07138	237
chr1	33366631	33366965	K562_DMSO_H3K27AC_peak_1837	110	.	3.80704	13.3315	11.0652	213
chr1	33367086	33367470	K562_DMSO_H3K27AC_peak_1838	294	.	6.65781	32.0236	29.4001	178
chr1	33384525	33384853	K562_DMSO_H3K27AC_peak_1839	52	.	3.32853	7.33269	5.27205	44
chr1	33385045	33385918	K562_DMSO_H3K27AC_peak_1840	252	.	6.76368	27.837	25.2782	374
chr1	33386091	33386846	K562_DMSO_H3K27AC_peak_1841	157	.	5.58468	18.1471	15.7661	149
chr1	33429393	33430456	K562_DMSO_H3K27AC_peak_1842	774	.	11.9814	80.6333	77.4	874
chr1	33447003	33447304	K562_DMSO_H3K27AC_peak_1843	89	.	4.0322	11.1343	8.93034	72
chr1	33454722	33454938	K562_DMSO_H3K27AC_peak_1844	30	.	2.48096	5.00211	3.06176	123
chr1	33455552	33455707	K562_DMSO_H3K27AC_peak_1845	25	.	2.67353	4.4933	2.58961	86
chr1	33475782	33475993	K562_DMSO_H3K27AC_peak_1846	77	.	4.11118	9.94075	7.77451	73
chr1	33476294	33476464	K562_DMSO_H3K27AC_peak_1847	38	.	2.70861	5.88108	3.89053	93
chr1	33487933	33488145	K562_DMSO_H3K27AC_peak_1848	58	.	3.56471	7.97009	5.87786	104
chr1	33498503	33498889	K562_DMSO_H3K27AC_peak_1849	78	.	4.27257	10.0623	7.89168	125
chr1	33500887	33501469	K562_DMSO_H3K27AC_peak_1850	174	.	5.3883	19.8299	17.4141	297
chr1	33501587	33502533	K562_DMSO_H3K27AC_peak_1851	1591	.	18.0614	163.397	159.109	711
chr1	33502802	33503245	K562_DMSO_H3K27AC_peak_1852	105	.	4.83192	12.7655	10.5133	204
chr1	33514610	33515692	K562_DMSO_H3K27AC_peak_1853	209	.	7.35918	23.4243	20.9408	946
chr1	33516052	33516718	K562_DMSO_H3K27AC_peak_1854	305	.	8.68414	33.1876	30.5465	146
chr1	33546805	33547100	K562_DMSO_H3K27AC_peak_1855	56	.	3.17793	7.74647	5.66395	219
chr1	33592503	33592819	K562_DMSO_H3K27AC_peak_1856	189	.	5.51376	21.4132	18.9668	175
chr1	33804273	33804425	K562_DMSO_H3K27AC_peak_1857	60	.	3.64224	8.17487	6.07535	94
chr1	33813354	33813531	K562_DMSO_H3K27AC_peak_1858	30	.	2.82206	5.02236	3.0794	37
chr1	33814488	33815439	K562_DMSO_H3K27AC_peak_1859	1412	.	18.3952	145.323	141.289	722
chr1	33815644	33816406	K562_DMSO_H3K27AC_peak_1860	814	.	11.9804	84.7056	81.4237	279
chr1	33896069	33896379	K562_DMSO_H3K27AC_peak_1861	55	.	3.15229	7.66511	5.58539	261
chr1	33937749	33937932	K562_DMSO_H3K27AC_peak_1862	112	.	5.12567	13.5193	11.2471	70
chr1	33938270	33938582	K562_DMSO_H3K27AC_peak_1863	171	.	4.73734	19.5326	17.123	145
chr1	34844880	34845181	K562_DMSO_H3K27AC_peak_1864	80	.	4.32733	10.1986	8.02384	138
chr1	35308596	35309252	K562_DMSO_H3K27AC_peak_1865	54	.	2.97716	7.47948	5.40673	350
chr1	35309644	35309813	K562_DMSO_H3K27AC_peak_1866	31	.	2.73149	5.12749	3.17922	17
chr1	35311242	35311489	K562_DMSO_H3K27AC_peak_1867	95	.	4.16227	11.8175	9.59167	149
chr1	35311612	35312199	K562_DMSO_H3K27AC_peak_1868	128	.	5.20624	15.1785	12.8655	418
chr1	35324336	35325388	K562_DMSO_H3K27AC_peak_1869	870	.	12.5013	90.3941	87.0452	826
chr1	35325613	35326048	K562_DMSO_H3K27AC_peak_1870	76	.	3.67384	9.76474	7.60598	194
chr1	35331618	35332050	K562_DMSO_H3K27AC_peak_1871	226	.	5.6873	25.2036	22.6892	284
chr1	35449808	35451369	K562_DMSO_H3K27AC_peak_1872	916	.	12.918	95.0098	91.6064	965
chr1	35496193	35497576	K562_DMSO_H3K27AC_peak_1873	449	.	8.33419	47.7847	44.9445	1238
chr1	35544614	35545738	K562_DMSO_H3K27AC_peak_1874	435	.	7.76923	46.3965	43.5743	603
chr1	35545947	35546188	K562_DMSO_H3K27AC_peak_1875	55	.	3.52885	7.63638	5.55709	110
chr1	35602521	35602876	K562_DMSO_H3K27AC_peak_1876	78	.	4.15671	10.0599	7.88933	171
chr1	35603110	35603530	K562_DMSO_H3K27AC_peak_1877	59	.	4.04759	8.09591	5.99825	290
chr1	35656819	35658767	K562_DMSO_H3K27AC_peak_1878	1820	.	15.7204	186.686	182.038	1313
chr1	35658988	35659235	K562_DMSO_H3K27AC_peak_1879	133	.	4.49498	15.6641	13.3382	121
chr1	35681886	35682220	K562_DMSO_H3K27AC_peak_1880	47	.	3.35734	6.74182	4.70461	43
chr1	35733790	35734125	K562_DMSO_H3K27AC_peak_1881	95	.	4.16227	11.8175	9.59167	211
chr1	35734268	35735566	K562_DMSO_H3K27AC_peak_1882	1808	.	18.582	185.483	180.854	236
chr1	35736081	35736342	K562_DMSO_H3K27AC_peak_1883	166	.	5.26584	19.0399	16.6406	167
chr1	35740865	35741047	K562_DMSO_H3K27AC_peak_1884	47	.	3.18984	6.73984	4.70395	78
chr1	35743820	35744883	K562_DMSO_H3K27AC_peak_1885	244	.	5.93811	27.0092	24.4639	868
chr1	35745075	35745908	K562_DMSO_H3K27AC_peak_1886	104	.	5.09481	12.73	10.4787	114
chr1	35752149	35752369	K562_DMSO_H3K27AC_peak_1887	35	.	3.20785	5.53377	3.56347	24
chr1	35972499	35972666	K562_DMSO_H3K27AC_peak_1888	54	.	3.66527	7.48752	5.41297	69
chr1	36022171	36024216	K562_DMSO_H3K27AC_peak_1889	1106	.	13.0866	114.326	110.692	999
chr1	36041887	36042076	K562_DMSO_H3K27AC_peak_1890	21	.	2.48815	4.03964	2.17081	128
chr1	36102459	36104844	K562_DMSO_H3K27AC_peak_1891	405	.	10.4461	43.3777	40.5949	827
chr1	36105827	36107969	K562_DMSO_H3K27AC_peak_1892	1266	.	17.4207	130.51	126.673	1129
chr1	36108084	36108383	K562_DMSO_H3K27AC_peak_1893	120	.	4.90147	14.3229	12.0308	211
chr1	36139646	36139828	K562_DMSO_H3K27AC_peak_1894	99	.	4.75038	12.2187	9.98336	107
chr1	36140082	36140309	K562_DMSO_H3K27AC_peak_1895	50	.	3.41295	7.10647	5.05283	108
chr1	36183712	36185299	K562_DMSO_H3K27AC_peak_1896	992	.	10.4349	102.712	99.2172	684
chr1	36229519	36229678	K562_DMSO_H3K27AC_peak_1897	46	.	3.26765	6.73395	4.6991	85
chr1	36233618	36235612	K562_DMSO_H3K27AC_peak_1898	1540	.	17.3289	158.3	154.086	1739
chr1	36235753	36235935	K562_DMSO_H3K27AC_peak_1899	109	.	4.42241	13.223	10.9592	80
chr1	36236241	36236436	K562_DMSO_H3K27AC_peak_1900	30	.	2.48096	5.00211	3.06176	144
chr1	36253304	36253779	K562_DMSO_H3K27AC_peak_1901	32	.	2.66094	5.25321	3.29558	24
chr1	36254068	36254265	K562_DMSO_H3K27AC_peak_1902	83	.	4.02197	10.5434	8.35771	88
chr1	36273261	36274738	K562_DMSO_H3K27AC_peak_1903	1202	.	14.1404	123.984	120.23	862
chr1	36334693	36335256	K562_DMSO_H3K27AC_peak_1904	384	.	9.30789	41.2362	38.4813	321
chr1	36335383	36336281	K562_DMSO_H3K27AC_peak_1905	271	.	7.83379	29.7103	27.1209	690
chr1	36346897	36347110	K562_DMSO_H3K27AC_peak_1906	26	.	2.38172	4.55336	2.64247	143
chr1	36348340	36348590	K562_DMSO_H3K27AC_peak_1907	111	.	3.96954	13.4286	11.1596	118
chr1	36348838	36349631	K562_DMSO_H3K27AC_peak_1908	366	.	6.59013	39.4281	36.6983	148
chr1	36351552	36352213	K562_DMSO_H3K27AC_peak_1909	82	.	3.7963	10.4048	8.22354	248
chr1	36352607	36352813	K562_DMSO_H3K27AC_peak_1910	89	.	4.25303	11.2008	8.9945	129
chr1	36352953	36353666	K562_DMSO_H3K27AC_peak_1911	120	.	4.39633	14.3787	12.0841	209
chr1	36353913	36354112	K562_DMSO_H3K27AC_peak_1912	58	.	3.38184	7.93031	5.84284	146
chr1	36359726	36359927	K562_DMSO_H3K27AC_peak_1913	35	.	2.81779	5.53199	3.56347	138
chr1	36395761	36397887	K562_DMSO_H3K27AC_peak_1914	1192	.	11.4795	122.976	119.236	717
chr1	36401069	36401336	K562_DMSO_H3K27AC_peak_1915	52	.	3.32853	7.33269	5.27205	125
chr1	36405768	36405923	K562_DMSO_H3K27AC_peak_1916	47	.	3.18984	6.73984	4.70395	57
chr1	36553842	36554364	K562_DMSO_H3K27AC_peak_1917	502	.	8.82746	53.1552	50.2478	271
chr1	36554497	36555556	K562_DMSO_H3K27AC_peak_1918	599	.	9.24453	62.9904	59.9642	136
chr1	36564660	36565288	K562_DMSO_H3K27AC_peak_1919	104	.	3.64903	12.6842	10.4344	366
chr1	36565456	36565735	K562_DMSO_H3K27AC_peak_1920	122	.	3.83729	14.516	12.2176	135
chr1	36580887	36581091	K562_DMSO_H3K27AC_peak_1921	24	.	2.41194	4.38175	2.48749	85
chr1	36599626	36599870	K562_DMSO_H3K27AC_peak_1922	37	.	2.77663	5.75768	3.77116	194
chr1	36600006	36600368	K562_DMSO_H3K27AC_peak_1923	37	.	2.77663	5.75768	3.77116	254
chr1	36600551	36602126	K562_DMSO_H3K27AC_peak_1924	623	.	11.5048	65.3821	62.3268	492
chr1	36605832	36606155	K562_DMSO_H3K27AC_peak_1925	45	.	3.29444	6.58572	4.55919	248
chr1	36613810	36615148	K562_DMSO_H3K27AC_peak_1926	1297	.	16.7739	133.633	129.754	1146
chr1	36615640	36616559	K562_DMSO_H3K27AC_peak_1927	376	.	6.97958	40.3517	37.6091	586
chr1	36616680	36616944	K562_DMSO_H3K27AC_peak_1928	115	.	4.42025	13.8381	11.5578	146
chr1	36617292	36617715	K562_DMSO_H3K27AC_peak_1929	151	.	4.93964	17.5642	15.1947	248
chr1	36620493	36623734	K562_DMSO_H3K27AC_peak_1930	2510	.	21.4996	257.007	251.039	1129
chr1	36625206	36625901	K562_DMSO_H3K27AC_peak_1931	86	.	3.50563	10.896	8.69985	553
chr1	36626130	36628067	K562_DMSO_H3K27AC_peak_1932	839	.	11.951	87.2935	83.9812	671
chr1	36653526	36653850	K562_DMSO_H3K27AC_peak_1933	54	.	2.97716	7.47948	5.40673	69
chr1	36678395	36678597	K562_DMSO_H3K27AC_peak_1934	70	.	3.91315	9.144	7.00628	124
chr1	36683445	36683804	K562_DMSO_H3K27AC_peak_1935	163	.	5.91531	18.6955	16.3029	214
chr1	36684074	36684430	K562_DMSO_H3K27AC_peak_1936	185	.	6.27512	20.9718	18.5329	212
chr1	36688027	36688338	K562_DMSO_H3K27AC_peak_1937	92	.	4.46282	11.4681	9.25474	192
chr1	36688454	36689721	K562_DMSO_H3K27AC_peak_1938	742	.	12.0321	77.4368	74.2409	1082
chr1	36689999	36690973	K562_DMSO_H3K27AC_peak_1939	781	.	11.9969	81.3766	78.1338	146
chr1	36691285	36691625	K562_DMSO_H3K27AC_peak_1940	36	.	3.07042	5.62508	3.64542	80
chr1	36691859	36692161	K562_DMSO_H3K27AC_peak_1941	85	.	4.31658	10.7743	8.58032	112
chr1	36698900	36699052	K562_DMSO_H3K27AC_peak_1942	87	.	4.49857	10.9332	8.73543	73
chr1	36701534	36701758	K562_DMSO_H3K27AC_peak_1943	32	.	2.69415	5.18825	3.23658	100
chr1	36712720	36715523	K562_DMSO_H3K27AC_peak_1944	684	.	13.8036	71.5684	68.4412	1918
chr1	36716330	36716592	K562_DMSO_H3K27AC_peak_1945	36	.	2.91246	5.60864	3.62928	174
chr1	36717819	36718037	K562_DMSO_H3K27AC_peak_1946	52	.	3.25177	7.33533	5.27391	72
chr1	36722420	36722650	K562_DMSO_H3K27AC_peak_1947	112	.	4.86322	13.5296	11.2571	110
chr1	36723592	36723883	K562_DMSO_H3K27AC_peak_1948	113	.	4.16608	13.5791	11.3041	119
chr1	36728630	36728904	K562_DMSO_H3K27AC_peak_1949	77	.	4.35218	9.95702	7.78931	172
chr1	36737290	36737786	K562_DMSO_H3K27AC_peak_1950	70	.	3.82109	9.16485	7.02653	125
chr1	36738021	36738419	K562_DMSO_H3K27AC_peak_1951	36	.	2.86156	5.65229	3.6712	254
chr1	36740778	36740957	K562_DMSO_H3K27AC_peak_1952	41	.	3.28877	6.13885	4.13414	42
chr1	36741411	36741561	K562_DMSO_H3K27AC_peak_1953	47	.	3.46187	6.76685	4.72706	54
chr1	36742095	36742278	K562_DMSO_H3K27AC_peak_1954	41	.	3.05115	6.16491	4.15536	119
chr1	36743464	36743649	K562_DMSO_H3K27AC_peak_1955	35	.	2.9393	5.49404	3.52805	26
chr1	36747256	36747983	K562_DMSO_H3K27AC_peak_1956	77	.	4.32408	9.88944	7.72388	529
chr1	36748146	36748624	K562_DMSO_H3K27AC_peak_1957	66	.	3.98115	8.7708	6.64607	71
chr1	36772283	36772506	K562_DMSO_H3K27AC_peak_1958	116	.	4.10579	13.9399	11.6574	132
chr1	36785805	36787819	K562_DMSO_H3K27AC_peak_1959	567	.	9.69732	59.6964	56.7106	719
chr1	36788427	36789966	K562_DMSO_H3K27AC_peak_1960	600	.	10.5281	63.033	60.006	675
chr1	36834448	36834679	K562_DMSO_H3K27AC_peak_1961	32	.	2.76586	5.2198	3.26399	186
chr1	36836676	36837112	K562_DMSO_H3K27AC_peak_1962	49	.	3.20638	6.99468	4.94494	140
chr1	36837269	36839297	K562_DMSO_H3K27AC_peak_1963	366	.	8.08245	39.3513	36.6222	1796
chr1	36839634	36841970	K562_DMSO_H3K27AC_peak_1964	500	.	7.84142	52.91	50.0051	498
chr1	36844206	36844686	K562_DMSO_H3K27AC_peak_1965	49	.	3.28338	6.99143	4.9417	439
chr1	36849420	36849929	K562_DMSO_H3K27AC_peak_1966	63	.	3.49346	8.48711	6.3768	177
chr1	36850144	36851529	K562_DMSO_H3K27AC_peak_1967	1386	.	12.3977	142.678	138.681	1219
chr1	36851745	36854887	K562_DMSO_H3K27AC_peak_1968	2333	.	23.6316	238.892	233.332	685
chr1	36855041	36855948	K562_DMSO_H3K27AC_peak_1969	117	.	4.57522	14.0156	11.7309	387
chr1	36856068	36856271	K562_DMSO_H3K27AC_peak_1970	51	.	3.28822	7.2218	5.16475	71
chr1	36856461	36857075	K562_DMSO_H3K27AC_peak_1971	78	.	3.94869	10.0568	7.88735	99
chr1	36862408	36863502	K562_DMSO_H3K27AC_peak_1972	1020	.	13.8556	105.596	102.067	947
chr1	36863635	36863807	K562_DMSO_H3K27AC_peak_1973	76	.	3.21462	9.76493	7.60611	100
chr1	36863976	36864211	K562_DMSO_H3K27AC_peak_1974	129	.	4.87964	15.291	12.9743	140
chr1	36866232	36867817	K562_DMSO_H3K27AC_peak_1975	287	.	7.23898	31.3326	28.7198	717
chr1	36877798	36878405	K562_DMSO_H3K27AC_peak_1976	77	.	4.01029	9.95247	7.78493	60
chr1	36929084	36931026	K562_DMSO_H3K27AC_peak_1977	941	.	10.9711	97.629	94.1952	718
chr1	36931280	36931676	K562_DMSO_H3K27AC_peak_1978	109	.	4.64903	13.263	10.9978	183
chr1	36933075	36933382	K562_DMSO_H3K27AC_peak_1979	41	.	2.99163	6.19567	4.1849	58
chr1	36945624	36946167	K562_DMSO_H3K27AC_peak_1980	178	.	5.53399	20.321	17.896	222
chr1	36947298	36948351	K562_DMSO_H3K27AC_peak_1981	183	.	5.92303	20.7701	18.3363	313
chr1	36979916	36980302	K562_DMSO_H3K27AC_peak_1982	69	.	3.47079	9.12277	6.986	241
chr1	36982441	36982853	K562_DMSO_H3K27AC_peak_1983	49	.	2.8424	7.00943	4.95839	354
chr1	37196073	37196631	K562_DMSO_H3K27AC_peak_1984	325	.	8.82871	35.2589	32.5875	231
chr1	37196784	37197419	K562_DMSO_H3K27AC_peak_1985	75	.	3.31613	9.72399	7.56717	242
chr1	37239036	37239623	K562_DMSO_H3K27AC_peak_1986	137	.	5.39449	16.0692	13.7351	324
chr1	37239776	37240154	K562_DMSO_H3K27AC_peak_1987	190	.	6.29056	21.4477	19.0002	172
chr1	37289640	37290115	K562_DMSO_H3K27AC_peak_1988	363	.	8.45722	39.0529	36.3279	303
chr1	37290233	37290521	K562_DMSO_H3K27AC_peak_1989	131	.	4.81262	15.4235	13.1027	111
chr1	37576341	37576652	K562_DMSO_H3K27AC_peak_1990	56	.	3.65686	7.71569	5.63477	103
chr1	37576813	37577298	K562_DMSO_H3K27AC_peak_1991	167	.	5.79265	19.1564	16.7537	256
chr1	37904682	37904873	K562_DMSO_H3K27AC_peak_1992	152	.	5.28627	17.6227	15.2526	113
chr1	37905625	37906250	K562_DMSO_H3K27AC_peak_1993	177	.	5.59305	20.1264	17.704	359
chr1	37906552	37906815	K562_DMSO_H3K27AC_peak_1994	76	.	4.17542	9.81812	7.65802	52
chr1	37906951	37907343	K562_DMSO_H3K27AC_peak_1995	71	.	3.86176	9.27543	7.13235	295
chr1	37920699	37921067	K562_DMSO_H3K27AC_peak_1996	95	.	4.44942	11.7443	9.52037	264
chr1	37939680	37939950	K562_DMSO_H3K27AC_peak_1997	52	.	3.08956	7.26494	5.20694	51
chr1	37940111	37941581	K562_DMSO_H3K27AC_peak_1998	909	.	13.2657	94.3407	90.9461	137
chr1	37941751	37943465	K562_DMSO_H3K27AC_peak_1999	139	.	4.47963	16.2405	13.901	851
[truncated: 62,965 more rows]

## Sheet: K562_DMSO_H3K27me3_peaks
Chromosome	Start	End	Name	Score	Strand	Fold change	-log10pvalue	-log10qvalue
chr1	565381	569251	K562_DMSO_H3K27ME3_peak_1	22	.	1.56589	3.48967	2.22137
chr1	798192	801903	K562_DMSO_H3K27ME3_peak_2	13	.	1.31108	2.33824	1.34127
chr1	803157	803438	K562_DMSO_H3K27ME3_peak_3	8	.	1.20081	1.75768	0.87774
chr1	804288	805499	K562_DMSO_H3K27ME3_peak_4	8	.	1.02429	1.61429	0.82493
chr1	817724	818794	K562_DMSO_H3K27ME3_peak_5	11	.	1.209	2.12879	1.13075
chr1	820025	820441	K562_DMSO_H3K27ME3_peak_6	21	.	1.37989	3.38589	2.12549
chr1	821370	822501	K562_DMSO_H3K27ME3_peak_7	10	.	1.1633	2.00434	1.06965
chr1	824254	826159	K562_DMSO_H3K27ME3_peak_8	12	.	1.07285	2.15401	1.24816
chr1	827726	831311	K562_DMSO_H3K27ME3_peak_9	7	.	1.00474	1.51669	0.72482
chr1	832476	836672	K562_DMSO_H3K27ME3_peak_10	13	.	1.17357	2.38731	1.3868
chr1	848607	856026	K562_DMSO_H3K27ME3_peak_11	19	.	1.28291	3.07165	1.92688
chr1	857699	858744	K562_DMSO_H3K27ME3_peak_12	8	.	1.04814	1.73884	0.84547
chr1	859768	867163	K562_DMSO_H3K27ME3_peak_13	18	.	1.12433	2.90966	1.80511
chr1	868038	869260	K562_DMSO_H3K27ME3_peak_14	10	.	1.03811	2.04873	1.09318
chr1	870405	872108	K562_DMSO_H3K27ME3_peak_15	22	.	1.18587	3.49206	2.27008
chr1	906748	909801	K562_DMSO_H3K27ME3_peak_16	13	.	1.0581	2.36753	1.33946
chr1	920395	921439	K562_DMSO_H3K27ME3_peak_17	32	.	1.36237	4.7863	3.27468
chr1	923252	924070	K562_DMSO_H3K27ME3_peak_18	22	.	1.19381	3.53633	2.27454
chr1	924986	931155	K562_DMSO_H3K27ME3_peak_19	12	.	1.01079	2.26162	1.27629
chr1	1061376	1064990	K562_DMSO_H3K27ME3_peak_20	14	.	1.04668	2.42327	1.40551
chr1	1065890	1066450	K562_DMSO_H3K27ME3_peak_21	19	.	1.20687	3.13551	1.94323
chr1	1081597	1085959	K562_DMSO_H3K27ME3_peak_22	16	.	1.08722	2.75348	1.68969
chr1	1096537	1117107	K562_DMSO_H3K27ME3_peak_23	21	.	1.17489	3.38227	2.1788
chr1	1125254	1127055	K562_DMSO_H3K27ME3_peak_24	35	.	1.49559	5.09858	3.54747
chr1	1513747	1514064	K562_DMSO_H3K27ME3_peak_25	17	.	1.08102	2.78593	1.72685
chr1	1515363	1515660	K562_DMSO_H3K27ME3_peak_26	21	.	1.20754	3.3709	2.16473
chr1	1516623	1523140	K562_DMSO_H3K27ME3_peak_27	19	.	1.1312	3.12411	1.97718
chr1	1826647	1827162	K562_DMSO_H3K27ME3_peak_28	21	.	1.12093	3.26793	2.12531
chr1	1855919	1860253	K562_DMSO_H3K27ME3_peak_29	14	.	1.0503	2.39966	1.40009
chr1	1861131	1865644	K562_DMSO_H3K27ME3_peak_30	16	.	1.15362	2.73849	1.64944
chr1	1867346	1869223	K562_DMSO_H3K27ME3_peak_31	26	.	1.28573	3.99751	2.66884
chr1	1870023	1885701	K562_DMSO_H3K27ME3_peak_32	15	.	1.08384	2.59838	1.55226
chr1	1886576	1899145	K562_DMSO_H3K27ME3_peak_33	29	.	1.26742	4.35798	2.9596
chr1	1903120	1909977	K562_DMSO_H3K27ME3_peak_34	28	.	1.28188	4.25359	2.87423
chr1	1914488	1914972	K562_DMSO_H3K27ME3_peak_35	27	.	1.28793	4.1179	2.76276
chr1	1915945	1921236	K562_DMSO_H3K27ME3_peak_36	21	.	1.18191	3.3395	2.13433
chr1	1922637	1926670	K562_DMSO_H3K27ME3_peak_37	14	.	1.02468	2.4459	1.44213
chr1	1928510	1932647	K562_DMSO_H3K27ME3_peak_38	16	.	1.07516	2.76884	1.67984
chr1	1934961	1975641	K562_DMSO_H3K27ME3_peak_39	15	.	1.09871	2.58634	1.54168
chr1	1976645	1977704	K562_DMSO_H3K27ME3_peak_40	17	.	1.33375	2.91068	1.74785
chr1	1978651	1980976	K562_DMSO_H3K27ME3_peak_41	12	.	1.12419	2.21412	1.25416
chr1	1982981	1985900	K562_DMSO_H3K27ME3_peak_42	8	.	1.04994	1.71199	0.83311
chr1	1986964	1989675	K562_DMSO_H3K27ME3_peak_43	12	.	1.07977	2.20776	1.23442
chr1	1990742	2011480	K562_DMSO_H3K27ME3_peak_44	20	.	1.19441	3.21024	2.0482
chr1	2012483	2026743	K562_DMSO_H3K27ME3_peak_45	21	.	1.20721	3.35708	2.16463
chr1	2028043	2037722	K562_DMSO_H3K27ME3_peak_46	20	.	1.16597	3.21323	2.04636
chr1	2038647	2052081	K562_DMSO_H3K27ME3_peak_47	23	.	1.19454	3.56945	2.33233
chr1	2057395	2063208	K562_DMSO_H3K27ME3_peak_48	20	.	1.16563	3.22903	2.03995
chr1	2066088	2071702	K562_DMSO_H3K27ME3_peak_49	15	.	1.10574	2.57698	1.54096
chr1	2072923	2077969	K562_DMSO_H3K27ME3_peak_50	18	.	1.13064	2.92695	1.8023
chr1	2079979	2105521	K562_DMSO_H3K27ME3_peak_51	16	.	1.11608	2.67439	1.61629
chr1	2248861	2277261	K562_DMSO_H3K27ME3_peak_52	25	.	1.28043	3.79688	2.51846
chr1	2278063	2295072	K562_DMSO_H3K27ME3_peak_53	23	.	1.23842	3.65587	2.38985
chr1	2299027	2312684	K562_DMSO_H3K27ME3_peak_54	25	.	1.27091	3.88604	2.56951
chr1	2347379	2354937	K562_DMSO_H3K27ME3_peak_55	16	.	1.1219	2.66746	1.60114
chr1	2356063	2367121	K562_DMSO_H3K27ME3_peak_56	16	.	1.13798	2.76188	1.68174
chr1	2368110	2368577	K562_DMSO_H3K27ME3_peak_57	26	.	1.3802	4.00669	2.60436
chr1	2369391	2390235	K562_DMSO_H3K27ME3_peak_58	16	.	1.11878	2.7514	1.68072
chr1	2391408	2393038	K562_DMSO_H3K27ME3_peak_59	31	.	1.33776	4.55986	3.13683
chr1	2394041	2398087	K562_DMSO_H3K27ME3_peak_60	13	.	1.10565	2.30136	1.31093
chr1	2401031	2405855	K562_DMSO_H3K27ME3_peak_61	10	.	1.02491	1.8914	1.00949
chr1	2407237	2411553	K562_DMSO_H3K27ME3_peak_62	21	.	1.22444	3.38461	2.1979
chr1	2420955	2429968	K562_DMSO_H3K27ME3_peak_63	29	.	1.36044	4.32374	2.9185
chr1	2431712	2436962	K562_DMSO_H3K27ME3_peak_64	25	.	1.24643	3.85934	2.57086
chr1	2460027	2468809	K562_DMSO_H3K27ME3_peak_65	23	.	1.19473	3.59239	2.37058
chr1	2485416	2485822	K562_DMSO_H3K27ME3_peak_66	22	.	1.22494	3.51273	2.27592
chr1	2494758	2508731	K562_DMSO_H3K27ME3_peak_67	17	.	1.15726	2.82451	1.73533
chr1	2510720	2514062	K562_DMSO_H3K27ME3_peak_68	15	.	1.12931	2.58019	1.53639
chr1	2524979	2529834	K562_DMSO_H3K27ME3_peak_69	25	.	1.29239	3.88001	2.57713
chr1	2531042	2532007	K562_DMSO_H3K27ME3_peak_70	19	.	1.24459	3.06047	1.90366
chr1	2533186	2538382	K562_DMSO_H3K27ME3_peak_71	26	.	1.3453	3.99833	2.67342
chr1	2539201	2539724	K562_DMSO_H3K27ME3_peak_72	33	.	1.24807	4.82222	3.3672
chr1	2540649	2544091	K562_DMSO_H3K27ME3_peak_73	21	.	1.18964	3.39172	2.17989
chr1	2547732	2549054	K562_DMSO_H3K27ME3_peak_74	23	.	1.28365	3.60817	2.34027
chr1	2550016	2550901	K562_DMSO_H3K27ME3_peak_75	28	.	1.25661	4.16519	2.85853
chr1	2551892	2553913	K562_DMSO_H3K27ME3_peak_76	22	.	1.26908	3.49425	2.24829
chr1	2556790	2556988	K562_DMSO_H3K27ME3_peak_77	24	.	1.20281	3.77334	2.4625
chr1	2559322	2559820	K562_DMSO_H3K27ME3_peak_78	20	.	1.22801	3.32491	2.04034
chr1	2569926	2570158	K562_DMSO_H3K27ME3_peak_79	26	.	1.37629	4.084	2.68441
chr1	2575429	2577446	K562_DMSO_H3K27ME3_peak_80	14	.	1.11259	2.51914	1.47055
chr1	2719092	2726228	K562_DMSO_H3K27ME3_peak_81	24	.	1.23878	3.68853	2.42282
chr1	2732336	2733492	K562_DMSO_H3K27ME3_peak_82	39	.	1.46747	5.61257	3.99346
chr1	2749509	2755838	K562_DMSO_H3K27ME3_peak_83	15	.	1.09082	2.60504	1.56159
chr1	2756865	2757311	K562_DMSO_H3K27ME3_peak_84	28	.	1.39047	4.25965	2.86579
chr1	2759955	2765149	K562_DMSO_H3K27ME3_peak_85	15	.	1.12044	2.62399	1.56729
chr1	2770399	2773782	K562_DMSO_H3K27ME3_peak_86	18	.	1.2224	2.91201	1.80156
chr1	2779896	2784859	K562_DMSO_H3K27ME3_peak_87	20	.	1.24599	3.1991	2.03579
chr1	2790074	2803455	K562_DMSO_H3K27ME3_peak_88	18	.	1.21216	2.93589	1.81655
chr1	2804533	2804776	K562_DMSO_H3K27ME3_peak_89	22	.	1.06053	3.35797	2.2659
chr1	2807750	2808712	K562_DMSO_H3K27ME3_peak_90	31	.	1.36266	4.6095	3.15559
chr1	2818475	2824780	K562_DMSO_H3K27ME3_peak_91	25	.	1.27877	3.83637	2.54298
chr1	2826880	2828669	K562_DMSO_H3K27ME3_peak_92	8	.	1.00045	1.69301	0.84375
chr1	2833528	2838762	K562_DMSO_H3K27ME3_peak_93	15	.	1.07729	2.61575	1.56209
chr1	2839585	2851939	K562_DMSO_H3K27ME3_peak_94	23	.	1.23423	3.62223	2.38073
chr1	2864604	2869067	K562_DMSO_H3K27ME3_peak_95	21	.	1.23068	3.31145	2.11527
chr1	2879797	2880679	K562_DMSO_H3K27ME3_peak_96	9	.	1.19188	1.97764	0.95347
chr1	2884019	2887470	K562_DMSO_H3K27ME3_peak_97	17	.	1.16348	2.83439	1.72447
chr1	2888355	2889119	K562_DMSO_H3K27ME3_peak_98	31	.	1.61475	4.84079	3.1879
chr1	2895330	2901845	K562_DMSO_H3K27ME3_peak_99	26	.	1.32476	3.92612	2.60354
chr1	2916473	2918234	K562_DMSO_H3K27ME3_peak_100	34	.	1.4887	4.98559	3.41193
chr1	2919715	2920772	K562_DMSO_H3K27ME3_peak_101	45	.	1.58275	6.27857	4.54302
chr1	2927859	2928519	K562_DMSO_H3K27ME3_peak_102	18	.	1.07227	2.9522	1.84454
chr1	2929438	2930552	K562_DMSO_H3K27ME3_peak_103	14	.	1.15795	2.47179	1.44733
chr1	2934643	2936564	K562_DMSO_H3K27ME3_peak_104	16	.	1.23484	2.73272	1.64351
chr1	2937696	2941404	K562_DMSO_H3K27ME3_peak_105	11	.	1.13329	2.12258	1.17685
chr1	2944417	2949317	K562_DMSO_H3K27ME3_peak_106	16	.	1.17181	2.78535	1.68921
chr1	2951652	2952629	K562_DMSO_H3K27ME3_peak_107	16	.	1.08003	2.66893	1.63013
chr1	2959868	2960087	K562_DMSO_H3K27ME3_peak_108	23	.	1.31915	3.71816	2.37845
chr1	2978607	2982181	K562_DMSO_H3K27ME3_peak_109	42	.	1.53392	5.9022	4.23014
chr1	2989138	3004702	K562_DMSO_H3K27ME3_peak_110	17	.	1.13225	2.81667	1.72352
chr1	3005499	3020900	K562_DMSO_H3K27ME3_peak_111	18	.	1.1882	2.96758	1.84039
chr1	3027546	3028289	K562_DMSO_H3K27ME3_peak_112	21	.	1.23225	3.29358	2.12917
chr1	3035359	3045600	K562_DMSO_H3K27ME3_peak_113	21	.	1.26336	3.31441	2.12903
chr1	3046766	3061173	K562_DMSO_H3K27ME3_peak_114	25	.	1.30891	3.84403	2.56212
chr1	3067775	3068228	K562_DMSO_H3K27ME3_peak_115	31	.	1.24069	4.525	3.14836
chr1	3069249	3080260	K562_DMSO_H3K27ME3_peak_116	28	.	1.35466	4.24366	2.87055
chr1	3081077	3081705	K562_DMSO_H3K27ME3_peak_117	20	.	1.20327	3.2406	2.02323
chr1	3085473	3092232	K562_DMSO_H3K27ME3_peak_118	20	.	1.22719	3.20533	2.02887
chr1	3100112	3162169	K562_DMSO_H3K27ME3_peak_119	24	.	1.23869	3.69845	2.43418
chr1	3164157	3169608	K562_DMSO_H3K27ME3_peak_120	17	.	1.09862	2.90379	1.79715
chr1	3171863	3174672	K562_DMSO_H3K27ME3_peak_121	21	.	1.20489	3.31019	2.11997
chr1	3175488	3176114	K562_DMSO_H3K27ME3_peak_122	51	.	1.5741	6.99131	5.14481
chr1	3179564	3185891	K562_DMSO_H3K27ME3_peak_123	37	.	1.42841	5.37053	3.77553
chr1	3188175	3189457	K562_DMSO_H3K27ME3_peak_124	47	.	1.60132	6.56745	4.76213
chr1	3191464	3196407	K562_DMSO_H3K27ME3_peak_125	24	.	1.24434	3.68812	2.40694
chr1	3199718	3215433	K562_DMSO_H3K27ME3_peak_126	21	.	1.17983	3.31463	2.13075
chr1	3218114	3219892	K562_DMSO_H3K27ME3_peak_127	102	.	2.18489	12.8688	10.2062
chr1	3221544	3222608	K562_DMSO_H3K27ME3_peak_128	55	.	1.53524	7.4445	5.58757
chr1	3224381	3227655	K562_DMSO_H3K27ME3_peak_129	19	.	1.1854	3.10879	1.94738
chr1	3230611	3234279	K562_DMSO_H3K27ME3_peak_130	28	.	1.31862	4.15235	2.80801
chr1	3240643	3241922	K562_DMSO_H3K27ME3_peak_131	14	.	1.18267	2.49383	1.44461
chr1	3243248	3245874	K562_DMSO_H3K27ME3_peak_132	34	.	1.52421	4.92623	3.41777
chr1	3247507	3249890	K562_DMSO_H3K27ME3_peak_133	17	.	1.11578	2.80544	1.74264
chr1	3257567	3258341	K562_DMSO_H3K27ME3_peak_134	8	.	1.07992	1.79951	0.87195
chr1	3262961	3265028	K562_DMSO_H3K27ME3_peak_135	28	.	1.35885	4.17136	2.80842
chr1	3269416	3286025	K562_DMSO_H3K27ME3_peak_136	25	.	1.28782	3.8703	2.5737
chr1	3288721	3292702	K562_DMSO_H3K27ME3_peak_137	20	.	1.2201	3.28183	2.09179
chr1	3294561	3295102	K562_DMSO_H3K27ME3_peak_138	34	.	1.64172	5.15452	3.48458
chr1	3300507	3300707	K562_DMSO_H3K27ME3_peak_139	38	.	1.57074	5.53049	3.88592
chr1	3301598	3317314	K562_DMSO_H3K27ME3_peak_140	33	.	1.39859	4.84319	3.38206
chr1	3318690	3323982	K562_DMSO_H3K27ME3_peak_141	10	.	1.09021	2.00315	1.08366
chr1	3327108	3332864	K562_DMSO_H3K27ME3_peak_142	15	.	1.13272	2.53004	1.50251
chr1	3336792	3341313	K562_DMSO_H3K27ME3_peak_143	16	.	1.10406	2.73768	1.66451
chr1	3344314	3354233	K562_DMSO_H3K27ME3_peak_144	17	.	1.10663	2.81795	1.73136
chr1	3355045	3362496	K562_DMSO_H3K27ME3_peak_145	11	.	1.04119	2.05229	1.11723
chr1	3367690	3369415	K562_DMSO_H3K27ME3_peak_146	23	.	1.22605	3.53156	2.30185
chr1	3372972	3386525	K562_DMSO_H3K27ME3_peak_147	18	.	1.18542	2.92753	1.81063
chr1	3389127	3390080	K562_DMSO_H3K27ME3_peak_148	16	.	1.14802	2.75002	1.67576
chr1	3395615	3398149	K562_DMSO_H3K27ME3_peak_149	21	.	1.28304	3.31561	2.104
chr1	3405645	3406514	K562_DMSO_H3K27ME3_peak_150	10	.	1.09422	1.97037	1.01382
chr1	3410879	3411213	K562_DMSO_H3K27ME3_peak_151	8	.	1.10824	1.84785	0.89396
chr1	3412045	3417021	K562_DMSO_H3K27ME3_peak_152	21	.	1.26193	3.36632	2.1601
chr1	3420589	3429449	K562_DMSO_H3K27ME3_peak_153	11	.	1.05579	2.0803	1.14436
chr1	3437121	3454033	K562_DMSO_H3K27ME3_peak_154	18	.	1.17647	2.98677	1.87355
chr1	3455459	3455907	K562_DMSO_H3K27ME3_peak_155	29	.	1.43782	4.43551	2.99773
chr1	3456927	3479666	K562_DMSO_H3K27ME3_peak_156	15	.	1.1136	2.53304	1.50535
chr1	3480470	3481291	K562_DMSO_H3K27ME3_peak_157	8	.	1.07603	1.79856	0.88264
chr1	3483317	3486262	K562_DMSO_H3K27ME3_peak_158	9	.	1.01163	1.79766	0.92219
chr1	3494462	3496502	K562_DMSO_H3K27ME3_peak_159	14	.	1.13174	2.48717	1.44342
chr1	3497575	3499416	K562_DMSO_H3K27ME3_peak_160	13	.	1.26713	2.4773	1.35319
chr1	3505917	3520394	K562_DMSO_H3K27ME3_peak_161	16	.	1.1375	2.69665	1.62744
chr1	3523815	3535431	K562_DMSO_H3K27ME3_peak_162	9	.	1.01584	1.82364	0.93572
chr1	3539646	3540852	K562_DMSO_H3K27ME3_peak_163	9	.	1.01498	1.81869	0.9518
chr1	3568728	3576670	K562_DMSO_H3K27ME3_peak_164	17	.	1.17718	2.90426	1.79115
chr1	3578097	3581529	K562_DMSO_H3K27ME3_peak_165	33	.	1.42509	4.84908	3.33806
chr1	3584473	3593936	K562_DMSO_H3K27ME3_peak_166	15	.	1.10099	2.60285	1.55809
chr1	3597838	3599258	K562_DMSO_H3K27ME3_peak_167	30	.	1.32665	4.4559	3.07796
chr1	3601024	3609647	K562_DMSO_H3K27ME3_peak_168	18	.	1.15358	3.03343	1.89495
chr1	3612565	3628126	K562_DMSO_H3K27ME3_peak_169	18	.	1.1437	2.9287	1.82838
chr1	3628953	3638838	K562_DMSO_H3K27ME3_peak_170	17	.	1.2044	2.79935	1.71617
chr1	3644234	3647894	K562_DMSO_H3K27ME3_peak_171	13	.	1.07186	2.26582	1.32055
chr1	3669070	3669481	K562_DMSO_H3K27ME3_peak_172	41	.	1.56367	5.81678	4.17159
chr1	3670426	3674165	K562_DMSO_H3K27ME3_peak_173	14	.	1.17629	2.55163	1.49968
chr1	3677455	3680655	K562_DMSO_H3K27ME3_peak_174	11	.	1.08819	2.12441	1.17779
chr1	3826673	3827041	K562_DMSO_H3K27ME3_peak_175	21	.	1.22031	3.32711	2.17507
chr1	3828093	3828626	K562_DMSO_H3K27ME3_peak_176	20	.	1.30555	3.23189	2.02374
chr1	3830739	3837406	K562_DMSO_H3K27ME3_peak_177	12	.	1.09089	2.27957	1.29633
chr1	3840128	3842539	K562_DMSO_H3K27ME3_peak_178	11	.	1.04599	2.11267	1.173
chr1	3995323	4011084	K562_DMSO_H3K27ME3_peak_179	14	.	1.11189	2.4636	1.44668
chr1	4012393	4021411	K562_DMSO_H3K27ME3_peak_180	9	.	1.05258	1.89744	0.99647
chr1	4022851	4023792	K562_DMSO_H3K27ME3_peak_181	9	.	1.07747	1.81427	0.9231
chr1	4037919	4038993	K562_DMSO_H3K27ME3_peak_182	7	.	1.02495	1.58522	0.72011
chr1	4047607	4048092	K562_DMSO_H3K27ME3_peak_183	10	.	1.01309	1.92477	1.04232
chr1	4054215	4055309	K562_DMSO_H3K27ME3_peak_184	17	.	1.26447	2.90191	1.76372
chr1	4057071	4061280	K562_DMSO_H3K27ME3_peak_185	10	.	1.08408	2.00886	1.07479
chr1	4069489	4072449	K562_DMSO_H3K27ME3_peak_186	9	.	1.03601	1.85888	0.99278
chr1	4076466	4076676	K562_DMSO_H3K27ME3_peak_187	9	.	1.07481	1.82962	0.92771
chr1	4077786	4083424	K562_DMSO_H3K27ME3_peak_188	15	.	1.24343	2.658	1.57043
chr1	4085909	4089597	K562_DMSO_H3K27ME3_peak_189	23	.	1.40209	3.66389	2.3842
chr1	4092710	4093023	K562_DMSO_H3K27ME3_peak_190	15	.	1.21902	2.66345	1.55725
chr1	4108142	4109135	K562_DMSO_H3K27ME3_peak_191	16	.	1.31894	2.80385	1.66869
chr1	4110285	4112549	K562_DMSO_H3K27ME3_peak_192	10	.	1.1213	2.02761	1.08743
chr1	4113590	4114143	K562_DMSO_H3K27ME3_peak_193	10	.	1.05687	1.89928	1.02145
chr1	4115561	4122684	K562_DMSO_H3K27ME3_peak_194	10	.	1.08635	1.97216	1.06712
chr1	4132290	4134245	K562_DMSO_H3K27ME3_peak_195	12	.	1.17835	2.20353	1.22944
chr1	4142404	4143988	K562_DMSO_H3K27ME3_peak_196	20	.	1.40236	3.2604	2.04983
chr1	4146154	4151063	K562_DMSO_H3K27ME3_peak_197	16	.	1.32783	2.80163	1.69912
chr1	4155898	4156290	K562_DMSO_H3K27ME3_peak_198	12	.	1.13627	2.21527	1.23191
chr1	4165706	4165976	K562_DMSO_H3K27ME3_peak_199	7	.	1.00429	1.62523	0.77223
chr1	4166945	4172043	K562_DMSO_H3K27ME3_peak_200	11	.	1.13853	2.14894	1.19961
chr1	4175703	4183997	K562_DMSO_H3K27ME3_peak_201	13	.	1.14715	2.40769	1.39206
chr1	4185027	4185717	K562_DMSO_H3K27ME3_peak_202	18	.	1.26324	2.96402	1.80072
chr1	4186887	4194525	K562_DMSO_H3K27ME3_peak_203	9	.	1.04655	1.811	0.93066
chr1	4202215	4202542	K562_DMSO_H3K27ME3_peak_204	12	.	1.12978	2.23319	1.22764
chr1	4207502	4213814	K562_DMSO_H3K27ME3_peak_205	16	.	1.20173	2.7164	1.64352
chr1	4216360	4222442	K562_DMSO_H3K27ME3_peak_206	10	.	1.05202	1.8993	1.00277
chr1	4223578	4228035	K562_DMSO_H3K27ME3_peak_207	13	.	1.14157	2.36554	1.37926
chr1	4228908	4232779	K562_DMSO_H3K27ME3_peak_208	12	.	1.14419	2.22554	1.24718
chr1	4233809	4235354	K562_DMSO_H3K27ME3_peak_209	9	.	1.05696	1.87855	0.99091
chr1	4270221	4270647	K562_DMSO_H3K27ME3_peak_210	8	.	1.01879	1.74113	0.88083
chr1	4277642	4285791	K562_DMSO_H3K27ME3_peak_211	15	.	1.18831	2.5661	1.52523
chr1	4290029	4290414	K562_DMSO_H3K27ME3_peak_212	9	.	1.10866	1.91823	0.9857
chr1	4327993	4329626	K562_DMSO_H3K27ME3_peak_213	14	.	1.17578	2.53925	1.48882
chr1	4330433	4332530	K562_DMSO_H3K27ME3_peak_214	7	.	1.10206	1.67325	0.73883
chr1	4333992	4334832	K562_DMSO_H3K27ME3_peak_215	12	.	1.14528	2.17761	1.20163
chr1	4358226	4358565	K562_DMSO_H3K27ME3_peak_216	24	.	1.46918	3.81009	2.48177
chr1	4412277	4413461	K562_DMSO_H3K27ME3_peak_217	9	.	1.05772	1.87101	0.99685
chr1	4416920	4418270	K562_DMSO_H3K27ME3_peak_218	8	.	1.0489	1.68727	0.84393
chr1	4421743	4421994	K562_DMSO_H3K27ME3_peak_219	8	.	1.00186	1.69871	0.8842
chr1	4457418	4457820	K562_DMSO_H3K27ME3_peak_220	9	.	1.17914	1.86467	0.91467
chr1	4467767	4468758	K562_DMSO_H3K27ME3_peak_221	8	.	1.02717	1.68873	0.88008
chr1	4501369	4502107	K562_DMSO_H3K27ME3_peak_222	11	.	1.2709	2.14232	1.11881
chr1	4504446	4504825	K562_DMSO_H3K27ME3_peak_223	15	.	1.30388	2.68296	1.58893
chr1	4507866	4508393	K562_DMSO_H3K27ME3_peak_224	14	.	1.31013	2.55199	1.4649
chr1	4520786	4522922	K562_DMSO_H3K27ME3_peak_225	11	.	1.03794	2.04359	1.15522
chr1	4523740	4524042	K562_DMSO_H3K27ME3_peak_226	28	.	1.50958	4.25832	2.88214
chr1	4529239	4529468	K562_DMSO_H3K27ME3_peak_227	14	.	1.11103	2.38514	1.46462
chr1	4546387	4548492	K562_DMSO_H3K27ME3_peak_228	13	.	1.17801	2.34539	1.36922
chr1	4553257	4553826	K562_DMSO_H3K27ME3_peak_229	15	.	1.39668	2.7185	1.52928
chr1	4558027	4558250	K562_DMSO_H3K27ME3_peak_230	13	.	1.1309	2.31141	1.35514
chr1	4559256	4560021	K562_DMSO_H3K27ME3_peak_231	12	.	1.06601	2.16643	1.28314
chr1	4561339	4562577	K562_DMSO_H3K27ME3_peak_232	15	.	1.26017	2.65984	1.59425
chr1	4565341	4565776	K562_DMSO_H3K27ME3_peak_233	23	.	1.53321	3.64724	2.33023
chr1	4571390	4572889	K562_DMSO_H3K27ME3_peak_234	15	.	1.30959	2.66241	1.56586
chr1	4575970	4576201	K562_DMSO_H3K27ME3_peak_235	18	.	1.35356	3.02539	1.87421
chr1	4587500	4589005	K562_DMSO_H3K27ME3_peak_236	12	.	1.19854	2.22537	1.2337
chr1	4646067	4647306	K562_DMSO_H3K27ME3_peak_237	11	.	1.12806	2.0765	1.15072
chr1	4650469	4654629	K562_DMSO_H3K27ME3_peak_238	10	.	1.1066	1.99805	1.06391
chr1	4658665	4662464	K562_DMSO_H3K27ME3_peak_239	10	.	1.10022	1.98514	1.06343
chr1	4663447	4664247	K562_DMSO_H3K27ME3_peak_240	7	.	1.00412	1.56381	0.73257
chr1	4672457	4677101	K562_DMSO_H3K27ME3_peak_241	8	.	1.03547	1.68064	0.81109
chr1	4682434	4683128	K562_DMSO_H3K27ME3_peak_242	11	.	1.03208	1.97563	1.10917
chr1	4686241	4687856	K562_DMSO_H3K27ME3_peak_243	9	.	1.06039	1.80078	0.91512
chr1	4694320	4699273	K562_DMSO_H3K27ME3_peak_244	13	.	1.14043	2.32369	1.33506
chr1	4700877	4701125	K562_DMSO_H3K27ME3_peak_245	19	.	1.23211	3.10255	1.9805
chr1	4716278	4718969	K562_DMSO_H3K27ME3_peak_246	11	.	1.17361	2.21357	1.19481
chr1	4719777	4720088	K562_DMSO_H3K27ME3_peak_247	9	.	1.10036	1.88019	0.95285
chr1	4722803	4728835	K562_DMSO_H3K27ME3_peak_248	14	.	1.16589	2.4337	1.42188
chr1	4734699	4737540	K562_DMSO_H3K27ME3_peak_249	29	.	1.48841	4.32533	2.92343
chr1	4748726	4750611	K562_DMSO_H3K27ME3_peak_250	22	.	1.36653	3.51387	2.22883
chr1	4751866	4752803	K562_DMSO_H3K27ME3_peak_251	7	.	1.01056	1.64507	0.78834
chr1	4760539	4761157	K562_DMSO_H3K27ME3_peak_252	8	.	1.05613	1.73814	0.8309
chr1	4770478	4774067	K562_DMSO_H3K27ME3_peak_253	16	.	1.22823	2.76345	1.67026
chr1	4780966	4781304	K562_DMSO_H3K27ME3_peak_254	20	.	1.17461	3.22884	2.04967
chr1	4782915	4783624	K562_DMSO_H3K27ME3_peak_255	16	.	1.18108	2.8243	1.69524
chr1	4785445	4797304	K562_DMSO_H3K27ME3_peak_256	11	.	1.10459	2.10909	1.16964
chr1	4821009	4821407	K562_DMSO_H3K27ME3_peak_257	10	.	1.23665	2.00561	1.02222
chr1	4829766	4830312	K562_DMSO_H3K27ME3_peak_258	12	.	1.2054	2.21461	1.23724
chr1	4831473	4837653	K562_DMSO_H3K27ME3_peak_259	10	.	1.11725	1.99958	1.07174
chr1	4838878	4839925	K562_DMSO_H3K27ME3_peak_260	14	.	1.22313	2.52906	1.48253
chr1	4840977	4846673	K562_DMSO_H3K27ME3_peak_261	8	.	1.08031	1.77499	0.88104
chr1	5033091	5033758	K562_DMSO_H3K27ME3_peak_262	32	.	1.46251	4.74663	3.26715
chr1	5035259	5038786	K562_DMSO_H3K27ME3_peak_263	11	.	1.09016	2.03838	1.11683
chr1	5040048	5040263	K562_DMSO_H3K27ME3_peak_264	19	.	1.51603	3.24031	1.95348
chr1	5046171	5046751	K562_DMSO_H3K27ME3_peak_265	19	.	1.43033	3.18694	1.97789
chr1	5069737	5070489	K562_DMSO_H3K27ME3_peak_266	25	.	1.4787	3.81159	2.53588
chr1	5335758	5336303	K562_DMSO_H3K27ME3_peak_267	9	.	1.08785	1.80636	0.92778
chr1	5355856	5356850	K562_DMSO_H3K27ME3_peak_268	8	.	1.05006	1.79004	0.88985
chr1	5357719	5358107	K562_DMSO_H3K27ME3_peak_269	25	.	1.6016	4.08505	2.5991
chr1	5368848	5369412	K562_DMSO_H3K27ME3_peak_270	50	.	1.91776	6.95685	5.07636
chr1	5370204	5373219	K562_DMSO_H3K27ME3_peak_271	25	.	1.49004	3.93592	2.57925
chr1	5482920	5484634	K562_DMSO_H3K27ME3_peak_272	51	.	1.91437	6.98158	5.10586
chr1	5486650	5491100	K562_DMSO_H3K27ME3_peak_273	17	.	1.28644	2.88465	1.75659
chr1	5492626	5492927	K562_DMSO_H3K27ME3_peak_274	18	.	1.35908	3.04092	1.8376
chr1	5511079	5512069	K562_DMSO_H3K27ME3_peak_275	21	.	1.27366	3.3114	2.10484
chr1	5512875	5516644	K562_DMSO_H3K27ME3_peak_276	11	.	1.03107	2.0764	1.14636
chr1	5517530	5520055	K562_DMSO_H3K27ME3_peak_277	7	.	1.01498	1.63818	0.78007
chr1	5531969	5533601	K562_DMSO_H3K27ME3_peak_278	11	.	1.11449	2.16245	1.19067
chr1	5537021	5542795	K562_DMSO_H3K27ME3_peak_279	12	.	1.15639	2.28195	1.29325
chr1	5550914	5556218	K562_DMSO_H3K27ME3_peak_280	15	.	1.18574	2.6156	1.57041
chr1	5561510	5565565	K562_DMSO_H3K27ME3_peak_281	22	.	1.29239	3.44583	2.21098
chr1	5566559	5567001	K562_DMSO_H3K27ME3_peak_282	16	.	1.1569	2.761	1.64705
chr1	5585798	5588190	K562_DMSO_H3K27ME3_peak_283	19	.	1.26205	3.10764	1.95088
chr1	5624605	5625614	K562_DMSO_H3K27ME3_peak_284	47	.	1.85596	6.5922	4.75185
chr1	5653046	5653688	K562_DMSO_H3K27ME3_peak_285	7	.	1.02689	1.62074	0.79001
chr1	5655670	5658640	K562_DMSO_H3K27ME3_peak_286	13	.	1.16484	2.39771	1.39448
chr1	5659904	5661878	K562_DMSO_H3K27ME3_peak_287	16	.	1.24828	2.71653	1.62655
chr1	5674410	5679759	K562_DMSO_H3K27ME3_peak_288	17	.	1.19824	2.84164	1.727
chr1	5682981	5684540	K562_DMSO_H3K27ME3_peak_289	24	.	1.43407	3.82695	2.46067
chr1	5687954	5688482	K562_DMSO_H3K27ME3_peak_290	13	.	1.08129	2.30475	1.33094
chr1	5703673	5705446	K562_DMSO_H3K27ME3_peak_291	7	.	1.00454	1.60959	0.78357
chr1	5708143	5712823	K562_DMSO_H3K27ME3_peak_292	7	.	1.02079	1.63401	0.79801
chr1	5727572	5729692	K562_DMSO_H3K27ME3_peak_293	11	.	1.18901	2.13027	1.12196
chr1	5743062	5743468	K562_DMSO_H3K27ME3_peak_294	9	.	1.01961	1.8002	0.95823
chr1	5744525	5745375	K562_DMSO_H3K27ME3_peak_295	13	.	1.31294	2.46803	1.33597
chr1	5750492	5754859	K562_DMSO_H3K27ME3_peak_296	16	.	1.23259	2.73052	1.64259
chr1	5757493	5759346	K562_DMSO_H3K27ME3_peak_297	30	.	1.4778	4.47307	3.01796
chr1	5760388	5760750	K562_DMSO_H3K27ME3_peak_298	15	.	1.12813	2.51939	1.51753
chr1	5762931	5766275	K562_DMSO_H3K27ME3_peak_299	33	.	1.47871	4.76826	3.30383
chr1	5767637	5774488	K562_DMSO_H3K27ME3_peak_300	20	.	1.24426	3.26245	2.09598
chr1	5776050	5780864	K562_DMSO_H3K27ME3_peak_301	22	.	1.31851	3.49466	2.26757
chr1	5784509	5791402	K562_DMSO_H3K27ME3_peak_302	17	.	1.26481	2.85938	1.75243
chr1	5801112	5805256	K562_DMSO_H3K27ME3_peak_303	32	.	1.40272	4.69047	3.24298
chr1	5807271	5807509	K562_DMSO_H3K27ME3_peak_304	60	.	1.78505	7.91214	6.00275
chr1	5808994	5809538	K562_DMSO_H3K27ME3_peak_305	22	.	1.29138	3.4773	2.28664
chr1	5810603	5819118	K562_DMSO_H3K27ME3_peak_306	15	.	1.14853	2.54091	1.50697
chr1	5824067	5838122	K562_DMSO_H3K27ME3_peak_307	17	.	1.21581	2.81044	1.72314
chr1	5840989	5841334	K562_DMSO_H3K27ME3_peak_308	26	.	1.49187	4.09802	2.67498
chr1	5842569	5842878	K562_DMSO_H3K27ME3_peak_309	24	.	1.35081	3.78752	2.48684
chr1	5846664	5847073	K562_DMSO_H3K27ME3_peak_310	11	.	1.09217	2.10388	1.13562
chr1	5848245	5849132	K562_DMSO_H3K27ME3_peak_311	11	.	1.10844	2.17438	1.18414
chr1	5856730	5860038	K562_DMSO_H3K27ME3_peak_312	9	.	1.00581	1.79967	0.9169
chr1	5866992	5867545	K562_DMSO_H3K27ME3_peak_313	8	.	1.02657	1.67142	0.80633
chr1	5872189	5875629	K562_DMSO_H3K27ME3_peak_314	8	.	1.02299	1.67993	0.82972
chr1	5879454	5884025	K562_DMSO_H3K27ME3_peak_315	9	.	1.06631	1.85872	0.95711
chr1	5886055	5889388	K562_DMSO_H3K27ME3_peak_316	9	.	1.0438	1.82917	0.95059
chr1	5893197	5913055	K562_DMSO_H3K27ME3_peak_317	14	.	1.15044	2.51698	1.49293
chr1	6099100	6099416	K562_DMSO_H3K27ME3_peak_318	14	.	1.18073	2.53455	1.45454
chr1	6106165	6107983	K562_DMSO_H3K27ME3_peak_319	9	.	1.0069	1.77047	0.92819
chr1	6114608	6132931	K562_DMSO_H3K27ME3_peak_320	17	.	1.22779	2.84221	1.74413
chr1	6136517	6147742	K562_DMSO_H3K27ME3_peak_321	21	.	1.28844	3.40626	2.19349
chr1	6148560	6161613	K562_DMSO_H3K27ME3_peak_322	17	.	1.20288	2.89501	1.78313
chr1	6162518	6164647	K562_DMSO_H3K27ME3_peak_323	8	.	1.02325	1.73965	0.88913
chr1	6169656	6176741	K562_DMSO_H3K27ME3_peak_324	17	.	1.18763	2.84031	1.73528
chr1	6177805	6179465	K562_DMSO_H3K27ME3_peak_325	14	.	1.18099	2.58047	1.489
chr1	6180775	6186332	K562_DMSO_H3K27ME3_peak_326	14	.	1.16049	2.52129	1.48262
chr1	6189295	6192200	K562_DMSO_H3K27ME3_peak_327	15	.	1.14914	2.58387	1.54057
chr1	6193138	6200832	K562_DMSO_H3K27ME3_peak_328	13	.	1.14126	2.39175	1.38863
chr1	6201895	6208451	K562_DMSO_H3K27ME3_peak_329	15	.	1.19496	2.60215	1.55598
chr1	6210969	6215373	K562_DMSO_H3K27ME3_peak_330	17	.	1.23084	2.89353	1.77889
chr1	6216184	6230558	K562_DMSO_H3K27ME3_peak_331	18	.	1.20009	2.94647	1.83531
chr1	6299044	6304973	K562_DMSO_H3K27ME3_peak_332	14	.	1.15693	2.51824	1.49604
chr1	6307924	6311014	K562_DMSO_H3K27ME3_peak_333	19	.	1.25543	3.11591	1.96692
chr1	6312109	6312860	K562_DMSO_H3K27ME3_peak_334	20	.	1.25117	3.20657	2.03646
chr1	6313820	6315067	K562_DMSO_H3K27ME3_peak_335	11	.	1.06754	2.06921	1.13724
chr1	6460661	6464442	K562_DMSO_H3K27ME3_peak_336	17	.	1.19574	2.85165	1.7615
chr1	6465227	6482503	K562_DMSO_H3K27ME3_peak_337	17	.	1.20333	2.81802	1.72328
chr1	6484069	6485943	K562_DMSO_H3K27ME3_peak_338	16	.	1.16787	2.75038	1.6961
chr1	6490663	6491313	K562_DMSO_H3K27ME3_peak_339	12	.	1.06861	2.16149	1.21914
chr1	6492348	6496292	K562_DMSO_H3K27ME3_peak_340	13	.	1.13965	2.36741	1.35138
chr1	6501315	6504748	K562_DMSO_H3K27ME3_peak_341	16	.	1.19201	2.72837	1.6453
chr1	6506156	6517243	K562_DMSO_H3K27ME3_peak_342	15	.	1.16799	2.56895	1.519
chr1	6518312	6530711	K562_DMSO_H3K27ME3_peak_343	16	.	1.1896	2.76918	1.68415
chr1	6531943	6532165	K562_DMSO_H3K27ME3_peak_344	7	.	1.04739	1.66938	0.79519
chr1	6532984	6535029	K562_DMSO_H3K27ME3_peak_345	22	.	1.30833	3.47796	2.25965
chr1	6536581	6549236	K562_DMSO_H3K27ME3_peak_346	15	.	1.16144	2.6149	1.56122
chr1	6550848	6553255	K562_DMSO_H3K27ME3_peak_347	18	.	1.20867	2.97159	1.85108
chr1	6554998	6575935	K562_DMSO_H3K27ME3_peak_348	13	.	1.12306	2.30002	1.31582
chr1	6622522	6626912	K562_DMSO_H3K27ME3_peak_349	9	.	1.05014	1.89317	0.99754
chr1	6627718	6629286	K562_DMSO_H3K27ME3_peak_350	13	.	1.06309	2.24322	1.31493
chr1	6631310	6633381	K562_DMSO_H3K27ME3_peak_351	12	.	1.18065	2.30064	1.27533
chr1	6766693	6770816	K562_DMSO_H3K27ME3_peak_352	10	.	1.05625	1.94192	1.03479
chr1	6771618	6774473	K562_DMSO_H3K27ME3_peak_353	11	.	1.08257	2.05079	1.11241
chr1	6776260	6777440	K562_DMSO_H3K27ME3_peak_354	23	.	1.34476	3.64521	2.36068
chr1	6778317	6779780	K562_DMSO_H3K27ME3_peak_355	21	.	1.21826	3.34031	2.156
chr1	6781256	6782445	K562_DMSO_H3K27ME3_peak_356	12	.	1.1272	2.24704	1.22831
chr1	6784227	6799588	K562_DMSO_H3K27ME3_peak_357	14	.	1.14897	2.51875	1.49049
chr1	6800771	6802341	K562_DMSO_H3K27ME3_peak_358	11	.	1.07622	2.02012	1.10786
chr1	6804732	6818829	K562_DMSO_H3K27ME3_peak_359	17	.	1.20065	2.79864	1.70412
chr1	6819956	6839410	K562_DMSO_H3K27ME3_peak_360	11	.	1.09291	2.03994	1.11444
chr1	6955008	6959508	K562_DMSO_H3K27ME3_peak_361	8	.	1.02325	1.70773	0.83291
chr1	6964359	6966560	K562_DMSO_H3K27ME3_peak_362	8	.	1.03388	1.78705	0.89837
chr1	6967375	6968484	K562_DMSO_H3K27ME3_peak_363	11	.	1.10024	2.10448	1.13694
chr1	6974571	6976958	K562_DMSO_H3K27ME3_peak_364	10	.	1.11057	2.01634	1.07237
chr1	6982350	6985956	K562_DMSO_H3K27ME3_peak_365	11	.	1.08519	2.10161	1.1515
chr1	6986910	6992326	K562_DMSO_H3K27ME3_peak_366	10	.	1.07703	1.92004	1.0046
chr1	6993196	6996914	K562_DMSO_H3K27ME3_peak_367	14	.	1.12627	2.40114	1.40389
chr1	7001350	7005605	K562_DMSO_H3K27ME3_peak_368	16	.	1.21261	2.79318	1.68771
chr1	7009431	7017544	K562_DMSO_H3K27ME3_peak_369	14	.	1.15236	2.52576	1.48859
chr1	7019207	7022083	K562_DMSO_H3K27ME3_peak_370	28	.	1.37432	4.19882	2.82974
chr1	7024031	7043223	K562_DMSO_H3K27ME3_peak_371	22	.	1.32966	3.48948	2.26194
chr1	7044675	7050226	K562_DMSO_H3K27ME3_peak_372	16	.	1.18097	2.6716	1.62481
chr1	7054563	7081422	K562_DMSO_H3K27ME3_peak_373	16	.	1.15472	2.73979	1.67338
chr1	7082232	7084065	K562_DMSO_H3K27ME3_peak_374	35	.	1.5177	5.05692	3.5501
chr1	7085257	7089415	K562_DMSO_H3K27ME3_peak_375	9	.	1.00064	1.78627	0.92974
chr1	7094357	7098041	K562_DMSO_H3K27ME3_peak_376	31	.	1.45692	4.59448	3.18418
chr1	7100443	7101452	K562_DMSO_H3K27ME3_peak_377	11	.	1.08777	2.03964	1.10068
chr1	7103095	7105533	K562_DMSO_H3K27ME3_peak_378	51	.	1.73635	6.95235	5.11866
chr1	7106379	7107479	K562_DMSO_H3K27ME3_peak_379	73	.	1.89598	9.5047	7.33635
chr1	7108664	7123497	K562_DMSO_H3K27ME3_peak_380	23	.	1.27966	3.52772	2.30252
chr1	7124551	7131158	K562_DMSO_H3K27ME3_peak_381	9	.	1.04849	1.82272	0.93486
chr1	7143659	7150721	K562_DMSO_H3K27ME3_peak_382	15	.	1.15411	2.62545	1.55361
chr1	7151669	7161233	K562_DMSO_H3K27ME3_peak_383	31	.	1.40937	4.52394	3.10445
chr1	7165425	7165692	K562_DMSO_H3K27ME3_peak_384	13	.	1.02341	2.35038	1.39305
chr1	7167090	7167743	K562_DMSO_H3K27ME3_peak_385	12	.	1.08612	2.18676	1.23638
chr1	7172654	7174419	K562_DMSO_H3K27ME3_peak_386	10	.	1.04523	1.99467	1.07318
chr1	7176989	7178318	K562_DMSO_H3K27ME3_peak_387	20	.	1.15079	3.15727	2.00831
chr1	7179320	7180332	K562_DMSO_H3K27ME3_peak_388	32	.	1.38708	4.71165	3.25615
chr1	7184385	7186049	K562_DMSO_H3K27ME3_peak_389	45	.	1.5736	6.27066	4.54014
chr1	7186875	7189524	K562_DMSO_H3K27ME3_peak_390	30	.	1.4158	4.53665	3.09524
chr1	7191131	7192667	K562_DMSO_H3K27ME3_peak_391	15	.	1.20013	2.64359	1.5251
chr1	7196935	7198255	K562_DMSO_H3K27ME3_peak_392	11	.	1.01222	1.99322	1.12467
chr1	7199567	7201354	K562_DMSO_H3K27ME3_peak_393	10	.	1.03959	1.96603	1.04463
chr1	7204325	7206637	K562_DMSO_H3K27ME3_peak_394	17	.	1.30999	2.97692	1.78463
chr1	7208458	7216016	K562_DMSO_H3K27ME3_peak_395	11	.	1.07919	2.0451	1.11127
chr1	7219940	7220154	K562_DMSO_H3K27ME3_peak_396	9	.	1.01326	1.78116	0.92885
chr1	7223520	7227563	K562_DMSO_H3K27ME3_peak_397	16	.	1.18946	2.74325	1.66278
chr1	7231353	7235926	K562_DMSO_H3K27ME3_peak_398	12	.	1.05758	2.20494	1.2497
chr1	7251832	7253987	K562_DMSO_H3K27ME3_peak_399	10	.	1.05974	2.01947	1.08479
chr1	7255166	7259798	K562_DMSO_H3K27ME3_peak_400	13	.	1.11265	2.33434	1.34057
chr1	7266950	7267886	K562_DMSO_H3K27ME3_peak_401	14	.	1.02362	2.41181	1.45214
chr1	7280242	7281227	K562_DMSO_H3K27ME3_peak_402	9	.	1.03792	1.86241	0.96234
chr1	7284687	7289473	K562_DMSO_H3K27ME3_peak_403	9	.	1.00369	1.75987	0.90171
chr1	7290259	7298934	K562_DMSO_H3K27ME3_peak_404	19	.	1.23365	3.12334	1.95378
chr1	7305782	7317033	K562_DMSO_H3K27ME3_peak_405	23	.	1.28961	3.641	2.37918
chr1	7318010	7320438	K562_DMSO_H3K27ME3_peak_406	29	.	1.49928	4.36491	2.91705
chr1	7321640	7325301	K562_DMSO_H3K27ME3_peak_407	29	.	1.44591	4.35412	2.93084
chr1	7339276	7340596	K562_DMSO_H3K27ME3_peak_408	17	.	1.21009	2.86004	1.78641
chr1	7342027	7342896	K562_DMSO_H3K27ME3_peak_409	9	.	1.04865	1.79541	0.91993
chr1	7350257	7351964	K562_DMSO_H3K27ME3_peak_410	13	.	1.10217	2.3688	1.3735
chr1	7352777	7355556	K562_DMSO_H3K27ME3_peak_411	14	.	1.09784	2.41862	1.40757
chr1	7359521	7362613	K562_DMSO_H3K27ME3_peak_412	24	.	1.34645	3.72393	2.41886
chr1	7369409	7369712	K562_DMSO_H3K27ME3_peak_413	25	.	1.42117	3.89703	2.58991
chr1	7373118	7375259	K562_DMSO_H3K27ME3_peak_414	9	.	1.07902	1.88277	0.99063
chr1	7376798	7379285	K562_DMSO_H3K27ME3_peak_415	15	.	1.14417	2.58025	1.57464
chr1	7386810	7387170	K562_DMSO_H3K27ME3_peak_416	9	.	1.04598	1.87105	0.94492
chr1	7389678	7397416	K562_DMSO_H3K27ME3_peak_417	23	.	1.38218	3.57057	2.3101
chr1	7405976	7416144	K562_DMSO_H3K27ME3_peak_418	10	.	1.03951	1.90688	1.00936
chr1	7417407	7418827	K562_DMSO_H3K27ME3_peak_419	12	.	1.12641	2.25742	1.23164
chr1	7425915	7426403	K562_DMSO_H3K27ME3_peak_420	14	.	1.0928	2.43824	1.43554
chr1	7431398	7435208	K562_DMSO_H3K27ME3_peak_421	14	.	1.10382	2.51338	1.47174
chr1	7436388	7440991	K562_DMSO_H3K27ME3_peak_422	16	.	1.13129	2.69512	1.62408
chr1	7444903	7445985	K562_DMSO_H3K27ME3_peak_423	24	.	1.34401	3.82076	2.48892
chr1	7446809	7447273	K562_DMSO_H3K27ME3_peak_424	16	.	1.1203	2.65834	1.61927
chr1	7448664	7452589	K562_DMSO_H3K27ME3_peak_425	17	.	1.11061	2.89209	1.79621
chr1	7462341	7467226	K562_DMSO_H3K27ME3_peak_426	42	.	1.48057	5.94536	4.26903
chr1	7470363	7471270	K562_DMSO_H3K27ME3_peak_427	20	.	1.2228	3.27748	2.0528
chr1	7477358	7478019	K562_DMSO_H3K27ME3_peak_428	18	.	1.16835	2.93887	1.80267
chr1	7480013	7481493	K562_DMSO_H3K27ME3_peak_429	13	.	1.04684	2.31408	1.31772
chr1	7482917	7488694	K562_DMSO_H3K27ME3_peak_430	16	.	1.07651	2.65821	1.60253
chr1	7491445	7492901	K562_DMSO_H3K27ME3_peak_431	17	.	1.1184	2.85945	1.7846
chr1	7495601	7505106	K562_DMSO_H3K27ME3_peak_432	15	.	1.12443	2.60709	1.55681
chr1	7505974	7534702	K562_DMSO_H3K27ME3_peak_433	14	.	1.09424	2.41828	1.41038
chr1	7535934	7539448	K562_DMSO_H3K27ME3_peak_434	10	.	1.0507	1.91716	1.00256
chr1	7542444	7545143	K562_DMSO_H3K27ME3_peak_435	18	.	1.20595	3.01543	1.87962
chr1	7547945	7548241	K562_DMSO_H3K27ME3_peak_436	10	.	1.01518	1.91402	1.04767
chr1	7549331	7552455	K562_DMSO_H3K27ME3_peak_437	23	.	1.32432	3.60153	2.35466
chr1	7554608	7555632	K562_DMSO_H3K27ME3_peak_438	20	.	1.35746	3.2549	2.02316
chr1	7562751	7563022	K562_DMSO_H3K27ME3_peak_439	15	.	1.21081	2.59427	1.5372
chr1	7572071	7576621	K562_DMSO_H3K27ME3_peak_440	9	.	1.01763	1.79513	0.93097
chr1	7582952	7588104	K562_DMSO_H3K27ME3_peak_441	9	.	1.00216	1.79852	0.92365
chr1	7589148	7590096	K562_DMSO_H3K27ME3_peak_442	8	.	1.00755	1.66637	0.80245
chr1	7591188	7598274	K562_DMSO_H3K27ME3_peak_443	18	.	1.18303	2.95823	1.83945
chr1	7611620	7612134	K562_DMSO_H3K27ME3_peak_444	9	.	1.02375	1.82783	0.94092
chr1	7615042	7625666	K562_DMSO_H3K27ME3_peak_445	15	.	1.1152	2.66504	1.5986
chr1	7632745	7635963	K562_DMSO_H3K27ME3_peak_446	14	.	1.02529	2.41201	1.41651
chr1	7636816	7637064	K562_DMSO_H3K27ME3_peak_447	18	.	1.25891	3.03112	1.81036
chr1	7638281	7640376	K562_DMSO_H3K27ME3_peak_448	11	.	1.03058	2.06912	1.13084
chr1	7642350	7657577	K562_DMSO_H3K27ME3_peak_449	11	.	1.03172	2.12703	1.18241
chr1	7663759	7666328	K562_DMSO_H3K27ME3_peak_450	17	.	1.04989	2.78793	1.72469
chr1	7671999	7674945	K562_DMSO_H3K27ME3_peak_451	17	.	1.08937	2.89645	1.78061
chr1	7682691	7689393	K562_DMSO_H3K27ME3_peak_452	19	.	1.16583	3.09858	1.94093
chr1	7690224	7705182	K562_DMSO_H3K27ME3_peak_453	13	.	1.07574	2.38902	1.38889
chr1	7708641	7712846	K562_DMSO_H3K27ME3_peak_454	13	.	1.09691	2.33213	1.33751
chr1	7716361	7727214	K562_DMSO_H3K27ME3_peak_455	15	.	1.13	2.54756	1.50289
chr1	7730684	7748596	K562_DMSO_H3K27ME3_peak_456	17	.	1.15306	2.78863	1.70841
chr1	7749777	7752906	K562_DMSO_H3K27ME3_peak_457	15	.	1.09446	2.54574	1.53585
chr1	7753765	7755965	K562_DMSO_H3K27ME3_peak_458	11	.	1.01058	2.05534	1.12027
chr1	7756817	7758986	K562_DMSO_H3K27ME3_peak_459	27	.	1.31517	4.10196	2.77328
chr1	7760661	7764121	K562_DMSO_H3K27ME3_peak_460	21	.	1.27911	3.42189	2.15971
chr1	7765650	7766027	K562_DMSO_H3K27ME3_peak_461	19	.	1.14423	3.03415	1.90112
chr1	7766899	7769139	K562_DMSO_H3K27ME3_peak_462	21	.	1.2504	3.31049	2.10823
chr1	7774485	7802032	K562_DMSO_H3K27ME3_peak_463	15	.	1.10083	2.5698	1.52569
chr1	7802908	7805578	K562_DMSO_H3K27ME3_peak_464	14	.	1.07175	2.43644	1.42967
chr1	7806593	7812750	K562_DMSO_H3K27ME3_peak_465	10	.	1.0163	2.02061	1.08396
chr1	7814243	7815163	K562_DMSO_H3K27ME3_peak_466	10	.	1.01886	2.08194	1.07729
chr1	7816638	7817817	K562_DMSO_H3K27ME3_peak_467	11	.	1.0623	2.13584	1.14886
chr1	7818610	7819568	K562_DMSO_H3K27ME3_peak_468	10	.	1.06222	2.04774	1.09676
chr1	7909325	7910328	K562_DMSO_H3K27ME3_peak_469	14	.	1.15345	2.52326	1.43666
chr1	7923458	7924898	K562_DMSO_H3K27ME3_peak_470	9	.	1.0371	1.92716	0.99199
chr1	7925937	7927413	K562_DMSO_H3K27ME3_peak_471	14	.	1.05252	2.47528	1.44597
chr1	7928566	7936955	K562_DMSO_H3K27ME3_peak_472	15	.	1.10877	2.54017	1.50647
chr1	7937805	7938250	K562_DMSO_H3K27ME3_peak_473	30	.	1.25441	4.33294	3.04069
chr1	7939635	7940390	K562_DMSO_H3K27ME3_peak_474	40	.	1.53712	5.68006	4.03439
chr1	7945433	7946272	K562_DMSO_H3K27ME3_peak_475	40	.	1.48308	5.64262	4.0365
chr1	7947160	7948524	K562_DMSO_H3K27ME3_peak_476	39	.	1.48152	5.54016	3.9092
chr1	7949677	7950178	K562_DMSO_H3K27ME3_peak_477	25	.	1.23052	3.79711	2.51211
chr1	7951046	7955602	K562_DMSO_H3K27ME3_peak_478	11	.	1.01031	2.09218	1.15
chr1	7956808	7958670	K562_DMSO_H3K27ME3_peak_479	15	.	1.08298	2.65263	1.54731
chr1	7975231	7981680	K562_DMSO_H3K27ME3_peak_480	19	.	1.20568	3.15459	1.99314
chr1	7982663	7990705	K562_DMSO_H3K27ME3_peak_481	15	.	1.13579	2.62911	1.57026
chr1	7991613	7995109	K562_DMSO_H3K27ME3_peak_482	24	.	1.38403	3.70481	2.40806
chr1	7996092	8004447	K562_DMSO_H3K27ME3_peak_483	12	.	1.10062	2.18374	1.22359
chr1	8007795	8008558	K562_DMSO_H3K27ME3_peak_484	16	.	1.228	2.80412	1.65277
chr1	8078181	8079641	K562_DMSO_H3K27ME3_peak_485	9	.	1.04678	1.90944	0.97942
chr1	8081792	8085844	K562_DMSO_H3K27ME3_peak_486	10	.	1.02633	1.90302	1.00248
chr1	8086893	8088544	K562_DMSO_H3K27ME3_peak_487	13	.	1.0758	2.35495	1.37117
chr1	8089776	8091187	K562_DMSO_H3K27ME3_peak_488	17	.	1.1791	2.84811	1.72897
chr1	8097840	8098105	K562_DMSO_H3K27ME3_peak_489	13	.	1.06649	2.41397	1.37584
chr1	8100753	8102211	K562_DMSO_H3K27ME3_peak_490	14	.	1.08318	2.53703	1.48111
chr1	8103186	8106923	K562_DMSO_H3K27ME3_peak_491	16	.	1.14823	2.79943	1.69148
chr1	8110483	8119398	K562_DMSO_H3K27ME3_peak_492	20	.	1.23906	3.28981	2.09369
chr1	8123181	8125039	K562_DMSO_H3K27ME3_peak_493	24	.	1.29153	3.74332	2.48754
chr1	8126255	8126957	K562_DMSO_H3K27ME3_peak_494	31	.	1.526	4.73179	3.177
chr1	8127975	8128604	K562_DMSO_H3K27ME3_peak_495	17	.	1.03663	2.82169	1.78556
chr1	8132210	8133417	K562_DMSO_H3K27ME3_peak_496	14	.	1.11036	2.49588	1.44753
chr1	8134319	8136059	K562_DMSO_H3K27ME3_peak_497	13	.	1.11771	2.30692	1.30373
chr1	8138527	8145912	K562_DMSO_H3K27ME3_peak_498	15	.	1.12569	2.57936	1.53076
chr1	8147253	8156518	K562_DMSO_H3K27ME3_peak_499	10	.	1.00082	1.93523	1.02779
chr1	8160904	8161559	K562_DMSO_H3K27ME3_peak_500	14	.	1.13916	2.5266	1.44206
chr1	8191610	8193920	K562_DMSO_H3K27ME3_peak_501	14	.	1.15278	2.58008	1.48979
chr1	8194729	8214531	K562_DMSO_H3K27ME3_peak_502	26	.	1.30719	3.93089	2.62282
chr1	8215652	8217431	K562_DMSO_H3K27ME3_peak_503	17	.	1.21718	2.88539	1.7668
chr1	8230737	8233756	K562_DMSO_H3K27ME3_peak_504	17	.	1.12808	2.81568	1.73924
chr1	8236964	8237510	K562_DMSO_H3K27ME3_peak_505	22	.	1.31294	3.53018	2.23239
chr1	8268223	8271557	K562_DMSO_H3K27ME3_peak_506	23	.	1.21666	3.56951	2.32911
chr1	8274241	8275671	K562_DMSO_H3K27ME3_peak_507	34	.	1.34949	4.95087	3.42722
chr1	8276699	8278032	K562_DMSO_H3K27ME3_peak_508	35	.	1.38943	5.03929	3.51688
chr1	8279705	8293596	K562_DMSO_H3K27ME3_peak_509	21	.	1.17402	3.35051	2.14087
chr1	8294633	8299212	K562_DMSO_H3K27ME3_peak_510	19	.	1.17012	3.04675	1.90244
chr1	8300252	8336401	K562_DMSO_H3K27ME3_peak_511	19	.	1.17265	3.07123	1.92037
chr1	8337592	8340662	K562_DMSO_H3K27ME3_peak_512	12	.	1.06983	2.26701	1.29284
chr1	8341486	8345803	K562_DMSO_H3K27ME3_peak_513	11	.	1.03948	2.03832	1.10759
chr1	8346710	8347836	K562_DMSO_H3K27ME3_peak_514	10	.	1.05553	2.02837	1.08018
chr1	8348671	8356255	K562_DMSO_H3K27ME3_peak_515	12	.	1.03727	2.21417	1.23809
chr1	8362339	8368575	K562_DMSO_H3K27ME3_peak_516	12	.	1.02825	2.21161	1.25866
chr1	8369448	8370424	K562_DMSO_H3K27ME3_peak_517	9	.	1.05572	1.85746	0.93312
chr1	8374212	8380730	K562_DMSO_H3K27ME3_peak_518	9	.	1.01448	1.85641	0.95961
chr1	8383092	8408985	K562_DMSO_H3K27ME3_peak_519	12	.	1.0607	2.19387	1.22882
chr1	8944289	8945035	K562_DMSO_H3K27ME3_peak_520	22	.	1.47086	3.48294	2.23341
chr1	8946138	8948244	K562_DMSO_H3K27ME3_peak_521	10	.	1.08993	1.88995	1.00067
chr1	8973833	8975201	K562_DMSO_H3K27ME3_peak_522	10	.	1.10773	2.02251	1.07873
chr1	8976381	8990035	K562_DMSO_H3K27ME3_peak_523	22	.	1.30916	3.4197	2.20183
chr1	8990845	9007412	K562_DMSO_H3K27ME3_peak_524	19	.	1.22123	3.09278	1.94497
chr1	9008277	9020254	K562_DMSO_H3K27ME3_peak_525	15	.	1.17547	2.59241	1.55266
chr1	9021931	9022817	K562_DMSO_H3K27ME3_peak_526	50	.	1.81724	6.88035	5.00739
chr1	9024143	9047881	K562_DMSO_H3K27ME3_peak_527	12	.	1.10685	2.24636	1.278
chr1	9054922	9065100	K562_DMSO_H3K27ME3_peak_528	10	.	1.06336	1.92	1.00122
chr1	9066060	9088791	K562_DMSO_H3K27ME3_peak_529	11	.	1.08756	2.07235	1.12908
chr1	9097334	9102469	K562_DMSO_H3K27ME3_peak_530	12	.	1.09838	2.18912	1.22185
chr1	9103288	9112269	K562_DMSO_H3K27ME3_peak_531	9	.	1.04303	1.84272	0.95356
chr1	9114192	9119642	K562_DMSO_H3K27ME3_peak_532	13	.	1.14234	2.34168	1.33155
chr1	9120818	9124974	K562_DMSO_H3K27ME3_peak_533	26	.	1.43502	3.93642	2.60189
chr1	9125802	9128627	K562_DMSO_H3K27ME3_peak_534	10	.	1.0549	1.90926	1.00446
chr1	9129421	9132327	K562_DMSO_H3K27ME3_peak_535	12	.	1.10794	2.17153	1.20723
chr1	9133176	9134129	K562_DMSO_H3K27ME3_peak_536	10	.	1.07268	1.99654	1.07431
chr1	9134961	9155851	K562_DMSO_H3K27ME3_peak_537	14	.	1.12208	2.44468	1.43106
chr1	9158569	9159980	K562_DMSO_H3K27ME3_peak_538	16	.	1.14503	2.75737	1.6646
chr1	9160938	9169853	K562_DMSO_H3K27ME3_peak_539	14	.	1.17542	2.4464	1.42961
chr1	9171161	9175188	K562_DMSO_H3K27ME3_peak_540	11	.	1.11545	2.1009	1.15787
chr1	9176634	9182278	K562_DMSO_H3K27ME3_peak_541	15	.	1.1909	2.61253	1.57213
chr1	9190613	9194057	K562_DMSO_H3K27ME3_peak_542	12	.	1.13045	2.20823	1.25236
chr1	9195013	9200108	K562_DMSO_H3K27ME3_peak_543	16	.	1.17187	2.69383	1.65416
chr1	9201041	9201748	K562_DMSO_H3K27ME3_peak_544	15	.	1.20963	2.57155	1.53323
chr1	9204240	9210145	K562_DMSO_H3K27ME3_peak_545	16	.	1.21309	2.67223	1.60026
chr1	9216880	9223345	K562_DMSO_H3K27ME3_peak_546	9	.	1.07339	1.80483	0.91956
chr1	9224698	9228233	K562_DMSO_H3K27ME3_peak_547	14	.	1.18342	2.5183	1.49219
chr1	9229027	9237552	K562_DMSO_H3K27ME3_peak_548	8	.	1.1117	1.79663	0.89497
chr1	9238371	9240206	K562_DMSO_H3K27ME3_peak_549	8	.	1.07403	1.75359	0.88643
chr1	9243146	9247691	K562_DMSO_H3K27ME3_peak_550	8	.	1.09094	1.74562	0.85093
chr1	9248684	9273446	K562_DMSO_H3K27ME3_peak_551	8	.	1.05503	1.74681	0.88476
chr1	9274611	9279709	K562_DMSO_H3K27ME3_peak_552	7	.	1.06018	1.64415	0.79482
chr1	9282417	9282729	K562_DMSO_H3K27ME3_peak_553	7	.	1.11841	1.60837	0.72705
chr1	9284097	9292255	K562_DMSO_H3K27ME3_peak_554	10	.	1.17236	2.01588	1.07867
chr1	9299223	9316745	K562_DMSO_H3K27ME3_peak_555	9	.	1.06501	1.78495	0.91231
chr1	9317646	9318225	K562_DMSO_H3K27ME3_peak_556	13	.	1.2755	2.42233	1.33255
chr1	9322304	9327236	K562_DMSO_H3K27ME3_peak_557	10	.	1.1103	1.95016	1.03089
chr1	9328078	9339843	K562_DMSO_H3K27ME3_peak_558	10	.	1.13204	1.97617	1.05263
chr1	9340720	9343624	K562_DMSO_H3K27ME3_peak_559	11	.	1.13395	2.13721	1.17912
chr1	9346114	9346714	K562_DMSO_H3K27ME3_peak_560	20	.	1.11787	3.12346	2.0424
chr1	9351323	9357734	K562_DMSO_H3K27ME3_peak_561	18	.	1.20233	2.95515	1.83519
chr1	9362564	9416745	K562_DMSO_H3K27ME3_peak_562	10	.	1.12393	2.00621	1.08304
chr1	9417625	9449121	K562_DMSO_H3K27ME3_peak_563	11	.	1.15265	2.13654	1.18132
chr1	9450452	9465943	K562_DMSO_H3K27ME3_peak_564	15	.	1.18719	2.5681	1.53279
chr1	9467378	9470527	K562_DMSO_H3K27ME3_peak_565	18	.	1.25437	2.96891	1.83997
chr1	9473885	9485784	K562_DMSO_H3K27ME3_peak_566	13	.	1.15	2.34023	1.35032
chr1	9486791	9487255	K562_DMSO_H3K27ME3_peak_567	27	.	1.41941	4.13544	2.741
chr1	9495964	9496267	K562_DMSO_H3K27ME3_peak_568	16	.	1.12831	2.67426	1.65633
chr1	9497075	9504113	K562_DMSO_H3K27ME3_peak_569	13	.	1.14205	2.33774	1.34196
chr1	9506151	9535798	K562_DMSO_H3K27ME3_peak_570	15	.	1.20099	2.63378	1.58078
chr1	9538610	9551015	K562_DMSO_H3K27ME3_peak_571	13	.	1.11363	2.39306	1.38804
chr1	9552616	9559012	K562_DMSO_H3K27ME3_peak_572	14	.	1.13975	2.51871	1.48398
chr1	9559830	9573050	K562_DMSO_H3K27ME3_peak_573	15	.	1.14795	2.54059	1.51462
chr1	9578357	9581700	K562_DMSO_H3K27ME3_peak_574	13	.	1.11819	2.35748	1.35383
chr1	9677710	9683961	K562_DMSO_H3K27ME3_peak_575	12	.	1.14979	2.23417	1.24676
chr1	9686168	9686547	K562_DMSO_H3K27ME3_peak_576	29	.	1.46768	4.39688	2.90108
chr1	9695097	9695973	K562_DMSO_H3K27ME3_peak_577	38	.	1.47763	5.45318	3.83812
chr1	9700231	9701345	K562_DMSO_H3K27ME3_peak_578	16	.	1.06521	2.63813	1.6113
chr1	9702906	9704340	K562_DMSO_H3K27ME3_peak_579	19	.	1.38165	3.19589	1.92764
chr1	9710870	9713160	K562_DMSO_H3K27ME3_peak_580	10	.	1.09738	1.92635	1.00836
chr1	9725083	9727788	K562_DMSO_H3K27ME3_peak_581	8	.	1.07642	1.76002	0.88228
chr1	9885781	9885989	K562_DMSO_H3K27ME3_peak_582	9	.	1.05194	1.78578	0.92092
chr1	9886910	9887706	K562_DMSO_H3K27ME3_peak_583	10	.	1.16733	2.07148	1.08501
chr1	9889605	9902951	K562_DMSO_H3K27ME3_peak_584	18	.	1.24324	2.98126	1.85187
chr1	10049207	10050053	K562_DMSO_H3K27ME3_peak_585	30	.	1.42121	4.4318	3.04114
chr1	10053874	10057792	K562_DMSO_H3K27ME3_peak_586	12	.	1.12932	2.2752	1.2886
chr1	10060107	10066209	K562_DMSO_H3K27ME3_peak_587	22	.	1.30592	3.52069	2.28503
chr1	10070470	10070832	K562_DMSO_H3K27ME3_peak_588	23	.	1.23309	3.54387	2.327
chr1	10253032	10256726	K562_DMSO_H3K27ME3_peak_589	11	.	1.10786	2.11221	1.14276
chr1	10257557	10265285	K562_DMSO_H3K27ME3_peak_590	18	.	1.19403	2.93257	1.82026
chr1	10697444	10698520	K562_DMSO_H3K27ME3_peak_591	10	.	1.06717	1.93218	1.02978
chr1	10701110	10721239	K562_DMSO_H3K27ME3_peak_592	12	.	1.10653	2.23349	1.25972
chr1	10722811	10745054	K562_DMSO_H3K27ME3_peak_593	15	.	1.13679	2.56538	1.52281
chr1	10755193	10776814	K562_DMSO_H3K27ME3_peak_594	15	.	1.11461	2.62681	1.57526
chr1	10777647	10781283	K562_DMSO_H3K27ME3_peak_595	18	.	1.16254	2.91712	1.80702
chr1	10782151	10791522	K562_DMSO_H3K27ME3_peak_596	29	.	1.35434	4.28313	2.91195
chr1	10792517	10804413	K562_DMSO_H3K27ME3_peak_597	19	.	1.21576	3.15767	1.99361
chr1	10805348	10837520	K562_DMSO_H3K27ME3_peak_598	15	.	1.12035	2.55812	1.51806
chr1	10838336	10850503	K562_DMSO_H3K27ME3_peak_599	17	.	1.14147	2.81937	1.72609
chr1	10853681	10859001	K562_DMSO_H3K27ME3_peak_600	23	.	1.24443	3.56007	2.32351
chr1	10859903	10891923	K562_DMSO_H3K27ME3_peak_601	17	.	1.14074	2.84082	1.74633
chr1	10894472	10903547	K562_DMSO_H3K27ME3_peak_602	13	.	1.08277	2.33048	1.34426
chr1	10904391	10904796	K562_DMSO_H3K27ME3_peak_603	12	.	1.05865	2.15897	1.22954
chr1	10906367	10913143	K562_DMSO_H3K27ME3_peak_604	15	.	1.13797	2.6767	1.59811
chr1	10915328	10918983	K562_DMSO_H3K27ME3_peak_605	16	.	1.13398	2.71683	1.63834
chr1	10919951	10926955	K562_DMSO_H3K27ME3_peak_606	23	.	1.22754	3.57036	2.33208
chr1	10927971	10930277	K562_DMSO_H3K27ME3_peak_607	12	.	1.04722	2.22359	1.26108
chr1	10931746	10931983	K562_DMSO_H3K27ME3_peak_608	19	.	1.21555	3.10801	1.92116
chr1	10933886	10943653	K562_DMSO_H3K27ME3_peak_609	25	.	1.23019	3.85789	2.59532
chr1	10944705	10965161	K562_DMSO_H3K27ME3_peak_610	15	.	1.07499	2.52803	1.50064
chr1	10965959	10977069	K562_DMSO_H3K27ME3_peak_611	12	.	1.05245	2.18501	1.21466
chr1	10977939	10984167	K562_DMSO_H3K27ME3_peak_612	23	.	1.25421	3.64409	2.38179
chr1	10985266	11001895	K562_DMSO_H3K27ME3_peak_613	15	.	1.05878	2.55672	1.51451
chr1	11003004	11030639	K562_DMSO_H3K27ME3_peak_614	20	.	1.09678	3.17623	2.01262
chr1	11031750	11051807	K562_DMSO_H3K27ME3_peak_615	29	.	1.2344	4.28667	2.9292
chr1	11053074	11054210	K562_DMSO_H3K27ME3_peak_616	20	.	1.26229	3.29388	2.0296
chr1	11057526	11061095	K562_DMSO_H3K27ME3_peak_617	13	.	1.01816	2.3587	1.38145
chr1	11063930	11064938	K562_DMSO_H3K27ME3_peak_618	11	.	1.01135	2.13575	1.17887
chr1	11093397	11093699	K562_DMSO_H3K27ME3_peak_619	31	.	1.34598	4.62716	3.15966
chr1	11094611	11097408	K562_DMSO_H3K27ME3_peak_620	30	.	1.2951	4.45615	3.03521
chr1	11103677	11104947	K562_DMSO_H3K27ME3_peak_621	39	.	1.33607	5.58854	3.99337
chr1	11363703	11377419	K562_DMSO_H3K27ME3_peak_622	19	.	1.11773	3.11759	1.95643
chr1	11378964	11379648	K562_DMSO_H3K27ME3_peak_623	12	.	1.05011	2.16757	1.20249
chr1	11381637	11396629	K562_DMSO_H3K27ME3_peak_624	19	.	1.10547	3.14377	1.9873
chr1	11398466	11408549	K562_DMSO_H3K27ME3_peak_625	28	.	1.20787	4.23442	2.87975
chr1	11409637	11424073	K562_DMSO_H3K27ME3_peak_626	34	.	1.28063	4.9258	3.42468
chr1	11427244	11432556	K562_DMSO_H3K27ME3_peak_627	12	.	1.0231	2.27217	1.27326
chr1	11435044	11443882	K562_DMSO_H3K27ME3_peak_628	13	.	1.00846	2.34517	1.33745
chr1	11444816	11450831	K562_DMSO_H3K27ME3_peak_629	14	.	1.00333	2.46598	1.45787
chr1	11455332	11460477	K562_DMSO_H3K27ME3_peak_630	18	.	1.10294	2.92975	1.81194
chr1	11462187	11463101	K562_DMSO_H3K27ME3_peak_631	21	.	1.11992	3.40443	2.19641
chr1	11470298	11470651	K562_DMSO_H3K27ME3_peak_632	23	.	1.18939	3.63042	2.35829
chr1	11472741	11477796	K562_DMSO_H3K27ME3_peak_633	16	.	1.0284	2.75335	1.68865
chr1	11480641	11485231	K562_DMSO_H3K27ME3_peak_634	21	.	1.12604	3.30428	2.12424
chr1	11486287	11507078	K562_DMSO_H3K27ME3_peak_635	22	.	1.10747	3.52098	2.27937
chr1	11509148	11523433	K562_DMSO_H3K27ME3_peak_636	19	.	1.09217	3.1148	1.96326
chr1	11526939	11527739	K562_DMSO_H3K27ME3_peak_637	28	.	1.2486	4.34045	2.87105
chr1	11546559	11551780	K562_DMSO_H3K27ME3_peak_638	16	.	1.03946	2.69465	1.61804
chr1	11552620	11552842	K562_DMSO_H3K27ME3_peak_639	18	.	1.14078	2.99014	1.82239
chr1	11553629	11554292	K562_DMSO_H3K27ME3_peak_640	17	.	1.14466	2.93621	1.77313
chr1	11555676	11562809	K562_DMSO_H3K27ME3_peak_641	22	.	1.13824	3.4703	2.24396
chr1	11578294	11580981	K562_DMSO_H3K27ME3_peak_642	22	.	1.10237	3.46303	2.24885
chr1	11586827	11592450	K562_DMSO_H3K27ME3_peak_643	34	.	1.25282	4.9706	3.4652
chr1	11593385	11604281	K562_DMSO_H3K27ME3_peak_644	22	.	1.10752	3.44602	2.23248
chr1	11605420	11606789	K562_DMSO_H3K27ME3_peak_645	46	.	1.45228	6.52745	4.68932
chr1	11616916	11617441	K562_DMSO_H3K27ME3_peak_646	29	.	1.2902	4.441	2.98912
chr1	11619937	11621229	K562_DMSO_H3K27ME3_peak_647	24	.	1.21374	3.78393	2.46709
chr1	11623298	11631670	K562_DMSO_H3K27ME3_peak_648	24	.	1.14675	3.72338	2.45728
chr1	11634773	11644522	K562_DMSO_H3K27ME3_peak_649	23	.	1.1485	3.65987	2.38108
chr1	11649149	11650814	K562_DMSO_H3K27ME3_peak_650	20	.	1.14756	3.27668	2.04746
chr1	11651960	11652181	K562_DMSO_H3K27ME3_peak_651	24	.	1.15797	3.72809	2.40732
chr1	11670497	11671991	K562_DMSO_H3K27ME3_peak_652	19	.	1.32864	3.24255	1.99722
chr1	11672898	11674803	K562_DMSO_H3K27ME3_peak_653	11	.	1.05123	2.08929	1.17588
chr1	11681778	11684115	K562_DMSO_H3K27ME3_peak_654	16	.	1.22889	2.76696	1.6646
chr1	11684915	11693227	K562_DMSO_H3K27ME3_peak_655	17	.	1.20869	2.81321	1.73558
chr1	11694328	11702304	K562_DMSO_H3K27ME3_peak_656	16	.	1.24195	2.80255	1.69874
chr1	11772058	11777911	K562_DMSO_H3K27ME3_peak_657	13	.	1.12669	2.33696	1.3428
chr1	11912860	11919319	K562_DMSO_H3K27ME3_peak_658	15	.	1.12849	2.60078	1.54781
chr1	11922642	11924185	K562_DMSO_H3K27ME3_peak_659	8	.	1.00044	1.73682	0.85757
chr1	11926433	11930151	K562_DMSO_H3K27ME3_peak_660	12	.	1.08778	2.13339	1.20844
chr1	11955888	11962738	K562_DMSO_H3K27ME3_peak_661	9	.	1.05914	1.87811	0.98192
chr1	12690368	12691990	K562_DMSO_H3K27ME3_peak_662	8	.	1.00512	1.64058	0.814
chr1	12731089	12731583	K562_DMSO_H3K27ME3_peak_663	7	.	1.05604	1.59981	0.74223
chr1	12732808	12738588	K562_DMSO_H3K27ME3_peak_664	8	.	1.01559	1.6506	0.801
chr1	12739487	12739863	K562_DMSO_H3K27ME3_peak_665	8	.	1.04392	1.64671	0.80123
chr1	12740738	12741705	K562_DMSO_H3K27ME3_peak_666	8	.	1.02489	1.75656	0.88984
chr1	12742795	12758231	K562_DMSO_H3K27ME3_peak_667	13	.	1.14609	2.31049	1.30987
chr1	12763607	12764009	K562_DMSO_H3K27ME3_peak_668	7	.	1.10509	1.6738	0.76689
chr1	12767549	12768111	K562_DMSO_H3K27ME3_peak_669	10	.	1.07296	1.9865	1.09437
chr1	12772126	12772589	K562_DMSO_H3K27ME3_peak_670	23	.	1.43755	3.6464	2.33634
chr1	12774058	12776541	K562_DMSO_H3K27ME3_peak_671	22	.	1.3593	3.48809	2.24188
chr1	12777410	12777964	K562_DMSO_H3K27ME3_peak_672	13	.	1.16273	2.39104	1.37974
chr1	12779221	12786718	K562_DMSO_H3K27ME3_peak_673	11	.	1.08336	2.05926	1.12878
chr1	12811316	12812363	K562_DMSO_H3K27ME3_peak_674	7	.	1.03929	1.63902	0.77452
chr1	12814700	12823071	K562_DMSO_H3K27ME3_peak_675	12	.	1.08894	2.15983	1.21516
chr1	12824287	12824800	K562_DMSO_H3K27ME3_peak_676	9	.	1.07629	1.84897	0.95817
chr1	12826434	12826923	K562_DMSO_H3K27ME3_peak_677	8	.	1.05263	1.68812	0.8308
chr1	12828968	12829456	K562_DMSO_H3K27ME3_peak_678	11	.	1.06506	2.03953	1.11879
chr1	12830291	12834012	K562_DMSO_H3K27ME3_peak_679	18	.	1.27845	2.95476	1.83811
chr1	12835266	12839685	K562_DMSO_H3K27ME3_peak_680	15	.	1.17433	2.52911	1.50348
chr1	12878728	12879315	K562_DMSO_H3K27ME3_peak_681	12	.	1.22035	2.325	1.28324
chr1	12902047	12902741	K562_DMSO_H3K27ME3_peak_682	24	.	1.54696	3.85857	2.42145
chr1	12904014	12905272	K562_DMSO_H3K27ME3_peak_683	14	.	1.19773	2.55044	1.47931
chr1	12921329	12922326	K562_DMSO_H3K27ME3_peak_684	15	.	1.32942	2.75929	1.57395
chr1	12949683	12949910	K562_DMSO_H3K27ME3_peak_685	10	.	1.12011	1.95436	1.02146
chr1	13182202	13182588	K562_DMSO_H3K27ME3_peak_686	17	.	1.42242	2.93522	1.71578
chr1	13184354	13185891	K562_DMSO_H3K27ME3_peak_687	17	.	1.35064	2.87914	1.71491
chr1	13774503	13775921	K562_DMSO_H3K27ME3_peak_688	16	.	1.23802	2.72101	1.6459
chr1	13781482	13791493	K562_DMSO_H3K27ME3_peak_689	11	.	1.11523	2.16841	1.19652
chr1	13796279	13797716	K562_DMSO_H3K27ME3_peak_690	9	.	1.06327	1.85596	0.95949
chr1	13799312	13800001	K562_DMSO_H3K27ME3_peak_691	13	.	1.29079	2.43221	1.3309
chr1	13802075	13803072	K562_DMSO_H3K27ME3_peak_692	6	.	1.00252	1.49073	0.66691
chr1	13806383	13806799	K562_DMSO_H3K27ME3_peak_693	7	.	1.02153	1.52361	0.70028
chr1	13809362	13837217	K562_DMSO_H3K27ME3_peak_694	12	.	1.10574	2.22182	1.24905
chr1	13838243	13842176	K562_DMSO_H3K27ME3_peak_695	13	.	1.12976	2.34204	1.34321
chr1	13843263	13843980	K562_DMSO_H3K27ME3_peak_696	13	.	1.10001	2.29557	1.33056
chr1	13846446	13848347	K562_DMSO_H3K27ME3_peak_697	14	.	1.22238	2.54637	1.48838
chr1	13850253	13850979	K562_DMSO_H3K27ME3_peak_698	34	.	1.67333	5.04112	3.44519
chr1	13852028	13861552	K562_DMSO_H3K27ME3_peak_699	16	.	1.19352	2.6807	1.61638
chr1	13862451	13870866	K562_DMSO_H3K27ME3_peak_700	16	.	1.18005	2.69768	1.63209
chr1	13874720	13876246	K562_DMSO_H3K27ME3_peak_701	17	.	1.2538	2.84753	1.74915
chr1	13878641	13891882	K562_DMSO_H3K27ME3_peak_702	14	.	1.13997	2.44474	1.41884
chr1	13893905	13895631	K562_DMSO_H3K27ME3_peak_703	13	.	1.13776	2.36318	1.35501
chr1	13897984	13899444	K562_DMSO_H3K27ME3_peak_704	9	.	1.04827	1.8698	0.98052
chr1	13901632	13907822	K562_DMSO_H3K27ME3_peak_705	21	.	1.20985	3.33171	2.14719
chr1	13908927	13935092	K562_DMSO_H3K27ME3_peak_706	12	.	1.07734	2.27476	1.2941
chr1	13940654	13946018	K562_DMSO_H3K27ME3_peak_707	16	.	1.15643	2.72267	1.64822
chr1	13948066	13952353	K562_DMSO_H3K27ME3_peak_708	21	.	1.31885	3.3429	2.12752
chr1	13956172	13957221	K562_DMSO_H3K27ME3_peak_709	18	.	1.12859	2.9965	1.89456
chr1	13958222	13958859	K562_DMSO_H3K27ME3_peak_710	22	.	1.09869	3.30246	2.20273
chr1	13961072	13961515	K562_DMSO_H3K27ME3_peak_711	28	.	1.39965	4.21714	2.80429
chr1	13962354	13964375	K562_DMSO_H3K27ME3_peak_712	24	.	1.2964	3.70288	2.47728
chr1	13970042	13974081	K562_DMSO_H3K27ME3_peak_713	12	.	1.09549	2.27674	1.28411
chr1	13975471	13978151	K562_DMSO_H3K27ME3_peak_714	17	.	1.25646	2.94075	1.78843
chr1	13979198	13979486	K562_DMSO_H3K27ME3_peak_715	14	.	1.05278	2.48638	1.45665
chr1	13980469	13981285	K562_DMSO_H3K27ME3_peak_716	14	.	1.12813	2.45711	1.4388
chr1	13982250	13984862	K562_DMSO_H3K27ME3_peak_717	12	.	1.0728	2.23942	1.2726
chr1	13985916	13991918	K562_DMSO_H3K27ME3_peak_718	13	.	1.06619	2.27274	1.30715
chr1	13992756	13995422	K562_DMSO_H3K27ME3_peak_719	9	.	1.02175	1.86569	0.98426
chr1	13997006	14001040	K562_DMSO_H3K27ME3_peak_720	18	.	1.30002	2.9498	1.80324
chr1	14006835	14008405	K562_DMSO_H3K27ME3_peak_721	19	.	1.3614	3.15002	1.95765
chr1	14009604	14012334	K562_DMSO_H3K27ME3_peak_722	23	.	1.4283	3.64085	2.35872
chr1	14013809	14014084	K562_DMSO_H3K27ME3_peak_723	19	.	1.16578	2.94396	1.91638
chr1	14017003	14017429	K562_DMSO_H3K27ME3_peak_724	17	.	1.19518	2.83488	1.79431
chr1	14018437	14019900	K562_DMSO_H3K27ME3_peak_725	13	.	1.11268	2.35912	1.37674
chr1	14020772	14023161	K562_DMSO_H3K27ME3_peak_726	12	.	1.14704	2.27185	1.26734
chr1	14024747	14028247	K562_DMSO_H3K27ME3_peak_727	18	.	1.24994	2.96312	1.83869
chr1	14029285	14033728	K562_DMSO_H3K27ME3_peak_728	9	.	1.03274	1.79087	0.91667
chr1	14034780	14040829	K562_DMSO_H3K27ME3_peak_729	15	.	1.1282	2.58462	1.53505
chr1	14044924	14051507	K562_DMSO_H3K27ME3_peak_730	17	.	1.19423	2.8083	1.73231
chr1	14052328	14055031	K562_DMSO_H3K27ME3_peak_731	10	.	1.05236	1.99705	1.09578
chr1	14058485	14058689	K562_DMSO_H3K27ME3_peak_732	23	.	1.41008	3.65121	2.35723
chr1	14062603	14062901	K562_DMSO_H3K27ME3_peak_733	19	.	1.20049	3.05151	1.93613
chr1	14063981	14064705	K562_DMSO_H3K27ME3_peak_734	25	.	1.40781	3.85885	2.56332
chr1	14065514	14065962	K562_DMSO_H3K27ME3_peak_735	22	.	1.38645	3.47281	2.21738
chr1	14066821	14069837	K562_DMSO_H3K27ME3_peak_736	11	.	1.06892	2.04074	1.12627
chr1	14128546	14133242	K562_DMSO_H3K27ME3_peak_737	7	.	1.06181	1.64311	0.79772
chr1	14142360	14143192	K562_DMSO_H3K27ME3_peak_738	16	.	1.35738	2.83673	1.66593
chr1	14149389	14152337	K562_DMSO_H3K27ME3_peak_739	16	.	1.3134	2.78422	1.67754
chr1	14153269	14155996	K562_DMSO_H3K27ME3_peak_740	10	.	1.14806	1.90378	1.00458
chr1	14157229	14157714	K562_DMSO_H3K27ME3_peak_741	9	.	1.07977	1.75359	0.91777
chr1	14159329	14162640	K562_DMSO_H3K27ME3_peak_742	14	.	1.26095	2.49851	1.46512
chr1	14165166	14165792	K562_DMSO_H3K27ME3_peak_743	13	.	1.22803	2.36159	1.37597
chr1	14170734	14171492	K562_DMSO_H3K27ME3_peak_744	10	.	1.13522	1.99328	1.0978
chr1	14188712	14191143	K562_DMSO_H3K27ME3_peak_745	12	.	1.13746	2.17312	1.24024
chr1	14191948	14192296	K562_DMSO_H3K27ME3_peak_746	9	.	1.06742	1.78244	0.94605
chr1	14199335	14205524	K562_DMSO_H3K27ME3_peak_747	10	.	1.14645	1.94725	1.00877
chr1	14206558	14207790	K562_DMSO_H3K27ME3_peak_748	7	.	1.07275	1.58302	0.74767
chr1	14215020	14215375	K562_DMSO_H3K27ME3_peak_749	17	.	1.37492	2.90487	1.75724
chr1	14216428	14221777	K562_DMSO_H3K27ME3_peak_750	16	.	1.23077	2.71913	1.65711
chr1	14223107	14223460	K562_DMSO_H3K27ME3_peak_751	43	.	1.83119	6.18549	4.39647
chr1	14224504	14226283	K562_DMSO_H3K27ME3_peak_752	20	.	1.29114	3.22233	2.07175
chr1	14227918	14230747	K562_DMSO_H3K27ME3_peak_753	11	.	1.10428	2.0293	1.1045
chr1	14232989	14233897	K562_DMSO_H3K27ME3_peak_754	10	.	1.08141	1.98557	1.05954
chr1	14236332	14241219	K562_DMSO_H3K27ME3_peak_755	18	.	1.24581	2.9614	1.82923
chr1	14242057	14242596	K562_DMSO_H3K27ME3_peak_756	12	.	1.19759	2.30913	1.28354
chr1	14257341	14257974	K562_DMSO_H3K27ME3_peak_757	20	.	1.38077	3.3336	2.06253
chr1	14258987	14262072	K562_DMSO_H3K27ME3_peak_758	14	.	1.12497	2.44107	1.42766
chr1	14273508	14273744	K562_DMSO_H3K27ME3_peak_759	11	.	1.02812	2.0641	1.1335
chr1	14280343	14281172	K562_DMSO_H3K27ME3_peak_760	19	.	1.29989	3.23007	1.9803
chr1	14283535	14286386	K562_DMSO_H3K27ME3_peak_761	11	.	1.03021	2.08493	1.16745
chr1	14299074	14299884	K562_DMSO_H3K27ME3_peak_762	9	.	1.00783	1.84852	0.93135
chr1	14301231	14301859	K562_DMSO_H3K27ME3_peak_763	11	.	1.02964	2.10229	1.16022
chr1	14307308	14310864	K562_DMSO_H3K27ME3_peak_764	14	.	1.14519	2.42048	1.41143
chr1	14315760	14316377	K562_DMSO_H3K27ME3_peak_765	10	.	1.07819	2.02177	1.07021
chr1	14339062	14341313	K562_DMSO_H3K27ME3_peak_766	9	.	1.06211	1.88642	0.96769
chr1	14361265	14361633	K562_DMSO_H3K27ME3_peak_767	8	.	1.02586	1.71442	0.8437
chr1	14382569	14383487	K562_DMSO_H3K27ME3_peak_768	13	.	1.11535	2.37166	1.38968
chr1	14385771	14388954	K562_DMSO_H3K27ME3_peak_769	24	.	1.34023	3.74189	2.46538
chr1	14390335	14391538	K562_DMSO_H3K27ME3_peak_770	15	.	1.1975	2.60294	1.53547
chr1	14393366	14394461	K562_DMSO_H3K27ME3_peak_771	9	.	1.1242	1.94776	0.9933
chr1	14395644	14396524	K562_DMSO_H3K27ME3_peak_772	16	.	1.14311	2.65428	1.62301
chr1	14400858	14407143	K562_DMSO_H3K27ME3_peak_773	8	.	1.02453	1.72615	0.86392
chr1	14428662	14433094	K562_DMSO_H3K27ME3_peak_774	12	.	1.08048	2.17743	1.20653
chr1	14450203	14453577	K562_DMSO_H3K27ME3_peak_775	18	.	1.16347	3.02422	1.89714
chr1	14455980	14456783	K562_DMSO_H3K27ME3_peak_776	47	.	1.62366	6.55898	4.70099
chr1	14464821	14468180	K562_DMSO_H3K27ME3_peak_777	18	.	1.21809	2.96728	1.86145
chr1	14469261	14470275	K562_DMSO_H3K27ME3_peak_778	12	.	1.12587	2.16414	1.21675
chr1	14473878	14474314	K562_DMSO_H3K27ME3_peak_779	11	.	1.07405	2.05679	1.1319
chr1	14475256	14475796	K562_DMSO_H3K27ME3_peak_780	16	.	1.22125	2.81403	1.68893
chr1	14489622	14493039	K562_DMSO_H3K27ME3_peak_781	11	.	1.06093	2.07395	1.14411
chr1	14493947	14497543	K562_DMSO_H3K27ME3_peak_782	8	.	1.03648	1.68666	0.83502
chr1	14499970	14503707	K562_DMSO_H3K27ME3_peak_783	7	.	1.03293	1.63227	0.79608
chr1	14507807	14514929	K562_DMSO_H3K27ME3_peak_784	10	.	1.12141	1.99202	1.08564
chr1	14515927	14516123	K562_DMSO_H3K27ME3_peak_785	17	.	1.33824	2.88015	1.75615
chr1	14527658	14529488	K562_DMSO_H3K27ME3_peak_786	16	.	1.30608	2.79153	1.68843
chr1	14556798	14558727	K562_DMSO_H3K27ME3_peak_787	25	.	1.56389	3.90281	2.53434
chr1	14562713	14563209	K562_DMSO_H3K27ME3_peak_788	19	.	1.43464	3.18969	1.95743
chr1	14564683	14565215	K562_DMSO_H3K27ME3_peak_789	14	.	1.24233	2.48489	1.44408
chr1	14569066	14571784	K562_DMSO_H3K27ME3_peak_790	10	.	1.07075	1.96772	1.06704
chr1	14574461	14576322	K562_DMSO_H3K27ME3_peak_791	8	.	1.00743	1.72811	0.8729
chr1	14577902	14581526	K562_DMSO_H3K27ME3_peak_792	9	.	1.01672	1.831	0.95964
chr1	14582501	14583632	K562_DMSO_H3K27ME3_peak_793	11	.	1.14553	2.13465	1.14409
chr1	14584814	14589151	K562_DMSO_H3K27ME3_peak_794	19	.	1.25503	3.07841	1.92764
chr1	14594234	14594999	K562_DMSO_H3K27ME3_peak_795	10	.	1.02275	1.96662	1.0645
chr1	14602436	14611089	K562_DMSO_H3K27ME3_peak_796	10	.	1.06014	1.92675	1.02216
chr1	14612067	14612826	K562_DMSO_H3K27ME3_peak_797	9	.	1.01214	1.80097	0.95102
chr1	14617130	14620807	K562_DMSO_H3K27ME3_peak_798	12	.	1.09589	2.19175	1.23056
chr1	14623558	14624607	K562_DMSO_H3K27ME3_peak_799	16	.	1.26041	2.77679	1.67526
chr1	14625500	14628447	K562_DMSO_H3K27ME3_peak_800	29	.	1.45499	4.3019	2.90447
chr1	14629477	14630748	K562_DMSO_H3K27ME3_peak_801	14	.	1.14341	2.44166	1.44946
chr1	14652495	14654074	K562_DMSO_H3K27ME3_peak_802	27	.	1.41928	4.07913	2.73563
chr1	14654904	14655113	K562_DMSO_H3K27ME3_peak_803	9	.	1.07981	1.85393	0.91521
chr1	14664157	14671824	K562_DMSO_H3K27ME3_peak_804	18	.	1.2161	2.92387	1.80075
chr1	14677351	14677945	K562_DMSO_H3K27ME3_peak_805	11	.	1.06751	2.01502	1.11006
chr1	14692843	14697735	K562_DMSO_H3K27ME3_peak_806	9	.	1.1015	1.84957	0.93181
chr1	14811158	14813163	K562_DMSO_H3K27ME3_peak_807	11	.	1.09154	2.02239	1.10738
chr1	14824234	14824777	K562_DMSO_H3K27ME3_peak_808	11	.	1.15249	2.10404	1.13263
chr1	14829416	14830456	K562_DMSO_H3K27ME3_peak_809	11	.	1.08844	2.10147	1.15614
chr1	14831418	14833050	K562_DMSO_H3K27ME3_peak_810	17	.	1.27038	2.89724	1.76435
chr1	14839590	14840021	K562_DMSO_H3K27ME3_peak_811	13	.	1.16396	2.34466	1.3578
chr1	14842841	14843847	K562_DMSO_H3K27ME3_peak_812	8	.	1.04068	1.74206	0.86741
chr1	14849513	14852518	K562_DMSO_H3K27ME3_peak_813	13	.	1.16707	2.3196	1.31352
chr1	14871402	14876259	K562_DMSO_H3K27ME3_peak_814	13	.	1.12715	2.35905	1.34857
chr1	14877555	14888261	K562_DMSO_H3K27ME3_peak_815	26	.	1.36705	3.96295	2.64831
chr1	14889706	14890174	K562_DMSO_H3K27ME3_peak_816	11	.	1.0485	2.09702	1.19547
chr1	14903886	14906857	K562_DMSO_H3K27ME3_peak_817	9	.	1.05609	1.81873	0.93205
chr1	14908218	14908575	K562_DMSO_H3K27ME3_peak_818	20	.	1.35311	3.24606	2.04003
chr1	14909996	14917761	K562_DMSO_H3K27ME3_peak_819	13	.	1.12946	2.33798	1.355
chr1	14918710	14919484	K562_DMSO_H3K27ME3_peak_820	8	.	1.1483	1.76339	0.82264
chr1	14921914	14931412	K562_DMSO_H3K27ME3_peak_821	11	.	1.09309	2.06812	1.14363
chr1	14935440	14937672	K562_DMSO_H3K27ME3_peak_822	17	.	1.29431	2.85202	1.73766
chr1	14938704	14947552	K562_DMSO_H3K27ME3_peak_823	20	.	1.27957	3.2722	2.07701
chr1	14950596	14956784	K562_DMSO_H3K27ME3_peak_824	18	.	1.23998	2.89951	1.80796
chr1	14957589	14958359	K562_DMSO_H3K27ME3_peak_825	9	.	1.04773	1.79496	0.94188
chr1	14959195	14960015	K562_DMSO_H3K27ME3_peak_826	12	.	1.13665	2.17116	1.20269
chr1	14960981	14966351	K562_DMSO_H3K27ME3_peak_827	9	.	1.09272	1.91097	0.9939
chr1	14967161	14967694	K562_DMSO_H3K27ME3_peak_828	8	.	1.02872	1.72185	0.88987
chr1	14972736	14974257	K562_DMSO_H3K27ME3_peak_829	11	.	1.12244	2.09677	1.12022
chr1	14979268	14980568	K562_DMSO_H3K27ME3_peak_830	20	.	1.15643	3.12585	2.0142
chr1	14981361	15000150	K562_DMSO_H3K27ME3_peak_831	9	.	1.07325	1.87693	0.99017
chr1	15001038	15006465	K562_DMSO_H3K27ME3_peak_832	9	.	1.07712	1.80542	0.91163
chr1	15009673	15012072	K562_DMSO_H3K27ME3_peak_833	15	.	1.21106	2.58161	1.51807
chr1	15013046	15028805	K562_DMSO_H3K27ME3_peak_834	13	.	1.15269	2.39501	1.39369
chr1	15032267	15048559	K562_DMSO_H3K27ME3_peak_835	10	.	1.10656	1.97269	1.0582
chr1	15049378	15055948	K562_DMSO_H3K27ME3_peak_836	10	.	1.05911	1.98406	1.07484
chr1	15058159	15071910	K562_DMSO_H3K27ME3_peak_837	11	.	1.08587	2.06684	1.13859
chr1	15073044	15085177	K562_DMSO_H3K27ME3_peak_838	17	.	1.22119	2.84528	1.74869
chr1	15086353	15086580	K562_DMSO_H3K27ME3_peak_839	18	.	1.22275	2.95855	1.89947
chr1	15087483	15090788	K562_DMSO_H3K27ME3_peak_840	14	.	1.18222	2.48132	1.47274
chr1	15174732	15175045	K562_DMSO_H3K27ME3_peak_841	13	.	1.43452	2.54177	1.37214
chr1	15177729	15195553	K562_DMSO_H3K27ME3_peak_842	13	.	1.15488	2.3748	1.3783
chr1	15198147	15198453	K562_DMSO_H3K27ME3_peak_843	16	.	1.23997	2.72023	1.66233
chr1	15199948	15204078	K562_DMSO_H3K27ME3_peak_844	9	.	1.08004	1.84812	0.96323
chr1	15215990	15222051	K562_DMSO_H3K27ME3_peak_845	10	.	1.09184	2.02418	1.09753
chr1	15224433	15227625	K562_DMSO_H3K27ME3_peak_846	11	.	1.15521	2.15954	1.17533
chr1	15233325	15236324	K562_DMSO_H3K27ME3_peak_847	11	.	1.12009	2.08955	1.16545
chr1	15246845	15247406	K562_DMSO_H3K27ME3_peak_848	6	.	1.03734	1.48422	0.68377
chr1	15400464	15402673	K562_DMSO_H3K27ME3_peak_849	21	.	1.39392	3.32977	2.13007
chr1	15404488	15423188	K562_DMSO_H3K27ME3_peak_850	11	.	1.1395	2.06895	1.12645
chr1	15424285	15429258	K562_DMSO_H3K27ME3_peak_851	13	.	1.16035	2.28459	1.30437
chr1	15438551	15452324	K562_DMSO_H3K27ME3_peak_852	16	.	1.20472	2.72462	1.65539
chr1	15453218	15453782	K562_DMSO_H3K27ME3_peak_853	53	.	1.84904	7.31971	5.33947
chr1	15456366	15457250	K562_DMSO_H3K27ME3_peak_854	48	.	1.80737	6.77261	4.88324
chr1	15458112	15462065	K562_DMSO_H3K27ME3_peak_855	19	.	1.21795	3.03183	1.90103
chr1	15462945	15463631	K562_DMSO_H3K27ME3_peak_856	14	.	1.13958	2.4297	1.43192
chr1	15464493	15469826	K562_DMSO_H3K27ME3_peak_857	12	.	1.17978	2.23932	1.26109
chr1	15471514	15472990	K562_DMSO_H3K27ME3_peak_858	11	.	1.12265	2.05413	1.12643
chr1	15474096	15476100	K562_DMSO_H3K27ME3_peak_859	19	.	1.21142	3.02683	1.92247
chr1	15477082	15477370	K562_DMSO_H3K27ME3_peak_860	8	.	1.03235	1.7286	0.85682
chr1	15478503	15488819	K562_DMSO_H3K27ME3_peak_861	10	.	1.09794	1.99303	1.07356
chr1	15489708	15491720	K562_DMSO_H3K27ME3_peak_862	15	.	1.27256	2.66361	1.5828
chr1	15492752	15499353	K562_DMSO_H3K27ME3_peak_863	10	.	1.06616	1.91277	1.02205
chr1	15508973	15511438	K562_DMSO_H3K27ME3_peak_864	10	.	1.08777	1.98498	1.05536
chr1	15512317	15523058	K562_DMSO_H3K27ME3_peak_865	9	.	1.06454	1.79492	0.92322
chr1	15524751	15526224	K562_DMSO_H3K27ME3_peak_866	8	.	1.05285	1.76606	0.89693
chr1	15527391	15534247	K562_DMSO_H3K27ME3_peak_867	8	.	1.04476	1.72045	0.867
chr1	15536242	15537455	K562_DMSO_H3K27ME3_peak_868	22	.	1.3275	3.42871	2.20432
chr1	15538881	15542465	K562_DMSO_H3K27ME3_peak_869	8	.	1.01952	1.74335	0.88346
chr1	15545801	15548664	K562_DMSO_H3K27ME3_peak_870	10	.	1.06975	2.02113	1.09507
chr1	15549625	15550624	K562_DMSO_H3K27ME3_peak_871	19	.	1.29596	3.10559	1.90873
chr1	15552626	15553794	K562_DMSO_H3K27ME3_peak_872	25	.	1.43033	3.89617	2.52401
chr1	15554593	15558819	K562_DMSO_H3K27ME3_peak_873	12	.	1.09026	2.23646	1.27151
chr1	15560171	15561156	K562_DMSO_H3K27ME3_peak_874	23	.	1.26561	3.61428	2.37012
chr1	15564839	15568301	K562_DMSO_H3K27ME3_peak_875	15	.	1.09124	2.51113	1.51925
chr1	15569121	15572413	K562_DMSO_H3K27ME3_peak_876	23	.	1.30832	3.63549	2.36676
chr1	15573361	15575420	K562_DMSO_H3K27ME3_peak_877	15	.	1.16915	2.65744	1.58353
chr1	15576323	15576519	K562_DMSO_H3K27ME3_peak_878	21	.	1.27271	3.29788	2.13405
chr1	15577304	15579257	K562_DMSO_H3K27ME3_peak_879	18	.	1.23996	3.02437	1.86796
chr1	15582297	15585281	K562_DMSO_H3K27ME3_peak_880	12	.	1.16645	2.26997	1.26491
chr1	15596367	15598798	K562_DMSO_H3K27ME3_peak_881	8	.	1.02109	1.63965	0.80219
chr1	15600420	15604202	K562_DMSO_H3K27ME3_peak_882	8	.	1.04476	1.76658	0.88814
chr1	15606361	15611994	K562_DMSO_H3K27ME3_peak_883	9	.	1.07634	1.79593	0.90417
chr1	15620376	15621419	K562_DMSO_H3K27ME3_peak_884	8	.	1.02234	1.66202	0.80714
chr1	15626346	15629867	K562_DMSO_H3K27ME3_peak_885	10	.	1.07672	1.99922	1.07819
chr1	15633025	15639178	K562_DMSO_H3K27ME3_peak_886	13	.	1.13162	2.37648	1.37995
chr1	15640254	15645124	K562_DMSO_H3K27ME3_peak_887	14	.	1.08238	2.4464	1.46046
chr1	15657214	15657411	K562_DMSO_H3K27ME3_peak_888	24	.	1.43018	3.86269	2.48383
chr1	15659103	15663651	K562_DMSO_H3K27ME3_peak_889	13	.	1.12591	2.35597	1.35568
chr1	15664440	15665794	K562_DMSO_H3K27ME3_peak_890	11	.	1.18796	2.17417	1.16575
chr1	15690152	15696147	K562_DMSO_H3K27ME3_peak_891	16	.	1.20469	2.77908	1.6938
chr1	15697034	15723324	K562_DMSO_H3K27ME3_peak_892	13	.	1.15995	2.39978	1.3937
chr1	15731567	15732895	K562_DMSO_H3K27ME3_peak_893	19	.	1.34917	3.17238	1.97211
chr1	15913537	15913756	K562_DMSO_H3K27ME3_peak_894	15	.	1.15617	2.54502	1.52354
chr1	15924526	15925846	K562_DMSO_H3K27ME3_peak_895	22	.	1.30898	3.39324	2.22072
chr1	16075780	16078800	K562_DMSO_H3K27ME3_peak_896	10	.	1.09806	1.98328	1.05093
chr1	16079701	16080613	K562_DMSO_H3K27ME3_peak_897	11	.	1.22641	2.21955	1.18122
chr1	16082873	16087768	K562_DMSO_H3K27ME3_peak_898	12	.	1.11088	2.19977	1.22604
chr1	16088913	16089310	K562_DMSO_H3K27ME3_peak_899	14	.	1.15122	2.45634	1.41296
chr1	16090509	16101202	K562_DMSO_H3K27ME3_peak_900	9	.	1.05326	1.8809	0.98223
chr1	16105876	16106111	K562_DMSO_H3K27ME3_peak_901	14	.	1.12287	2.41147	1.4445
chr1	16107125	16107879	K562_DMSO_H3K27ME3_peak_902	16	.	1.17281	2.71107	1.68561
chr1	16109050	16112520	K562_DMSO_H3K27ME3_peak_903	12	.	1.1484	2.25543	1.27491
chr1	16134411	16138048	K562_DMSO_H3K27ME3_peak_904	7	.	1.00719	1.60217	0.77268
chr1	16315524	16316818	K562_DMSO_H3K27ME3_peak_905	9	.	1.11468	1.81938	0.90633
chr1	16323737	16329013	K562_DMSO_H3K27ME3_peak_906	14	.	1.19611	2.50423	1.47533
chr1	16348983	16351574	K562_DMSO_H3K27ME3_peak_907	11	.	1.12824	2.12907	1.16764
chr1	16366313	16367362	K562_DMSO_H3K27ME3_peak_908	12	.	1.10569	2.14307	1.21024
chr1	16387689	16388975	K562_DMSO_H3K27ME3_peak_909	9	.	1.06101	1.82982	0.95469
chr1	16393533	16396228	K562_DMSO_H3K27ME3_peak_910	8	.	1.01008	1.73483	0.88061
chr1	16421027	16423344	K562_DMSO_H3K27ME3_peak_911	9	.	1.06862	1.85644	0.95604
chr1	16433845	16434653	K562_DMSO_H3K27ME3_peak_912	15	.	1.11376	2.59997	1.57588
chr1	16455000	16456917	K562_DMSO_H3K27ME3_peak_913	41	.	1.65897	5.83027	4.13952
chr1	16746760	16748616	K562_DMSO_H3K27ME3_peak_914	13	.	1.21365	2.40226	1.35632
chr1	16849331	16849952	K562_DMSO_H3K27ME3_peak_915	11	.	1.02249	1.9765	1.10924
chr1	17023267	17024964	K562_DMSO_H3K27ME3_peak_916	17	.	1.12827	2.88994	1.78925
chr1	17040248	17041158	K562_DMSO_H3K27ME3_peak_917	32	.	1.39284	4.69444	3.2068
chr1	17088235	17088634	K562_DMSO_H3K27ME3_peak_918	31	.	1.41583	4.61951	3.19509
chr1	17090096	17091734	K562_DMSO_H3K27ME3_peak_919	15	.	1.17902	2.6433	1.58921
chr1	17093172	17093520	K562_DMSO_H3K27ME3_peak_920	13	.	1.0824	2.31826	1.37203
chr1	17096829	17097920	K562_DMSO_H3K27ME3_peak_921	12	.	1.14418	2.27137	1.28626
chr1	17098860	17099473	K562_DMSO_H3K27ME3_peak_922	9	.	1.02801	1.82502	0.94228
chr1	17100465	17100929	K562_DMSO_H3K27ME3_peak_923	13	.	1.03123	2.29984	1.36031
chr1	17103893	17104771	K562_DMSO_H3K27ME3_peak_924	15	.	1.17961	2.58008	1.51888
chr1	17106404	17107035	K562_DMSO_H3K27ME3_peak_925	22	.	1.33245	3.47747	2.22229
chr1	17120076	17120328	K562_DMSO_H3K27ME3_peak_926	14	.	1.04653	2.3678	1.40065
chr1	17121131	17121336	K562_DMSO_H3K27ME3_peak_927	43	.	1.76145	6.13562	4.36418
chr1	17206303	17206727	K562_DMSO_H3K27ME3_peak_928	34	.	1.59112	5.02283	3.47094
chr1	17211799	17212602	K562_DMSO_H3K27ME3_peak_929	20	.	1.43263	3.34065	2.0573
chr1	17249568	17251617	K562_DMSO_H3K27ME3_peak_930	7	.	1.02805	1.64197	0.79772
chr1	17279344	17285793	K562_DMSO_H3K27ME3_peak_931	10	.	1.12432	1.95966	1.04025
chr1	17289763	17290003	K562_DMSO_H3K27ME3_peak_932	13	.	1.15604	2.2959	1.31624
chr1	17291834	17299783	K562_DMSO_H3K27ME3_peak_933	25	.	1.34081	3.89111	2.59206
chr1	17305443	17308526	K562_DMSO_H3K27ME3_peak_934	14	.	1.12039	2.42183	1.41277
chr1	17384299	17387897	K562_DMSO_H3K27ME3_peak_935	16	.	1.17316	2.76877	1.67453
chr1	17391463	17399728	K562_DMSO_H3K27ME3_peak_936	18	.	1.24326	3.03118	1.89157
chr1	17402329	17435646	K562_DMSO_H3K27ME3_peak_937	16	.	1.19296	2.71503	1.64213
chr1	17441601	17451162	K562_DMSO_H3K27ME3_peak_938	10	.	1.15183	2.00198	1.07984
chr1	17452941	17454262	K562_DMSO_H3K27ME3_peak_939	9	.	1.16734	1.91281	0.95283
chr1	17455159	17458925	K562_DMSO_H3K27ME3_peak_940	10	.	1.05157	1.89025	1.0208
chr1	17459856	17461945	K562_DMSO_H3K27ME3_peak_941	11	.	1.14537	2.11	1.14728
chr1	17462967	17467628	K562_DMSO_H3K27ME3_peak_942	15	.	1.14737	2.577	1.53329
chr1	17471700	17476869	K562_DMSO_H3K27ME3_peak_943	12	.	1.11192	2.2235	1.25657
chr1	17488915	17491816	K562_DMSO_H3K27ME3_peak_944	10	.	1.04253	1.9786	1.06611
chr1	17494481	17494968	K562_DMSO_H3K27ME3_peak_945	13	.	1.12856	2.39851	1.3501
chr1	17497446	17500711	K562_DMSO_H3K27ME3_peak_946	18	.	1.17914	3.02037	1.89275
chr1	17501616	17502183	K562_DMSO_H3K27ME3_peak_947	17	.	1.33585	2.99117	1.78161
chr1	17509105	17510410	K562_DMSO_H3K27ME3_peak_948	15	.	1.22687	2.65427	1.56023
chr1	17511674	17512246	K562_DMSO_H3K27ME3_peak_949	12	.	1.13264	2.20747	1.21773
chr1	17517166	17517618	K562_DMSO_H3K27ME3_peak_950	10	.	1.06439	1.9202	1.00923
chr1	17521881	17532768	K562_DMSO_H3K27ME3_peak_951	31	.	1.45272	4.59	3.13244
chr1	17533916	17534734	K562_DMSO_H3K27ME3_peak_952	28	.	1.34928	4.20894	2.8411
chr1	17536125	17543778	K562_DMSO_H3K27ME3_peak_953	17	.	1.20715	2.83321	1.71982
chr1	17548052	17562380	K562_DMSO_H3K27ME3_peak_954	19	.	1.24999	3.11424	1.96625
chr1	17566250	17575981	K562_DMSO_H3K27ME3_peak_955	19	.	1.24581	3.1243	1.96603
chr1	17577080	17577481	K562_DMSO_H3K27ME3_peak_956	13	.	1.10898	2.40923	1.39377
chr1	17578492	17580773	K562_DMSO_H3K27ME3_peak_957	29	.	1.44784	4.36458	2.94061
chr1	17581764	17587730	K562_DMSO_H3K27ME3_peak_958	10	.	1.06549	1.96387	1.04747
chr1	17596218	17597947	K562_DMSO_H3K27ME3_peak_959	12	.	1.13332	2.19638	1.21123
chr1	17601128	17601380	K562_DMSO_H3K27ME3_peak_960	25	.	1.33246	3.78936	2.50862
chr1	17602544	17604541	K562_DMSO_H3K27ME3_peak_961	12	.	1.15161	2.27309	1.28413
chr1	17605585	17618253	K562_DMSO_H3K27ME3_peak_962	11	.	1.10171	2.16044	1.1976
chr1	17620563	17622734	K562_DMSO_H3K27ME3_peak_963	17	.	1.24631	2.84301	1.72484
chr1	17623836	17624765	K562_DMSO_H3K27ME3_peak_964	16	.	1.19257	2.69177	1.61068
chr1	17631125	17633192	K562_DMSO_H3K27ME3_peak_965	14	.	1.20714	2.56768	1.49347
chr1	17638006	17648018	K562_DMSO_H3K27ME3_peak_966	18	.	1.17204	3.01302	1.89212
chr1	17656127	17660455	K562_DMSO_H3K27ME3_peak_967	24	.	1.33135	3.72298	2.41995
chr1	17661965	17669392	K562_DMSO_H3K27ME3_peak_968	28	.	1.34095	4.18662	2.8268
chr1	17678170	17681319	K562_DMSO_H3K27ME3_peak_969	23	.	1.31749	3.63286	2.36044
chr1	17692867	17696616	K562_DMSO_H3K27ME3_peak_970	13	.	1.11999	2.39032	1.38802
chr1	17697781	17721611	K562_DMSO_H3K27ME3_peak_971	18	.	1.20256	2.98385	1.85829
chr1	17722501	17723363	K562_DMSO_H3K27ME3_peak_972	16	.	1.13714	2.72627	1.65874
chr1	17780427	17793327	K562_DMSO_H3K27ME3_peak_973	14	.	1.12024	2.47847	1.46213
chr1	17821459	17824868	K562_DMSO_H3K27ME3_peak_974	7	.	1.0351	1.59719	0.74846
chr1	17825714	17827333	K562_DMSO_H3K27ME3_peak_975	9	.	1.04008	1.7876	0.92178
chr1	17829187	17834417	K562_DMSO_H3K27ME3_peak_976	12	.	1.12785	2.17811	1.21798
chr1	17835382	17836944	K562_DMSO_H3K27ME3_peak_977	26	.	1.37977	3.97541	2.61543
chr1	17837925	17839437	K562_DMSO_H3K27ME3_peak_978	32	.	1.50634	4.7581	3.29737
chr1	17840424	17850224	K562_DMSO_H3K27ME3_peak_979	12	.	1.10789	2.20299	1.25136
chr1	17851593	17854086	K562_DMSO_H3K27ME3_peak_980	15	.	1.27492	2.61097	1.54715
chr1	17854893	17870689	K562_DMSO_H3K27ME3_peak_981	14	.	1.18358	2.4299	1.42348
chr1	17871786	17875567	K562_DMSO_H3K27ME3_peak_982	16	.	1.23719	2.72788	1.64503
chr1	17882086	17882883	K562_DMSO_H3K27ME3_peak_983	11	.	1.14273	2.10611	1.12106
chr1	17884112	17885409	K562_DMSO_H3K27ME3_peak_984	22	.	1.24942	3.45386	2.20637
chr1	17887806	17889500	K562_DMSO_H3K27ME3_peak_985	9	.	1.03488	1.84284	0.971
chr1	17890877	17895052	K562_DMSO_H3K27ME3_peak_986	15	.	1.22725	2.65949	1.59076
chr1	17896798	17900561	K562_DMSO_H3K27ME3_peak_987	15	.	1.12433	2.60043	1.52707
chr1	17901389	17912611	K562_DMSO_H3K27ME3_peak_988	15	.	1.16143	2.56845	1.52829
chr1	17913790	17914937	K562_DMSO_H3K27ME3_peak_989	9	.	1.05261	1.87959	0.99503
chr1	17916285	17926817	K562_DMSO_H3K27ME3_peak_990	14	.	1.13821	2.48143	1.4561
chr1	17927709	17932642	K562_DMSO_H3K27ME3_peak_991	14	.	1.15234	2.44831	1.45431
chr1	17934162	17937242	K562_DMSO_H3K27ME3_peak_992	16	.	1.29196	2.75401	1.68267
chr1	17939172	17951164	K562_DMSO_H3K27ME3_peak_993	15	.	1.21332	2.57599	1.52863
chr1	17952010	17952622	K562_DMSO_H3K27ME3_peak_994	15	.	1.22439	2.60615	1.57242
chr1	17953814	17954014	K562_DMSO_H3K27ME3_peak_995	18	.	1.41963	3.00442	1.80485
chr1	17956415	17957135	K562_DMSO_H3K27ME3_peak_996	7	.	1.148	1.70065	0.79788
chr1	17958000	17967018	K562_DMSO_H3K27ME3_peak_997	10	.	1.11023	1.96748	1.05059
chr1	17968061	17978704	K562_DMSO_H3K27ME3_peak_998	11	.	1.07629	2.05485	1.12011
chr1	17982291	17983083	K562_DMSO_H3K27ME3_peak_999	8	.	1.15108	1.78581	0.86543
chr1	17993614	18001785	K562_DMSO_H3K27ME3_peak_1000	12	.	1.12623	2.25171	1.2842
chr1	18004549	18007082	K562_DMSO_H3K27ME3_peak_1001	12	.	1.13441	2.1743	1.21179
chr1	18009202	18011935	K562_DMSO_H3K27ME3_peak_1002	11	.	1.14436	2.11102	1.14968
chr1	18013034	18014071	K562_DMSO_H3K27ME3_peak_1003	12	.	1.13149	2.19236	1.23347
chr1	18019167	18030659	K562_DMSO_H3K27ME3_peak_1004	13	.	1.17032	2.29008	1.30501
chr1	18032019	18035855	K562_DMSO_H3K27ME3_peak_1005	17	.	1.28015	2.87143	1.75611
chr1	18038708	18045481	K562_DMSO_H3K27ME3_peak_1006	15	.	1.23222	2.59896	1.54764
chr1	18047390	18048292	K562_DMSO_H3K27ME3_peak_1007	34	.	1.75933	4.98895	3.42695
chr1	18056643	18062204	K562_DMSO_H3K27ME3_peak_1008	14	.	1.20114	2.47413	1.4409
chr1	18067317	18069144	K562_DMSO_H3K27ME3_peak_1009	10	.	1.12329	2.01846	1.09591
chr1	18069963	18071674	K562_DMSO_H3K27ME3_peak_1010	10	.	1.10455	1.96166	1.03919
chr1	18073311	18074244	K562_DMSO_H3K27ME3_peak_1011	8	.	1.02872	1.7545	0.88413
chr1	18087810	18091399	K562_DMSO_H3K27ME3_peak_1012	27	.	1.4616	4.08598	2.7429
chr1	18092672	18095287	K562_DMSO_H3K27ME3_peak_1013	19	.	1.33391	3.0918	1.90156
chr1	18097323	18100928	K562_DMSO_H3K27ME3_peak_1014	13	.	1.09864	2.36166	1.36655
chr1	18101814	18107198	K562_DMSO_H3K27ME3_peak_1015	16	.	1.2203	2.67431	1.60602
chr1	18108613	18109638	K562_DMSO_H3K27ME3_peak_1016	16	.	1.2159	2.74336	1.68476
chr1	18122485	18125788	K562_DMSO_H3K27ME3_peak_1017	12	.	1.14308	2.23047	1.24857
chr1	18127161	18127357	K562_DMSO_H3K27ME3_peak_1018	9	.	1.0385	1.83385	0.92324
chr1	18129255	18131559	K562_DMSO_H3K27ME3_peak_1019	18	.	1.32615	3.06685	1.88031
chr1	18133249	18133962	K562_DMSO_H3K27ME3_peak_1020	18	.	1.53589	3.17387	1.84542
chr1	18144010	18152563	K562_DMSO_H3K27ME3_peak_1021	12	.	1.13227	2.15481	1.2005
chr1	18156198	18156405	K562_DMSO_H3K27ME3_peak_1022	7	.	1.1088	1.5652	0.7017
chr1	18163760	18165456	K562_DMSO_H3K27ME3_peak_1023	6	.	1.01366	1.47129	0.68378
chr1	18166249	18167146	K562_DMSO_H3K27ME3_peak_1024	9	.	1.2604	1.9328	0.93336
chr1	18169012	18169468	K562_DMSO_H3K27ME3_peak_1025	10	.	1.14985	1.9466	1.02184
chr1	18195340	18196106	K562_DMSO_H3K27ME3_peak_1026	8	.	1.07207	1.78095	0.89113
chr1	18202782	18203504	K562_DMSO_H3K27ME3_peak_1027	17	.	1.37043	2.95046	1.77983
chr1	18206066	18208540	K562_DMSO_H3K27ME3_peak_1028	13	.	1.16233	2.31725	1.3267
chr1	18209414	18209814	K562_DMSO_H3K27ME3_peak_1029	10	.	1.18322	2.02523	1.02266
chr1	18211768	18213363	K562_DMSO_H3K27ME3_peak_1030	9	.	1.03982	1.78056	0.92508
chr1	18214150	18214724	K562_DMSO_H3K27ME3_peak_1031	11	.	1.03004	1.96088	1.10372
chr1	18221313	18221665	K562_DMSO_H3K27ME3_peak_1032	10	.	1.17358	2.06512	1.04171
chr1	18222529	18223629	K562_DMSO_H3K27ME3_peak_1033	7	.	1.03575	1.64385	0.75423
chr1	18239074	18239371	K562_DMSO_H3K27ME3_peak_1034	10	.	1.08504	1.99364	1.05393
chr1	18242313	18242509	K562_DMSO_H3K27ME3_peak_1035	12	.	1.10797	2.23359	1.25874
chr1	18260831	18261373	K562_DMSO_H3K27ME3_peak_1036	11	.	1.00623	2.02038	1.10973
chr1	18275132	18280216	K562_DMSO_H3K27ME3_peak_1037	13	.	1.14268	2.39025	1.3723
chr1	18298758	18299177	K562_DMSO_H3K27ME3_peak_1038	24	.	1.45588	3.79412	2.48565
chr1	18300093	18300582	K562_DMSO_H3K27ME3_peak_1039	29	.	1.47164	4.28901	2.9305
chr1	18331028	18331451	K562_DMSO_H3K27ME3_peak_1040	15	.	1.29134	2.67886	1.58006
chr1	18344951	18345189	K562_DMSO_H3K27ME3_peak_1041	10	.	1.18783	2.05102	1.08365
chr1	18349365	18349747	K562_DMSO_H3K27ME3_peak_1042	8	.	1.00602	1.65778	0.85492
chr1	18351302	18351966	K562_DMSO_H3K27ME3_peak_1043	9	.	1.19019	1.88762	0.91872
chr1	18353049	18358706	K562_DMSO_H3K27ME3_peak_1044	9	.	1.09534	1.86208	0.97078
chr1	18384713	18385593	K562_DMSO_H3K27ME3_peak_1045	9	.	1.13668	1.97256	0.99876
chr1	18397814	18401253	K562_DMSO_H3K27ME3_peak_1046	17	.	1.31705	2.83765	1.72869
chr1	18402051	18407293	K562_DMSO_H3K27ME3_peak_1047	11	.	1.11521	2.13301	1.17813
chr1	18435266	18437643	K562_DMSO_H3K27ME3_peak_1048	10	.	1.07874	1.98803	1.0724
chr1	18446698	18447012	K562_DMSO_H3K27ME3_peak_1049	7	.	1.0179	1.53411	0.71427
chr1	18450375	18451341	K562_DMSO_H3K27ME3_peak_1050	11	.	1.11847	2.12308	1.16445
chr1	18456482	18457459	K562_DMSO_H3K27ME3_peak_1051	16	.	1.21125	2.7051	1.64143
chr1	18459386	18459898	K562_DMSO_H3K27ME3_peak_1052	10	.	1.06548	1.92272	1.02461
chr1	18460862	18461106	K562_DMSO_H3K27ME3_peak_1053	15	.	1.46088	2.83717	1.56523
chr1	18468988	18477846	K562_DMSO_H3K27ME3_peak_1054	9	.	1.04505	1.87086	0.99366
chr1	18478794	18483457	K562_DMSO_H3K27ME3_peak_1055	10	.	1.13285	2.00124	1.05539
chr1	18487266	18490317	K562_DMSO_H3K27ME3_peak_1056	9	.	1.08202	1.84269	0.91489
chr1	18491681	18491925	K562_DMSO_H3K27ME3_peak_1057	9	.	1.15337	1.93684	0.94349
chr1	18493113	18496714	K562_DMSO_H3K27ME3_peak_1058	8	.	1.05693	1.77663	0.88994
chr1	18499626	18503902	K562_DMSO_H3K27ME3_peak_1059	12	.	1.14174	2.27115	1.29848
chr1	18505237	18507641	K562_DMSO_H3K27ME3_peak_1060	16	.	1.25328	2.74492	1.67284
chr1	18508948	18509684	K562_DMSO_H3K27ME3_peak_1061	12	.	1.29062	2.29583	1.2454
chr1	18522308	18523133	K562_DMSO_H3K27ME3_peak_1062	13	.	1.16534	2.26234	1.30356
chr1	18523995	18526855	K562_DMSO_H3K27ME3_peak_1063	11	.	1.1976	2.14786	1.18769
chr1	18535902	18536542	K562_DMSO_H3K27ME3_peak_1064	10	.	1.16036	1.96054	1.01226
chr1	18547556	18548727	K562_DMSO_H3K27ME3_peak_1065	8	.	1.03377	1.66171	0.81197
chr1	18586631	18589579	K562_DMSO_H3K27ME3_peak_1066	12	.	1.24944	2.31399	1.28062
chr1	18601629	18603848	K562_DMSO_H3K27ME3_peak_1067	12	.	1.21542	2.2523	1.24831
chr1	18606386	18606677	K562_DMSO_H3K27ME3_peak_1068	17	.	1.40699	2.97214	1.77844
chr1	18608991	18613384	K562_DMSO_H3K27ME3_peak_1069	9	.	1.04863	1.82839	0.94128
chr1	18615136	18622314	K562_DMSO_H3K27ME3_peak_1070	12	.	1.13466	2.16651	1.20807
chr1	18633374	18636611	K562_DMSO_H3K27ME3_peak_1071	15	.	1.1558	2.60747	1.54684
chr1	18639352	18639801	K562_DMSO_H3K27ME3_peak_1072	15	.	1.21606	2.63062	1.53602
chr1	18647033	18650208	K562_DMSO_H3K27ME3_peak_1073	9	.	1.11104	1.91332	0.94938
chr1	18656180	18656466	K562_DMSO_H3K27ME3_peak_1074	8	.	1.07599	1.77844	0.8776
chr1	18673071	18673680	K562_DMSO_H3K27ME3_peak_1075	9	.	1.07718	1.82506	0.91357
chr1	18676612	18681678	K562_DMSO_H3K27ME3_peak_1076	18	.	1.24206	2.93351	1.81962
chr1	18688021	18688968	K562_DMSO_H3K27ME3_peak_1077	18	.	1.27454	2.97696	1.8595
chr1	18689812	18690190	K562_DMSO_H3K27ME3_peak_1078	8	.	1.03529	1.7093	0.8312
chr1	18691322	18693618	K562_DMSO_H3K27ME3_peak_1079	15	.	1.18166	2.56233	1.50931
chr1	18702083	18703388	K562_DMSO_H3K27ME3_peak_1080	11	.	1.10946	2.07833	1.1505
chr1	18710030	18713265	K562_DMSO_H3K27ME3_peak_1081	10	.	1.08233	1.90491	1.00255
chr1	18714286	18715242	K562_DMSO_H3K27ME3_peak_1082	12	.	1.20657	2.22381	1.20801
chr1	18717660	18718737	K562_DMSO_H3K27ME3_peak_1083	30	.	1.60746	4.57701	3.06049
chr1	18720515	18722050	K562_DMSO_H3K27ME3_peak_1084	37	.	1.46602	5.31111	3.73289
chr1	18723147	18724493	K562_DMSO_H3K27ME3_peak_1085	25	.	1.42406	3.87803	2.57163
chr1	18764559	18764802	K562_DMSO_H3K27ME3_peak_1086	21	.	1.29229	3.32432	2.13648
chr1	18765968	18768107	K562_DMSO_H3K27ME3_peak_1087	15	.	1.15463	2.59873	1.57843
chr1	18772298	18772501	K562_DMSO_H3K27ME3_peak_1088	19	.	1.46529	3.16783	1.9021
chr1	18773955	18775644	K562_DMSO_H3K27ME3_peak_1089	17	.	1.29139	2.90905	1.77776
chr1	18776632	18777072	K562_DMSO_H3K27ME3_peak_1090	8	.	1.04281	1.69717	0.81009
chr1	18781077	18784085	K562_DMSO_H3K27ME3_peak_1091	13	.	1.22974	2.37312	1.31045
chr1	18796130	18797449	K562_DMSO_H3K27ME3_peak_1092	12	.	1.11606	2.1721	1.20969
chr1	18799651	18801286	K562_DMSO_H3K27ME3_peak_1093	17	.	1.25438	2.8727	1.73475
chr1	18804403	18805362	K562_DMSO_H3K27ME3_peak_1094	8	.	1.0041	1.69453	0.85739
chr1	18806541	18810430	K562_DMSO_H3K27ME3_peak_1095	14	.	1.16949	2.46727	1.44869
chr1	18813798	18814202	K562_DMSO_H3K27ME3_peak_1096	18	.	1.20425	2.88932	1.83652
chr1	18815415	18819481	K562_DMSO_H3K27ME3_peak_1097	17	.	1.29174	2.91632	1.78699
chr1	18823664	18824128	K562_DMSO_H3K27ME3_peak_1098	15	.	1.10193	2.5031	1.56831
chr1	18827739	18829069	K562_DMSO_H3K27ME3_peak_1099	10	.	1.14756	2.03498	1.08928
chr1	18837054	18837907	K562_DMSO_H3K27ME3_peak_1100	16	.	1.26225	2.68547	1.60793
chr1	18861918	18870253	K562_DMSO_H3K27ME3_peak_1101	15	.	1.17138	2.57766	1.55104
chr1	18873796	18876122	K562_DMSO_H3K27ME3_peak_1102	15	.	1.20196	2.64241	1.56074
chr1	18877083	18888962	K562_DMSO_H3K27ME3_peak_1103	10	.	1.0868	1.99484	1.07142
chr1	18890343	18890611	K562_DMSO_H3K27ME3_peak_1104	14	.	1.25708	2.51345	1.48068
chr1	18895816	18897201	K562_DMSO_H3K27ME3_peak_1105	9	.	1.04551	1.89891	0.99487
chr1	18920723	18921294	K562_DMSO_H3K27ME3_peak_1106	7	.	1.0048	1.64853	0.7977
chr1	18929562	18934512	K562_DMSO_H3K27ME3_peak_1107	15	.	1.17514	2.59897	1.54556
chr1	18936171	18936466	K562_DMSO_H3K27ME3_peak_1108	16	.	1.09958	2.71535	1.6294
chr1	18937743	18944704	K562_DMSO_H3K27ME3_peak_1109	12	.	1.10943	2.24889	1.27828
chr1	18945572	18952883	K562_DMSO_H3K27ME3_peak_1110	10	.	1.09158	1.97877	1.05459
chr1	18953934	18977551	K562_DMSO_H3K27ME3_peak_1111	13	.	1.13452	2.35848	1.3624
chr1	18978484	18988821	K562_DMSO_H3K27ME3_peak_1112	17	.	1.26551	2.85811	1.7523
chr1	18989902	18993736	K562_DMSO_H3K27ME3_peak_1113	14	.	1.21734	2.54009	1.49854
chr1	18995328	19004282	K562_DMSO_H3K27ME3_peak_1114	14	.	1.16898	2.50834	1.47086
chr1	19009351	19015984	K562_DMSO_H3K27ME3_peak_1115	9	.	1.08369	1.87707	0.97371
chr1	19016992	19020834	K562_DMSO_H3K27ME3_peak_1116	13	.	1.20901	2.33681	1.32594
chr1	19023797	19033339	K562_DMSO_H3K27ME3_peak_1117	12	.	1.10423	2.18384	1.23148
chr1	19035257	19046297	K562_DMSO_H3K27ME3_peak_1118	13	.	1.18387	2.3626	1.3569
chr1	19047121	19052347	K562_DMSO_H3K27ME3_peak_1119	15	.	1.16183	2.55797	1.51398
chr1	19053188	19063961	K562_DMSO_H3K27ME3_peak_1120	13	.	1.12086	2.34118	1.35323
chr1	19064773	19065262	K562_DMSO_H3K27ME3_peak_1121	8	.	1.04952	1.77309	0.87272
chr1	19066119	19066403	K562_DMSO_H3K27ME3_peak_1122	8	.	1.09148	1.72985	0.80111
chr1	19068220	19069259	K562_DMSO_H3K27ME3_peak_1123	7	.	1.01638	1.5781	0.72985
chr1	19082031	19083484	K562_DMSO_H3K27ME3_peak_1124	13	.	1.20472	2.43011	1.38243
chr1	19084973	19091419	K562_DMSO_H3K27ME3_peak_1125	14	.	1.17756	2.53094	1.46875
chr1	19092564	19099693	K562_DMSO_H3K27ME3_peak_1126	11	.	1.10204	2.10399	1.16979
chr1	19100921	19111995	K562_DMSO_H3K27ME3_peak_1127	12	.	1.12383	2.257	1.28068
chr1	19112784	19121373	K562_DMSO_H3K27ME3_peak_1128	11	.	1.0456	2.06799	1.14767
chr1	19124417	19124928	K562_DMSO_H3K27ME3_peak_1129	7	.	1.01154	1.57939	0.71671
chr1	19144816	19147087	K562_DMSO_H3K27ME3_peak_1130	15	.	1.07384	2.51205	1.51259
chr1	19147945	19151302	K562_DMSO_H3K27ME3_peak_1131	21	.	1.29049	3.32875	2.13495
chr1	19153171	19153529	K562_DMSO_H3K27ME3_peak_1132	27	.	1.33531	4.11822	2.79604
chr1	19155620	19156385	K562_DMSO_H3K27ME3_peak_1133	19	.	1.13928	3.00597	1.92052
chr1	19164281	19168356	K562_DMSO_H3K27ME3_peak_1134	13	.	1.08767	2.27317	1.30732
chr1	19176630	19177072	K562_DMSO_H3K27ME3_peak_1135	11	.	1.08173	2.16208	1.15508
chr1	19178005	19181444	K562_DMSO_H3K27ME3_peak_1136	13	.	1.01807	2.32963	1.34061
chr1	19185870	19196687	K562_DMSO_H3K27ME3_peak_1137	23	.	1.31572	3.56902	2.31634
chr1	19241933	19257099	K562_DMSO_H3K27ME3_peak_1138	21	.	1.21152	3.36544	2.17104
chr1	19257894	19260392	K562_DMSO_H3K27ME3_peak_1139	22	.	1.31888	3.46027	2.23018
chr1	19261709	19261933	K562_DMSO_H3K27ME3_peak_1140	37	.	1.70133	5.42943	3.743
chr1	19262740	19264267	K562_DMSO_H3K27ME3_peak_1141	30	.	1.50916	4.50386	3.03562
chr1	19265300	19272556	K562_DMSO_H3K27ME3_peak_1142	14	.	1.1535	2.53332	1.48665
chr1	19273547	19287000	K562_DMSO_H3K27ME3_peak_1143	18	.	1.19662	2.93704	1.8307
chr1	19287989	19304212	K562_DMSO_H3K27ME3_peak_1144	18	.	1.15852	2.92953	1.83585
chr1	19305644	19306388	K562_DMSO_H3K27ME3_peak_1145	11	.	1.00653	2.05535	1.17486
chr1	19309738	19309956	K562_DMSO_H3K27ME3_peak_1146	10	.	1.02047	1.9715	1.09389
chr1	19311583	19317882	K562_DMSO_H3K27ME3_peak_1147	8	.	1.01005	1.7502	0.89387
chr1	19320538	19325609	K562_DMSO_H3K27ME3_peak_1148	10	.	1.0602	2.0144	1.09474
chr1	19331109	19331419	K562_DMSO_H3K27ME3_peak_1149	9	.	1.03302	1.85599	0.99361
chr1	19332466	19335082	K562_DMSO_H3K27ME3_peak_1150	14	.	1.15057	2.4324	1.41782
chr1	19335937	19344982	K562_DMSO_H3K27ME3_peak_1151	16	.	1.16689	2.68159	1.6106
chr1	19346948	19349727	K562_DMSO_H3K27ME3_peak_1152	9	.	1.05074	1.92602	0.99975
chr1	19351290	19353179	K562_DMSO_H3K27ME3_peak_1153	17	.	1.09723	2.80836	1.75205
chr1	19354088	19357094	K562_DMSO_H3K27ME3_peak_1154	14	.	1.16866	2.53991	1.49392
chr1	19358159	19368604	K562_DMSO_H3K27ME3_peak_1155	11	.	1.09175	2.08646	1.13991
chr1	19369473	19385245	K562_DMSO_H3K27ME3_peak_1156	12	.	1.08937	2.20947	1.24032
chr1	19389997	19395160	K562_DMSO_H3K27ME3_peak_1157	14	.	1.11624	2.41656	1.40571
chr1	19818250	19818468	K562_DMSO_H3K27ME3_peak_1158	11	.	1.06801	2.04757	1.14174
chr1	19832141	19833156	K562_DMSO_H3K27ME3_peak_1159	8	.	1.04463	1.7666	0.88838
chr1	19878542	19881487	K562_DMSO_H3K27ME3_peak_1160	17	.	1.22873	2.85062	1.73964
chr1	19882277	19882747	K562_DMSO_H3K27ME3_peak_1161	10	.	1.07667	1.95135	1.03878
chr1	19883646	19887432	K562_DMSO_H3K27ME3_peak_1162	11	.	1.10719	2.04908	1.10311
chr1	19898818	19903970	K562_DMSO_H3K27ME3_peak_1163	16	.	1.18207	2.75645	1.68434
chr1	19909556	19912774	K562_DMSO_H3K27ME3_peak_1164	16	.	1.17346	2.70113	1.64226
chr1	19913578	19914341	K562_DMSO_H3K27ME3_peak_1165	8	.	1.04928	1.70628	0.80421
chr1	19915220	19916174	K562_DMSO_H3K27ME3_peak_1166	14	.	1.12124	2.44552	1.42832
chr1	19967329	19972799	K562_DMSO_H3K27ME3_peak_1167	12	.	1.0971	2.22044	1.25825
chr1	19984788	19985259	K562_DMSO_H3K27ME3_peak_1168	10	.	1.10967	2.06412	1.09625
chr1	19989601	19994803	K562_DMSO_H3K27ME3_peak_1169	20	.	1.27923	3.28185	2.08913
chr1	19995656	19999029	K562_DMSO_H3K27ME3_peak_1170	10	.	1.06283	1.99051	1.0871
chr1	20003896	20007234	K562_DMSO_H3K27ME3_peak_1171	35	.	1.48	5.02881	3.56376
chr1	20009447	20009998	K562_DMSO_H3K27ME3_peak_1172	21	.	1.33639	3.33073	2.13466
chr1	20012448	20014525	K562_DMSO_H3K27ME3_peak_1173	14	.	1.17914	2.52052	1.49997
chr1	20018184	20025047	K562_DMSO_H3K27ME3_peak_1174	16	.	1.20796	2.77441	1.6926
chr1	20026246	20032825	K562_DMSO_H3K27ME3_peak_1175	20	.	1.28322	3.22343	2.04963
chr1	20033703	20035902	K562_DMSO_H3K27ME3_peak_1176	14	.	1.24367	2.57428	1.49767
chr1	20036701	20039336	K562_DMSO_H3K27ME3_peak_1177	14	.	1.16492	2.4883	1.46874
chr1	20043211	20044879	K562_DMSO_H3K27ME3_peak_1178	12	.	1.16189	2.24498	1.26774
chr1	20047436	20053717	K562_DMSO_H3K27ME3_peak_1179	11	.	1.10698	2.13558	1.18569
chr1	20057417	20061588	K562_DMSO_H3K27ME3_peak_1180	21	.	1.29382	3.35485	2.13621
chr1	20062414	20078417	K562_DMSO_H3K27ME3_peak_1181	11	.	1.09173	2.12114	1.17823
chr1	20079510	20080165	K562_DMSO_H3K27ME3_peak_1182	20	.	1.27452	3.19085	2.01023
chr1	20081016	20093119	K562_DMSO_H3K27ME3_peak_1183	16	.	1.17945	2.74697	1.68447
chr1	20093973	20096942	K562_DMSO_H3K27ME3_peak_1184	14	.	1.11323	2.47814	1.44702
chr1	20104947	20109494	K562_DMSO_H3K27ME3_peak_1185	12	.	1.05933	2.21261	1.23488
chr1	20110318	20110848	K562_DMSO_H3K27ME3_peak_1186	15	.	1.29121	2.69978	1.52103
chr1	20111653	20115019	K562_DMSO_H3K27ME3_peak_1187	14	.	1.11186	2.47615	1.45191
chr1	20125885	20126520	K562_DMSO_H3K27ME3_peak_1188	8	.	1.02017	1.68951	0.82346
chr1	20127313	20133734	K562_DMSO_H3K27ME3_peak_1189	17	.	1.2009	2.82647	1.71116
chr1	20134608	20137047	K562_DMSO_H3K27ME3_peak_1190	15	.	1.05429	2.51229	1.51203
chr1	20138208	20143332	K562_DMSO_H3K27ME3_peak_1191	25	.	1.25045	3.77171	2.50383
chr1	20144617	20148739	K562_DMSO_H3K27ME3_peak_1192	24	.	1.34238	3.75011	2.45144
chr1	20149893	20150299	K562_DMSO_H3K27ME3_peak_1193	28	.	1.41166	4.23984	2.82306
chr1	20151586	20157005	K562_DMSO_H3K27ME3_peak_1194	12	.	1.01799	2.25093	1.2841
chr1	20162366	20163173	K562_DMSO_H3K27ME3_peak_1195	15	.	1.18496	2.65884	1.57843
chr1	20167320	20170202	K562_DMSO_H3K27ME3_peak_1196	16	.	1.15649	2.70596	1.62974
chr1	20171104	20175913	K562_DMSO_H3K27ME3_peak_1197	19	.	1.2066	3.06495	1.92783
chr1	20178020	20182321	K562_DMSO_H3K27ME3_peak_1198	14	.	1.1563	2.44803	1.41896
chr1	20183482	20183736	K562_DMSO_H3K27ME3_peak_1199	21	.	1.24707	3.27758	2.1188
chr1	20184578	20184987	K562_DMSO_H3K27ME3_peak_1200	8	.	1.1163	1.82865	0.88149
chr1	20185817	20187224	K562_DMSO_H3K27ME3_peak_1201	10	.	1.07081	2.03398	1.06443
chr1	20198406	20202938	K562_DMSO_H3K27ME3_peak_1202	13	.	1.14063	2.29285	1.30395
chr1	20246761	20254668	K562_DMSO_H3K27ME3_peak_1203	15	.	1.14259	2.576	1.53325
chr1	20257153	20258226	K562_DMSO_H3K27ME3_peak_1204	16	.	1.12341	2.73234	1.67269
chr1	20262656	20262990	K562_DMSO_H3K27ME3_peak_1205	10	.	1.10704	2.00172	1.04814
chr1	20271820	20272198	K562_DMSO_H3K27ME3_peak_1206	16	.	1.33737	2.85184	1.66042
chr1	20273958	20277919	K562_DMSO_H3K27ME3_peak_1207	14	.	1.16804	2.44569	1.40706
chr1	20282256	20295669	K562_DMSO_H3K27ME3_peak_1208	13	.	1.1135	2.35417	1.35027
chr1	20297678	20298047	K562_DMSO_H3K27ME3_peak_1209	23	.	1.24153	3.62188	2.35984
chr1	20298936	20299219	K562_DMSO_H3K27ME3_peak_1210	19	.	1.11325	3.04904	1.95144
chr1	20303381	20308115	K562_DMSO_H3K27ME3_peak_1211	30	.	1.28918	4.38909	3.00699
chr1	20309347	20312291	K562_DMSO_H3K27ME3_peak_1212	39	.	1.48509	5.65209	3.98908
chr1	20313382	20315274	K562_DMSO_H3K27ME3_peak_1213	33	.	1.30925	4.79257	3.34013
chr1	20316086	20318180	K562_DMSO_H3K27ME3_peak_1214	28	.	1.27009	4.17425	2.83782
chr1	20354607	20356175	K562_DMSO_H3K27ME3_peak_1215	16	.	1.1273	2.72375	1.64987
chr1	20386284	20386491	K562_DMSO_H3K27ME3_peak_1216	9	.	1.03453	1.81856	0.93142
chr1	20393381	20400399	K562_DMSO_H3K27ME3_peak_1217	20	.	1.2333	3.16703	2.00913
chr1	20401355	20402512	K562_DMSO_H3K27ME3_peak_1218	9	.	1.07658	1.84007	0.93362
chr1	20404589	20413335	K562_DMSO_H3K27ME3_peak_1219	21	.	1.34471	3.33214	2.13966
chr1	20414553	20414829	K562_DMSO_H3K27ME3_peak_1220	17	.	1.18925	2.75641	1.70491
chr1	20416412	20420835	K562_DMSO_H3K27ME3_peak_1221	9	.	1.06606	1.78868	0.92913
chr1	20425056	20425731	K562_DMSO_H3K27ME3_peak_1222	13	.	1.11766	2.34529	1.38469
chr1	20427484	20428429	K562_DMSO_H3K27ME3_peak_1223	21	.	1.37884	3.42568	2.18327
chr1	20433389	20437793	K562_DMSO_H3K27ME3_peak_1224	10	.	1.07267	1.97336	1.08316
chr1	20438864	20443405	K562_DMSO_H3K27ME3_peak_1225	14	.	1.15912	2.47865	1.45686
chr1	20444240	20449407	K562_DMSO_H3K27ME3_peak_1226	10	.	1.09965	2.01767	1.09707
chr1	20451510	20452284	K562_DMSO_H3K27ME3_peak_1227	49	.	1.95178	6.87302	4.98644
chr1	20453219	20455828	K562_DMSO_H3K27ME3_peak_1228	37	.	1.6748	5.36581	3.77431
chr1	20461993	20462347	K562_DMSO_H3K27ME3_peak_1229	9	.	1.04941	1.81525	0.94473
chr1	20463691	20466199	K562_DMSO_H3K27ME3_peak_1230	12	.	1.17095	2.1879	1.20771
chr1	20468038	20471279	K562_DMSO_H3K27ME3_peak_1231	19	.	1.26666	3.05554	1.93713
chr1	20472472	20475740	K562_DMSO_H3K27ME3_peak_1232	18	.	1.31425	3.07487	1.89085
chr1	20483545	20483893	K562_DMSO_H3K27ME3_peak_1233	9	.	1.02879	1.84611	0.97341
chr1	20541531	20543175	K562_DMSO_H3K27ME3_peak_1234	19	.	1.25734	3.18392	1.94771
chr1	20544571	20558848	K562_DMSO_H3K27ME3_peak_1235	12	.	1.09684	2.22525	1.2538
chr1	20560339	20566803	K562_DMSO_H3K27ME3_peak_1236	15	.	1.14149	2.54715	1.50839
chr1	20568044	20569887	K562_DMSO_H3K27ME3_peak_1237	8	.	1.03065	1.67569	0.82859
chr1	20570807	20571122	K562_DMSO_H3K27ME3_peak_1238	7	.	1.0197	1.56212	0.72893
chr1	20573499	20577851	K562_DMSO_H3K27ME3_peak_1239	9	.	1.04621	1.80994	0.9208
chr1	20578817	20581179	K562_DMSO_H3K27ME3_peak_1240	30	.	1.51987	4.47048	3.04033
chr1	20582524	20593557	K562_DMSO_H3K27ME3_peak_1241	19	.	1.25145	3.13562	1.97214
chr1	20599548	20599869	K562_DMSO_H3K27ME3_peak_1242	10	.	1.07361	2.01602	1.09537
chr1	20600892	20605960	K562_DMSO_H3K27ME3_peak_1243	13	.	1.08251	2.26231	1.31171
chr1	20608058	20610816	K562_DMSO_H3K27ME3_peak_1244	13	.	1.15924	2.39551	1.39096
chr1	20614240	20615842	K562_DMSO_H3K27ME3_peak_1245	21	.	1.16068	3.34014	2.15263
chr1	20617001	20627732	K562_DMSO_H3K27ME3_peak_1246	13	.	1.15134	2.27931	1.30536
chr1	20628633	20632753	K562_DMSO_H3K27ME3_peak_1247	12	.	1.16269	2.23372	1.24303
chr1	20634757	20634957	K562_DMSO_H3K27ME3_peak_1248	8	.	1.03896	1.67152	0.8227
chr1	20636007	20653155	K562_DMSO_H3K27ME3_peak_1249	23	.	1.28727	3.54188	2.30555
chr1	20656559	20664656	K562_DMSO_H3K27ME3_peak_1250	15	.	1.1659	2.57181	1.5163
chr1	20677132	20678651	K562_DMSO_H3K27ME3_peak_1251	12	.	1.18059	2.24288	1.22083
chr1	20680290	20688169	K562_DMSO_H3K27ME3_peak_1252	12	.	1.13233	2.28081	1.28952
chr1	20690704	20696490	K562_DMSO_H3K27ME3_peak_1253	10	.	1.07254	1.96735	1.046
chr1	20701839	20702333	K562_DMSO_H3K27ME3_peak_1254	7	.	1.06496	1.66154	0.7743
chr1	20704581	20706368	K562_DMSO_H3K27ME3_peak_1255	11	.	1.04488	1.98733	1.10893
chr1	20712425	20715110	K562_DMSO_H3K27ME3_peak_1256	11	.	1.08817	2.12487	1.17507
chr1	20723677	20724164	K562_DMSO_H3K27ME3_peak_1257	12	.	1.04644	2.1288	1.23915
chr1	20729965	20733546	K562_DMSO_H3K27ME3_peak_1258	14	.	1.15486	2.48101	1.47366
chr1	20734987	20736702	K562_DMSO_H3K27ME3_peak_1259	7	.	1.04873	1.64275	0.75749
chr1	20737889	20740306	K562_DMSO_H3K27ME3_peak_1260	11	.	1.06136	2.00687	1.10218
chr1	20743313	20745292	K562_DMSO_H3K27ME3_peak_1261	10	.	1.03995	1.90708	1.03504
chr1	20753492	20756396	K562_DMSO_H3K27ME3_peak_1262	9	.	1.0211	1.77513	0.92726
chr1	20757539	20763584	K562_DMSO_H3K27ME3_peak_1263	18	.	1.25675	2.97563	1.83584
chr1	20773941	20776594	K562_DMSO_H3K27ME3_peak_1264	19	.	1.30674	3.08857	1.94978
chr1	20777382	20779048	K562_DMSO_H3K27ME3_peak_1265	17	.	1.20701	2.84345	1.78512
chr1	20782133	20786196	K562_DMSO_H3K27ME3_peak_1266	9	.	1.03392	1.8952	0.99731
chr1	20791850	20793497	K562_DMSO_H3K27ME3_peak_1267	11	.	1.13134	2.10986	1.14281
chr1	20801864	20802694	K562_DMSO_H3K27ME3_peak_1268	10	.	1.13317	1.97385	1.01985
chr1	20803590	20805158	K562_DMSO_H3K27ME3_peak_1269	7	.	1.02445	1.63276	0.76199
chr1	20810282	20812398	K562_DMSO_H3K27ME3_peak_1270	10	.	1.00249	1.92752	1.03626
chr1	20817841	20819497	K562_DMSO_H3K27ME3_peak_1271	11	.	1.08716	2.10595	1.17653
chr1	20837060	20840785	K562_DMSO_H3K27ME3_peak_1272	8	.	1.03604	1.75686	0.88558
chr1	20841868	20842594	K562_DMSO_H3K27ME3_peak_1273	19	.	1.30243	3.15552	1.99348
chr1	20843440	20843636	K562_DMSO_H3K27ME3_peak_1274	20	.	1.30857	3.1728	2.00257
chr1	20844546	20845400	K562_DMSO_H3K27ME3_peak_1275	19	.	1.30034	3.0667	1.9115
chr1	20849794	20856482	K562_DMSO_H3K27ME3_peak_1276	13	.	1.148	2.39581	1.38447
chr1	20858341	20865236	K562_DMSO_H3K27ME3_peak_1277	12	.	1.10584	2.20061	1.2379
chr1	20866242	20900649	K562_DMSO_H3K27ME3_peak_1278	13	.	1.11966	2.34925	1.35339
chr1	20908769	20910718	K562_DMSO_H3K27ME3_peak_1279	33	.	1.47667	4.83822	3.34219
chr1	20915149	20922550	K562_DMSO_H3K27ME3_peak_1280	21	.	1.26818	3.35346	2.16022
chr1	20932914	20933177	K562_DMSO_H3K27ME3_peak_1281	8	.	1.17564	1.81581	0.81479
chr1	20933986	20936465	K562_DMSO_H3K27ME3_peak_1282	11	.	1.06269	2.01892	1.12306
chr1	20968229	20969688	K562_DMSO_H3K27ME3_peak_1283	23	.	1.38588	3.56478	2.33155
chr1	20997933	21000918	K562_DMSO_H3K27ME3_peak_1284	15	.	1.21407	2.5519	1.5155
chr1	21003409	21022333	K562_DMSO_H3K27ME3_peak_1285	16	.	1.21358	2.73192	1.65263
chr1	21030532	21031515	K562_DMSO_H3K27ME3_peak_1286	27	.	1.61926	4.25238	2.7255
chr1	21035789	21038870	K562_DMSO_H3K27ME3_peak_1287	8	.	1.0239	1.78021	0.89666
chr1	21045026	21049211	K562_DMSO_H3K27ME3_peak_1288	19	.	1.31146	3.08947	1.92184
chr1	21050975	21051601	K562_DMSO_H3K27ME3_peak_1289	17	.	1.29413	2.88074	1.77552
chr1	21054440	21057062	K562_DMSO_H3K27ME3_peak_1290	14	.	1.20509	2.56627	1.48321
chr1	21512820	21516061	K562_DMSO_H3K27ME3_peak_1291	12	.	1.14735	2.2448	1.26935
chr1	21517213	21520307	K562_DMSO_H3K27ME3_peak_1292	7	.	1.04219	1.65456	0.79694
chr1	21523070	21525591	K562_DMSO_H3K27ME3_peak_1293	8	.	1.01705	1.71988	0.85873
chr1	21684374	21686053	K562_DMSO_H3K27ME3_peak_1294	12	.	1.13132	2.18412	1.22017
chr1	21692389	21693413	K562_DMSO_H3K27ME3_peak_1295	15	.	1.17507	2.70423	1.58339
chr1	21702427	21702933	K562_DMSO_H3K27ME3_peak_1296	7	.	1.03671	1.64558	0.78006
chr1	21734632	21735210	K562_DMSO_H3K27ME3_peak_1297	16	.	1.24478	2.81231	1.68845
chr1	21740943	21741891	K562_DMSO_H3K27ME3_peak_1298	24	.	1.46305	3.79572	2.44071
chr1	21746875	21747368	K562_DMSO_H3K27ME3_peak_1299	19	.	1.31705	3.13681	1.94939
chr1	21754119	21755419	K562_DMSO_H3K27ME3_peak_1300	15	.	1.24906	2.64019	1.52385
chr1	21758324	21759547	K562_DMSO_H3K27ME3_peak_1301	17	.	1.0098	2.75594	1.79165
chr1	21760515	21761099	K562_DMSO_H3K27ME3_peak_1302	15	.	1.13095	2.5251	1.51202
chr1	21763875	21764678	K562_DMSO_H3K27ME3_peak_1303	26	.	1.43159	4.06372	2.64144
chr1	21771080	21771540	K562_DMSO_H3K27ME3_peak_1304	48	.	1.80026	6.76092	4.88364
chr1	21772405	21772774	K562_DMSO_H3K27ME3_peak_1305	54	.	1.81198	7.30364	5.40154
chr1	21813137	21814162	K562_DMSO_H3K27ME3_peak_1306	25	.	1.38602	3.86292	2.54847
chr1	21817500	21817837	K562_DMSO_H3K27ME3_peak_1307	17	.	1.42163	2.97739	1.73148
chr1	21818840	21822560	K562_DMSO_H3K27ME3_peak_1308	14	.	1.19494	2.48122	1.43393
chr1	21825790	21827576	K562_DMSO_H3K27ME3_peak_1309	10	.	1.12872	1.97854	1.00037
chr1	21829079	21835507	K562_DMSO_H3K27ME3_peak_1310	10	.	1.08524	1.99243	1.06933
chr1	21836456	21842806	K562_DMSO_H3K27ME3_peak_1311	18	.	1.20324	3.00327	1.86663
chr1	21843854	21852624	K562_DMSO_H3K27ME3_peak_1312	12	.	1.08588	2.2331	1.26325
chr1	21853628	21858557	K562_DMSO_H3K27ME3_peak_1313	17	.	1.25397	2.90316	1.78095
chr1	21862261	21871014	K562_DMSO_H3K27ME3_peak_1314	15	.	1.16993	2.6233	1.55705
chr1	21872934	21877852	K562_DMSO_H3K27ME3_peak_1315	15	.	1.17229	2.56947	1.52941
chr1	21879913	21886516	K562_DMSO_H3K27ME3_peak_1316	15	.	1.16551	2.55735	1.51795
chr1	21889141	21890690	K562_DMSO_H3K27ME3_peak_1317	16	.	1.21306	2.72908	1.64661
chr1	21891802	21893996	K562_DMSO_H3K27ME3_peak_1318	41	.	1.62362	5.81726	4.151
chr1	21904583	21908006	K562_DMSO_H3K27ME3_peak_1319	9	.	1.01966	1.80629	0.91616
chr1	21909168	21910951	K562_DMSO_H3K27ME3_peak_1320	26	.	1.3831	4.03869	2.63867
chr1	21915195	21915527	K562_DMSO_H3K27ME3_peak_1321	24	.	1.28332	3.7701	2.46366
chr1	21916463	21917100	K562_DMSO_H3K27ME3_peak_1322	18	.	1.14655	2.94287	1.82289
chr1	22292790	22293352	K562_DMSO_H3K27ME3_peak_1323	11	.	1.02548	2.10407	1.18224
chr1	22298068	22299198	K562_DMSO_H3K27ME3_peak_1324	18	.	1.27319	3.04315	1.88042
chr1	22302639	22303872	K562_DMSO_H3K27ME3_peak_1325	40	.	1.57166	5.66813	4.05727
chr1	22304935	22305523	K562_DMSO_H3K27ME3_peak_1326	32	.	1.41806	4.63681	3.22236
chr1	22308497	22309687	K562_DMSO_H3K27ME3_peak_1327	25	.	1.31938	3.82941	2.54216
chr1	22314971	22315617	K562_DMSO_H3K27ME3_peak_1328	13	.	1.14078	2.37867	1.30597
chr1	22317934	22319894	K562_DMSO_H3K27ME3_peak_1329	12	.	1.18099	2.31219	1.2868
chr1	22320824	22322709	K562_DMSO_H3K27ME3_peak_1330	23	.	1.24153	3.5347	2.35054
chr1	22323620	22323915	K562_DMSO_H3K27ME3_peak_1331	41	.	1.66283	5.77725	4.10398
chr1	22327144	22328474	K562_DMSO_H3K27ME3_peak_1332	18	.	1.18979	2.90332	1.80165
chr1	22341152	22341560	K562_DMSO_H3K27ME3_peak_1333	14	.	1.09727	2.49436	1.46624
chr1	22342634	22342871	K562_DMSO_H3K27ME3_peak_1334	17	.	1.2575	2.92332	1.74716
chr1	22455943	22457029	K562_DMSO_H3K27ME3_peak_1335	13	.	1.11974	2.27125	1.30756
chr1	22460535	22475444	K562_DMSO_H3K27ME3_peak_1336	12	.	1.09774	2.22382	1.24909
chr1	22476777	22485804	K562_DMSO_H3K27ME3_peak_1337	17	.	1.15477	2.79339	1.70783
chr1	22487101	22487603	K562_DMSO_H3K27ME3_peak_1338	25	.	1.07735	3.59111	2.50347
chr1	22504729	22510264	K562_DMSO_H3K27ME3_peak_1339	25	.	1.32855	3.88137	2.57481
chr1	22511316	22515649	K562_DMSO_H3K27ME3_peak_1340	24	.	1.3352	3.68489	2.42032
chr1	22516732	22517116	K562_DMSO_H3K27ME3_peak_1341	17	.	1.15093	2.8482	1.73409
chr1	22520748	22525601	K562_DMSO_H3K27ME3_peak_1342	10	.	1.05787	1.9639	1.03374
chr1	22531323	22539873	K562_DMSO_H3K27ME3_peak_1343	15	.	1.15133	2.59639	1.55128
chr1	22541127	22555842	K562_DMSO_H3K27ME3_peak_1344	22	.	1.2503	3.45537	2.2351
chr1	22558415	22598103	K562_DMSO_H3K27ME3_peak_1345	17	.	1.18363	2.90262	1.79656
chr1	22599075	22600845	K562_DMSO_H3K27ME3_peak_1346	11	.	1.04319	2.11869	1.17957
chr1	22602703	22610155	K562_DMSO_H3K27ME3_peak_1347	19	.	1.18695	3.08494	1.92009
chr1	22626353	22627720	K562_DMSO_H3K27ME3_peak_1348	24	.	1.22217	3.71024	2.4986
chr1	22629905	22632462	K562_DMSO_H3K27ME3_peak_1349	16	.	1.18098	2.78635	1.69815
chr1	22634170	22643356	K562_DMSO_H3K27ME3_peak_1350	28	.	1.36849	4.20204	2.8453
chr1	22644267	22653446	K562_DMSO_H3K27ME3_peak_1351	17	.	1.19998	2.80989	1.71631
chr1	22654491	22659511	K562_DMSO_H3K27ME3_peak_1352	23	.	1.29784	3.63508	2.36489
chr1	22664962	22681061	K562_DMSO_H3K27ME3_peak_1353	23	.	1.30477	3.55737	2.31227
chr1	22682315	22687976	K562_DMSO_H3K27ME3_peak_1354	21	.	1.23091	3.38399	2.19095
chr1	22692719	22693422	K562_DMSO_H3K27ME3_peak_1355	25	.	1.27168	3.79951	2.51526
chr1	22694595	22699333	K562_DMSO_H3K27ME3_peak_1356	18	.	1.20401	2.99047	1.86508
chr1	22701038	22703764	K562_DMSO_H3K27ME3_peak_1357	33	.	1.43252	4.85108	3.36024
chr1	22704690	22711653	K562_DMSO_H3K27ME3_peak_1358	19	.	1.16943	3.0736	1.93683
chr1	22712508	22720587	K562_DMSO_H3K27ME3_peak_1359	12	.	1.07591	2.16593	1.20932
chr1	22721687	22730913	K562_DMSO_H3K27ME3_peak_1360	12	.	1.07969	2.24727	1.27002
chr1	22731931	22737126	K562_DMSO_H3K27ME3_peak_1361	13	.	1.0856	2.29928	1.3244
chr1	22738112	22738722	K562_DMSO_H3K27ME3_peak_1362	11	.	1.05516	2.08715	1.15827
chr1	22744095	22745432	K562_DMSO_H3K27ME3_peak_1363	22	.	1.27079	3.53959	2.28372
chr1	22748957	22752851	K562_DMSO_H3K27ME3_peak_1364	12	.	1.07986	2.22489	1.23808
chr1	22764254	22765629	K562_DMSO_H3K27ME3_peak_1365	21	.	1.2853	3.34072	2.144
chr1	22867441	22883674	K562_DMSO_H3K27ME3_peak_1366	17	.	1.20838	2.8493	1.74485
chr1	22884590	22894354	K562_DMSO_H3K27ME3_peak_1367	15	.	1.18554	2.63726	1.57722
chr1	22895563	22896307	K562_DMSO_H3K27ME3_peak_1368	26	.	1.37087	3.99711	2.69038
chr1	22897384	22903522	K562_DMSO_H3K27ME3_peak_1369	20	.	1.23522	3.23059	2.06893
chr1	22907178	22926085	K562_DMSO_H3K27ME3_peak_1370	16	.	1.14589	2.71918	1.6506
chr1	22926878	22930967	K562_DMSO_H3K27ME3_peak_1371	10	.	1.07088	1.99306	1.06957
chr1	22932734	22932994	K562_DMSO_H3K27ME3_peak_1372	17	.	1.16873	2.844	1.78551
chr1	22940344	22941191	K562_DMSO_H3K27ME3_peak_1373	33	.	1.45506	4.79242	3.3108
chr1	22942293	22946875	K562_DMSO_H3K27ME3_peak_1374	17	.	1.17194	2.83861	1.74282
chr1	22948086	22948494	K562_DMSO_H3K27ME3_peak_1375	21	.	1.38037	3.35244	2.11681
chr1	22949792	22950616	K562_DMSO_H3K27ME3_peak_1376	14	.	1.1867	2.41397	1.40374
chr1	22951576	22955710	K562_DMSO_H3K27ME3_peak_1377	18	.	1.24462	2.93121	1.81482
chr1	22956583	22962097	K562_DMSO_H3K27ME3_peak_1378	18	.	1.20663	2.90417	1.80383
chr1	22970347	22971505	K562_DMSO_H3K27ME3_peak_1379	27	.	1.44226	4.06379	2.70002
chr1	22972371	22975764	K562_DMSO_H3K27ME3_peak_1380	13	.	1.10874	2.3635	1.38848
chr1	22977336	22981901	K562_DMSO_H3K27ME3_peak_1381	27	.	1.35876	4.11879	2.76311
chr1	22987077	22988860	K562_DMSO_H3K27ME3_peak_1382	15	.	1.10851	2.67968	1.56656
chr1	22994483	22999024	K562_DMSO_H3K27ME3_peak_1383	31	.	1.36723	4.54797	3.1389
chr1	23001457	23004356	K562_DMSO_H3K27ME3_peak_1384	30	.	1.41188	4.44335	3.03673
chr1	23007532	23009778	K562_DMSO_H3K27ME3_peak_1385	19	.	1.17392	3.10457	1.96221
chr1	23010813	23014497	K562_DMSO_H3K27ME3_peak_1386	21	.	1.19485	3.3443	2.16809
chr1	23015446	23017755	K562_DMSO_H3K27ME3_peak_1387	32	.	1.35855	4.67322	3.21387
chr1	23018875	23022238	K562_DMSO_H3K27ME3_peak_1388	24	.	1.20857	3.70757	2.47154
chr1	23024217	23024528	K562_DMSO_H3K27ME3_peak_1389	20	.	1.19177	3.11222	2.00029
chr1	23035961	23043960	K562_DMSO_H3K27ME3_peak_1390	23	.	1.29171	3.58739	2.34274
chr1	23046452	23052176	K562_DMSO_H3K27ME3_peak_1391	12	.	1.08971	2.19802	1.2319
chr1	23053723	23054005	K562_DMSO_H3K27ME3_peak_1392	12	.	1.0619	2.17084	1.23318
chr1	23055305	23056092	K562_DMSO_H3K27ME3_peak_1393	14	.	1.17182	2.54677	1.48289
chr1	23057176	23058887	K562_DMSO_H3K27ME3_peak_1394	8	.	1.04116	1.7408	0.87303
chr1	23059800	23063368	K562_DMSO_H3K27ME3_peak_1395	12	.	1.13622	2.28991	1.28272
chr1	23064596	23070404	K562_DMSO_H3K27ME3_peak_1396	10	.	1.04698	1.90154	1.02499
chr1	23071204	23075050	K562_DMSO_H3K27ME3_peak_1397	30	.	1.54528	4.56847	3.08631
chr1	23077718	23077965	K562_DMSO_H3K27ME3_peak_1398	27	.	1.40904	4.08274	2.75159
chr1	23079797	23081168	K562_DMSO_H3K27ME3_peak_1399	26	.	1.42434	4.00966	2.67646
chr1	23082459	23085081	K562_DMSO_H3K27ME3_peak_1400	23	.	1.27344	3.57637	2.34836
chr1	23087156	23094548	K562_DMSO_H3K27ME3_peak_1401	29	.	1.452	4.33255	2.91623
chr1	23095350	23105611	K562_DMSO_H3K27ME3_peak_1402	14	.	1.13768	2.45702	1.44424
chr1	23108434	23113693	K562_DMSO_H3K27ME3_peak_1403	20	.	1.28093	3.23602	2.0494
chr1	23116027	23117445	K562_DMSO_H3K27ME3_peak_1404	25	.	1.34775	3.83811	2.5503
chr1	23119484	23121333	K562_DMSO_H3K27ME3_peak_1405	16	.	1.10618	2.75375	1.65195
chr1	23126325	23129793	K562_DMSO_H3K27ME3_peak_1406	9	.	1.05833	1.86539	0.97198
chr1	23131010	23136967	K562_DMSO_H3K27ME3_peak_1407	11	.	1.0744	2.10919	1.16612
chr1	23138171	23138712	K562_DMSO_H3K27ME3_peak_1408	9	.	1.03585	1.86125	0.97316
chr1	23141481	23143152	K562_DMSO_H3K27ME3_peak_1409	17	.	1.17765	2.85949	1.76333
chr1	23149373	23149594	K562_DMSO_H3K27ME3_peak_1410	19	.	1.33361	3.14452	1.91837
chr1	23150948	23153987	K562_DMSO_H3K27ME3_peak_1411	10	.	1.06708	1.94568	1.01725
chr1	23154895	23157727	K562_DMSO_H3K27ME3_peak_1412	15	.	1.13147	2.62322	1.57556
chr1	23159143	23159899	K562_DMSO_H3K27ME3_peak_1413	25	.	1.44274	3.96162	2.5484
chr1	23170104	23171522	K562_DMSO_H3K27ME3_peak_1414	16	.	1.1974	2.7356	1.64139
chr1	23172439	23180278	K562_DMSO_H3K27ME3_peak_1415	20	.	1.2272	3.21143	2.04757
chr1	23181944	23182935	K562_DMSO_H3K27ME3_peak_1416	25	.	1.26435	3.72786	2.52553
chr1	23183731	23185711	K562_DMSO_H3K27ME3_peak_1417	16	.	1.18184	2.67707	1.60868
chr1	23186822	23187896	K562_DMSO_H3K27ME3_peak_1418	32	.	1.53896	4.77817	3.27947
chr1	23189269	23192851	K562_DMSO_H3K27ME3_peak_1419	12	.	1.12147	2.17176	1.20384
chr1	23194516	23195133	K562_DMSO_H3K27ME3_peak_1420	23	.	1.48807	3.72421	2.34296
chr1	23195974	23199867	K562_DMSO_H3K27ME3_peak_1421	11	.	1.07097	2.0534	1.13031
chr1	23200969	23214250	K562_DMSO_H3K27ME3_peak_1422	13	.	1.11945	2.3455	1.3499
chr1	23216137	23216743	K562_DMSO_H3K27ME3_peak_1423	22	.	1.397	3.52227	2.25862
chr1	23220765	23230450	K562_DMSO_H3K27ME3_peak_1424	12	.	1.11541	2.2265	1.25055
chr1	23231425	23233527	K562_DMSO_H3K27ME3_peak_1425	13	.	1.05285	2.36183	1.36534
chr1	23235730	23247203	K562_DMSO_H3K27ME3_peak_1426	22	.	1.27293	3.51283	2.28789
chr1	23251067	23251351	K562_DMSO_H3K27ME3_peak_1427	10	.	1.08389	1.96491	1.03544
chr1	23252301	23256395	K562_DMSO_H3K27ME3_peak_1428	21	.	1.29207	3.39338	2.17524
chr1	23257617	23258253	K562_DMSO_H3K27ME3_peak_1429	13	.	1.24464	2.40975	1.31801
chr1	23270657	23273285	K562_DMSO_H3K27ME3_peak_1430	21	.	1.29182	3.3908	2.17305
chr1	23274220	23275970	K562_DMSO_H3K27ME3_peak_1431	13	.	1.0976	2.36217	1.3429
chr1	23277487	23289930	K562_DMSO_H3K27ME3_peak_1432	13	.	1.13775	2.37024	1.36327
chr1	23297935	23302330	K562_DMSO_H3K27ME3_peak_1433	28	.	1.28603	4.16143	2.80235
chr1	23308356	23309450	K562_DMSO_H3K27ME3_peak_1434	22	.	1.17691	3.47801	2.29532
chr1	23326581	23333842	K562_DMSO_H3K27ME3_peak_1435	12	.	1.13001	2.29278	1.29987
chr1	23507904	23508771	K562_DMSO_H3K27ME3_peak_1436	34	.	1.60838	5.10503	3.49413
chr1	23515873	23524316	K562_DMSO_H3K27ME3_peak_1437	14	.	1.124	2.44877	1.43281
chr1	23528731	23531338	K562_DMSO_H3K27ME3_peak_1438	11	.	1.09931	2.02345	1.10036
chr1	23532123	23533089	K562_DMSO_H3K27ME3_peak_1439	17	.	1.20173	2.7753	1.71763
chr1	23536001	23537340	K562_DMSO_H3K27ME3_peak_1440	9	.	1.09105	1.8483	0.94586
chr1	23538733	23541352	K562_DMSO_H3K27ME3_peak_1441	17	.	1.27494	2.89372	1.77067
chr1	23542329	23547287	K562_DMSO_H3K27ME3_peak_1442	10	.	1.05101	1.90846	1.00807
chr1	23548133	23548760	K562_DMSO_H3K27ME3_peak_1443	10	.	1.07619	2.01333	1.09832
chr1	23550331	23555399	K562_DMSO_H3K27ME3_peak_1444	17	.	1.2043	2.81669	1.71869
chr1	23559456	23561379	K562_DMSO_H3K27ME3_peak_1445	13	.	1.06321	2.37927	1.33489
chr1	23577225	23577605	K562_DMSO_H3K27ME3_peak_1446	24	.	1.28637	3.69431	2.41597
chr1	23582009	23583633	K562_DMSO_H3K27ME3_peak_1447	25	.	1.40966	3.95445	2.58077
chr1	23723578	23724075	K562_DMSO_H3K27ME3_peak_1448	11	.	1.16507	2.1788	1.18271
chr1	23887340	23888040	K562_DMSO_H3K27ME3_peak_1449	18	.	1.24874	2.89834	1.80119
chr1	23893998	23895570	K562_DMSO_H3K27ME3_peak_1450	22	.	1.29303	3.46374	2.2575
chr1	23900995	23901417	K562_DMSO_H3K27ME3_peak_1451	15	.	1.06745	2.57816	1.57518
chr1	23903460	23904117	K562_DMSO_H3K27ME3_peak_1452	20	.	1.26709	3.33682	2.08602
chr1	23905791	23906498	K562_DMSO_H3K27ME3_peak_1453	10	.	1.04275	2.00271	1.08028
chr1	23907784	23917387	K562_DMSO_H3K27ME3_peak_1454	16	.	1.18416	2.78427	1.69715
chr1	23927244	23930175	K562_DMSO_H3K27ME3_peak_1455	16	.	1.25247	2.8197	1.69371
chr1	23931291	23938446	K562_DMSO_H3K27ME3_peak_1456	11	.	1.05863	2.02051	1.10155
chr1	23944105	23948700	K562_DMSO_H3K27ME3_peak_1457	9	.	1.03344	1.85959	0.9671
chr1	23949768	23951283	K562_DMSO_H3K27ME3_peak_1458	12	.	1.14706	2.27513	1.27872
chr1	23953155	23955777	K562_DMSO_H3K27ME3_peak_1459	9	.	1.02363	1.78073	0.91613
chr1	23964877	23965191	K562_DMSO_H3K27ME3_peak_1460	8	.	1.03314	1.73166	0.84818
chr1	23970562	23977771	K562_DMSO_H3K27ME3_peak_1461	13	.	1.15809	2.41751	1.39472
chr1	23978584	23979346	K562_DMSO_H3K27ME3_peak_1462	8	.	1.0194	1.67179	0.8024
chr1	23980236	23981798	K562_DMSO_H3K27ME3_peak_1463	9	.	1.04089	1.80924	0.91994
chr1	23985757	23988735	K562_DMSO_H3K27ME3_peak_1464	8	.	1.03483	1.77132	0.89063
chr1	23994695	23997465	K562_DMSO_H3K27ME3_peak_1465	8	.	1.01873	1.73747	0.86699
chr1	24002738	24008903	K562_DMSO_H3K27ME3_peak_1466	11	.	1.03701	2.0977	1.15455
chr1	24012482	24013731	K562_DMSO_H3K27ME3_peak_1467	7	.	1.00053	1.57631	0.71593
chr1	24167365	24169659	K562_DMSO_H3K27ME3_peak_1468	7	.	1.02393	1.67069	0.79608
chr1	24208367	24209582	K562_DMSO_H3K27ME3_peak_1469	7	.	1.02156	1.57071	0.70403
chr1	24210580	24213928	K562_DMSO_H3K27ME3_peak_1470	13	.	1.12006	2.40498	1.38925
chr1	24214762	24217006	K562_DMSO_H3K27ME3_peak_1471	20	.	1.24935	3.22367	2.06402
chr1	24219670	24220571	K562_DMSO_H3K27ME3_peak_1472	14	.	1.17155	2.45951	1.41297
chr1	24221545	24222045	K562_DMSO_H3K27ME3_peak_1473	11	.	1.09511	2.12838	1.18896
chr1	24223215	24223664	K562_DMSO_H3K27ME3_peak_1474	12	.	1.11477	2.20262	1.2331
chr1	24227118	24227900	K562_DMSO_H3K27ME3_peak_1475	17	.	1.5598	3.0934	1.72084
chr1	24229447	24229741	K562_DMSO_H3K27ME3_peak_1476	19	.	1.23007	3.03022	1.91315
chr1	24253846	24254077	K562_DMSO_H3K27ME3_peak_1477	20	.	1.00367	2.98548	2.04036
chr1	24364414	24367064	K562_DMSO_H3K27ME3_peak_1478	14	.	1.06272	2.44813	1.4762
chr1	24369453	24370816	K562_DMSO_H3K27ME3_peak_1479	14	.	1.3212	2.67669	1.48365
chr1	24378876	24396318	K562_DMSO_H3K27ME3_peak_1480	14	.	1.08814	2.47515	1.45829
chr1	24412031	24428598	K562_DMSO_H3K27ME3_peak_1481	11	.	1.09369	2.11761	1.16248
chr1	24432403	24450712	K562_DMSO_H3K27ME3_peak_1482	11	.	1.0568	2.03505	1.10285
chr1	24452678	24452911	K562_DMSO_H3K27ME3_peak_1483	10	.	1.05165	2.0136	1.07821
chr1	24455475	24457494	K562_DMSO_H3K27ME3_peak_1484	12	.	1.00346	2.13182	1.20757
chr1	24458533	24459548	K562_DMSO_H3K27ME3_peak_1485	21	.	1.21277	3.35242	2.13184
chr1	24460684	24461369	K562_DMSO_H3K27ME3_peak_1486	13	.	1.069	2.38803	1.35974
chr1	24462363	24497247	K562_DMSO_H3K27ME3_peak_1487	17	.	1.14874	2.88636	1.77966
chr1	24498258	24499303	K562_DMSO_H3K27ME3_peak_1488	11	.	1.02237	2.03648	1.10367
chr1	24500106	24502242	K562_DMSO_H3K27ME3_peak_1489	29	.	1.41216	4.42427	2.95688
chr1	24503171	24508741	K562_DMSO_H3K27ME3_peak_1490	15	.	1.10977	2.55617	1.51397
chr1	24510024	24511013	K562_DMSO_H3K27ME3_peak_1491	37	.	1.62125	5.4336	3.77629
chr1	24511842	24517920	K562_DMSO_H3K27ME3_peak_1492	15	.	1.08769	2.60456	1.56016
chr1	24519814	24521070	K562_DMSO_H3K27ME3_peak_1493	26	.	1.26251	3.97573	2.63659
chr1	24522205	24524152	K562_DMSO_H3K27ME3_peak_1494	29	.	1.27267	4.31804	2.92191
chr1	24527150	24527512	K562_DMSO_H3K27ME3_peak_1495	27	.	1.09978	3.89966	2.72282
chr1	24529127	24537344	K562_DMSO_H3K27ME3_peak_1496	33	.	1.38173	4.83986	3.35699
chr1	24539830	24555239	K562_DMSO_H3K27ME3_peak_1497	29	.	1.32322	4.3284	2.92249
chr1	24556124	24559085	K562_DMSO_H3K27ME3_peak_1498	13	.	1.05069	2.36823	1.3693
chr1	24561974	24564955	K562_DMSO_H3K27ME3_peak_1499	19	.	1.19369	3.09369	1.95319
chr1	24566024	24566263	K562_DMSO_H3K27ME3_peak_1500	31	.	1.33756	4.4913	3.12068
chr1	24567459	24571084	K562_DMSO_H3K27ME3_peak_1501	24	.	1.23684	3.65816	2.40047
chr1	24585227	24590348	K562_DMSO_H3K27ME3_peak_1502	15	.	1.09325	2.56155	1.54614
chr1	24591388	24592049	K562_DMSO_H3K27ME3_peak_1503	26	.	1.5094	4.17711	2.67379
chr1	24600625	24603773	K562_DMSO_H3K27ME3_peak_1504	31	.	1.48069	4.68013	3.16956
chr1	24604725	24605932	K562_DMSO_H3K27ME3_peak_1505	16	.	1.19616	2.80122	1.68032
chr1	24607369	24618789	K562_DMSO_H3K27ME3_peak_1506	13	.	1.05204	2.32333	1.32961
chr1	24623486	24631757	K562_DMSO_H3K27ME3_peak_1507	13	.	1.06588	2.34659	1.351
chr1	24641393	24653006	K562_DMSO_H3K27ME3_peak_1508	15	.	1.13472	2.60555	1.55169
chr1	24653844	24654237	K562_DMSO_H3K27ME3_peak_1509	19	.	1.06204	2.97695	1.90458
chr1	24655201	24656273	K562_DMSO_H3K27ME3_peak_1510	13	.	1.02365	2.39853	1.3973
chr1	24658329	24659904	K562_DMSO_H3K27ME3_peak_1511	15	.	1.19292	2.67499	1.58293
chr1	24660944	24670558	K562_DMSO_H3K27ME3_peak_1512	19	.	1.1898	3.06676	1.91291
chr1	24672542	24681983	K562_DMSO_H3K27ME3_peak_1513	20	.	1.19481	3.20521	2.03835
chr1	24683969	24685781	K562_DMSO_H3K27ME3_peak_1514	30	.	1.30647	4.47554	3.0794
chr1	24689116	24689891	K562_DMSO_H3K27ME3_peak_1515	45	.	1.57826	6.34862	4.5632
chr1	24692300	24695520	K562_DMSO_H3K27ME3_peak_1516	34	.	1.42118	4.95469	3.4209
chr1	24698905	24699270	K562_DMSO_H3K27ME3_peak_1517	27	.	1.3431	4.15485	2.76133
chr1	24700630	24702452	K562_DMSO_H3K27ME3_peak_1518	20	.	1.15831	3.18231	2.00894
chr1	24821436	24826679	K562_DMSO_H3K27ME3_peak_1519	17	.	1.11549	2.85179	1.73093
chr1	24829915	24832562	K562_DMSO_H3K27ME3_peak_1520	13	.	1.01938	2.36098	1.37927
chr1	24833511	24845536	K562_DMSO_H3K27ME3_peak_1521	23	.	1.25811	3.62429	2.38277
chr1	24847572	24850711	K562_DMSO_H3K27ME3_peak_1522	16	.	1.13029	2.76255	1.69939
chr1	24851579	24852975	K562_DMSO_H3K27ME3_peak_1523	17	.	1.12716	2.8544	1.76927
chr1	24855756	24860104	K562_DMSO_H3K27ME3_peak_1524	17	.	1.21742	2.89393	1.75655
chr1	24860906	24861240	K562_DMSO_H3K27ME3_peak_1525	12	.	1.13295	2.27811	1.27875
chr1	24868820	24871502	K562_DMSO_H3K27ME3_peak_1526	13	.	1.10089	2.34688	1.36258
chr1	24872794	24890932	K562_DMSO_H3K27ME3_peak_1527	22	.	1.24779	3.50576	2.2779
chr1	24891849	24896036	K562_DMSO_H3K27ME3_peak_1528	12	.	1.05803	2.27216	1.29754
chr1	24897121	24913043	K562_DMSO_H3K27ME3_peak_1529	16	.	1.15915	2.67095	1.6015
chr1	24914955	24916869	K562_DMSO_H3K27ME3_peak_1530	9	.	1.03426	1.79997	0.91451
chr1	24920709	24923901	K562_DMSO_H3K27ME3_peak_1531	13	.	1.11691	2.32849	1.32867
chr1	24924838	24925617	K562_DMSO_H3K27ME3_peak_1532	14	.	1.06864	2.4347	1.42188
chr1	24928089	24930511	K562_DMSO_H3K27ME3_peak_1533	14	.	1.12264	2.52654	1.4842
chr1	24932128	24932335	K562_DMSO_H3K27ME3_peak_1534	10	.	1.01533	1.91114	1.03632
chr1	24933995	24937542	K562_DMSO_H3K27ME3_peak_1535	19	.	1.20816	3.11662	1.97149
chr1	24938660	24941878	K562_DMSO_H3K27ME3_peak_1536	12	.	1.06205	2.22948	1.25624
chr1	24943892	24961486	K562_DMSO_H3K27ME3_peak_1537	13	.	1.0777	2.40031	1.39451
chr1	24962701	24964729	K562_DMSO_H3K27ME3_peak_1538	8	.	1.00123	1.72405	0.87389
chr1	25178089	25202838	K562_DMSO_H3K27ME3_peak_1539	16	.	1.16155	2.68766	1.61929
chr1	25205694	25206369	K562_DMSO_H3K27ME3_peak_1540	33	.	1.45912	4.88146	3.37655
chr1	25212453	25213063	K562_DMSO_H3K27ME3_peak_1541	11	.	1.06833	2.09045	1.14951
chr1	25219314	25220810	K562_DMSO_H3K27ME3_peak_1542	29	.	1.37745	4.35842	2.97416
chr1	25223118	25224240	K562_DMSO_H3K27ME3_peak_1543	17	.	1.19556	2.906	1.78586
chr1	25225074	25232626	K562_DMSO_H3K27ME3_peak_1544	19	.	1.19795	3.13055	1.97523
chr1	25233591	25233861	K562_DMSO_H3K27ME3_peak_1545	12	.	1.00776	2.21753	1.25547
chr1	25241050	25246009	K562_DMSO_H3K27ME3_peak_1546	15	.	1.14209	2.63886	1.58665
chr1	25247302	25263660	K562_DMSO_H3K27ME3_peak_1547	16	.	1.16064	2.77832	1.69125
chr1	25268087	25271417	K562_DMSO_H3K27ME3_peak_1548	15	.	1.10315	2.56034	1.52757
chr1	25284507	25290997	K562_DMSO_H3K27ME3_peak_1549	20	.	1.20236	3.18742	2.03106
chr1	25295435	25299705	K562_DMSO_H3K27ME3_peak_1550	26	.	1.34324	4.01526	2.67001
chr1	25305323	25306377	K562_DMSO_H3K27ME3_peak_1551	27	.	1.33336	4.05253	2.71269
chr1	25307202	25310859	K562_DMSO_H3K27ME3_peak_1552	18	.	1.18807	2.97638	1.86277
chr1	25313194	25321822	K562_DMSO_H3K27ME3_peak_1553	22	.	1.33199	3.54003	2.2856
chr1	25322778	25327295	K562_DMSO_H3K27ME3_peak_1554	19	.	1.20593	3.05584	1.9286
chr1	25331147	25337134	K562_DMSO_H3K27ME3_peak_1555	13	.	1.10268	2.38867	1.3784
chr1	25338417	25341175	K562_DMSO_H3K27ME3_peak_1556	17	.	1.16662	2.80407	1.70579
chr1	25342052	25344176	K562_DMSO_H3K27ME3_peak_1557	19	.	1.22752	3.06877	1.91519
chr1	25349687	25352133	K562_DMSO_H3K27ME3_peak_1558	29	.	1.42195	4.30944	2.93107
chr1	25352939	25358195	K562_DMSO_H3K27ME3_peak_1559	20	.	1.24809	3.17523	2.00619
chr1	25359493	25360222	K562_DMSO_H3K27ME3_peak_1560	19	.	1.20116	3.0483	1.92327
chr1	25366850	25367623	K562_DMSO_H3K27ME3_peak_1561	17	.	1.14037	2.80433	1.70308
chr1	25368565	25369977	K562_DMSO_H3K27ME3_peak_1562	13	.	1.09813	2.28124	1.31384
chr1	25371791	25374725	K562_DMSO_H3K27ME3_peak_1563	18	.	1.2045	2.99237	1.86046
chr1	25375835	25384686	K562_DMSO_H3K27ME3_peak_1564	28	.	1.39593	4.20027	2.84415
chr1	25387813	25389643	K562_DMSO_H3K27ME3_peak_1565	16	.	1.11087	2.66168	1.60919
chr1	25390907	25393951	K562_DMSO_H3K27ME3_peak_1566	25	.	1.28782	3.9061	2.5773
chr1	25395674	25398489	K562_DMSO_H3K27ME3_peak_1567	33	.	1.41675	4.82009	3.33587
chr1	25401405	25402530	K562_DMSO_H3K27ME3_peak_1568	38	.	1.60949	5.53793	3.84056
chr1	25403562	25404342	K562_DMSO_H3K27ME3_peak_1569	23	.	1.23407	3.52205	2.31987
chr1	25409156	25410800	K562_DMSO_H3K27ME3_peak_1570	33	.	1.42055	4.84001	3.36214
chr1	25411823	25412532	K562_DMSO_H3K27ME3_peak_1571	46	.	1.49479	6.41386	4.65007
chr1	25422468	25423331	K562_DMSO_H3K27ME3_peak_1572	31	.	1.43963	4.64968	3.15304
chr1	25424614	25426218	K562_DMSO_H3K27ME3_peak_1573	33	.	1.38758	4.8254	3.33162
chr1	25433016	25434785	K562_DMSO_H3K27ME3_peak_1574	17	.	1.17664	2.94759	1.79039
chr1	25435689	25440406	K562_DMSO_H3K27ME3_peak_1575	17	.	1.12208	2.90239	1.79639
chr1	25441201	25441881	K562_DMSO_H3K27ME3_peak_1576	9	.	1.11396	1.9222	0.979
chr1	25442922	25443189	K562_DMSO_H3K27ME3_peak_1577	7	.	1.02086	1.65089	0.78738
chr1	25451561	25457076	K562_DMSO_H3K27ME3_peak_1578	15	.	1.14432	2.54509	1.5338
chr1	25457876	25476877	K562_DMSO_H3K27ME3_peak_1579	15	.	1.14799	2.55881	1.51247
chr1	25477959	25478389	K562_DMSO_H3K27ME3_peak_1580	10	.	1.04712	1.92779	1.04769
chr1	25479243	25480700	K562_DMSO_H3K27ME3_peak_1581	13	.	1.10475	2.2988	1.34642
chr1	25481598	25485555	K562_DMSO_H3K27ME3_peak_1582	14	.	1.09469	2.41854	1.42531
chr1	25489824	25492366	K562_DMSO_H3K27ME3_peak_1583	42	.	1.54365	5.91877	4.2577
chr1	25493802	25500533	K562_DMSO_H3K27ME3_peak_1584	17	.	1.18188	2.90805	1.78824
chr1	25501334	25502288	K562_DMSO_H3K27ME3_peak_1585	12	.	1.12217	2.2494	1.25436
chr1	25505402	25514952	K562_DMSO_H3K27ME3_peak_1586	17	.	1.16541	2.82489	1.74125
chr1	25516029	25529197	K562_DMSO_H3K27ME3_peak_1587	12	.	1.07952	2.22124	1.25341
chr1	25536986	25538448	K562_DMSO_H3K27ME3_peak_1588	14	.	1.1437	2.51444	1.47017
chr1	25854526	25855592	K562_DMSO_H3K27ME3_peak_1589	13	.	1.06028	2.26766	1.301
chr1	25899807	25901119	K562_DMSO_H3K27ME3_peak_1590	21	.	1.28496	3.41713	2.178
chr1	25902751	25909706	K562_DMSO_H3K27ME3_peak_1591	15	.	1.13468	2.63559	1.56008
chr1	25910913	25912115	K562_DMSO_H3K27ME3_peak_1592	13	.	1.08945	2.36726	1.37783
chr1	25913154	25917196	K562_DMSO_H3K27ME3_peak_1593	25	.	1.26461	3.80476	2.52051
chr1	25918038	25930912	K562_DMSO_H3K27ME3_peak_1594	17	.	1.14485	2.87743	1.77862
chr1	25932179	25933333	K562_DMSO_H3K27ME3_peak_1595	27	.	1.3479	4.12599	2.75948
chr1	25936510	25936727	K562_DMSO_H3K27ME3_peak_1596	22	.	1.27986	3.449	2.20326
chr1	25940885	25942665	K562_DMSO_H3K27ME3_peak_1597	15	.	1.11089	2.63059	1.5882
chr1	25943804	25956098	K562_DMSO_H3K27ME3_peak_1598	15	.	1.13086	2.64095	1.58951
chr1	25957352	25958653	K562_DMSO_H3K27ME3_peak_1599	19	.	1.23153	3.06121	1.90413
chr1	25961046	25961978	K562_DMSO_H3K27ME3_peak_1600	10	.	1.00975	1.92109	1.05988
chr1	25966874	25997353	K562_DMSO_H3K27ME3_peak_1601	15	.	1.15931	2.61543	1.56473
chr1	25998373	26000548	K562_DMSO_H3K27ME3_peak_1602	15	.	1.12938	2.54215	1.50745
chr1	26002462	26003149	K562_DMSO_H3K27ME3_peak_1603	12	.	1.04408	2.13095	1.20464
chr1	26004897	26005711	K562_DMSO_H3K27ME3_peak_1604	9	.	1.09051	1.86907	0.92611
chr1	26006645	26019433	K562_DMSO_H3K27ME3_peak_1605	13	.	1.07338	2.31645	1.33147
chr1	26020318	26031855	K562_DMSO_H3K27ME3_peak_1606	13	.	1.08636	2.36101	1.36373
chr1	26045653	26047833	K562_DMSO_H3K27ME3_peak_1607	16	.	1.17398	2.70919	1.64441
chr1	26048706	26056328	K562_DMSO_H3K27ME3_peak_1608	17	.	1.17275	2.79319	1.71276
chr1	26058205	26086238	K562_DMSO_H3K27ME3_peak_1609	18	.	1.22368	2.96082	1.8405
chr1	26096470	26097091	K562_DMSO_H3K27ME3_peak_1610	25	.	1.38704	3.86236	2.50863
chr1	26103763	26104425	K562_DMSO_H3K27ME3_peak_1611	11	.	1.10258	2.13807	1.12989
chr1	26113063	26115961	K562_DMSO_H3K27ME3_peak_1612	18	.	1.14794	2.951	1.81407
chr1	26116747	26123115	K562_DMSO_H3K27ME3_peak_1613	15	.	1.11791	2.65656	1.59481
chr1	26727620	26728212	K562_DMSO_H3K27ME3_peak_1614	12	.	1.06978	2.17214	1.22853
chr1	26730131	26732305	K562_DMSO_H3K27ME3_peak_1615	18	.	1.22065	3.03847	1.89251
chr1	26733552	26734880	K562_DMSO_H3K27ME3_peak_1616	11	.	1.0629	2.11708	1.17195
chr1	26746530	26746761	K562_DMSO_H3K27ME3_peak_1617	14	.	1.1473	2.49645	1.41721
chr1	26851109	26851653	K562_DMSO_H3K27ME3_peak_1618	12	.	1.02035	2.16612	1.20846
chr1	26916213	26916506	K562_DMSO_H3K27ME3_peak_1619	12	.	1.02939	2.2466	1.25111
chr1	27296197	27297113	K562_DMSO_H3K27ME3_peak_1620	15	.	1.03144	2.59488	1.57579
chr1	27305055	27308624	K562_DMSO_H3K27ME3_peak_1621	18	.	1.18386	2.97741	1.85027
chr1	27309588	27311973	K562_DMSO_H3K27ME3_peak_1622	18	.	1.14929	2.95812	1.82577
chr1	27312980	27319197	K562_DMSO_H3K27ME3_peak_1623	16	.	1.1513	2.76813	1.68557
chr1	27321041	27322293	K562_DMSO_H3K27ME3_peak_1624	23	.	1.28331	3.60304	2.35558
chr1	27415159	27419376	K562_DMSO_H3K27ME3_peak_1625	30	.	1.43998	4.50994	3.06693
chr1	27527874	27528182	K562_DMSO_H3K27ME3_peak_1626	21	.	1.26807	3.30328	2.10074
chr1	27637801	27638124	K562_DMSO_H3K27ME3_peak_1627	13	.	1.21997	2.45993	1.37484
chr1	27639568	27640639	K562_DMSO_H3K27ME3_peak_1628	9	.	1.0403	1.81244	0.91239
chr1	27936789	27939851	K562_DMSO_H3K27ME3_peak_1629	22	.	1.29437	3.54014	2.29345
chr1	28023567	28024125	K562_DMSO_H3K27ME3_peak_1630	11	.	1.14685	2.1796	1.17635
chr1	28035652	28035937	K562_DMSO_H3K27ME3_peak_1631	10	.	1.11431	1.99091	1.03378
chr1	28046014	28046310	K562_DMSO_H3K27ME3_peak_1632	26	.	1.33085	3.92119	2.60392
chr1	28280926	28281493	K562_DMSO_H3K27ME3_peak_1633	23	.	1.30627	3.60986	2.33807
chr1	29122670	29124075	K562_DMSO_H3K27ME3_peak_1634	13	.	1.0624	2.29447	1.30243
chr1	29124897	29128464	K562_DMSO_H3K27ME3_peak_1635	20	.	1.17845	3.27859	2.08725
chr1	29130277	29131113	K562_DMSO_H3K27ME3_peak_1636	22	.	1.21831	3.46776	2.24236
chr1	29133293	29134145	K562_DMSO_H3K27ME3_peak_1637	12	.	1.07821	2.18576	1.20854
chr1	29134967	29135691	K562_DMSO_H3K27ME3_peak_1638	11	.	1.04997	2.13155	1.18253
chr1	29136924	29156271	K562_DMSO_H3K27ME3_peak_1639	14	.	1.13123	2.45409	1.4388
chr1	29157375	29168901	K562_DMSO_H3K27ME3_peak_1640	14	.	1.17459	2.42306	1.4141
chr1	29177117	29184641	K562_DMSO_H3K27ME3_peak_1641	11	.	1.07707	2.0423	1.10763
chr1	29187262	29187583	K562_DMSO_H3K27ME3_peak_1642	49	.	2.43904	7.36313	4.90987
chr1	29188942	29196964	K562_DMSO_H3K27ME3_peak_1643	18	.	1.1713	3.02108	1.89487
chr1	29569901	29570637	K562_DMSO_H3K27ME3_peak_1644	9	.	1.01469	1.80944	0.93473
chr1	29583095	29585843	K562_DMSO_H3K27ME3_peak_1645	12	.	1.04817	2.20501	1.26242
chr1	29587194	29588253	K562_DMSO_H3K27ME3_peak_1646	22	.	1.27947	3.5241	2.27971
chr1	29591076	29592777	K562_DMSO_H3K27ME3_peak_1647	14	.	1.11227	2.50997	1.49474
chr1	29593698	29597162	K562_DMSO_H3K27ME3_peak_1648	13	.	1.12268	2.3961	1.37361
chr1	29598047	29607062	K562_DMSO_H3K27ME3_peak_1649	25	.	1.27969	3.82696	2.53837
chr1	29616504	29620342	K562_DMSO_H3K27ME3_peak_1650	27	.	1.28371	4.0378	2.70114
chr1	29621574	29622634	K562_DMSO_H3K27ME3_peak_1651	22	.	1.22023	3.48818	2.24698
chr1	29623558	29625327	K562_DMSO_H3K27ME3_peak_1652	11	.	1.06908	2.06753	1.11286
chr1	29629683	29632134	K562_DMSO_H3K27ME3_peak_1653	20	.	1.26647	3.30003	2.09358
chr1	29633247	29633992	K562_DMSO_H3K27ME3_peak_1654	21	.	1.241	3.3314	2.13023
chr1	29636849	29638612	K562_DMSO_H3K27ME3_peak_1655	27	.	1.39762	4.13105	2.74863
chr1	29640460	29647130	K562_DMSO_H3K27ME3_peak_1656	14	.	1.11236	2.42304	1.41151
chr1	29648459	29650005	K562_DMSO_H3K27ME3_peak_1657	8	.	1.1073	1.81193	0.88235
chr1	29665538	29666994	K562_DMSO_H3K27ME3_peak_1658	20	.	1.30431	3.21277	2.02706
chr1	29668922	29671858	K562_DMSO_H3K27ME3_peak_1659	33	.	1.48763	4.7955	3.32278
chr1	29683854	29689779	K562_DMSO_H3K27ME3_peak_1660	18	.	1.21731	2.99921	1.87984
chr1	29710910	29711265	K562_DMSO_H3K27ME3_peak_1661	22	.	1.32787	3.5394	2.28244
chr1	29722525	29723807	K562_DMSO_H3K27ME3_peak_1662	32	.	1.44269	4.73248	3.2967
chr1	29731531	29731958	K562_DMSO_H3K27ME3_peak_1663	34	.	1.55781	5.04098	3.4887
chr1	29735474	29735880	K562_DMSO_H3K27ME3_peak_1664	30	.	1.48957	4.46755	3.00922
chr1	29750298	29750718	K562_DMSO_H3K27ME3_peak_1665	19	.	1.16693	3.0851	1.99935
chr1	29763232	29766377	K562_DMSO_H3K27ME3_peak_1666	20	.	1.24839	3.16178	2.00228
chr1	29767461	29767769	K562_DMSO_H3K27ME3_peak_1667	13	.	1.09539	2.31788	1.34996
chr1	29768681	29770717	K562_DMSO_H3K27ME3_peak_1668	43	.	1.75233	6.18969	4.39321
chr1	29772056	29772548	K562_DMSO_H3K27ME3_peak_1669	37	.	1.43924	5.20019	3.72744
chr1	29774828	29776647	K562_DMSO_H3K27ME3_peak_1670	29	.	1.42541	4.40327	2.97255
chr1	29798417	29798917	K562_DMSO_H3K27ME3_peak_1671	32	.	1.43525	4.6599	3.23492
chr1	29800040	29802558	K562_DMSO_H3K27ME3_peak_1672	27	.	1.3727	4.08611	2.73225
chr1	29804049	29806467	K562_DMSO_H3K27ME3_peak_1673	25	.	1.28641	3.78374	2.50321
chr1	29813928	29817395	K562_DMSO_H3K27ME3_peak_1674	23	.	1.27156	3.61467	2.33198
chr1	29823454	29827268	K562_DMSO_H3K27ME3_peak_1675	21	.	1.2317	3.33513	2.10617
chr1	29830147	29832445	K562_DMSO_H3K27ME3_peak_1676	12	.	1.124	2.32824	1.25514
chr1	29834668	29835423	K562_DMSO_H3K27ME3_peak_1677	9	.	1.10707	1.90752	0.91014
chr1	29854370	29855085	K562_DMSO_H3K27ME3_peak_1678	16	.	1.03863	2.67292	1.65316
chr1	30042139	30042935	K562_DMSO_H3K27ME3_peak_1679	13	.	1.34852	2.56866	1.38503
chr1	30049419	30051391	K562_DMSO_H3K27ME3_peak_1680	11	.	1.07121	2.17039	1.19297
chr1	30053027	30053911	K562_DMSO_H3K27ME3_peak_1681	11	.	1.12109	2.08835	1.11713
chr1	30056526	30057930	K562_DMSO_H3K27ME3_peak_1682	9	.	1.07388	1.90679	0.98658
chr1	30071727	30071923	K562_DMSO_H3K27ME3_peak_1683	11	.	1.1485	2.14456	1.1401
chr1	30083149	30083682	K562_DMSO_H3K27ME3_peak_1684	7	.	1.10975	1.69463	0.74784
chr1	30093847	30095620	K562_DMSO_H3K27ME3_peak_1685	11	.	1.02757	2.10855	1.18066
chr1	30096619	30098122	K562_DMSO_H3K27ME3_peak_1686	20	.	1.18467	3.28319	2.0651
chr1	30098991	30101227	K562_DMSO_H3K27ME3_peak_1687	24	.	1.37217	3.81379	2.47863
chr1	30102795	30104708	K562_DMSO_H3K27ME3_peak_1688	9	.	1.03454	1.8744	0.97972
chr1	30112967	30113429	K562_DMSO_H3K27ME3_peak_1689	16	.	1.20808	2.82396	1.68427
chr1	30114242	30115061	K562_DMSO_H3K27ME3_peak_1690	16	.	1.12925	2.73311	1.67273
chr1	30150628	30153730	K562_DMSO_H3K27ME3_peak_1691	19	.	1.24624	3.15123	1.97244
chr1	30162615	30164270	K562_DMSO_H3K27ME3_peak_1692	23	.	1.22496	3.54994	2.30765
chr1	30167918	30170511	K562_DMSO_H3K27ME3_peak_1693	13	.	1.13294	2.31339	1.31921
chr1	30171674	30172452	K562_DMSO_H3K27ME3_peak_1694	9	.	1.04379	1.85497	0.95457
chr1	30227188	30227635	K562_DMSO_H3K27ME3_peak_1695	16	.	1.06829	2.74907	1.69427
chr1	30239822	30240953	K562_DMSO_H3K27ME3_peak_1696	12	.	1.0695	2.16252	1.20836
chr1	30251860	30252189	K562_DMSO_H3K27ME3_peak_1697	21	.	1.22012	3.3259	2.17191
chr1	30255971	30260839	K562_DMSO_H3K27ME3_peak_1698	9	.	1.09027	1.91353	0.98821
chr1	30262433	30263027	K562_DMSO_H3K27ME3_peak_1699	7	.	1.05211	1.57527	0.70851
chr1	30264835	30265423	K562_DMSO_H3K27ME3_peak_1700	11	.	1.12462	2.13068	1.15407
chr1	30273880	30277045	K562_DMSO_H3K27ME3_peak_1701	14	.	1.15894	2.51646	1.47883
chr1	30277918	30278315	K562_DMSO_H3K27ME3_peak_1702	37	.	1.63242	5.42357	3.78464
chr1	30280630	30283705	K562_DMSO_H3K27ME3_peak_1703	27	.	1.3184	4.0417	2.72584
chr1	30285016	30285822	K562_DMSO_H3K27ME3_peak_1704	32	.	1.43035	4.67617	3.22476
chr1	30301551	30303562	K562_DMSO_H3K27ME3_peak_1705	15	.	1.1596	2.59975	1.54594
chr1	30324837	30325337	K562_DMSO_H3K27ME3_peak_1706	31	.	1.60486	4.68765	3.16488
chr1	30326712	30327038	K562_DMSO_H3K27ME3_peak_1707	25	.	1.38377	3.87355	2.57409
chr1	30327920	30329749	K562_DMSO_H3K27ME3_peak_1708	18	.	1.31104	3.03365	1.87102
chr1	30351996	30352448	K562_DMSO_H3K27ME3_peak_1709	23	.	1.41891	3.6637	2.36461
chr1	30369868	30370469	K562_DMSO_H3K27ME3_peak_1710	32	.	1.60025	4.79756	3.21966
chr1	30371562	30376757	K562_DMSO_H3K27ME3_peak_1711	20	.	1.27802	3.29748	2.09718
chr1	30378103	30378734	K562_DMSO_H3K27ME3_peak_1712	14	.	1.41511	2.66123	1.42561
chr1	30379530	30384007	K562_DMSO_H3K27ME3_peak_1713	17	.	1.15933	2.79186	1.71799
chr1	30390562	30390809	K562_DMSO_H3K27ME3_peak_1714	8	.	1.13774	1.75273	0.80128
chr1	30392105	30392672	K562_DMSO_H3K27ME3_peak_1715	11	.	1.25787	2.18677	1.11535
chr1	30393749	30394150	K562_DMSO_H3K27ME3_peak_1716	12	.	1.09857	2.14715	1.21415
chr1	30407255	30407485	K562_DMSO_H3K27ME3_peak_1717	19	.	1.26072	3.13193	1.98777
chr1	30421058	30421466	K562_DMSO_H3K27ME3_peak_1718	20	.	1.25238	3.23169	2.05409
chr1	30475843	30476227	K562_DMSO_H3K27ME3_peak_1719	24	.	1.45875	3.79972	2.40429
chr1	30507770	30508300	K562_DMSO_H3K27ME3_peak_1720	14	.	1.20465	2.52888	1.47072
chr1	30525579	30526248	K562_DMSO_H3K27ME3_peak_1721	13	.	1.1424	2.31695	1.3319
chr1	30532825	30533774	K562_DMSO_H3K27ME3_peak_1722	15	.	1.18169	2.63383	1.58853
chr1	30536320	30537517	K562_DMSO_H3K27ME3_peak_1723	18	.	1.09912	2.89377	1.89277
chr1	30540879	30541579	K562_DMSO_H3K27ME3_peak_1724	35	.	1.72235	5.20986	3.52037
chr1	30543271	30544258	K562_DMSO_H3K27ME3_peak_1725	22	.	1.33237	3.51792	2.2401
chr1	30553105	30556874	K562_DMSO_H3K27ME3_peak_1726	22	.	1.4047	3.48703	2.20232
chr1	30571160	30573412	K562_DMSO_H3K27ME3_peak_1727	33	.	1.5172	4.88086	3.37735
chr1	30574834	30578759	K562_DMSO_H3K27ME3_peak_1728	30	.	1.34928	4.52173	3.06721
chr1	30579790	30583825	K562_DMSO_H3K27ME3_peak_1729	13	.	1.08849	2.28508	1.31377
chr1	30584868	30588591	K562_DMSO_H3K27ME3_peak_1730	11	.	1.03668	2.1258	1.17391
chr1	30610140	30610646	K562_DMSO_H3K27ME3_peak_1731	11	.	1.10794	2.07494	1.13195
chr1	30611530	30612303	K562_DMSO_H3K27ME3_peak_1732	13	.	1.16404	2.3884	1.38699
chr1	30613095	30613652	K562_DMSO_H3K27ME3_peak_1733	13	.	1.15196	2.32183	1.30698
chr1	30614456	30614659	K562_DMSO_H3K27ME3_peak_1734	23	.	1.27037	3.52293	2.30266
chr1	30616202	30616712	K562_DMSO_H3K27ME3_peak_1735	21	.	1.32657	3.37977	2.12897
chr1	30618387	30623308	K562_DMSO_H3K27ME3_peak_1736	23	.	1.32984	3.62155	2.35224
chr1	30636658	30637851	K562_DMSO_H3K27ME3_peak_1737	9	.	1.0695	1.86513	0.9632
chr1	30667504	30671225	K562_DMSO_H3K27ME3_peak_1738	10	.	1.05464	1.96228	1.07371
chr1	30675348	30675586	K562_DMSO_H3K27ME3_peak_1739	9	.	1.11761	1.93174	0.99176
chr1	30676635	30683644	K562_DMSO_H3K27ME3_peak_1740	13	.	1.14213	2.36034	1.36766
chr1	30684630	30688956	K562_DMSO_H3K27ME3_peak_1741	9	.	1.03421	1.81198	0.93365
chr1	30690401	30690720	K562_DMSO_H3K27ME3_peak_1742	12	.	1.10932	2.18019	1.23002
chr1	30691660	30692763	K562_DMSO_H3K27ME3_peak_1743	8	.	1.01735	1.65844	0.80061
chr1	30707484	30709309	K562_DMSO_H3K27ME3_peak_1744	7	.	1.03665	1.53074	0.70189
chr1	30711921	30723475	K562_DMSO_H3K27ME3_peak_1745	10	.	1.10038	1.92079	1.00294
chr1	30725326	30729951	K562_DMSO_H3K27ME3_peak_1746	9	.	1.1146	1.94876	0.99195
chr1	30730754	30731528	K562_DMSO_H3K27ME3_peak_1747	8	.	1.03562	1.77897	0.89668
chr1	30740850	30741410	K562_DMSO_H3K27ME3_peak_1748	8	.	1.07862	1.78051	0.87406
chr1	30742234	30742928	K562_DMSO_H3K27ME3_peak_1749	15	.	1.17296	2.5927	1.50835
chr1	30750350	30752068	K562_DMSO_H3K27ME3_peak_1750	17	.	1.2398	2.8975	1.74891
chr1	30758143	30758763	K562_DMSO_H3K27ME3_peak_1751	13	.	1.18218	2.42338	1.39232
chr1	30760886	30761115	K562_DMSO_H3K27ME3_peak_1752	12	.	1.01908	2.17046	1.25275
chr1	30780202	30781155	K562_DMSO_H3K27ME3_peak_1753	26	.	1.43009	4.00898	2.66777
chr1	30784397	30786359	K562_DMSO_H3K27ME3_peak_1754	14	.	1.24953	2.55476	1.46698
chr1	30799306	30799541	K562_DMSO_H3K27ME3_peak_1755	18	.	1.33603	3.03793	1.8515
chr1	30801550	30803157	K562_DMSO_H3K27ME3_peak_1756	35	.	1.55268	5.15154	3.53797
chr1	30804681	30806578	K562_DMSO_H3K27ME3_peak_1757	11	.	1.08401	2.14011	1.17509
chr1	30814960	30816009	K562_DMSO_H3K27ME3_peak_1758	13	.	1.07756	2.30913	1.32098
chr1	30817315	30818225	K562_DMSO_H3K27ME3_peak_1759	8	.	1.10956	1.79934	0.83401
chr1	30828282	30829190	K562_DMSO_H3K27ME3_peak_1760	7	.	1.02529	1.64211	0.77961
chr1	30841712	30842144	K562_DMSO_H3K27ME3_peak_1761	26	.	1.44175	3.97914	2.61028
chr1	30845115	30848209	K562_DMSO_H3K27ME3_peak_1762	10	.	1.05328	1.95864	1.05514
chr1	30849916	30853148	K562_DMSO_H3K27ME3_peak_1763	12	.	1.09073	2.28969	1.29497
chr1	30863024	30863505	K562_DMSO_H3K27ME3_peak_1764	14	.	1.12378	2.47797	1.44107
chr1	30875914	30878291	K562_DMSO_H3K27ME3_peak_1765	10	.	1.03793	1.95247	1.03846
chr1	30880334	30888589	K562_DMSO_H3K27ME3_peak_1766	12	.	1.08479	2.16773	1.2173
chr1	30893562	30895532	K562_DMSO_H3K27ME3_peak_1767	14	.	1.13701	2.46253	1.43279
chr1	30932176	30934565	K562_DMSO_H3K27ME3_peak_1768	23	.	1.26715	3.65733	2.34732
chr1	30938482	30941548	K562_DMSO_H3K27ME3_peak_1769	10	.	1.02895	1.99835	1.06254
chr1	30946985	30949130	K562_DMSO_H3K27ME3_peak_1770	25	.	1.32519	3.84658	2.54138
chr1	30950171	30950754	K562_DMSO_H3K27ME3_peak_1771	20	.	1.15697	3.13165	2.00336
chr1	30965248	30967450	K562_DMSO_H3K27ME3_peak_1772	11	.	1.11233	2.15323	1.17159
chr1	30976753	30979777	K562_DMSO_H3K27ME3_peak_1773	19	.	1.20639	3.09078	1.95092
chr1	30984263	30984572	K562_DMSO_H3K27ME3_peak_1774	21	.	1.19696	3.31826	2.16991
chr1	30985647	30986661	K562_DMSO_H3K27ME3_peak_1775	20	.	1.23007	3.24362	2.07093
chr1	31070760	31073359	K562_DMSO_H3K27ME3_peak_1776	17	.	1.11772	2.89104	1.79037
chr1	31074348	31076513	K562_DMSO_H3K27ME3_peak_1777	14	.	1.09541	2.38609	1.40206
chr1	31078812	31079261	K562_DMSO_H3K27ME3_peak_1778	11	.	1.07475	2.05761	1.12209
chr1	31088883	31091030	K562_DMSO_H3K27ME3_peak_1779	10	.	1.06051	1.96374	1.04365
chr1	31091847	31092365	K562_DMSO_H3K27ME3_peak_1780	11	.	1.02968	2.08862	1.14591
chr1	31106633	31107099	K562_DMSO_H3K27ME3_peak_1781	29	.	1.37106	4.41259	2.98831
chr1	31108485	31109440	K562_DMSO_H3K27ME3_peak_1782	38	.	1.50256	5.59449	3.89709
chr1	31111411	31112533	K562_DMSO_H3K27ME3_peak_1783	32	.	1.2704	4.73454	3.28403
chr1	31113357	31116030	K562_DMSO_H3K27ME3_peak_1784	15	.	1.15819	2.67287	1.59766
chr1	31116892	31118951	K562_DMSO_H3K27ME3_peak_1785	16	.	1.08849	2.65399	1.62634
chr1	31122108	31123572	K562_DMSO_H3K27ME3_peak_1786	22	.	1.23991	3.39666	2.2046
chr1	31126522	31126763	K562_DMSO_H3K27ME3_peak_1787	25	.	1.32351	3.79651	2.51817
chr1	31130069	31134708	K562_DMSO_H3K27ME3_peak_1788	15	.	1.13971	2.55867	1.51461
chr1	31136862	31139425	K562_DMSO_H3K27ME3_peak_1789	11	.	1.05468	2.12524	1.19301
chr1	31140522	31145520	K562_DMSO_H3K27ME3_peak_1790	10	.	1.07874	2.02382	1.09724
chr1	31156483	31160616	K562_DMSO_H3K27ME3_peak_1791	15	.	1.10562	2.60848	1.55268
chr1	31161471	31162449	K562_DMSO_H3K27ME3_peak_1792	16	.	1.12109	2.65429	1.60014
chr1	31165086	31165367	K562_DMSO_H3K27ME3_peak_1793	32	.	1.47639	4.77056	3.27334
chr1	31166314	31170727	K562_DMSO_H3K27ME3_peak_1794	16	.	1.19625	2.78153	1.6876
chr1	31176777	31178811	K562_DMSO_H3K27ME3_peak_1795	10	.	1.02116	1.92364	1.02006
chr1	31179739	31180511	K562_DMSO_H3K27ME3_peak_1796	37	.	1.54581	5.30694	3.72964
chr1	31183654	31184695	K562_DMSO_H3K27ME3_peak_1797	32	.	1.52857	4.75853	3.26842
chr1	31287689	31287918	K562_DMSO_H3K27ME3_peak_1798	7	.	1.02944	1.61786	0.75651
chr1	31289040	31289584	K562_DMSO_H3K27ME3_peak_1799	10	.	1.0366	1.92108	1.04349
chr1	31291857	31292199	K562_DMSO_H3K27ME3_peak_1800	22	.	1.39695	3.59619	2.26982
chr1	31298269	31298946	K562_DMSO_H3K27ME3_peak_1801	18	.	1.29043	3.0266	1.855
chr1	31301253	31305124	K562_DMSO_H3K27ME3_peak_1802	12	.	1.04983	2.25865	1.29394
chr1	31307907	31312803	K562_DMSO_H3K27ME3_peak_1803	10	.	1.07804	2.01367	1.07086
chr1	31313710	31314122	K562_DMSO_H3K27ME3_peak_1804	26	.	1.39848	4.02299	2.67556
chr1	31315608	31319821	K562_DMSO_H3K27ME3_peak_1805	15	.	1.12811	2.55647	1.51643
chr1	31322423	31323228	K562_DMSO_H3K27ME3_peak_1806	26	.	1.38213	3.94125	2.63248
chr1	31651175	31653387	K562_DMSO_H3K27ME3_peak_1807	20	.	1.22644	3.22083	2.04349
chr1	31659507	31661987	K562_DMSO_H3K27ME3_peak_1808	13	.	1.09571	2.36187	1.37223
chr1	31665625	31676797	K562_DMSO_H3K27ME3_peak_1809	14	.	1.15347	2.45165	1.44393
chr1	31677759	31686513	K562_DMSO_H3K27ME3_peak_1810	13	.	1.13365	2.29039	1.30707
chr1	31688502	31689071	K562_DMSO_H3K27ME3_peak_1811	31	.	1.57193	4.71092	3.19761
chr1	31689989	31704895	K562_DMSO_H3K27ME3_peak_1812	18	.	1.22348	2.95956	1.83756
chr1	31705809	31717493	K562_DMSO_H3K27ME3_peak_1813	12	.	1.09579	2.20086	1.24178
chr1	31718387	31718840	K562_DMSO_H3K27ME3_peak_1814	25	.	1.29176	3.87303	2.59979
chr1	31720178	31721808	K562_DMSO_H3K27ME3_peak_1815	23	.	1.33621	3.69642	2.38983
chr1	31853166	31853472	K562_DMSO_H3K27ME3_peak_1816	20	.	1.27845	3.30854	2.0894
chr1	31855491	31856947	K562_DMSO_H3K27ME3_peak_1817	13	.	1.097	2.37696	1.3548
chr1	31861322	31866328	K562_DMSO_H3K27ME3_peak_1818	14	.	1.10168	2.42949	1.42315
chr1	31873717	31876798	K562_DMSO_H3K27ME3_peak_1819	12	.	1.07547	2.17051	1.21993
chr1	31886320	31889326	K562_DMSO_H3K27ME3_peak_1820	9	.	1.03533	1.81303	0.92842
chr1	31895993	31900378	K562_DMSO_H3K27ME3_peak_1821	13	.	1.10934	2.2878	1.30917
chr1	31906992	31912346	K562_DMSO_H3K27ME3_peak_1822	18	.	1.20149	2.89968	1.80059
chr1	31913721	31915299	K562_DMSO_H3K27ME3_peak_1823	9	.	1.05654	1.85003	0.9574
chr1	31920430	31921981	K562_DMSO_H3K27ME3_peak_1824	18	.	1.28953	3.02613	1.84857
chr1	31931944	31933440	K562_DMSO_H3K27ME3_peak_1825	8	.	1.0219	1.70599	0.83666
chr1	31936090	31937409	K562_DMSO_H3K27ME3_peak_1826	11	.	1.07642	2.12108	1.15073
chr1	31940796	31942267	K562_DMSO_H3K27ME3_peak_1827	16	.	1.14887	2.74641	1.65723
chr1	31957551	31958426	K562_DMSO_H3K27ME3_peak_1828	10	.	1.09859	1.96788	1.02294
chr1	31973492	31982066	K562_DMSO_H3K27ME3_peak_1829	16	.	1.12819	2.74354	1.66629
chr1	31982935	31983298	K562_DMSO_H3K27ME3_peak_1830	24	.	1.23507	3.68633	2.40394
chr1	31985766	31987664	K562_DMSO_H3K27ME3_peak_1831	22	.	1.21542	3.55394	2.29044
chr1	31989503	31990286	K562_DMSO_H3K27ME3_peak_1832	17	.	1.03639	2.76382	1.73954
chr1	31993360	31995010	K562_DMSO_H3K27ME3_peak_1833	14	.	1.02283	2.4698	1.46253
chr1	31996047	32008697	K562_DMSO_H3K27ME3_peak_1834	11	.	1.07133	2.07466	1.14237
chr1	32024729	32025006	K562_DMSO_H3K27ME3_peak_1835	8	.	1.03221	1.68166	0.80744
chr1	32025857	32028611	K562_DMSO_H3K27ME3_peak_1836	12	.	1.05848	2.18449	1.2368
chr1	32032423	32037829	K562_DMSO_H3K27ME3_peak_1837	11	.	1.09472	2.05614	1.11694
chr1	32038675	32039146	K562_DMSO_H3K27ME3_peak_1838	15	.	1.11554	2.62087	1.57205
chr1	32045001	32052767	K562_DMSO_H3K27ME3_peak_1839	13	.	1.19777	2.40153	1.3798
chr1	32053702	32058733	K562_DMSO_H3K27ME3_peak_1840	13	.	1.08862	2.33221	1.35553
chr1	32063817	32065832	K562_DMSO_H3K27ME3_peak_1841	12	.	1.11869	2.2812	1.29232
chr1	32067580	32069591	K562_DMSO_H3K27ME3_peak_1842	11	.	1.1196	2.14528	1.19591
chr1	32072756	32074942	K562_DMSO_H3K27ME3_peak_1843	18	.	1.16261	2.93825	1.81131
chr1	32079390	32085765	K562_DMSO_H3K27ME3_peak_1844	15	.	1.13743	2.56281	1.52909
chr1	32115416	32128393	K562_DMSO_H3K27ME3_peak_1845	10	.	1.08385	2.0314	1.09441
chr1	32130288	32153338	K562_DMSO_H3K27ME3_peak_1846	12	.	1.08524	2.27563	1.29555
chr1	32154294	32158785	K562_DMSO_H3K27ME3_peak_1847	13	.	1.15443	2.40847	1.39662
chr1	32162444	32165357	K562_DMSO_H3K27ME3_peak_1848	12	.	1.10791	2.17309	1.20367
chr1	32167013	32169637	K562_DMSO_H3K27ME3_peak_1849	10	.	1.03453	1.91647	1.01717
chr1	32172161	32172420	K562_DMSO_H3K27ME3_peak_1850	7	.	1.02946	1.56632	0.71817
chr1	32173892	32176893	K562_DMSO_H3K27ME3_peak_1851	8	.	1.00798	1.74394	0.87262
chr1	32185983	32186610	K562_DMSO_H3K27ME3_peak_1852	19	.	1.28219	3.11603	1.92867
chr1	32189832	32207145	K562_DMSO_H3K27ME3_peak_1853	11	.	1.0618	2.07914	1.1358
chr1	32213749	32216922	K562_DMSO_H3K27ME3_peak_1854	12	.	1.07296	2.22121	1.24483
chr1	32217740	32230780	K562_DMSO_H3K27ME3_peak_1855	13	.	1.08025	2.2903	1.30054
chr1	32231769	32233947	K562_DMSO_H3K27ME3_peak_1856	13	.	1.05145	2.37961	1.37461
chr1	32237588	32241445	K562_DMSO_H3K27ME3_peak_1857	9	.	1.01945	1.83836	0.95623
chr1	32242366	32243476	K562_DMSO_H3K27ME3_peak_1858	11	.	1.10135	2.1278	1.18209
chr1	32257746	32260373	K562_DMSO_H3K27ME3_peak_1859	13	.	1.09252	2.33169	1.32748
chr1	32261548	32264984	K562_DMSO_H3K27ME3_peak_1860	23	.	1.30556	3.55336	2.3058
chr1	32266207	32266665	K562_DMSO_H3K27ME3_peak_1861	23	.	1.35417	3.62042	2.32168
chr1	32887161	32900321	K562_DMSO_H3K27ME3_peak_1862	9	.	1.0289	1.82685	0.94121
chr1	32904562	32909154	K562_DMSO_H3K27ME3_peak_1863	10	.	1.03442	1.94731	1.04277
chr1	32916006	32922442	K562_DMSO_H3K27ME3_peak_1864	10	.	1.03771	1.92189	1.01863
chr1	32923258	32923793	K562_DMSO_H3K27ME3_peak_1865	18	.	1.17415	2.92237	1.80471
chr1	32926500	32927796	K562_DMSO_H3K27ME3_peak_1866	14	.	1.06573	2.37034	1.41157
chr1	32928794	32952521	K562_DMSO_H3K27ME3_peak_1867	16	.	1.14007	2.66881	1.61059
chr1	32953546	32959163	K562_DMSO_H3K27ME3_peak_1868	14	.	1.14267	2.47022	1.45668
chr1	32960523	32960731	K562_DMSO_H3K27ME3_peak_1869	12	.	1.05858	2.18066	1.26639
chr1	32962768	32963834	K562_DMSO_H3K27ME3_peak_1870	9	.	1.05889	1.7996	0.91264
chr1	32968860	32969268	K562_DMSO_H3K27ME3_peak_1871	9	.	1.0144	1.79256	0.9498
chr1	32970195	32974615	K562_DMSO_H3K27ME3_peak_1872	7	.	1.00192	1.61508	0.76939
chr1	32976769	32982921	K562_DMSO_H3K27ME3_peak_1873	11	.	1.0479	2.08952	1.15266
chr1	32988531	32988774	K562_DMSO_H3K27ME3_peak_1874	9	.	1.11647	1.94544	0.98171
chr1	32990570	32990837	K562_DMSO_H3K27ME3_peak_1875	20	.	1.49594	3.44686	2.07401
chr1	32991774	32992941	K562_DMSO_H3K27ME3_peak_1876	11	.	1.07226	2.11447	1.18896
chr1	32994078	32995459	K562_DMSO_H3K27ME3_peak_1877	12	.	1.04211	2.17148	1.26628
chr1	32996782	32999139	K562_DMSO_H3K27ME3_peak_1878	10	.	1.00531	1.95136	1.0507
chr1	32999954	33001530	K562_DMSO_H3K27ME3_peak_1879	8	.	1.02011	1.6948	0.82585
chr1	33003475	33010227	K562_DMSO_H3K27ME3_peak_1880	13	.	1.12853	2.37652	1.35667
chr1	33011721	33015207	K562_DMSO_H3K27ME3_peak_1881	8	.	1.00082	1.69629	0.83896
chr1	33016102	33022909	K562_DMSO_H3K27ME3_peak_1882	9	.	1.01649	1.87094	0.9783
chr1	33024613	33025870	K562_DMSO_H3K27ME3_peak_1883	15	.	1.11241	2.59995	1.54785
chr1	33027972	33029478	K562_DMSO_H3K27ME3_peak_1884	14	.	1.09747	2.44619	1.44655
chr1	33030705	33035525	K562_DMSO_H3K27ME3_peak_1885	9	.	1.00716	1.84259	0.9764
chr1	33036557	33041155	K562_DMSO_H3K27ME3_peak_1886	19	.	1.24522	3.12862	1.95335
chr1	33047923	33060343	K562_DMSO_H3K27ME3_peak_1887	12	.	1.11028	2.19313	1.21801
chr1	33061513	33062101	K562_DMSO_H3K27ME3_peak_1888	19	.	1.26308	3.16353	1.98392
chr1	33064878	33065903	K562_DMSO_H3K27ME3_peak_1889	23	.	1.37482	3.63148	2.33905
chr1	33066832	33074802	K562_DMSO_H3K27ME3_peak_1890	17	.	1.19539	2.79622	1.70539
chr1	33335738	33337002	K562_DMSO_H3K27ME3_peak_1891	17	.	1.21632	2.85623	1.75992
chr1	33342966	33346852	K562_DMSO_H3K27ME3_peak_1892	12	.	1.14906	2.24155	1.25426
chr1	33350357	33351232	K562_DMSO_H3K27ME3_peak_1893	17	.	1.1786	2.79211	1.73273
chr1	33353120	33355741	K562_DMSO_H3K27ME3_peak_1894	19	.	1.25547	3.14396	1.983
chr1	33356648	33358187	K562_DMSO_H3K27ME3_peak_1895	13	.	1.18175	2.39348	1.37308
chr1	33372410	33383994	K562_DMSO_H3K27ME3_peak_1896	11	.	1.06599	2.0431	1.11723
chr1	33393836	33397909	K562_DMSO_H3K27ME3_peak_1897	17	.	1.14592	2.86181	1.77489
chr1	33436541	33438966	K562_DMSO_H3K27ME3_peak_1898	11	.	1.06568	2.12984	1.18039
chr1	33440925	33442056	K562_DMSO_H3K27ME3_peak_1899	22	.	1.28451	3.50807	2.23719
chr1	33442924	33444743	K562_DMSO_H3K27ME3_peak_1900	20	.	1.159	3.18673	2.01782
chr1	33513441	33514431	K562_DMSO_H3K27ME3_peak_1901	16	.	1.18671	2.75067	1.62569
chr1	33523460	33526300	K562_DMSO_H3K27ME3_peak_1902	20	.	1.15825	3.18706	2.02091
chr1	33531592	33532406	K562_DMSO_H3K27ME3_peak_1903	10	.	1.02077	1.93573	1.01069
chr1	33534086	33536559	K562_DMSO_H3K27ME3_peak_1904	9	.	1.00556	1.83765	0.96328
chr1	33537477	33538357	K562_DMSO_H3K27ME3_peak_1905	9	.	1.05718	1.82063	0.91366
chr1	33547074	33554053	K562_DMSO_H3K27ME3_peak_1906	11	.	1.08048	2.07867	1.12397
chr1	33566714	33569801	K562_DMSO_H3K27ME3_peak_1907	12	.	1.0683	2.1982	1.25422
chr1	33572714	33573137	K562_DMSO_H3K27ME3_peak_1908	9	.	1.03234	1.80306	0.91474
chr1	33574103	33576828	K562_DMSO_H3K27ME3_peak_1909	15	.	1.14133	2.60075	1.54811
chr1	33579748	33581258	K562_DMSO_H3K27ME3_peak_1910	9	.	1.031	1.81231	0.92677
chr1	33586522	33589788	K562_DMSO_H3K27ME3_peak_1911	17	.	1.08426	2.83762	1.73349
chr1	33596141	33596638	K562_DMSO_H3K27ME3_peak_1912	16	.	1.13492	2.77281	1.64658
chr1	33598980	33601111	K562_DMSO_H3K27ME3_peak_1913	26	.	1.25934	4.00273	2.62966
chr1	33602180	33603480	K562_DMSO_H3K27ME3_peak_1914	20	.	1.14431	3.31078	2.09487
chr1	33634812	33635688	K562_DMSO_H3K27ME3_peak_1915	21	.	1.26278	3.32588	2.13626
chr1	33648148	33649140	K562_DMSO_H3K27ME3_peak_1916	23	.	1.25633	3.67249	2.37043
chr1	33650330	33650799	K562_DMSO_H3K27ME3_peak_1917	47	.	1.60468	6.55924	4.72052
chr1	33652748	33653541	K562_DMSO_H3K27ME3_peak_1918	32	.	1.30879	4.65027	3.20363
chr1	33657656	33657866	K562_DMSO_H3K27ME3_peak_1919	31	.	1.33296	4.60413	3.13105
chr1	33659334	33660002	K562_DMSO_H3K27ME3_peak_1920	24	.	1.16206	3.74325	2.47111
chr1	33662446	33663220	K562_DMSO_H3K27ME3_peak_1921	33	.	1.282	4.86939	3.38645
chr1	33665305	33665803	K562_DMSO_H3K27ME3_peak_1922	34	.	1.25739	4.87109	3.42123
chr1	33677774	33679959	K562_DMSO_H3K27ME3_peak_1923	23	.	1.21041	3.61571	2.31956
chr1	33692300	33693409	K562_DMSO_H3K27ME3_peak_1924	14	.	1.08597	2.49302	1.4382
chr1	33697274	33700925	K562_DMSO_H3K27ME3_peak_1925	10	.	1.03455	1.92216	1.01386
chr1	33705674	33710506	K562_DMSO_H3K27ME3_peak_1926	11	.	1.08742	2.12062	1.16898
chr1	33711889	33713445	K562_DMSO_H3K27ME3_peak_1927	12	.	1.03598	2.23281	1.25991
chr1	33718147	33719192	K562_DMSO_H3K27ME3_peak_1928	25	.	1.3875	4.00189	2.58243
chr1	33720629	33728586	K562_DMSO_H3K27ME3_peak_1929	10	.	1.06853	1.91256	1.00483
chr1	33734156	33735645	K562_DMSO_H3K27ME3_peak_1930	11	.	1.08408	2.0943	1.18106
chr1	33736514	33738481	K562_DMSO_H3K27ME3_peak_1931	15	.	1.16671	2.59186	1.55038
chr1	33741416	33743554	K562_DMSO_H3K27ME3_peak_1932	14	.	1.10384	2.49176	1.48186
chr1	33744884	33755624	K562_DMSO_H3K27ME3_peak_1933	13	.	1.14817	2.31206	1.31759
chr1	33761876	33762639	K562_DMSO_H3K27ME3_peak_1934	10	.	1.23127	2.07046	1.06295
chr1	33765102	33765658	K562_DMSO_H3K27ME3_peak_1935	7	.	1.08595	1.65894	0.78854
chr1	33767945	33786218	K562_DMSO_H3K27ME3_peak_1936	15	.	1.21245	2.56343	1.52474
chr1	33834061	33839042	K562_DMSO_H3K27ME3_peak_1937	10	.	1.10013	1.95689	1.04384
chr1	33846491	33846734	K562_DMSO_H3K27ME3_peak_1938	11	.	1.18932	2.15206	1.1575
chr1	33848252	33850166	K562_DMSO_H3K27ME3_peak_1939	7	.	1.00073	1.5883	0.7721
chr1	33868890	33869605	K562_DMSO_H3K27ME3_peak_1940	8	.	1.07618	1.7795	0.87695
chr1	33870744	33870988	K562_DMSO_H3K27ME3_peak_1941	7	.	1.057	1.63122	0.75894
chr1	33872045	33874323	K562_DMSO_H3K27ME3_peak_1942	7	.	1.0317	1.63126	0.76524
chr1	33884649	33886603	K562_DMSO_H3K27ME3_peak_1943	11	.	1.13276	2.09262	1.1297
chr1	33887724	33889659	K562_DMSO_H3K27ME3_peak_1944	20	.	1.28491	3.20142	2.02343
chr1	33892426	33893142	K562_DMSO_H3K27ME3_peak_1945	13	.	1.23457	2.44324	1.37867
chr1	33895296	33896110	K562_DMSO_H3K27ME3_peak_1946	12	.	1.02646	2.17626	1.24683
chr1	33905910	33914005	K562_DMSO_H3K27ME3_peak_1947	8	.	1.02485	1.75345	0.87967
chr1	33917871	33918434	K562_DMSO_H3K27ME3_peak_1948	13	.	1.29777	2.50855	1.35755
chr1	33920334	33921379	K562_DMSO_H3K27ME3_peak_1949	11	.	1.12842	2.11607	1.1516
chr1	33922544	33923721	K562_DMSO_H3K27ME3_peak_1950	10	.	1.0394	1.87877	1.01808
chr1	33924542	33926466	K562_DMSO_H3K27ME3_peak_1951	6	.	1.05078	1.53222	0.69857
chr1	33928567	33932178	K562_DMSO_H3K27ME3_peak_1952	20	.	1.2507	3.13681	2.00023
chr1	33933119	33934652	K562_DMSO_H3K27ME3_peak_1953	11	.	1.03877	2.14015	1.15998
chr1	33970249	33971065	K562_DMSO_H3K27ME3_peak_1954	15	.	1.1459	2.61579	1.57642
chr1	33974778	33977329	K562_DMSO_H3K27ME3_peak_1955	12	.	1.10383	2.21664	1.25594
chr1	33980113	33988930	K562_DMSO_H3K27ME3_peak_1956	11	.	1.10644	2.05983	1.1103
chr1	33990313	33990756	K562_DMSO_H3K27ME3_peak_1957	25	.	1.45948	3.88653	2.54285
chr1	34005673	34008616	K562_DMSO_H3K27ME3_peak_1958	10	.	1.08248	2.02498	1.07425
chr1	34009974	34010171	K562_DMSO_H3K27ME3_peak_1959	14	.	1.23882	2.48965	1.41325
chr1	34011114	34012999	K562_DMSO_H3K27ME3_peak_1960	10	.	1.07165	1.95083	1.04776
chr1	34015515	34015858	K562_DMSO_H3K27ME3_peak_1961	11	.	1.22183	2.14232	1.11412
chr1	34034129	34035142	K562_DMSO_H3K27ME3_peak_1962	8	.	1.01903	1.63443	0.80699
chr1	34035972	34037309	K562_DMSO_H3K27ME3_peak_1963	11	.	1.31485	2.18756	1.18465
chr1	34042014	34046496	K562_DMSO_H3K27ME3_peak_1964	9	.	1.15807	1.8284	0.948
chr1	34049181	34051203	K562_DMSO_H3K27ME3_peak_1965	11	.	1.2117	2.15827	1.17784
chr1	34053174	34053403	K562_DMSO_H3K27ME3_peak_1966	8	.	1.1236	1.6914	0.84698
chr1	34054305	34054916	K562_DMSO_H3K27ME3_peak_1967	6	.	1.00466	1.46891	0.6717
chr1	34056007	34056494	K562_DMSO_H3K27ME3_peak_1968	7	.	1.1749	1.6182	0.70903
chr1	34064655	34064900	K562_DMSO_H3K27ME3_peak_1969	6	.	1.17734	1.50412	0.66184
chr1	34066519	34066733	K562_DMSO_H3K27ME3_peak_1970	10	.	1.26116	2.01046	1.08435
chr1	34067755	34068278	K562_DMSO_H3K27ME3_peak_1971	10	.	1.15631	1.94374	1.04746
chr1	34069308	34072229	K562_DMSO_H3K27ME3_peak_1972	8	.	1.17477	1.75593	0.86469
chr1	34073280	34073953	K562_DMSO_H3K27ME3_peak_1973	13	.	1.13973	2.31473	1.36041
chr1	34076022	34076873	K562_DMSO_H3K27ME3_peak_1974	7	.	1.03601	1.54932	0.73544
chr1	34080705	34083803	K562_DMSO_H3K27ME3_peak_1975	7	.	1.07333	1.51858	0.72158
chr1	34089476	34090268	K562_DMSO_H3K27ME3_peak_1976	15	.	1.37963	2.58699	1.54157
chr1	34091590	34091874	K562_DMSO_H3K27ME3_peak_1977	10	.	1.16131	1.95162	1.07645
chr1	34092793	34093340	K562_DMSO_H3K27ME3_peak_1978	17	.	1.39693	2.85282	1.76276
chr1	34101358	34104335	K562_DMSO_H3K27ME3_peak_1979	15	.	1.39113	2.63452	1.5751
chr1	34110160	34110458	K562_DMSO_H3K27ME3_peak_1980	12	.	1.43876	2.26088	1.20579
chr1	34111893	34112560	K562_DMSO_H3K27ME3_peak_1981	22	.	1.52573	3.529	2.29186
chr1	34115005	34115660	K562_DMSO_H3K27ME3_peak_1982	24	.	1.4812	3.74414	2.45901
chr1	34116609	34119379	K562_DMSO_H3K27ME3_peak_1983	14	.	1.31259	2.48593	1.44033
chr1	34123467	34123771	K562_DMSO_H3K27ME3_peak_1984	9	.	1.15762	1.81031	0.92062
chr1	34128394	34128859	K562_DMSO_H3K27ME3_peak_1985	10	.	1.07395	1.91998	1.03394
chr1	34155875	34157388	K562_DMSO_H3K27ME3_peak_1986	13	.	1.12088	2.22836	1.30082
chr1	34158457	34158769	K562_DMSO_H3K27ME3_peak_1987	15	.	1.31826	2.59453	1.52175
chr1	34164132	34164660	K562_DMSO_H3K27ME3_peak_1988	8	.	1.07003	1.64659	0.81211
chr1	34172512	34172734	K562_DMSO_H3K27ME3_peak_1989	15	.	1.25749	2.62888	1.5812
chr1	34177388	34177852	K562_DMSO_H3K27ME3_peak_1990	14	.	1.2269	2.51105	1.48753
chr1	34178756	34178952	K562_DMSO_H3K27ME3_peak_1991	16	.	1.28608	2.70422	1.62278
chr1	34180894	34182020	K562_DMSO_H3K27ME3_peak_1992	13	.	1.1859	2.3081	1.31919
chr1	34186394	34187330	K562_DMSO_H3K27ME3_peak_1993	12	.	1.18675	2.32647	1.29008
chr1	34198692	34199274	K562_DMSO_H3K27ME3_peak_1994	8	.	1.02373	1.63267	0.80317
chr1	34201474	34201693	K562_DMSO_H3K27ME3_peak_1995	14	.	1.32269	2.61622	1.48856
chr1	34209263	34209809	K562_DMSO_H3K27ME3_peak_1996	16	.	1.36009	2.85516	1.69781
chr1	34287622	34287880	K562_DMSO_H3K27ME3_peak_1997	9	.	1.18848	1.93437	0.96754
chr1	34312399	34312920	K562_DMSO_H3K27ME3_peak_1998	10	.	1.14399	2.04485	1.09767
chr1	34340964	34342385	K562_DMSO_H3K27ME3_peak_1999	8	.	1.10389	1.73246	0.81782
[truncated: 98,785 more rows]

## Sheet: K562_DMSO_H3K4me3_peaks
Chromosome	Start	End	Name	Score	Strand	Fold change	-log10pvalue	-log10qvalue	Relative summit position to peak start
chr1	137775	138051	K562_DMSO_H3K4ME3_peak_1	68	.	3.78903	9.01996	6.88885	171
chr1	138948	139157	K562_DMSO_H3K4ME3_peak_2	279	.	7.56327	30.3337	27.9474	103
chr1	540639	540905	K562_DMSO_H3K4ME3_peak_3	95	.	3.90268	11.7722	9.59484	127
chr1	712926	714070	K562_DMSO_H3K4ME3_peak_4	976	.	12.4068	100.819	97.6049	985
chr1	714431	715481	K562_DMSO_H3K4ME3_peak_5	1180	.	14.0508	121.804	118.069	155
chr1	762001	762262	K562_DMSO_H3K4ME3_peak_6	335	.	6.29453	35.9997	33.5606	120
chr1	762407	763233	K562_DMSO_H3K4ME3_peak_7	816	.	9.62875	84.6329	81.6821	408
chr1	764344	764549	K562_DMSO_H3K4ME3_peak_8	24	.	2.32834	4.48554	2.46415	66
chr1	805341	805584	K562_DMSO_H3K4ME3_peak_9	510	.	6.92249	53.6805	51.0772	115
chr1	839365	840844	K562_DMSO_H3K4ME3_peak_10	455	.	4.97748	48.1272	45.576	377
chr1	859021	860742	K562_DMSO_H3K4ME3_peak_11	852	.	8.04223	88.2699	85.2659	411
chr1	860874	861239	K562_DMSO_H3K4ME3_peak_12	104	.	3.09879	12.6563	10.4659	90
chr1	875717	876346	K562_DMSO_H3K4ME3_peak_13	453	.	5.81876	47.8615	45.3125	205
chr1	876734	878225	K562_DMSO_H3K4ME3_peak_14	389	.	5.13631	41.4756	38.9852	487
chr1	893469	894707	K562_DMSO_H3K4ME3_peak_15	1342	.	10.2678	138.589	134.248	880
chr1	894917	897006	K562_DMSO_H3K4ME3_peak_16	1191	.	8.7972	122.963	119.194	1461
chr1	901693	902732	K562_DMSO_H3K4ME3_peak_17	431	.	4.75987	45.6637	43.1351	558
chr1	911663	912053	K562_DMSO_H3K4ME3_peak_18	78	.	2.51118	10.0022	7.85267	108
chr1	934115	937551	K562_DMSO_H3K4ME3_peak_19	1191	.	9.34335	122.867	119.1	1617
chr1	948155	949714	K562_DMSO_H3K4ME3_peak_20	853	.	8.5367	88.3759	85.3705	818
chr1	954926	956899	K562_DMSO_H3K4ME3_peak_21	1342	.	11.4634	138.635	134.294	928
chr1	968558	969063	K562_DMSO_H3K4ME3_peak_22	481	.	6.15975	50.7526	48.1768	179
chr1	975824	976202	K562_DMSO_H3K4ME3_peak_23	279	.	4.67085	30.2881	27.9024	263
chr1	976531	976707	K562_DMSO_H3K4ME3_peak_24	125	.	3.48614	14.7987	12.5801	116
chr1	993556	995565	K562_DMSO_H3K4ME3_peak_25	1072	.	8.8251	110.703	107.275	1329
chr1	997693	998018	K562_DMSO_H3K4ME3_peak_26	57	.	2.34705	7.81325	5.70538	235
chr1	999406	999983	K562_DMSO_H3K4ME3_peak_27	141	.	2.92215	16.3764	14.1372	173
chr1	1003758	1005233	K562_DMSO_H3K4ME3_peak_28	953	.	8.9846	98.5449	95.3713	861
chr1	1014931	1015116	K562_DMSO_H3K4ME3_peak_29	59	.	2.51033	8.03104	5.91979	40
chr1	1015319	1015999	K562_DMSO_H3K4ME3_peak_30	87	.	2.74163	10.9532	8.78907	442
chr1	1042051	1042573	K562_DMSO_H3K4ME3_peak_31	76	.	3.22635	9.78053	7.63506	210
chr1	1050348	1052463	K562_DMSO_H3K4ME3_peak_32	1273	.	9.67859	131.44	127.381	1008
chr1	1070453	1070696	K562_DMSO_H3K4ME3_peak_33	62	.	2.5999	8.33069	6.21313	100
chr1	1092865	1093782	K562_DMSO_H3K4ME3_peak_34	641	.	6.07458	66.8724	64.1376	361
chr1	1136087	1137229	K562_DMSO_H3K4ME3_peak_35	1045	.	8.78383	107.94	104.576	646
chr1	1165860	1167422	K562_DMSO_H3K4ME3_peak_36	1248	.	8.45166	128.793	124.831	1229
chr1	1167670	1168793	K562_DMSO_H3K4ME3_peak_37	347	.	5.06255	37.2186	34.7677	209
chr1	1207675	1210160	K562_DMSO_H3K4ME3_peak_38	1583	.	10.9111	164.174	158.381	1222
chr1	1229112	1229713	K562_DMSO_H3K4ME3_peak_39	712	.	7.42571	74.0433	71.2276	143
chr1	1240633	1241889	K562_DMSO_H3K4ME3_peak_40	160	.	3.38404	18.3335	16.0716	696
chr1	1242211	1245463	K562_DMSO_H3K4ME3_peak_41	1285	.	9.2462	132.702	128.597	2092
chr1	1259536	1261334	K562_DMSO_H3K4ME3_peak_42	1157	.	8.08581	119.448	115.787	351
chr1	1282633	1284772	K562_DMSO_H3K4ME3_peak_43	1372	.	11.0972	141.758	137.276	1379
chr1	1284909	1285397	K562_DMSO_H3K4ME3_peak_44	1323	.	10.4668	136.653	132.39	201
chr1	1293414	1294098	K562_DMSO_H3K4ME3_peak_45	182	.	4.04138	20.5189	18.232	455
chr1	1309357	1311937	K562_DMSO_H3K4ME3_peak_46	1198	.	8.43134	123.672	119.88	829
chr1	1333311	1336183	K562_DMSO_H3K4ME3_peak_47	1240	.	7.79564	127.976	124.04	1087
chr1	1341486	1343753	K562_DMSO_H3K4ME3_peak_48	1173	.	7.6963	121.074	117.364	1452
chr1	1362914	1363410	K562_DMSO_H3K4ME3_peak_49	985	.	10.3224	101.807	98.5718	327
chr1	1368822	1369015	K562_DMSO_H3K4ME3_peak_50	53	.	2.26897	7.42601	5.32722	25
chr1	1370633	1371590	K562_DMSO_H3K4ME3_peak_51	792	.	7.93809	82.1708	79.2549	568
chr1	1405919	1407764	K562_DMSO_H3K4ME3_peak_52	1136	.	10.1332	117.22	113.622	959
chr1	1407902	1408567	K562_DMSO_H3K4ME3_peak_53	815	.	10.7453	84.4843	81.5363	152
chr1	1440592	1440894	K562_DMSO_H3K4ME3_peak_54	80	.	3.39219	10.1757	8.02433	221
chr1	1446344	1448146	K562_DMSO_H3K4ME3_peak_55	1135	.	8.18957	117.115	113.522	654
chr1	1448289	1448608	K562_DMSO_H3K4ME3_peak_56	646	.	9.1382	67.3792	64.639	139
chr1	1508418	1511352	K562_DMSO_H3K4ME3_peak_57	1072	.	6.58819	110.661	107.234	1274
chr1	1532736	1533085	K562_DMSO_H3K4ME3_peak_58	103	.	3.29303	12.5303	10.343	268
chr1	1534866	1536050	K562_DMSO_H3K4ME3_peak_59	767	.	8.84976	79.661	76.7772	404
chr1	1549216	1552372	K562_DMSO_H3K4ME3_peak_60	1221	.	8.02362	125.983	122.116	2141
chr1	1590180	1591374	K562_DMSO_H3K4ME3_peak_61	1477	.	18.5701	152.814	147.765	172
chr1	1623749	1624337	K562_DMSO_H3K4ME3_peak_62	896	.	9.76511	92.7719	89.6989	221
chr1	1624575	1624764	K562_DMSO_H3K4ME3_peak_63	178	.	5.91574	20.1593	17.8769	69
chr1	1625288	1625563	K562_DMSO_H3K4ME3_peak_64	99	.	3.68292	12.1342	9.95201	126
chr1	1655468	1656362	K562_DMSO_H3K4ME3_peak_65	1368	.	13.3491	141.306	136.846	204
chr1	1677063	1678017	K562_DMSO_H3K4ME3_peak_66	373	.	8.86632	39.8149	37.3406	189
chr1	1678554	1678722	K562_DMSO_H3K4ME3_peak_67	103	.	4.5699	12.4932	10.306	105
chr1	1690156	1690358	K562_DMSO_H3K4ME3_peak_68	113	.	3.12519	13.5121	11.311	87
chr1	1690572	1690817	K562_DMSO_H3K4ME3_peak_69	27	.	1.94992	4.80543	2.77544	129
chr1	1707330	1707567	K562_DMSO_H3K4ME3_peak_70	23	.	2.00123	4.39756	2.37996	176
chr1	1708491	1710978	K562_DMSO_H3K4ME3_peak_71	1031	.	6.65879	106.534	103.2	1104
chr1	1713672	1714453	K562_DMSO_H3K4ME3_peak_72	102	.	2.8211	12.466	10.2798	360
chr1	1820830	1823809	K562_DMSO_H3K4ME3_peak_73	1430	.	10.3725	147.781	143.01	1300
chr1	1839665	1840632	K562_DMSO_H3K4ME3_peak_74	1068	.	8.84672	110.288	106.867	606
chr1	1840836	1841308	K562_DMSO_H3K4ME3_peak_75	136	.	3.28281	15.9025	13.67	146
chr1	1850022	1850801	K562_DMSO_H3K4ME3_peak_76	1064	.	9.34496	109.863	106.456	450
chr1	1851180	1851487	K562_DMSO_H3K4ME3_peak_77	294	.	4.29923	31.8626	29.4623	135
chr1	1875626	1875869	K562_DMSO_H3K4ME3_peak_78	231	.	4.88364	25.4417	23.1033	122
chr1	1914721	1915368	K562_DMSO_H3K4ME3_peak_79	256	.	4.60167	27.9834	25.6196	253
chr1	1934715	1935591	K562_DMSO_H3K4ME3_peak_80	476	.	5.39246	50.188	47.617	431
chr1	1976070	1976404	K562_DMSO_H3K4ME3_peak_81	225	.	3.70851	24.8851	22.5518	232
chr1	1981445	1982384	K562_DMSO_H3K4ME3_peak_82	136	.	3.36107	15.8899	13.6577	676
chr1	2063946	2065503	K562_DMSO_H3K4ME3_peak_83	374	.	5.45533	39.9274	37.4525	962
chr1	2107428	2107925	K562_DMSO_H3K4ME3_peak_84	104	.	2.77309	12.6697	10.4792	301
chr1	2111253	2112579	K562_DMSO_H3K4ME3_peak_85	605	.	7.47103	63.2478	60.5509	963
chr1	2120763	2120951	K562_DMSO_H3K4ME3_peak_86	60	.	2.59436	8.20393	6.08852	81
chr1	2121185	2121826	K562_DMSO_H3K4ME3_peak_87	319	.	4.62316	34.3703	31.9458	243
chr1	2124781	2126878	K562_DMSO_H3K4ME3_peak_88	1104	.	8.63308	114.001	110.491	1594
chr1	2130468	2130686	K562_DMSO_H3K4ME3_peak_89	83	.	2.79324	10.4692	8.31229	73
chr1	2130866	2131722	K562_DMSO_H3K4ME3_peak_90	721	.	7.52024	74.9408	72.1141	219
chr1	2135894	2136336	K562_DMSO_H3K4ME3_peak_91	336	.	4.65793	36.138	33.6968	228
chr1	2136763	2137315	K562_DMSO_H3K4ME3_peak_92	485	.	5.88702	51.1601	48.5802	189
chr1	2143929	2144471	K562_DMSO_H3K4ME3_peak_93	85	.	2.79391	10.7446	8.58392	336
chr1	2158132	2159185	K562_DMSO_H3K4ME3_peak_94	1197	.	9.0539	123.584	119.795	751
chr1	2159763	2164710	K562_DMSO_H3K4ME3_peak_95	595	.	6.31694	62.2189	59.5321	1321
chr1	2245931	2246956	K562_DMSO_H3K4ME3_peak_96	1054	.	8.61731	108.877	105.491	558
chr1	2321890	2323060	K562_DMSO_H3K4ME3_peak_97	1341	.	9.96431	138.527	134.19	786
chr1	2323185	2324367	K562_DMSO_H3K4ME3_peak_98	1612	.	12.2938	167.29	161.248	232
chr1	2343040	2345218	K562_DMSO_H3K4ME3_peak_99	1467	.	11.3916	151.75	146.762	819
chr1	2456470	2458351	K562_DMSO_H3K4ME3_peak_100	1214	.	9.62632	125.338	121.495	1047
chr1	2461025	2461304	K562_DMSO_H3K4ME3_peak_101	140	.	3.70646	16.2501	14.0135	137
chr1	2472369	2472706	K562_DMSO_H3K4ME3_peak_102	75	.	2.85113	9.69138	7.54781	103
chr1	2476973	2477558	K562_DMSO_H3K4ME3_peak_103	222	.	3.93897	24.5592	22.2298	455
chr1	2477747	2479250	K562_DMSO_H3K4ME3_peak_104	749	.	7.06621	77.7936	74.9326	184
chr1	2487666	2488375	K562_DMSO_H3K4ME3_peak_105	258	.	4.9622	28.2312	25.8653	255
chr1	2516743	2519123	K562_DMSO_H3K4ME3_peak_106	1171	.	8.32773	120.85	117.148	980
chr1	2542552	2543083	K562_DMSO_H3K4ME3_peak_107	262	.	5.44145	28.6293	26.2594	203
chr1	2573670	2575147	K562_DMSO_H3K4ME3_peak_108	1412	.	12.388	145.973	141.292	846
chr1	3157437	3157983	K562_DMSO_H3K4ME3_peak_109	105	.	3.69291	12.7545	10.5628	199
chr1	3370756	3372045	K562_DMSO_H3K4ME3_peak_110	770	.	8.03781	79.8885	77.0012	621
chr1	3447546	3448010	K562_DMSO_H3K4ME3_peak_111	311	.	5.48392	33.5892	31.1722	332
chr1	3448204	3448363	K562_DMSO_H3K4ME3_peak_112	49	.	2.40034	7.04633	4.95537	105
chr1	3519670	3519963	K562_DMSO_H3K4ME3_peak_113	22	.	1.92915	4.27407	2.26525	149
chr1	3520117	3521180	K562_DMSO_H3K4ME3_peak_114	277	.	4.24974	30.1076	27.7243	771
chr1	3540579	3542605	K562_DMSO_H3K4ME3_peak_115	1157	.	8.08581	119.448	115.787	1170
chr1	3565655	3566697	K562_DMSO_H3K4ME3_peak_116	1295	.	9.28362	133.687	129.545	762
chr1	3568439	3569779	K562_DMSO_H3K4ME3_peak_117	656	.	6.57639	68.397	65.6452	741
chr1	3662537	3664537	K562_DMSO_H3K4ME3_peak_118	1104	.	7.85299	113.936	110.427	1239
chr1	3688125	3691591	K562_DMSO_H3K4ME3_peak_119	1004	.	7.79875	103.729	100.454	1280
chr1	3691733	3692135	K562_DMSO_H3K4ME3_peak_120	81	.	2.74404	10.2566	8.10459	295
chr1	3692324	3692494	K562_DMSO_H3K4ME3_peak_121	49	.	2.40034	7.04633	4.95537	27
chr1	3710390	3711106	K562_DMSO_H3K4ME3_peak_122	85	.	2.84117	10.7446	8.58392	247
chr1	3711722	3713878	K562_DMSO_H3K4ME3_peak_123	1400	.	9.99961	144.624	140.013	1027
chr1	3720567	3720900	K562_DMSO_H3K4ME3_peak_124	47	.	2.63278	6.81026	4.72502	250
chr1	3721094	3721287	K562_DMSO_H3K4ME3_peak_125	63	.	3.06576	8.49707	6.37603	116
chr1	3772629	3774991	K562_DMSO_H3K4ME3_peak_126	1244	.	8.63857	128.416	124.469	830
chr1	3815742	3817961	K562_DMSO_H3K4ME3_peak_127	1499	.	11.7267	155.16	149.967	1957
chr1	3838701	3838917	K562_DMSO_H3K4ME3_peak_128	72	.	3.24442	9.35451	7.21759	113
chr1	4036273	4037767	K562_DMSO_H3K4ME3_peak_129	347	.	5.50665	37.2067	34.756	154
chr1	4192692	4193185	K562_DMSO_H3K4ME3_peak_130	27	.	2.25229	4.80778	2.77743	92
chr1	5977976	5978415	K562_DMSO_H3K4ME3_peak_131	320	.	5.1299	34.4272	32.002	224
chr1	6051371	6054509	K562_DMSO_H3K4ME3_peak_132	1245	.	10.4033	128.487	124.537	1013
chr1	6067142	6067506	K562_DMSO_H3K4ME3_peak_133	93	.	3.01695	11.5711	9.39726	134
chr1	6208909	6209295	K562_DMSO_H3K4ME3_peak_134	269	.	4.75566	29.3507	26.9748	111
chr1	6257880	6259725	K562_DMSO_H3K4ME3_peak_135	1487	.	10.351	153.867	148.756	1534
chr1	6259917	6260474	K562_DMSO_H3K4ME3_peak_136	298	.	4.97143	32.2327	29.8282	271
chr1	6264617	6265360	K562_DMSO_H3K4ME3_peak_137	152	.	3.3403	17.5494	15.2964	398
chr1	6265480	6267002	K562_DMSO_H3K4ME3_peak_138	664	.	6.61721	69.2366	66.4765	371
chr1	6267763	6269957	K562_DMSO_H3K4ME3_peak_139	550	.	6.87309	57.7376	55.0945	1472
chr1	6294605	6296799	K562_DMSO_H3K4ME3_peak_140	1382	.	10.9713	142.825	138.293	1180
chr1	6305402	6306211	K562_DMSO_H3K4ME3_peak_141	344	.	5.38491	36.9455	34.4971	672
chr1	6320099	6321739	K562_DMSO_H3K4ME3_peak_142	784	.	8.00862	81.3725	78.4665	1228
chr1	6419615	6419976	K562_DMSO_H3K4ME3_peak_143	81	.	2.58131	10.2975	8.14481	185
chr1	6452669	6454558	K562_DMSO_H3K4ME3_peak_144	1381	.	9.65779	142.638	138.115	602
chr1	6464514	6464693	K562_DMSO_H3K4ME3_peak_145	109	.	3.35935	13.1186	10.9232	117
chr1	6479776	6480977	K562_DMSO_H3K4ME3_peak_146	250	.	4.06835	27.4074	25.0498	379
chr1	6483784	6484157	K562_DMSO_H3K4ME3_peak_147	47	.	2.14532	6.8221	4.73661	33
chr1	6484416	6485219	K562_DMSO_H3K4ME3_peak_148	312	.	4.57604	33.6503	31.2325	530
chr1	6500191	6500456	K562_DMSO_H3K4ME3_peak_149	103	.	3.33582	12.4868	10.3004	152
chr1	6500583	6500979	K562_DMSO_H3K4ME3_peak_150	525	.	6.11152	55.1654	52.5479	198
chr1	6507650	6507840	K562_DMSO_H3K4ME3_peak_151	31	.	2.17678	5.22179	3.17784	180
chr1	6508668	6509236	K562_DMSO_H3K4ME3_peak_152	64	.	2.28072	8.61263	6.49038	395
chr1	6530996	6531873	K562_DMSO_H3K4ME3_peak_153	191	.	3.59665	21.4849	19.1878	593
chr1	6550145	6551061	K562_DMSO_H3K4ME3_peak_154	359	.	4.42486	38.4552	35.9933	149
chr1	6557121	6557802	K562_DMSO_H3K4ME3_peak_155	213	.	3.52686	23.6387	21.3192	531
chr1	6612936	6614985	K562_DMSO_H3K4ME3_peak_156	1581	.	10.705	163.895	158.122	1525
chr1	6629374	6629860	K562_DMSO_H3K4ME3_peak_157	119	.	3.75442	14.1634	11.9533	204
chr1	6639538	6641409	K562_DMSO_H3K4ME3_peak_158	1000	.	6.89764	103.34	100.072	672
chr1	6660170	6664071	K562_DMSO_H3K4ME3_peak_159	1061	.	8.34044	109.51	106.108	2179
chr1	6672252	6673561	K562_DMSO_H3K4ME3_peak_160	1185	.	9.49804	122.331	118.581	1085
chr1	6673754	6676295	K562_DMSO_H3K4ME3_peak_161	1225	.	8.21396	126.417	122.535	378
chr1	6684868	6686340	K562_DMSO_H3K4ME3_peak_162	1468	.	11.5376	151.892	146.891	665
chr1	6760383	6761951	K562_DMSO_H3K4ME3_peak_163	1390	.	10.2092	143.648	139.082	1185
chr1	6771707	6771903	K562_DMSO_H3K4ME3_peak_164	31	.	2.45837	5.19226	3.14904	81
chr1	6795412	6795822	K562_DMSO_H3K4ME3_peak_165	65	.	3.07668	8.70635	6.58094	152
chr1	6818094	6818784	K562_DMSO_H3K4ME3_peak_166	103	.	3.20551	12.5779	10.3894	501
chr1	6843798	6845126	K562_DMSO_H3K4ME3_peak_167	1582	.	13.8167	164.042	158.258	678
chr1	6845447	6846704	K562_DMSO_H3K4ME3_peak_168	1329	.	11.4616	137.21	132.925	590
chr1	7018137	7018624	K562_DMSO_H3K4ME3_peak_169	241	.	4.73187	26.5163	24.1675	330
chr1	7021984	7023227	K562_DMSO_H3K4ME3_peak_170	354	.	5.69171	37.8945	35.4376	358
chr1	7071987	7073239	K562_DMSO_H3K4ME3_peak_171	231	.	4.81802	25.4818	23.1428	809
chr1	7432608	7432934	K562_DMSO_H3K4ME3_peak_172	177	.	4.62728	20.0241	17.743	164
chr1	7740225	7740827	K562_DMSO_H3K4ME3_peak_173	427	.	6.93532	45.2767	42.752	184
chr1	7763867	7765440	K562_DMSO_H3K4ME3_peak_174	1215	.	12.4525	125.383	121.535	1004
chr1	7830195	7830451	K562_DMSO_H3K4ME3_peak_175	81	.	3.48246	10.2921	8.13954	141
chr1	7830601	7832344	K562_DMSO_H3K4ME3_peak_176	1477	.	10.9362	152.787	147.74	949
chr1	7843072	7844765	K562_DMSO_H3K4ME3_peak_177	944	.	9.97015	97.5824	94.4263	583
chr1	7886621	7889124	K562_DMSO_H3K4ME3_peak_178	468	.	6.71189	49.3726	46.8094	722
chr1	8002238	8002835	K562_DMSO_H3K4ME3_peak_179	232	.	4.9868	25.5772	23.2375	188
chr1	8013623	8015052	K562_DMSO_H3K4ME3_peak_180	967	.	9.73474	99.9067	96.7089	912
chr1	8020629	8021539	K562_DMSO_H3K4ME3_peak_181	907	.	9.82497	93.7934	90.7046	715
chr1	8021701	8022771	K562_DMSO_H3K4ME3_peak_182	1380	.	11.4802	142.621	138.099	190
chr1	8085504	8086411	K562_DMSO_H3K4ME3_peak_183	1088	.	9.86671	112.34	108.87	601
chr1	8086537	8086926	K562_DMSO_H3K4ME3_peak_184	253	.	4.44627	27.729	25.368	92
chr1	8121847	8122192	K562_DMSO_H3K4ME3_peak_185	83	.	3.47081	10.5209	8.36294	272
chr1	8182620	8182828	K562_DMSO_H3K4ME3_peak_186	65	.	3.11147	8.66881	6.54476	131
chr1	8292554	8292818	K562_DMSO_H3K4ME3_peak_187	64	.	2.70039	8.54503	6.42343	141
chr1	8377945	8378398	K562_DMSO_H3K4ME3_peak_188	216	.	4.53918	23.9845	21.6605	346
chr1	8482783	8484558	K562_DMSO_H3K4ME3_peak_189	1253	.	9.84014	129.378	125.399	815
chr1	8585382	8586297	K562_DMSO_H3K4ME3_peak_190	197	.	5.1072	22.0669	19.7636	608
chr1	8761115	8761487	K562_DMSO_H3K4ME3_peak_191	36	.	2.57822	5.68244	3.6252	18
chr1	8761644	8761922	K562_DMSO_H3K4ME3_peak_192	33	.	2.54452	5.3858	3.33745	44
chr1	8762189	8762651	K562_DMSO_H3K4ME3_peak_193	135	.	4.20348	15.7722	13.5415	141
chr1	8762800	8763575	K562_DMSO_H3K4ME3_peak_194	972	.	7.82437	100.445	97.2366	391
chr1	8850712	8851025	K562_DMSO_H3K4ME3_peak_195	30	.	2.35647	5.05207	3.01316	85
chr1	8875530	8878672	K562_DMSO_H3K4ME3_peak_196	1175	.	10.0252	121.258	117.541	1919
chr1	8934133	8934534	K562_DMSO_H3K4ME3_peak_197	91	.	3.19228	11.2948	9.1259	273
chr1	8934971	8935255	K562_DMSO_H3K4ME3_peak_198	57	.	2.55001	7.89324	5.78384	149
chr1	8935374	8940128	K562_DMSO_H3K4ME3_peak_199	1303	.	10.2933	134.539	130.364	3161
chr1	9131463	9132283	K562_DMSO_H3K4ME3_peak_200	209	.	4.17908	23.2772	20.9611	191
chr1	9188763	9189918	K562_DMSO_H3K4ME3_peak_201	648	.	6.67574	67.6044	64.8615	355
chr1	9294184	9295864	K562_DMSO_H3K4ME3_peak_202	1369	.	13.4299	141.414	136.946	1075
chr1	9352434	9353958	K562_DMSO_H3K4ME3_peak_203	1049	.	11.1606	108.357	104.981	731
chr1	9489173	9489856	K562_DMSO_H3K4ME3_peak_204	613	.	7.86288	64.0507	61.3458	152
chr1	9555472	9555863	K562_DMSO_H3K4ME3_peak_205	281	.	3.85223	30.5342	28.1458	163
chr1	9582398	9582592	K562_DMSO_H3K4ME3_peak_206	60	.	2.92701	8.18651	6.07134	114
chr1	9599466	9601692	K562_DMSO_H3K4ME3_peak_207	1393	.	10.7367	143.936	139.353	380
chr1	9648365	9648554	K562_DMSO_H3K4ME3_peak_208	110	.	3.07749	13.2259	11.0285	123
chr1	9648740	9650138	K562_DMSO_H3K4ME3_peak_209	1300	.	8.88034	134.171	130.013	229
chr1	9686476	9687546	K562_DMSO_H3K4ME3_peak_210	416	.	5.43802	44.1853	41.6709	558
chr1	9711577	9712864	K562_DMSO_H3K4ME3_peak_211	568	.	6.97873	59.4706	56.8105	440
chr1	9717780	9718057	K562_DMSO_H3K4ME3_peak_212	70	.	2.69968	9.23265	7.09841	55
chr1	9746864	9748342	K562_DMSO_H3K4ME3_peak_213	1279	.	10.3418	131.992	127.914	664
chr1	9749004	9750477	K562_DMSO_H3K4ME3_peak_214	1364	.	11.7746	140.906	136.46	798
chr1	9777022	9778330	K562_DMSO_H3K4ME3_peak_215	225	.	3.18441	24.8617	22.5289	293
chr1	9778929	9779176	K562_DMSO_H3K4ME3_peak_216	105	.	3.07989	12.7791	10.5871	129
chr1	9882762	9884955	K562_DMSO_H3K4ME3_peak_217	1616	.	12.4364	167.689	161.618	912
chr1	9969260	9970377	K562_DMSO_H3K4ME3_peak_218	1195	.	9.5408	123.331	119.55	701
chr1	9970733	9971402	K562_DMSO_H3K4ME3_peak_219	541	.	6.24622	56.7925	54.1595	172
chr1	10002536	10004361	K562_DMSO_H3K4ME3_peak_220	986	.	7.69099	101.915	98.6785	760
chr1	10057247	10057528	K562_DMSO_H3K4ME3_peak_221	93	.	2.95974	11.4788	9.30659	58
chr1	10092445	10092616	K562_DMSO_H3K4ME3_peak_222	77	.	3.02201	9.85331	7.70637	95
chr1	10092980	10096189	K562_DMSO_H3K4ME3_peak_223	1085	.	8.12203	111.999	108.54	314
chr1	10269807	10272155	K562_DMSO_H3K4ME3_peak_224	1400	.	10.25	144.679	140.064	1177
chr1	10458127	10458937	K562_DMSO_H3K4ME3_peak_225	1218	.	10.983	125.754	121.894	552
chr1	10459081	10461247	K562_DMSO_H3K4ME3_peak_226	1122	.	7.95277	115.765	112.211	273
chr1	10490067	10491692	K562_DMSO_H3K4ME3_peak_227	805	.	6.86483	83.4354	80.5024	886
chr1	10531382	10533722	K562_DMSO_H3K4ME3_peak_228	1156	.	9.36975	119.343	115.686	1012
chr1	10534423	10536263	K562_DMSO_H3K4ME3_peak_229	1305	.	10.6869	134.77	130.579	702
chr1	10753591	10755488	K562_DMSO_H3K4ME3_peak_230	1056	.	11.0466	109.051	105.661	389
chr1	10856420	10856609	K562_DMSO_H3K4ME3_peak_231	72	.	2.85236	9.41799	7.28009	103
chr1	10926915	10927700	K562_DMSO_H3K4ME3_peak_232	513	.	6.4796	53.9269	51.3217	188
chr1	11025531	11025765	K562_DMSO_H3K4ME3_peak_233	61	.	2.95271	8.21676	6.10125	131
chr1	11071412	11073970	K562_DMSO_H3K4ME3_peak_234	1529	.	12.2694	158.32	152.927	1476
chr1	11118690	11120048	K562_DMSO_H3K4ME3_peak_235	1092	.	7.66875	112.69	109.21	1197
chr1	11120207	11121496	K562_DMSO_H3K4ME3_peak_236	999	.	8.33158	103.184	99.9191	219
chr1	11158695	11160155	K562_DMSO_H3K4ME3_peak_237	1451	.	10.7809	150.067	145.173	957
chr1	11321553	11322683	K562_DMSO_H3K4ME3_peak_238	1351	.	10.0051	139.547	135.163	823
chr1	11322914	11323467	K562_DMSO_H3K4ME3_peak_239	305	.	5.38055	33.0067	30.5946	115
chr1	11332754	11332919	K562_DMSO_H3K4ME3_peak_240	36	.	2.27742	5.68615	3.6287	87
chr1	11333198	11334965	K562_DMSO_H3K4ME3_peak_241	1223	.	10.5768	126.177	122.306	614
chr1	11335534	11336197	K562_DMSO_H3K4ME3_peak_242	67	.	2.89373	8.83623	6.70863	134
chr1	11538926	11539746	K562_DMSO_H3K4ME3_peak_243	658	.	6.91973	68.5597	65.8056	134
chr1	11708687	11709438	K562_DMSO_H3K4ME3_peak_244	484	.	6.57303	50.9926	48.4151	478
chr1	11710271	11710662	K562_DMSO_H3K4ME3_peak_245	233	.	4.19457	25.6942	23.3529	243
chr1	11714168	11715500	K562_DMSO_H3K4ME3_peak_246	986	.	7.69099	101.915	98.6785	912
chr1	11723979	11725251	K562_DMSO_H3K4ME3_peak_247	918	.	6.57899	94.9171	91.8084	635
chr1	11740189	11742070	K562_DMSO_H3K4ME3_peak_248	1281	.	8.77673	132.245	128.158	668
chr1	11760883	11761287	K562_DMSO_H3K4ME3_peak_249	136	.	3.36107	15.8899	13.6577	141
chr1	11767575	11767914	K562_DMSO_H3K4ME3_peak_250	27	.	2.13913	4.76055	2.7312	211
chr1	11779636	11779981	K562_DMSO_H3K4ME3_peak_251	109	.	3.14868	13.1772	10.9805	248
chr1	11791646	11792263	K562_DMSO_H3K4ME3_peak_252	92	.	3.21444	11.4533	9.28183	349
chr1	11795815	11797660	K562_DMSO_H3K4ME3_peak_253	1397	.	10.6997	144.302	139.702	515
chr1	11821974	11822645	K562_DMSO_H3K4ME3_peak_254	477	.	6.4735	50.3565	47.784	366
chr1	11856403	11856716	K562_DMSO_H3K4ME3_peak_255	34	.	1.91914	5.55125	3.49694	75
chr1	11860782	11866021	K562_DMSO_H3K4ME3_peak_256	1250	.	9.07955	128.981	125.015	4738
chr1	11866169	11867676	K562_DMSO_H3K4ME3_peak_257	1308	.	10.8045	135.017	130.819	208
chr1	11902658	11902850	K562_DMSO_H3K4ME3_peak_258	51	.	2.63268	7.2833	5.18661	57
chr1	11968859	11969756	K562_DMSO_H3K4ME3_peak_259	240	.	4.34602	26.3572	24.0096	389
chr1	11984444	11986496	K562_DMSO_H3K4ME3_peak_260	1489	.	11.6794	154.068	148.94	1658
chr1	11986704	11987040	K562_DMSO_H3K4ME3_peak_261	99	.	3.06978	12.0865	9.90506	67
chr1	11994107	11995535	K562_DMSO_H3K4ME3_peak_262	885	.	6.43415	91.6069	88.5534	764
chr1	12039759	12041848	K562_DMSO_H3K4ME3_peak_263	1371	.	10.1276	141.594	137.119	855
chr1	12078393	12079335	K562_DMSO_H3K4ME3_peak_264	533	.	6.7083	55.9769	53.3517	752
chr1	12079501	12080860	K562_DMSO_H3K4ME3_peak_265	1312	.	9.84186	135.477	131.266	198
chr1	12123084	12125564	K562_DMSO_H3K4ME3_peak_266	756	.	6.9542	78.5143	75.6456	558
chr1	12226831	12228997	K562_DMSO_H3K4ME3_peak_267	996	.	7.28389	102.91	99.6536	484
chr1	12233573	12233832	K562_DMSO_H3K4ME3_peak_268	24	.	1.91251	4.49602	2.47449	244
chr1	12278987	12279475	K562_DMSO_H3K4ME3_peak_269	57	.	2.50012	7.89324	5.78384	51
chr1	12289990	12291666	K562_DMSO_H3K4ME3_peak_270	1243	.	7.93577	128.338	124.396	509
chr1	12555906	12556103	K562_DMSO_H3K4ME3_peak_271	34	.	2.30751	5.52475	3.47124	146
chr1	12556310	12556561	K562_DMSO_H3K4ME3_peak_272	71	.	3.22261	9.27117	7.13568	112
chr1	12609435	12609813	K562_DMSO_H3K4ME3_peak_273	45	.	2.19088	6.67569	4.59306	124
chr1	12674843	12675105	K562_DMSO_H3K4ME3_peak_274	74	.	2.80566	9.59375	7.45302	191
chr1	12675244	12679959	K562_DMSO_H3K4ME3_peak_275	1086	.	9.83382	112.094	108.631	1962
chr1	12715460	12715815	K562_DMSO_H3K4ME3_peak_276	55	.	2.58814	7.63015	5.52654	107
chr1	12716041	12717669	K562_DMSO_H3K4ME3_peak_277	417	.	6.28696	44.2766	41.7617	1263
chr1	12805743	12805989	K562_DMSO_H3K4ME3_peak_278	66	.	3.01845	8.77285	6.64623	101
chr1	12806318	12806539	K562_DMSO_H3K4ME3_peak_279	41	.	2.40148	6.18749	4.11662	136
chr1	14026492	14027402	K562_DMSO_H3K4ME3_peak_280	694	.	7.33119	72.2576	69.4637	530
chr1	14075088	14077266	K562_DMSO_H3K4ME3_peak_281	1147	.	9.32699	118.352	114.721	1343
chr1	14589352	14589563	K562_DMSO_H3K4ME3_peak_282	44	.	2.85555	6.50878	4.43091	117
chr1	14714345	14714661	K562_DMSO_H3K4ME3_peak_283	45	.	2.78492	6.60033	4.51905	93
chr1	14744151	14746427	K562_DMSO_H3K4ME3_peak_284	177	.	3.79724	19.9847	17.704	1761
chr1	14925020	14926011	K562_DMSO_H3K4ME3_peak_285	52	.	2.48872	7.32449	5.22711	336
chr1	14982489	14983116	K562_DMSO_H3K4ME3_peak_286	48	.	2.43589	6.89951	4.8129	379
chr1	15101500	15101703	K562_DMSO_H3K4ME3_peak_287	54	.	2.76481	7.53731	5.43643	74
chr1	15101876	15104318	K562_DMSO_H3K4ME3_peak_288	965	.	11.6123	99.7074	96.5128	2110
chr1	15223319	15223513	K562_DMSO_H3K4ME3_peak_289	40	.	2.45595	6.09045	4.02179	78
chr1	15250185	15251946	K562_DMSO_H3K4ME3_peak_290	1222	.	10.9368	126.111	122.243	604
chr1	15323031	15323359	K562_DMSO_H3K4ME3_peak_291	61	.	2.90641	8.24696	6.13068	120
chr1	15479003	15480818	K562_DMSO_H3K4ME3_peak_292	608	.	6.68282	63.5445	60.8438	1334
chr1	15497809	15498087	K562_DMSO_H3K4ME3_peak_293	41	.	2.40148	6.18749	4.11662	134
chr1	15649114	15650162	K562_DMSO_H3K4ME3_peak_294	277	.	5.46425	30.0876	27.7045	590
chr1	15735664	15737406	K562_DMSO_H3K4ME3_peak_295	1293	.	9.76022	133.455	129.321	511
chr1	15849576	15850794	K562_DMSO_H3K4ME3_peak_296	937	.	10.0644	96.8755	93.7318	912
chr1	15851057	15851431	K562_DMSO_H3K4ME3_peak_297	904	.	8.56003	93.5021	90.4162	149
chr1	15851611	15852383	K562_DMSO_H3K4ME3_peak_298	937	.	9.30298	96.9195	93.7749	169
chr1	15852627	15852969	K562_DMSO_H3K4ME3_peak_299	121	.	3.80049	14.3687	12.1556	249
chr1	15853282	15854852	K562_DMSO_H3K4ME3_peak_300	1514	.	12.8627	156.727	151.434	287
chr1	15869956	15870110	K562_DMSO_H3K4ME3_peak_301	23	.	2.08301	4.39626	2.37894	53
chr1	15929644	15930062	K562_DMSO_H3K4ME3_peak_302	137	.	3.12793	16.0149	13.781	291
chr1	15943220	15943755	K562_DMSO_H3K4ME3_peak_303	244	.	4.71774	26.8459	24.4937	394
chr1	15943970	15945679	K562_DMSO_H3K4ME3_peak_304	1405	.	10.381	145.192	140.545	400
chr1	15946134	15946825	K562_DMSO_H3K4ME3_peak_305	66	.	2.87524	8.75411	6.62798	98
chr1	16010141	16011936	K562_DMSO_H3K4ME3_peak_306	1175	.	9.74844	121.252	117.536	1067
chr1	16085054	16085230	K562_DMSO_H3K4ME3_peak_307	25	.	1.97191	4.59472	2.57082	134
chr1	16158493	16162377	K562_DMSO_H3K4ME3_peak_308	672	.	5.0126	70.0029	67.2341	3181
chr1	16162571	16163279	K562_DMSO_H3K4ME3_peak_309	491	.	5.18471	51.7441	49.1596	172
chr1	16172772	16174039	K562_DMSO_H3K4ME3_peak_310	833	.	7.34464	86.3693	83.3945	1105
chr1	16174199	16177248	K562_DMSO_H3K4ME3_peak_311	1153	.	7.89325	119.041	115.394	785
chr1	16178170	16178457	K562_DMSO_H3K4ME3_peak_312	94	.	3.25076	11.624	9.44938	59
chr1	16212315	16212851	K562_DMSO_H3K4ME3_peak_313	189	.	3.89702	21.2117	18.9175	395
chr1	16213078	16213320	K562_DMSO_H3K4ME3_peak_314	87	.	3.15422	10.8732	8.71159	112
chr1	16275953	16276220	K562_DMSO_H3K4ME3_peak_315	47	.	2.24965	6.88311	4.79685	137
chr1	16278901	16279431	K562_DMSO_H3K4ME3_peak_316	75	.	2.57619	9.73062	7.58661	332
chr1	16301336	16302847	K562_DMSO_H3K4ME3_peak_317	1344	.	9.27148	138.8	134.45	1118
chr1	16303025	16303198	K562_DMSO_H3K4ME3_peak_318	52	.	2.68404	7.31636	5.21923	35
chr1	16339228	16340144	K562_DMSO_H3K4ME3_peak_319	523	.	5.25876	54.971	52.3557	451
chr1	16353250	16353726	K562_DMSO_H3K4ME3_peak_320	185	.	3.89341	20.8835	18.5933	364
chr1	16375102	16375696	K562_DMSO_H3K4ME3_peak_321	724	.	8.25678	75.2669	72.4376	341
chr1	16399557	16400540	K562_DMSO_H3K4ME3_peak_322	811	.	8.04014	84.0792	81.1358	385
chr1	16470613	16470923	K562_DMSO_H3K4ME3_peak_323	80	.	2.79946	10.1695	8.01825	126
chr1	16472151	16473306	K562_DMSO_H3K4ME3_peak_324	213	.	4.25211	23.7205	21.3996	415
chr1	16488723	16489332	K562_DMSO_H3K4ME3_peak_325	147	.	3.22929	17.0235	14.7769	488
chr1	16493793	16494758	K562_DMSO_H3K4ME3_peak_326	1035	.	8.1237	106.883	103.542	597
chr1	16532453	16533015	K562_DMSO_H3K4ME3_peak_327	476	.	5.77046	50.2647	47.6925	411
chr1	16533212	16534306	K562_DMSO_H3K4ME3_peak_328	848	.	8.22919	87.8152	84.8177	197
chr1	16542496	16542736	K562_DMSO_H3K4ME3_peak_329	125	.	3.24791	14.7328	12.5158	146
chr1	16542889	16543916	K562_DMSO_H3K4ME3_peak_330	542	.	6.07707	56.8603	54.2265	144
chr1	16544182	16544363	K562_DMSO_H3K4ME3_peak_331	148	.	3.34985	17.1024	14.8544	64
chr1	16562646	16564201	K562_DMSO_H3K4ME3_peak_332	1071	.	8.27337	110.61	107.183	753
chr1	16676835	16677211	K562_DMSO_H3K4ME3_peak_333	74	.	3.01476	9.59435	7.45362	315
chr1	16677446	16679629	K562_DMSO_H3K4ME3_peak_334	1510	.	11.2311	156.341	151.076	1291
chr1	16693670	16695198	K562_DMSO_H3K4ME3_peak_335	1401	.	11.5799	144.795	140.173	433
chr1	16746916	16747085	K562_DMSO_H3K4ME3_peak_336	28	.	2.29986	4.8412	2.80967	48
chr1	16766798	16768314	K562_DMSO_H3K4ME3_peak_337	1503	.	12.0131	155.626	150.399	635
chr1	16769948	16770566	K562_DMSO_H3K4ME3_peak_338	65	.	2.64719	8.65797	6.53444	228
chr1	16770697	16770895	K562_DMSO_H3K4ME3_peak_339	88	.	2.96413	11.064	8.89726	89
chr1	16824972	16826603	K562_DMSO_H3K4ME3_peak_340	1275	.	10.5451	131.619	127.554	508
chr1	16839910	16840141	K562_DMSO_H3K4ME3_peak_341	37	.	2.00716	5.79986	3.7402	113
chr1	16840810	16841492	K562_DMSO_H3K4ME3_peak_342	242	.	4.49602	26.6102	24.26	101
chr1	16845608	16845878	K562_DMSO_H3K4ME3_peak_343	55	.	2.94819	7.60861	5.50563	198
chr1	16871615	16872022	K562_DMSO_H3K4ME3_peak_344	44	.	2.05622	6.47903	4.40209	295
chr1	16872846	16873243	K562_DMSO_H3K4ME3_peak_345	237	.	5.75742	26.0516	23.707	113
chr1	16938950	16940557	K562_DMSO_H3K4ME3_peak_346	694	.	3.75333	72.2125	69.4191	1023
chr1	16969770	16971538	K562_DMSO_H3K4ME3_peak_347	901	.	4.97552	93.2556	90.1736	1145
chr1	16971670	16972071	K562_DMSO_H3K4ME3_peak_348	209	.	2.73275	23.2218	20.9064	238
chr1	17001225	17001593	K562_DMSO_H3K4ME3_peak_349	72	.	2.65212	9.35005	7.21314	168
chr1	17004916	17005266	K562_DMSO_H3K4ME3_peak_350	189	.	6.13166	21.2705	18.9753	89
chr1	17033865	17034903	K562_DMSO_H3K4ME3_peak_351	825	.	7.26655	85.486	82.5246	526
chr1	17093266	17093475	K562_DMSO_H3K4ME3_peak_352	35	.	2.01561	5.62538	3.56969	146
chr1	17221709	17222092	K562_DMSO_H3K4ME3_peak_353	228	.	5.99802	25.1721	22.8362	164
chr1	17223286	17223806	K562_DMSO_H3K4ME3_peak_354	70	.	3.1931	9.21751	7.08379	130
chr1	17230336	17231680	K562_DMSO_H3K4ME3_peak_355	459	.	6.65203	48.5181	45.9629	911
chr1	17240036	17241194	K562_DMSO_H3K4ME3_peak_356	877	.	6.28921	90.8271	87.7841	821
chr1	17287374	17287696	K562_DMSO_H3K4ME3_peak_357	175	.	3.55411	19.7952	17.5166	175
chr1	17306990	17307175	K562_DMSO_H3K4ME3_peak_358	76	.	2.90771	9.7578	7.61357	114
chr1	17337507	17338836	K562_DMSO_H3K4ME3_peak_359	1217	.	8.53496	125.564	121.71	791
chr1	17379124	17380604	K562_DMSO_H3K4ME3_peak_360	885	.	6.66113	91.6268	88.573	1222
chr1	17380843	17381172	K562_DMSO_H3K4ME3_peak_361	361	.	5.44522	38.594	36.1306	122
chr1	17445829	17446015	K562_DMSO_H3K4ME3_peak_362	45	.	2.35045	6.63725	4.55523	127
chr1	17517789	17518006	K562_DMSO_H3K4ME3_peak_363	66	.	3.04327	8.80474	6.67777	73
chr1	17518684	17518923	K562_DMSO_H3K4ME3_peak_364	29	.	2.22188	4.97164	2.93431	25
chr1	17519455	17519834	K562_DMSO_H3K4ME3_peak_365	25	.	2.16201	4.59066	2.56695	30
chr1	17575282	17575438	K562_DMSO_H3K4ME3_peak_366	69	.	3.04756	9.05173	6.92008	77
chr1	17646062	17646368	K562_DMSO_H3K4ME3_peak_367	103	.	3.95952	12.5719	10.3835	103
chr1	17763458	17768007	K562_DMSO_H3K4ME3_peak_368	1076	.	8.08611	111.071	107.637	2112
chr1	17768181	17768582	K562_DMSO_H3K4ME3_peak_369	190	.	4.51993	21.3558	19.0595	156
chr1	19133620	19133956	K562_DMSO_H3K4ME3_peak_370	78	.	2.93626	10.0464	7.89658	214
chr1	19180907	19181538	K562_DMSO_H3K4ME3_peak_371	67	.	2.82054	8.92154	6.79241	225
chr1	19228416	19229269	K562_DMSO_H3K4ME3_peak_372	1136	.	8.5727	117.217	113.621	487
chr1	19229440	19230102	K562_DMSO_H3K4ME3_peak_373	917	.	9.45837	94.8555	91.7474	164
chr1	19233896	19234569	K562_DMSO_H3K4ME3_peak_374	70	.	2.57058	9.16389	7.03094	70
chr1	19282151	19283205	K562_DMSO_H3K4ME3_peak_375	1140	.	10.648	117.613	114.002	731
chr1	19283371	19283950	K562_DMSO_H3K4ME3_peak_376	619	.	7.2629	64.7007	61.988	133
chr1	19534478	19538433	K562_DMSO_H3K4ME3_peak_377	1251	.	9.96434	129.143	125.169	1964
chr1	19576993	19580073	K562_DMSO_H3K4ME3_peak_378	1352	.	11.002	139.624	135.236	1428
chr1	19637399	19639746	K562_DMSO_H3K4ME3_peak_379	1140	.	9.25034	117.693	114.08	1061
chr1	19810688	19813182	K562_DMSO_H3K4ME3_peak_380	1318	.	8.94942	136.105	131.866	1167
chr1	19835759	19835947	K562_DMSO_H3K4ME3_peak_381	47	.	2.85016	6.82822	4.7427	119
chr1	19922706	19924819	K562_DMSO_H3K4ME3_peak_382	1484	.	11.2751	153.594	148.495	1034
chr1	19970325	19971552	K562_DMSO_H3K4ME3_peak_383	277	.	5.09549	30.1629	27.7791	250
chr1	19991085	19991645	K562_DMSO_H3K4ME3_peak_384	159	.	3.91418	18.2516	15.9902	350
chr1	20125899	20127043	K562_DMSO_H3K4ME3_peak_385	508	.	5.46711	53.4474	50.8464	591
chr1	20208814	20210339	K562_DMSO_H3K4ME3_peak_386	1072	.	7.91326	110.658	107.23	205
chr1	20355843	20356138	K562_DMSO_H3K4ME3_peak_387	55	.	2.85218	7.67858	5.57407	143
chr1	20478638	20478974	K562_DMSO_H3K4ME3_peak_388	260	.	4.54557	28.3793	26.0125	206
chr1	20511616	20511818	K562_DMSO_H3K4ME3_peak_389	56	.	2.69374	7.74301	5.63672	85
chr1	20512064	20514227	K562_DMSO_H3K4ME3_peak_390	1298	.	11.0312	134.012	129.857	678
chr1	20514366	20514945	K562_DMSO_H3K4ME3_peak_391	96	.	3.41756	11.8653	9.6872	136
chr1	20515111	20515327	K562_DMSO_H3K4ME3_peak_392	67	.	2.89373	8.83623	6.70863	104
chr1	20569526	20569780	K562_DMSO_H3K4ME3_peak_393	57	.	2.76544	7.86097	5.75219	122
chr1	20669682	20670777	K562_DMSO_H3K4ME3_peak_394	343	.	5.57704	36.7765	34.3306	513
chr1	20802862	20803207	K562_DMSO_H3K4ME3_peak_395	114	.	3.51258	13.6082	11.4059	153
chr1	20811731	20813558	K562_DMSO_H3K4ME3_peak_396	756	.	7.70929	78.5608	75.6905	1208
chr1	20833468	20835275	K562_DMSO_H3K4ME3_peak_397	1173	.	8.72237	121.04	117.33	965
chr1	20878854	20879325	K562_DMSO_H3K4ME3_peak_398	57	.	2.18451	7.87377	5.7649	291
chr1	20959894	20961232	K562_DMSO_H3K4ME3_peak_399	1201	.	8.83462	123.928	120.13	230
chr1	20986624	20988813	K562_DMSO_H3K4ME3_peak_400	1380	.	11.4802	142.621	138.099	1071
chr1	21022834	21023749	K562_DMSO_H3K4ME3_peak_401	1124	.	9.53521	116.055	112.493	445
chr1	21043858	21044838	K562_DMSO_H3K4ME3_peak_402	1066	.	10.0953	110.096	106.683	508
chr1	21111006	21114675	K562_DMSO_H3K4ME3_peak_403	1117	.	8.08596	115.26	111.717	1816
chr1	21500837	21503922	K562_DMSO_H3K4ME3_peak_404	1521	.	12.165	157.522	152.185	2046
chr1	21587397	21588848	K562_DMSO_H3K4ME3_peak_405	178	.	4.09179	20.1598	17.8773	893
chr1	21616508	21617048	K562_DMSO_H3K4ME3_peak_406	94	.	2.94912	11.6375	9.46251	389
chr1	21661487	21661656	K562_DMSO_H3K4ME3_peak_407	67	.	2.60485	8.90178	6.77307	82
chr1	21671125	21673352	K562_DMSO_H3K4ME3_peak_408	1247	.	9.95152	128.755	124.794	718
chr1	21766174	21767037	K562_DMSO_H3K4ME3_peak_409	329	.	5.80616	35.356	32.922	747
chr1	21767186	21767477	K562_DMSO_H3K4ME3_peak_410	210	.	3.85344	23.3356	21.0192	136
chr1	21815538	21815714	K562_DMSO_H3K4ME3_peak_411	85	.	3.12119	10.7172	8.55697	100
chr1	21835732	21836156	K562_DMSO_H3K4ME3_peak_412	198	.	3.99439	22.1337	19.8296	117
chr1	21877118	21877447	K562_DMSO_H3K4ME3_peak_413	81	.	3.30118	10.3343	8.18094	121
chr1	21878084	21878537	K562_DMSO_H3K4ME3_peak_414	104	.	3.73502	12.6326	10.4428	364
chr1	21934666	21935627	K562_DMSO_H3K4ME3_peak_415	322	.	5.04446	34.725	32.2972	121
chr1	21948555	21949004	K562_DMSO_H3K4ME3_peak_416	242	.	4.66716	26.5532	24.2039	289
chr1	21958424	21958668	K562_DMSO_H3K4ME3_peak_417	53	.	2.45023	7.46506	5.36575	193
chr1	21977580	21978834	K562_DMSO_H3K4ME3_peak_418	623	.	6.54745	65.0769	62.3606	594
chr1	21985855	21986292	K562_DMSO_H3K4ME3_peak_419	442	.	6.2924	46.8056	44.267	182
chr1	21995225	21996520	K562_DMSO_H3K4ME3_peak_420	1067	.	8.05019	110.146	106.731	513
chr1	22095154	22095485	K562_DMSO_H3K4ME3_peak_421	79	.	3.18893	10.1169	7.96621	145
chr1	22106320	22111369	K562_DMSO_H3K4ME3_peak_422	1167	.	8.51715	120.442	116.751	3174
chr1	22111685	22111890	K562_DMSO_H3K4ME3_peak_423	65	.	2.90682	8.67919	6.55473	75
chr1	22233534	22234544	K562_DMSO_H3K4ME3_peak_424	288	.	4.26019	31.2126	28.8177	313
chr1	22260281	22260692	K562_DMSO_H3K4ME3_peak_425	35	.	2.1002	5.61541	3.5601	282
chr1	22262162	22264521	K562_DMSO_H3K4ME3_peak_426	1241	.	8.80452	128.085	124.147	1281
chr1	22350878	22353269	K562_DMSO_H3K4ME3_peak_427	1370	.	11.4303	141.538	137.065	1324
chr1	22375396	22375586	K562_DMSO_H3K4ME3_peak_428	99	.	3.0489	12.143	9.9606	125
chr1	22378651	22380952	K562_DMSO_H3K4ME3_peak_429	1448	.	9.70252	149.742	144.863	684
chr1	22468945	22470029	K562_DMSO_H3K4ME3_peak_430	320	.	5.8123	34.4962	32.0704	873
chr1	22489820	22490450	K562_DMSO_H3K4ME3_peak_431	124	.	3.51121	14.6605	12.4439	201
chr1	22691780	22692229	K562_DMSO_H3K4ME3_peak_432	120	.	3.24846	14.2417	12.03	175
chr1	22755293	22755861	K562_DMSO_H3K4ME3_peak_433	311	.	6.65543	33.602	31.1846	170
chr1	22778341	22779778	K562_DMSO_H3K4ME3_peak_434	1099	.	8.38562	113.429	109.93	352
chr1	23037338	23037664	K562_DMSO_H3K4ME3_peak_435	65	.	3.05762	8.69782	6.57313	95
chr1	23345023	23348183	K562_DMSO_H3K4ME3_peak_436	1400	.	9.99961	144.624	140.013	1283
chr1	23445762	23446740	K562_DMSO_H3K4ME3_peak_437	75	.	2.74957	9.69681	7.55311	819
chr1	23493719	23496338	K562_DMSO_H3K4ME3_peak_438	1011	.	8.85044	104.408	101.118	1446
chr1	23503937	23504679	K562_DMSO_H3K4ME3_peak_439	501	.	5.12572	52.7755	50.1807	454
chr1	23511108	23511326	K562_DMSO_H3K4ME3_peak_440	165	.	4.29063	18.8561	16.5875	93
chr1	23543358	23544280	K562_DMSO_H3K4ME3_peak_441	542	.	6.21936	56.9322	54.2974	529
chr1	23667715	23668176	K562_DMSO_H3K4ME3_peak_442	53	.	2.91696	7.49486	5.39513	239
chr1	23668310	23670858	K562_DMSO_H3K4ME3_peak_443	1352	.	10.3105	139.622	135.235	2033
chr1	23671045	23671736	K562_DMSO_H3K4ME3_peak_444	476	.	5.96055	50.2455	47.6734	250
chr1	23691442	23691734	K562_DMSO_H3K4ME3_peak_445	42	.	2.60324	6.32328	4.25006	61
chr1	23693565	23694792	K562_DMSO_H3K4ME3_peak_446	866	.	8.32372	89.6999	86.6751	876
chr1	23694943	23697875	K562_DMSO_H3K4ME3_peak_447	911	.	6.89903	94.2434	91.1451	794
chr1	23809679	23811634	K562_DMSO_H3K4ME3_peak_448	1214	.	9.62632	125.338	121.495	840
chr1	23854932	23855156	K562_DMSO_H3K4ME3_peak_449	57	.	2.50012	7.89324	5.78384	98
chr1	23855293	23855464	K562_DMSO_H3K4ME3_peak_450	28	.	2.17177	4.93094	2.89536	75
chr1	23855652	23857796	K562_DMSO_H3K4ME3_peak_451	1196	.	9.31122	123.463	119.677	1882
chr1	23857965	23858266	K562_DMSO_H3K4ME3_peak_452	125	.	3.38672	14.7825	12.5643	110
chr1	23880819	23881849	K562_DMSO_H3K4ME3_peak_453	886	.	8.18256	91.6821	88.6278	436
chr1	23884559	23886052	K562_DMSO_H3K4ME3_peak_454	768	.	7.35993	79.7571	76.8722	1316
chr1	23886189	23886442	K562_DMSO_H3K4ME3_peak_455	195	.	3.99679	21.8344	19.5338	110
chr1	23894361	23895335	K562_DMSO_H3K4ME3_peak_456	709	.	7.23403	73.7944	70.9819	369
chr1	23945839	23946523	K562_DMSO_H3K4ME3_peak_457	168	.	4.01788	19.12	16.8484	333
chr1	23961708	23961997	K562_DMSO_H3K4ME3_peak_458	146	.	3.93975	16.8466	14.6023	108
chr1	24017810	24018093	K562_DMSO_H3K4ME3_peak_459	43	.	2.27401	6.39753	4.32269	188
chr1	24018245	24020374	K562_DMSO_H3K4ME3_peak_460	1298	.	11.0312	134.012	129.857	352
chr1	24069307	24071662	K562_DMSO_H3K4ME3_peak_461	1512	.	12.6309	156.567	151.281	1139
chr1	24099362	24099718	K562_DMSO_H3K4ME3_peak_462	51	.	2.78552	7.21417	5.11863	50
chr1	24102859	24103545	K562_DMSO_H3K4ME3_peak_463	82	.	3.19001	10.365	8.20992	264
chr1	24103699	24106139	K562_DMSO_H3K4ME3_peak_464	1164	.	8.68495	120.081	116.404	1385
chr1	24116859	24119215	K562_DMSO_H3K4ME3_peak_465	1106	.	9.64709	114.141	110.626	934
chr1	24126094	24128143	K562_DMSO_H3K4ME3_peak_466	895	.	6.15697	92.5904	89.5207	875
chr1	24150976	24152476	K562_DMSO_H3K4ME3_peak_467	1072	.	7.91326	110.658	107.23	813
chr1	24164443	24166006	K562_DMSO_H3K4ME3_peak_468	436	.	5.31102	46.1876	43.6541	592
chr1	24193921	24194896	K562_DMSO_H3K4ME3_peak_469	1053	.	8.19853	108.742	105.359	724
chr1	24195034	24195434	K562_DMSO_H3K4ME3_peak_470	63	.	2.55759	8.46205	6.34153	56
chr1	24226700	24226867	K562_DMSO_H3K4ME3_peak_471	59	.	3.27866	8.01814	5.90726	43
chr1	24438910	24439088	K562_DMSO_H3K4ME3_peak_472	24	.	2.18815	4.42143	2.4031	0
chr1	24476695	24477032	K562_DMSO_H3K4ME3_peak_473	76	.	3.11632	9.80723	7.66084	80
chr1	24600738	24601485	K562_DMSO_H3K4ME3_peak_474	120	.	3.47908	14.2559	12.0439	396
chr1	24648270	24649257	K562_DMSO_H3K4ME3_peak_475	681	.	7.5944	70.9524	68.1732	430
chr1	24738738	24740276	K562_DMSO_H3K4ME3_peak_476	1237	.	10.6819	127.647	123.722	1330
chr1	24741808	24742062	K562_DMSO_H3K4ME3_peak_477	63	.	2.55759	8.46205	6.34153	128
chr1	24742219	24743908	K562_DMSO_H3K4ME3_peak_478	858	.	9.15479	88.8283	85.816	400
chr1	24764968	24765223	K562_DMSO_H3K4ME3_peak_479	29	.	2.22188	4.97164	2.93431	32
chr1	24828368	24830140	K562_DMSO_H3K4ME3_peak_480	1195	.	10.1197	123.313	119.532	1177
chr1	24860887	24861242	K562_DMSO_H3K4ME3_peak_481	49	.	2.58108	7.05584	4.96446	21
chr1	24861492	24862013	K562_DMSO_H3K4ME3_peak_482	259	.	4.77702	28.3131	25.9467	298
chr1	24882504	24882712	K562_DMSO_H3K4ME3_peak_483	60	.	2.59436	8.20393	6.08852	99
chr1	24968196	24969509	K562_DMSO_H3K4ME3_peak_484	1205	.	10.167	124.343	120.53	939
chr1	24969721	24971152	K562_DMSO_H3K4ME3_peak_485	1302	.	9.80104	134.465	130.293	407
chr1	25032154	25032430	K562_DMSO_H3K4ME3_peak_486	56	.	2.64405	7.70764	5.60282	58
chr1	25071298	25071467	K562_DMSO_H3K4ME3_peak_487	109	.	3.22825	13.1415	10.9455	114
chr1	25071827	25073897	K562_DMSO_H3K4ME3_peak_488	1199	.	7.7861	123.784	119.989	433
chr1	25174678	25175425	K562_DMSO_H3K4ME3_peak_489	742	.	7.88814	77.1126	74.26	396
chr1	25256719	25256905	K562_DMSO_H3K4ME3_peak_490	61	.	2.90985	8.26113	6.14443	91
chr1	25558173	25559728	K562_DMSO_H3K4ME3_peak_491	1044	.	7.18743	107.783	104.422	520
chr1	25559851	25560557	K562_DMSO_H3K4ME3_peak_492	241	.	4.73629	26.5411	24.1918	104
chr1	25563408	25563689	K562_DMSO_H3K4ME3_peak_493	111	.	3.63962	13.3606	11.1611	150
chr1	25566138	25567269	K562_DMSO_H3K4ME3_peak_494	288	.	4.54002	31.2343	28.839	214
chr1	25571961	25574731	K562_DMSO_H3K4ME3_peak_495	1161	.	8.90638	119.773	116.103	1144
chr1	25592963	25593393	K562_DMSO_H3K4ME3_peak_496	429	.	9.77576	45.438	42.9111	252
chr1	25594097	25594823	K562_DMSO_H3K4ME3_peak_497	377	.	8.99488	40.225	37.7461	94
chr1	25599136	25599317	K562_DMSO_H3K4ME3_peak_498	68	.	3.78903	9.01996	6.88885	120
chr1	25611686	25611978	K562_DMSO_H3K4ME3_peak_499	65	.	3.07668	8.70635	6.58094	86
chr1	25662993	25663765	K562_DMSO_H3K4ME3_peak_500	711	.	8.5079	73.9506	71.136	548
chr1	25664203	25664634	K562_DMSO_H3K4ME3_peak_501	591	.	9.80802	61.7838	59.1011	327
chr1	25664764	25666785	K562_DMSO_H3K4ME3_peak_502	1104	.	7.4269	113.931	110.422	345
chr1	25755396	25759598	K562_DMSO_H3K4ME3_peak_503	1650	.	12.9269	171.505	165.063	2649
chr1	25760128	25760330	K562_DMSO_H3K4ME3_peak_504	34	.	2.30751	5.52475	3.47124	28
chr1	25762297	25762506	K562_DMSO_H3K4ME3_peak_505	32	.	2.47801	5.32932	3.2827	94
chr1	25869764	25871054	K562_DMSO_H3K4ME3_peak_506	977	.	7.06368	100.999	97.7791	720
chr1	25935039	25935200	K562_DMSO_H3K4ME3_peak_507	69	.	2.75283	9.12132	6.98885	89
chr1	25942466	25943129	K562_DMSO_H3K4ME3_peak_508	731	.	6.79803	75.9443	73.1065	328
chr1	25943270	25944280	K562_DMSO_H3K4ME3_peak_509	921	.	8.17241	95.2498	92.1342	292
chr1	26126284	26127486	K562_DMSO_H3K4ME3_peak_510	857	.	7.26311	88.7948	85.7834	632
chr1	26145272	26148244	K562_DMSO_H3K4ME3_peak_511	1335	.	9.65244	137.851	133.541	1640
chr1	26184769	26187212	K562_DMSO_H3K4ME3_peak_512	1235	.	9.47449	127.435	123.519	960
chr1	26187930	26188177	K562_DMSO_H3K4ME3_peak_513	49	.	2.40034	7.04633	4.95537	198
chr1	26201287	26202645	K562_DMSO_H3K4ME3_peak_514	751	.	6.97042	77.9861	75.1233	520
chr1	26230680	26233477	K562_DMSO_H3K4ME3_peak_515	1048	.	6.62248	108.179	104.807	1749
chr1	26260303	26260895	K562_DMSO_H3K4ME3_peak_516	231	.	4.54538	25.4528	23.1142	214
chr1	26323395	26324601	K562_DMSO_H3K4ME3_peak_517	1006	.	9.72557	103.959	100.681	863
chr1	26324937	26325149	K562_DMSO_H3K4ME3_peak_518	103	.	3.29948	12.5625	10.3746	77
chr1	26331855	26332031	K562_DMSO_H3K4ME3_peak_519	76	.	2.80502	9.79376	7.64822	54
chr1	26332385	26332647	K562_DMSO_H3K4ME3_peak_520	98	.	3.3895	12.0046	9.82508	151
chr1	26360987	26363157	K562_DMSO_H3K4ME3_peak_521	1144	.	8.22411	118.046	114.428	1249
chr1	26436856	26440455	K562_DMSO_H3K4ME3_peak_522	1423	.	10.2246	147.089	142.359	1069
chr1	26453177	26454703	K562_DMSO_H3K4ME3_peak_523	182	.	3.78644	20.4983	18.2117	306
chr1	26487612	26489012	K562_DMSO_H3K4ME3_peak_524	515	.	5.50452	54.2069	51.5994	562
chr1	26490488	26491245	K562_DMSO_H3K4ME3_peak_525	488	.	5.24842	51.4563	48.8745	497
chr1	26495986	26497568	K562_DMSO_H3K4ME3_peak_526	1175	.	8.15233	121.302	117.584	641
chr1	26527272	26527460	K562_DMSO_H3K4ME3_peak_527	72	.	2.82176	9.33889	7.20237	168
chr1	26560110	26560358	K562_DMSO_H3K4ME3_peak_528	142	.	3.40833	16.4434	14.2033	146
chr1	26560622	26564069	K562_DMSO_H3K4ME3_peak_529	1305	.	10.6869	134.77	130.579	452
chr1	26605908	26607196	K562_DMSO_H3K4ME3_peak_530	568	.	5.93907	59.4724	56.8122	419
chr1	26632284	26633203	K562_DMSO_H3K4ME3_peak_531	1421	.	12.2604	146.901	142.177	707
chr1	26633320	26633889	K562_DMSO_H3K4ME3_peak_532	299	.	5.27509	32.4043	29.9986	125
chr1	26661964	26662214	K562_DMSO_H3K4ME3_peak_533	84	.	3.03786	10.6095	8.45066	140
chr1	26662346	26663355	K562_DMSO_H3K4ME3_peak_534	1085	.	8.15795	111.999	108.54	296
chr1	26704815	26705003	K562_DMSO_H3K4ME3_peak_535	122	.	2.97175	14.4987	12.2838	86
chr1	26757800	26759742	K562_DMSO_H3K4ME3_peak_536	980	.	8.9854	101.233	98.0079	1167
chr1	26797934	26800758	K562_DMSO_H3K4ME3_peak_537	1015	.	6.4942	104.86	101.564	1272
chr1	26826445	26828559	K562_DMSO_H3K4ME3_peak_538	804	.	6.32051	83.3417	80.4094	726
chr1	26855746	26857696	K562_DMSO_H3K4ME3_peak_539	1167	.	8.48123	120.442	116.751	610
chr1	26946084	26948478	K562_DMSO_H3K4ME3_peak_540	624	.	6.74013	65.1323	62.4154	1198
chr1	26963192	26964182	K562_DMSO_H3K4ME3_peak_541	559	.	8.38987	58.5579	55.9074	437
chr1	27012627	27012781	K562_DMSO_H3K4ME3_peak_542	75	.	2.938	9.68621	7.54269	73
chr1	27018624	27019587	K562_DMSO_H3K4ME3_peak_543	438	.	4.96106	46.3623	43.8276	584
chr1	27019737	27020274	K562_DMSO_H3K4ME3_peak_544	416	.	6.02941	44.2122	41.6976	146
chr1	27020773	27026178	K562_DMSO_H3K4ME3_peak_545	1082	.	6.94221	111.681	108.228	3118
chr1	27027296	27027469	K562_DMSO_H3K4ME3_peak_546	38	.	2.40285	5.87094	3.80927	56
chr1	27113579	27115726	K562_DMSO_H3K4ME3_peak_547	1156	.	9.36975	119.343	115.686	954
chr1	27152665	27154484	K562_DMSO_H3K4ME3_peak_548	787	.	6.63533	81.6732	78.7636	1030
chr1	27190406	27191641	K562_DMSO_H3K4ME3_peak_549	665	.	6.18234	69.2874	66.5265	1010
chr1	27191782	27192452	K562_DMSO_H3K4ME3_peak_550	615	.	5.30441	64.2106	61.5043	198
chr1	27215842	27217451	K562_DMSO_H3K4ME3_peak_551	1083	.	7.63667	111.79	108.335	705
chr1	27225824	27227731	K562_DMSO_H3K4ME3_peak_552	1476	.	12.7749	152.739	147.693	789
chr1	27247639	27250108	K562_DMSO_H3K4ME3_peak_553	1312	.	9.84186	135.477	131.266	843
chr1	27286125	27287219	K562_DMSO_H3K4ME3_peak_554	1160	.	9.33517	119.671	116.004	744
chr1	27319745	27321204	K562_DMSO_H3K4ME3_peak_555	1020	.	8.94024	105.38	102.07	767
chr1	27324368	27324558	K562_DMSO_H3K4ME3_peak_556	122	.	2.97175	14.4987	12.2838	104
chr1	27338891	27339407	K562_DMSO_H3K4ME3_peak_557	393	.	4.6321	41.8297	39.3368	300
chr1	27339621	27340513	K562_DMSO_H3K4ME3_peak_558	570	.	7.82157	59.7095	57.0471	297
chr1	27479268	27479443	K562_DMSO_H3K4ME3_peak_559	44	.	2.38307	6.48464	4.40717	74
chr1	27479829	27481649	K562_DMSO_H3K4ME3_peak_560	964	.	9.60787	99.677	96.4827	1551
chr1	27560330	27560808	K562_DMSO_H3K4ME3_peak_561	442	.	5.09294	46.7628	44.2248	338
chr1	27561104	27562721	K562_DMSO_H3K4ME3_peak_562	1410	.	10.2909	145.711	141.043	464
chr1	27648060	27650119	K562_DMSO_H3K4ME3_peak_563	1479	.	11.5849	152.979	147.916	921
chr1	27668523	27668983	K562_DMSO_H3K4ME3_peak_564	143	.	3.89498	16.6162	14.374	185
chr1	27677686	27678030	K562_DMSO_H3K4ME3_peak_565	60	.	2.59436	8.20393	6.08852	65
chr1	27686691	27687300	K562_DMSO_H3K4ME3_peak_566	461	.	5.31437	48.688	46.131	321
chr1	27692164	27693745	K562_DMSO_H3K4ME3_peak_567	1123	.	9.43376	115.856	112.3	760
chr1	27709475	27710100	K562_DMSO_H3K4ME3_peak_568	619	.	7.28882	64.7094	61.9965	255
chr1	27718534	27718860	K562_DMSO_H3K4ME3_peak_569	116	.	3.14728	13.8812	11.6745	248
chr1	27719035	27720086	K562_DMSO_H3K4ME3_peak_570	1573	.	12.043	163.083	157.37	239
chr1	27755100	27755360	K562_DMSO_H3K4ME3_peak_571	129	.	3.97468	15.1322	12.9093	142
chr1	27814553	27817413	K562_DMSO_H3K4ME3_peak_572	1136	.	7.41906	117.235	113.636	1861
chr1	27823472	27823672	K562_DMSO_H3K4ME3_peak_573	72	.	2.65212	9.35005	7.21314	144
chr1	27826736	27826928	K562_DMSO_H3K4ME3_peak_574	62	.	2.88991	8.39254	6.27307	89
chr1	27852213	27853788	K562_DMSO_H3K4ME3_peak_575	536	.	5.74385	56.3248	53.6963	181
chr1	27883599	27883879	K562_DMSO_H3K4ME3_peak_576	75	.	2.57619	9.73062	7.58661	89
chr1	27895245	27895565	K562_DMSO_H3K4ME3_peak_577	208	.	3.59626	23.1318	20.817	142
chr1	27901454	27902652	K562_DMSO_H3K4ME3_peak_578	319	.	5.05467	34.398	31.9731	754
chr1	27928844	27931100	K562_DMSO_H3K4ME3_peak_579	1072	.	7.91326	110.658	107.23	1058
chr1	27941223	27941893	K562_DMSO_H3K4ME3_peak_580	312	.	4.95369	33.6725	31.2546	488
chr1	27960677	27961048	K562_DMSO_H3K4ME3_peak_581	185	.	4.2814	20.8558	18.5662	249
chr1	27986051	27986994	K562_DMSO_H3K4ME3_peak_582	1131	.	10.2428	116.714	113.129	399
chr1	27993381	27993578	K562_DMSO_H3K4ME3_peak_583	82	.	3.08615	10.377	8.22155	112
chr1	27995871	27996187	K562_DMSO_H3K4ME3_peak_584	246	.	4.39591	27.0258	24.6715	119
chr1	27998402	27999249	K562_DMSO_H3K4ME3_peak_585	372	.	6.35093	39.7446	37.2708	504
chr1	28051772	28052088	K562_DMSO_H3K4ME3_peak_586	109	.	3.22825	13.1415	10.9455	219
chr1	28052443	28053594	K562_DMSO_H3K4ME3_peak_587	1555	.	11.6342	161.163	155.592	287
chr1	28099647	28100936	K562_DMSO_H3K4ME3_peak_588	1127	.	7.79703	116.307	112.734	384
chr1	28156626	28158719	K562_DMSO_H3K4ME3_peak_589	910	.	6.31633	94.1363	91.0405	871
chr1	28194052	28194422	K562_DMSO_H3K4ME3_peak_590	114	.	3.52027	13.6453	11.4428	241
chr1	28198753	28200176	K562_DMSO_H3K4ME3_peak_591	1108	.	8.42303	114.373	110.852	415
chr1	28240080	28241224	K562_DMSO_H3K4ME3_peak_592	1426	.	12.4359	147.4	142.647	815
chr1	28261389	28261915	K562_DMSO_H3K4ME3_peak_593	79	.	2.48257	10.142	7.99104	153
chr1	28285963	28286793	K562_DMSO_H3K4ME3_peak_594	136	.	3.21201	15.9286	13.6958	609
chr1	28386387	28386554	K562_DMSO_H3K4ME3_peak_595	82	.	3.68723	10.4426	8.28583	72
chr1	28392183	28392620	K562_DMSO_H3K4ME3_peak_596	64	.	2.70039	8.54503	6.42343	195
chr1	28411751	28412103	K562_DMSO_H3K4ME3_peak_597	114	.	3.41921	13.6831	11.4795	100
chr1	28413181	28415967	K562_DMSO_H3K4ME3_peak_598	1135	.	9.83614	117.177	113.582	1602
chr1	28431341	28431714	K562_DMSO_H3K4ME3_peak_599	35	.	2.17948	5.63771	3.58176	233
chr1	28558131	28559617	K562_DMSO_H3K4ME3_peak_600	1303	.	9.53108	134.534	130.36	1235
chr1	28561807	28564023	K562_DMSO_H3K4ME3_peak_601	1068	.	7.71996	110.302	106.881	1002
chr1	28572892	28573763	K562_DMSO_H3K4ME3_peak_602	614	.	7.9676	64.1174	61.4117	670
chr1	28575446	28575676	K562_DMSO_H3K4ME3_peak_603	111	.	3.34736	13.3156	11.1166	83
chr1	28585149	28585676	K562_DMSO_H3K4ME3_peak_604	183	.	4.18093	20.6439	18.3556	157
chr1	28585961	28590265	K562_DMSO_H3K4ME3_peak_605	1325	.	9.16372	136.835	132.563	1027
chr1	28591862	28592145	K562_DMSO_H3K4ME3_peak_606	78	.	2.92489	9.98974	7.84058	191
chr1	28592959	28593365	K562_DMSO_H3K4ME3_peak_607	29	.	1.99566	4.94771	2.91111	271
chr1	28623284	28623510	K562_DMSO_H3K4ME3_peak_608	104	.	3.17542	12.61	10.4203	150
chr1	28654609	28656746	K562_DMSO_H3K4ME3_peak_609	980	.	8.9854	101.233	98.0079	1417
chr1	28677982	28678154	K562_DMSO_H3K4ME3_peak_610	71	.	2.77005	9.28435	7.14844	86
chr1	28678649	28678974	K562_DMSO_H3K4ME3_peak_611	110	.	3.07749	13.2259	11.0285	145
chr1	28695801	28697715	K562_DMSO_H3K4ME3_peak_612	824	.	5.89285	85.4479	82.4869	843
chr1	28697921	28698090	K562_DMSO_H3K4ME3_peak_613	49	.	2.58769	6.99223	4.90266	40
chr1	28743976	28744453	K562_DMSO_H3K4ME3_peak_614	111	.	4.01055	13.3918	11.1915	114
chr1	28831253	28838853	K562_DMSO_H3K4ME3_peak_615	1086	.	9.83382	112.094	108.631	1705
chr1	28844514	28846125	K562_DMSO_H3K4ME3_peak_616	1001	.	8.43024	103.469	100.198	400
chr1	28878946	28879299	K562_DMSO_H3K4ME3_peak_617	270	.	5.03562	29.427	27.0491	182
chr1	28879475	28880771	K562_DMSO_H3K4ME3_peak_618	1185	.	9.49804	122.331	118.581	304
chr1	28906290	28909828	K562_DMSO_H3K4ME3_peak_619	1267	.	10.6126	130.801	126.766	1780
chr1	28918895	28919221	K562_DMSO_H3K4ME3_peak_620	73	.	2.75602	9.53386	7.39382	150
chr1	28968382	28971261	K562_DMSO_H3K4ME3_peak_621	1058	.	8.39882	109.25	105.854	1005
chr1	28974454	28974784	K562_DMSO_H3K4ME3_peak_622	237	.	4.25907	26.1415	23.7962	203
chr1	28994431	28995393	K562_DMSO_H3K4ME3_peak_623	585	.	7.89824	61.2667	58.589	637
chr1	28995517	28996546	K562_DMSO_H3K4ME3_peak_624	1400	.	10.25	144.679	140.064	225
chr1	29062476	29063280	K562_DMSO_H3K4ME3_peak_625	346	.	4.35579	37.1314	34.6816	506
chr1	29063461	29065286	K562_DMSO_H3K4ME3_peak_626	1135	.	8.15503	117.115	113.522	185
chr1	29073800	29076285	K562_DMSO_H3K4ME3_peak_627	299	.	6.03629	32.329	29.9237	566
chr1	29111828	29112262	K562_DMSO_H3K4ME3_peak_628	147	.	3.37261	16.9957	14.7495	134
chr1	29211254	29211480	K562_DMSO_H3K4ME3_peak_629	64	.	2.67172	8.59431	6.47234	179
chr1	29213340	29215423	K562_DMSO_H3K4ME3_peak_630	1147	.	7.57656	118.381	114.75	404
chr1	29228961	29229255	K562_DMSO_H3K4ME3_peak_631	46	.	2.47588	6.75587	4.67176	177
chr1	29240635	29240819	K562_DMSO_H3K4ME3_peak_632	38	.	2.35012	5.86413	3.803	139
chr1	29240982	29242170	K562_DMSO_H3K4ME3_peak_633	945	.	7.6747	97.7211	94.5628	231
chr1	29254343	29254632	K562_DMSO_H3K4ME3_peak_634	56	.	2.84001	7.76376	5.65633	115
chr1	29450683	29451801	K562_DMSO_H3K4ME3_peak_635	1071	.	8.27337	110.61	107.183	598
chr1	29483165	29483375	K562_DMSO_H3K4ME3_peak_636	65	.	3.07668	8.70635	6.58094	111
chr1	29506059	29508468	K562_DMSO_H3K4ME3_peak_637	1346	.	9.05304	139.019	134.66	2176
chr1	29508716	29509402	K562_DMSO_H3K4ME3_peak_638	244	.	5.06398	26.755	24.4036	223
chr1	29556242	29557983	K562_DMSO_H3K4ME3_peak_639	1401	.	10.5243	144.82	140.194	1058
chr1	29562673	29563527	K562_DMSO_H3K4ME3_peak_640	824	.	8.14571	85.4543	82.4932	496
chr1	29563925	29564258	K562_DMSO_H3K4ME3_peak_641	99	.	3.36299	12.1451	9.96274	136
chr1	29586066	29586931	K562_DMSO_H3K4ME3_peak_642	513	.	6.13637	53.9619	51.3561	384
chr1	29609310	29609506	K562_DMSO_H3K4ME3_peak_643	108	.	3.16347	13.0232	10.8291	88
chr1	29609815	29610065	K562_DMSO_H3K4ME3_peak_644	327	.	4.9901	35.1415	32.711	122
chr1	29610218	29610399	K562_DMSO_H3K4ME3_peak_645	78	.	2.65611	10.0433	7.89351	88
chr1	29675788	29676654	K562_DMSO_H3K4ME3_peak_646	447	.	5.61762	47.2468	44.7033	487
chr1	30416829	30417773	K562_DMSO_H3K4ME3_peak_647	132	.	3.72759	15.506	13.2784	218
chr1	30607347	30607654	K562_DMSO_H3K4ME3_peak_648	42	.	2.75085	6.27983	4.20729	73
chr1	30663811	30664012	K562_DMSO_H3K4ME3_peak_649	82	.	3.06001	10.4263	8.26962	92
chr1	31158220	31158510	K562_DMSO_H3K4ME3_peak_650	62	.	2.6595	8.3445	6.2265	161
chr1	31190361	31191317	K562_DMSO_H3K4ME3_peak_651	578	.	5.7513	60.5597	57.8889	805
chr1	31191570	31193257	K562_DMSO_H3K4ME3_peak_652	1035	.	8.1237	106.883	103.542	294
chr1	31204596	31205090	K562_DMSO_H3K4ME3_peak_653	60	.	2.47461	8.17217	6.05766	280
chr1	31251567	31252483	K562_DMSO_H3K4ME3_peak_654	136	.	3.39812	15.8929	13.6605	297
chr1	31296765	31297322	K562_DMSO_H3K4ME3_peak_655	413	.	4.73571	43.8976	41.3857	413
chr1	31358905	31359215	K562_DMSO_H3K4ME3_peak_656	48	.	2.47025	6.8979	4.81146	210
chr1	31360204	31360492	K562_DMSO_H3K4ME3_peak_657	69	.	2.75025	9.10808	6.97587	52
chr1	31380435	31382145	K562_DMSO_H3K4ME3_peak_658	857	.	7.26311	88.7948	85.7834	536
chr1	31392177	31392351	K562_DMSO_H3K4ME3_peak_659	30	.	2.3543	5.044	3.00574	108
chr1	31535401	31535636	K562_DMSO_H3K4ME3_peak_660	41	.	2.58407	6.25	4.17774	20
chr1	31535809	31539086	K562_DMSO_H3K4ME3_peak_661	833	.	7.30559	86.3693	83.3945	2167
chr1	31627353	31628808	K562_DMSO_H3K4ME3_peak_662	1358	.	12.6986	140.269	135.85	867
chr1	31635366	31635670	K562_DMSO_H3K4ME3_peak_663	301	.	5.60593	32.5339	30.1272	168
chr1	31654471	31655320	K562_DMSO_H3K4ME3_peak_664	283	.	4.29056	30.7598	28.3697	151
chr1	31712255	31712874	K562_DMSO_H3K4ME3_peak_665	162	.	3.95802	18.4858	16.2221	480
chr1	31768387	31769666	K562_DMSO_H3K4ME3_peak_666	1215	.	10.2615	125.376	121.528	1086
chr1	31769794	31771043	K562_DMSO_H3K4ME3_peak_667	1253	.	9.84014	129.378	125.399	344
chr1	31867510	31868133	K562_DMSO_H3K4ME3_peak_668	334	.	5.28837	35.9149	33.4765	370
chr1	31885750	31886925	K562_DMSO_H3K4ME3_peak_669	751	.	8.20748	78.0267	75.1639	438
chr1	32014783	32015261	K562_DMSO_H3K4ME3_peak_670	235	.	5.21649	25.8928	23.55	247
chr1	32083656	32083859	K562_DMSO_H3K4ME3_peak_671	115	.	3.06266	13.7696	11.5649	101
chr1	32109304	32111330	K562_DMSO_H3K4ME3_peak_672	977	.	7.06368	100.999	97.7791	1051
chr1	32180172	32182040	K562_DMSO_H3K4ME3_peak_673	210	.	3.85344	23.3356	21.0192	828
chr1	32226255	32226831	K562_DMSO_H3K4ME3_peak_674	203	.	4.12625	22.6283	20.3196	263
chr1	32229214	32230411	K562_DMSO_H3K4ME3_peak_675	558	.	6.1626	58.4773	55.8283	335
chr1	32253845	32254975	K562_DMSO_H3K4ME3_peak_676	972	.	7.82437	100.445	97.2366	201
chr1	32281364	32281602	K562_DMSO_H3K4ME3_peak_677	182	.	4.10278	20.5458	18.2587	120
chr1	32390887	32391350	K562_DMSO_H3K4ME3_peak_678	92	.	3.21444	11.4533	9.28183	188
chr1	32392687	32393231	K562_DMSO_H3K4ME3_peak_679	97	.	3.71761	11.9774	9.79831	467
chr1	32394018	32394235	K562_DMSO_H3K4ME3_peak_680	104	.	3.53078	12.596	10.4068	144
chr1	32396799	32397080	K562_DMSO_H3K4ME3_peak_681	65	.	3.11147	8.66881	6.54476	151
chr1	32398436	32398602	K562_DMSO_H3K4ME3_peak_682	81	.	3.06644	10.286	8.13342	30
chr1	32399497	32399917	K562_DMSO_H3K4ME3_peak_683	133	.	3.87617	15.6198	13.39	286
chr1	32400707	32401294	K562_DMSO_H3K4ME3_peak_684	46	.	2.27125	6.72025	4.63671	270
chr1	32401433	32403996	K562_DMSO_H3K4ME3_peak_685	1437	.	10.7641	148.559	143.748	2144
chr1	32404262	32404596	K562_DMSO_H3K4ME3_peak_686	163	.	3.82028	18.6438	16.3788	90
chr1	32405156	32405479	K562_DMSO_H3K4ME3_peak_687	78	.	3.00085	9.98117	7.83223	102
chr1	32409630	32409978	K562_DMSO_H3K4ME3_peak_688	170	.	3.98899	19.2759	17.003	214
chr1	32410175	32410996	K562_DMSO_H3K4ME3_peak_689	707	.	7.01784	73.6088	70.798	157
chr1	32478678	32481818	K562_DMSO_H3K4ME3_peak_690	1536	.	10.5853	159.065	153.626	988
chr1	32482024	32482758	K562_DMSO_H3K4ME3_peak_691	91	.	3.35061	11.312	9.1427	289
chr1	32537917	32539474	K562_DMSO_H3K4ME3_peak_692	1036	.	7.74057	107.014	103.67	768
chr1	32573055	32575330	K562_DMSO_H3K4ME3_peak_693	1512	.	12.619	156.481	151.204	925
chr1	32644815	32647603	K562_DMSO_H3K4ME3_peak_694	1315	.	10.7814	135.824	131.592	1308
chr1	32665633	32667218	K562_DMSO_H3K4ME3_peak_695	863	.	8.58659	89.3333	86.3126	697
chr1	32670764	32672281	K562_DMSO_H3K4ME3_peak_696	1206	.	10.5323	124.495	120.677	754
chr1	32686495	32689212	K562_DMSO_H3K4ME3_peak_697	1643	.	12.9201	170.698	164.332	1247
chr1	32757051	32758910	K562_DMSO_H3K4ME3_peak_698	1285	.	9.2462	132.702	128.597	847
chr1	32800139	32802347	K562_DMSO_H3K4ME3_peak_699	1255	.	10.2853	129.54	125.552	1370
chr1	32816725	32818175	K562_DMSO_H3K4ME3_peak_700	1293	.	9.48297	133.451	129.318	657
chr1	32857617	32860071	K562_DMSO_H3K4ME3_peak_701	1506	.	13.0087	155.866	150.622	2197
chr1	32860282	32861023	K562_DMSO_H3K4ME3_peak_702	930	.	9.89376	96.1708	93.0403	277
chr1	32965335	32966814	K562_DMSO_H3K4ME3_peak_703	1454	.	11.1403	150.379	145.467	821
chr1	32986290	32986758	K562_DMSO_H3K4ME3_peak_704	394	.	6.88688	41.9675	39.473	141
chr1	33004832	33005850	K562_DMSO_H3K4ME3_peak_705	670	.	8.53832	69.783	67.0161	680
chr1	33061963	33062171	K562_DMSO_H3K4ME3_peak_706	71	.	3.15151	9.23779	7.10319	135
chr1	33077963	33078330	K562_DMSO_H3K4ME3_peak_707	125	.	3.38672	14.7825	12.5643	85
chr1	33114340	33116599	K562_DMSO_H3K4ME3_peak_708	1105	.	12.4022	114.046	110.535	1631
chr1	33116720	33118489	K562_DMSO_H3K4ME3_peak_709	1208	.	9.1016	124.642	120.82	274
chr1	33168008	33169169	K562_DMSO_H3K4ME3_peak_710	854	.	6.94618	88.4665	85.4599	665
chr1	33190597	33190868	K562_DMSO_H3K4ME3_peak_711	117	.	3.42006	13.9147	11.7078	160
chr1	33206821	33208627	K562_DMSO_H3K4ME3_peak_712	1366	.	11.0177	141.129	136.675	407
chr1	33219289	33221226	K562_DMSO_H3K4ME3_peak_713	1219	.	8.94687	125.864	121.999	452
chr1	33279204	33282999	K562_DMSO_H3K4ME3_peak_714	981	.	7.3541	101.363	98.1344	3390
chr1	33283124	33285016	K562_DMSO_H3K4ME3_peak_715	1024	.	7.55366	105.806	102.489	591
chr1	33335978	33336959	K562_DMSO_H3K4ME3_peak_716	592	.	6.89036	61.9218	59.2373	689
chr1	33351860	33352261	K562_DMSO_H3K4ME3_peak_717	185	.	3.51836	20.8785	18.5883	291
chr1	33358380	33359434	K562_DMSO_H3K4ME3_peak_718	641	.	6.99372	66.9259	64.1901	432
chr1	33366276	33367623	K562_DMSO_H3K4ME3_peak_719	1105	.	9.44445	114.056	110.545	943
chr1	33427625	33427894	K562_DMSO_H3K4ME3_peak_720	98	.	3.14939	12.043	9.86226	135
chr1	33428753	33430945	K562_DMSO_H3K4ME3_peak_721	994	.	7.12562	102.731	99.4771	908
chr1	33500927	33502588	K562_DMSO_H3K4ME3_peak_722	1372	.	10.396	141.696	137.213	1358
chr1	33546348	33547420	K562_DMSO_H3K4ME3_peak_723	439	.	4.64836	46.4398	43.9042	520
chr1	33592135	33592908	K562_DMSO_H3K4ME3_peak_724	424	.	5.11915	45.0004	42.4781	473
chr1	33646202	33646412	K562_DMSO_H3K4ME3_peak_725	179	.	4.04739	20.2346	17.9512	96
chr1	33646586	33647854	K562_DMSO_H3K4ME3_peak_726	994	.	8.12551	102.694	99.4409	971
chr1	33704165	33704721	K562_DMSO_H3K4ME3_peak_727	72	.	2.95787	9.33966	7.20286	371
chr1	33704881	33705175	K562_DMSO_H3K4ME3_peak_728	46	.	2.70251	6.69973	4.6165	261
chr1	33721927	33722825	K562_DMSO_H3K4ME3_peak_729	217	.	4.68973	24.0609	21.7363	221
chr1	33813797	33815441	K562_DMSO_H3K4ME3_peak_730	1410	.	12.4507	145.668	141.003	1314
chr1	33815608	33816729	K562_DMSO_H3K4ME3_peak_731	903	.	8.08689	93.3877	90.3043	215
chr1	33895863	33896742	K562_DMSO_H3K4ME3_peak_732	957	.	7.39518	98.9428	95.7624	610
chr1	33937710	33937887	K562_DMSO_H3K4ME3_peak_733	83	.	3.48362	10.5231	8.36507	81
chr1	33938151	33938792	K562_DMSO_H3K4ME3_peak_734	519	.	5.80084	54.5996	51.9869	256
chr1	33967206	33967471	K562_DMSO_H3K4ME3_peak_735	81	.	3.30118	10.3343	8.18094	139
chr1	34558032	34558393	K562_DMSO_H3K4ME3_peak_736	117	.	4.8302	13.9808	11.7724	124
chr1	35247137	35247413	K562_DMSO_H3K4ME3_peak_737	47	.	2.68862	6.84073	4.755	178
chr1	35324309	35325461	K562_DMSO_H3K4ME3_peak_738	1564	.	13.4203	162.133	156.493	805
chr1	35331729	35332522	K562_DMSO_H3K4ME3_peak_739	431	.	4.92514	45.6483	43.1198	243
chr1	35344352	35344591	K562_DMSO_H3K4ME3_peak_740	45	.	2.90276	6.66034	4.57785	116
chr1	35351124	35351319	K562_DMSO_H3K4ME3_peak_741	81	.	2.96692	10.2639	8.11175	122
chr1	35351449	35351631	K562_DMSO_H3K4ME3_peak_742	65	.	2.81587	8.69422	6.56961	139
chr1	35394703	35395512	K562_DMSO_H3K4ME3_peak_743	751	.	8.59437	78.0433	75.1797	422
chr1	35449920	35451364	K562_DMSO_H3K4ME3_peak_744	968	.	8.83383	100.049	96.8463	718
chr1	35495746	35498011	K562_DMSO_H3K4ME3_peak_745	884	.	7.9586	91.5359	88.4837	1701
chr1	35515108	35515263	K562_DMSO_H3K4ME3_peak_746	33	.	2.11541	5.444	3.39268	34
chr1	35544681	35546181	K562_DMSO_H3K4ME3_peak_747	997	.	9.51097	103.059	99.7973	627
chr1	35602501	35602878	K562_DMSO_H3K4ME3_peak_748	59	.	3.15321	8.10064	5.9878	144
chr1	35656241	35658774	K562_DMSO_H3K4ME3_peak_749	1310	.	8.36424	135.27	131.064	1881
chr1	35659034	35659228	K562_DMSO_H3K4ME3_peak_750	60	.	2.59436	8.20393	6.08852	108
chr1	35733607	35736550	K562_DMSO_H3K4ME3_peak_751	1438	.	10.1558	148.713	143.895	884
chr1	35996828	35996999	K562_DMSO_H3K4ME3_peak_752	48	.	2.60681	6.88975	4.80337	149
chr1	36022018	36024532	K562_DMSO_H3K4ME3_peak_753	1239	.	8.96425	127.857	123.928	839
chr1	36102623	36108453	K562_DMSO_H3K4ME3_peak_754	1340	.	11.7224	138.382	134.049	4333
chr1	36173076	36174028	K562_DMSO_H3K4ME3_peak_755	589	.	6.99339	61.6261	58.9457	620
chr1	36183634	36185114	K562_DMSO_H3K4ME3_peak_756	977	.	7.06368	100.999	97.7791	739
chr1	36233857	36235986	K562_DMSO_H3K4ME3_peak_757	1365	.	10.3106	140.951	136.504	1505
chr1	36273118	36274860	K562_DMSO_H3K4ME3_peak_758	1248	.	9.05912	128.783	124.821	1059
chr1	36334739	36335164	K562_DMSO_H3K4ME3_peak_759	281	.	5.46849	30.5335	28.1451	287
chr1	36335313	36337137	K562_DMSO_H3K4ME3_peak_760	427	.	6.84649	45.3201	42.7943	834
chr1	36348278	36348636	K562_DMSO_H3K4ME3_peak_761	213	.	3.63368	23.7113	21.3904	214
chr1	36348774	36349955	K562_DMSO_H3K4ME3_peak_762	992	.	7.56788	102.508	99.2568	283
chr1	36351824	36352130	K562_DMSO_H3K4ME3_peak_763	72	.	2.88041	9.41343	7.27558	96
chr1	36352516	36352801	K562_DMSO_H3K4ME3_peak_764	57	.	2.80355	7.82023	5.71219	215
chr1	36395710	36398483	K562_DMSO_H3K4ME3_peak_765	1369	.	11.1405	141.406	136.94	1302
chr1	36554011	36555631	K562_DMSO_H3K4ME3_peak_766	1263	.	8.70765	130.326	126.311	706
chr1	36565452	36565786	K562_DMSO_H3K4ME3_peak_767	138	.	3.07243	16.0724	13.8378	148
chr1	36590878	36591084	K562_DMSO_H3K4ME3_peak_768	109	.	3.22825	13.1415	10.9455	124
chr1	36613788	36615172	K562_DMSO_H3K4ME3_peak_769	1158	.	9.10713	119.525	115.86	1143
chr1	36615435	36615660	K562_DMSO_H3K4ME3_peak_770	58	.	2.50848	7.93714	5.82731	72
chr1	36616716	36616891	K562_DMSO_H3K4ME3_peak_771	65	.	2.69688	8.72032	6.59481	110
chr1	36620838	36623534	K562_DMSO_H3K4ME3_peak_772	1367	.	9.58045	141.245	136.788	1204
chr1	36626309	36626971	K562_DMSO_H3K4ME3_peak_773	271	.	4.35093	29.4931	27.1145	501
chr1	36688847	36689729	K562_DMSO_H3K4ME3_peak_774	747	.	8.14086	77.567	74.7095	664
chr1	36689983	36691598	K562_DMSO_H3K4ME3_peak_775	945	.	8.53613	97.673	94.5157	436
chr1	36772127	36773145	K562_DMSO_H3K4ME3_peak_776	880	.	8.17693	91.0632	88.0166	324
chr1	36785931	36787420	K562_DMSO_H3K4ME3_peak_777	733	.	7.18889	76.2265	73.3847	674
chr1	36787544	36787762	K562_DMSO_H3K4ME3_peak_778	24	.	1.9231	4.4516	2.43239	212
chr1	36788394	36789964	K562_DMSO_H3K4ME3_peak_779	1408	.	12.2117	145.474	140.814	666
chr1	36838181	36838497	K562_DMSO_H3K4ME3_peak_780	40	.	2.16801	6.1436	4.07387	109
chr1	36839634	36840212	K562_DMSO_H3K4ME3_peak_781	169	.	3.29693	19.2175	16.9454	137
chr1	36850117	36851563	K562_DMSO_H3K4ME3_peak_782	1185	.	7.86879	122.32	118.57	1200
chr1	36851777	36852822	K562_DMSO_H3K4ME3_peak_783	409	.	5.52748	43.4844	40.9765	193
chr1	36862294	36864019	K562_DMSO_H3K4ME3_peak_784	1235	.	10.356	127.448	123.531	887
chr1	36866758	36867741	K562_DMSO_H3K4ME3_peak_785	284	.	4.58991	30.8333	28.4426	322
chr1	36928799	36930636	K562_DMSO_H3K4ME3_peak_786	1035	.	8.08628	106.883	103.542	1041
chr1	36947474	36947719	K562_DMSO_H3K4ME3_peak_787	54	.	2.689	7.52968	5.42931	206
chr1	37196153	37196496	K562_DMSO_H3K4ME3_peak_788	42	.	2.5637	6.35161	4.27753	299
chr1	37290255	37290418	K562_DMSO_H3K4ME3_peak_789	37	.	2.25068	5.84888	3.7881	56
chr1	37576901	37577066	K562_DMSO_H3K4ME3_peak_790	66	.	2.97817	8.7635	6.63701	58
chr1	37888883	37889526	K562_DMSO_H3K4ME3_peak_791	280	.	4.94539	30.4649	28.0769	471
chr1	37920635	37921007	K562_DMSO_H3K4ME3_peak_792	136	.	3.49237	15.9139	13.6811	102
chr1	37939416	37943672	K562_DMSO_H3K4ME3_peak_793	980	.	8.24994	101.306	98.0779	1175
chr1	37944494	37945825	K562_DMSO_H3K4ME3_peak_794	185	.	4.10352	20.8734	18.5833	549
chr1	37979179	37981311	K562_DMSO_H3K4ME3_peak_795	1693	.	13.5518	176.189	169.355	871
chr1	37984943	37986017	K562_DMSO_H3K4ME3_peak_796	64	.	2.97999	8.61856	6.49617	755
chr1	37986203	37986544	K562_DMSO_H3K4ME3_peak_797	89	.	3.72109	11.1438	8.97591	211
chr1	38018609	38019973	K562_DMSO_H3K4ME3_peak_798	1285	.	9.2462	132.702	128.597	1086
chr1	38020143	38020297	K562_DMSO_H3K4ME3_peak_799	55	.	2.58814	7.63015	5.52654	60
chr1	38022249	38022411	K562_DMSO_H3K4ME3_peak_800	64	.	2.70039	8.54503	6.42343	72
chr1	38059784	38062092	K562_DMSO_H3K4ME3_peak_801	1238	.	9.0217	127.808	123.879	1562
chr1	38154779	38156228	K562_DMSO_H3K4ME3_peak_802	1250	.	11.5578	129.065	125.092	1243
chr1	38156395	38159300	K562_DMSO_H3K4ME3_peak_803	1219	.	8.94687	125.864	121.999	1970
chr1	38200736	38201230	K562_DMSO_H3K4ME3_peak_804	432	.	5.15819	45.7307	43.2016	336
chr1	38218406	38219013	K562_DMSO_H3K4ME3_peak_805	234	.	4.02449	25.8037	23.4618	345
chr1	38259167	38260387	K562_DMSO_H3K4ME3_peak_806	552	.	7.07815	57.9034	55.2591	441
chr1	38272674	38275095	K562_DMSO_H3K4ME3_peak_807	1336	.	10.0489	137.982	133.666	852
chr1	38324295	38326188	K562_DMSO_H3K4ME3_peak_808	1076	.	8.08611	111.071	107.637	832
chr1	38396439	38398249	K562_DMSO_H3K4ME3_peak_809	1349	.	11.3658	139.319	134.95	834
chr1	38411334	38412821	K562_DMSO_H3K4ME3_peak_810	1082	.	8.73976	111.754	108.299	1238
chr1	38454569	38456432	K562_DMSO_H3K4ME3_peak_811	1423	.	11.98	147.063	142.332	792
chr1	38465110	38465304	K562_DMSO_H3K4ME3_peak_812	114	.	3.15112	13.6668	11.4642	76
chr1	38465448	38467068	K562_DMSO_H3K4ME3_peak_813	197	.	3.67829	22.0677	19.7642	331
chr1	38467250	38467452	K562_DMSO_H3K4ME3_peak_814	38	.	2.11279	5.95855	3.89325	25
chr1	38468875	38471929	K562_DMSO_H3K4ME3_peak_815	1108	.	7.18722	114.406	110.884	2083
chr1	38477760	38478189	K562_DMSO_H3K4ME3_peak_816	218	.	4.38414	24.1638	21.838	203
chr1	38478360	38480198	K562_DMSO_H3K4ME3_peak_817	980	.	8.24994	101.306	98.0779	199
chr1	38480394	38480548	K562_DMSO_H3K4ME3_peak_818	31	.	2.31644	5.20725	3.16348	70
chr1	38480830	38481015	K562_DMSO_H3K4ME3_peak_819	47	.	2.63278	6.81026	4.72502	13
chr1	38511942	38513358	K562_DMSO_H3K4ME3_peak_820	860	.	7.46177	89.0345	86.02	776
chr1	38679350	38679532	K562_DMSO_H3K4ME3_peak_821	58	.	2.77814	7.91565	5.80595	61
chr1	38757583	38758349	K562_DMSO_H3K4ME3_peak_822	172	.	4.35971	19.5271	17.2513	319
chr1	39052632	39052829	K562_DMSO_H3K4ME3_peak_823	80	.	3.1045	10.2265	8.07466	123
chr1	39249229	39249785	K562_DMSO_H3K4ME3_peak_824	142	.	3.98882	16.4542	14.214	180
chr1	39269707	39270110	K562_DMSO_H3K4ME3_peak_825	180	.	4.69025	20.2997	18.0159	282
chr1	39281200	39281536	K562_DMSO_H3K4ME3_peak_826	57	.	2.76544	7.86097	5.75219	78
chr1	39282041	39282274	K562_DMSO_H3K4ME3_peak_827	98	.	3.03306	12.0534	9.87259	107
chr1	39283812	39284586	K562_DMSO_H3K4ME3_peak_828	298	.	4.68444	32.2191	29.8149	397
chr1	39324022	39326562	K562_DMSO_H3K4ME3_peak_829	1342	.	10.2678	138.589	134.248	1057
chr1	39337911	39339912	K562_DMSO_H3K4ME3_peak_830	996	.	7.28389	102.91	99.6536	761
chr1	39456132	39458693	K562_DMSO_H3K4ME3_peak_831	1672	.	13.4472	173.877	167.221	1117
chr1	39491236	39493151	K562_DMSO_H3K4ME3_peak_832	1074	.	10.6355	110.838	107.407	1053
chr1	39546600	39547932	K562_DMSO_H3K4ME3_peak_833	681	.	6.52472	70.8795	68.1009	614
chr1	39570543	39572606	K562_DMSO_H3K4ME3_peak_834	1049	.	7.97835	108.301	104.927	795
chr1	39624474	39625255	K562_DMSO_H3K4ME3_peak_835	266	.	4.28106	29.0031	26.6299	522
chr1	39670414	39671644	K562_DMSO_H3K4ME3_peak_836	221	.	4.37303	24.4439	22.1155	869
chr1	39671786	39671991	K562_DMSO_H3K4ME3_peak_837	141	.	4.35544	16.3832	14.144	98
chr1	39680875	39681702	K562_DMSO_H3K4ME3_peak_838	154	.	4.12014	17.7113	15.4563	171
chr1	39855904	39856325	K562_DMSO_H3K4ME3_peak_839	39	.	2.68207	6.04351	3.97607	167
chr1	39873743	39876067	K562_DMSO_H3K4ME3_peak_840	1164	.	8.68495	120.081	116.404	1132
chr1	39877075	39877246	K562_DMSO_H3K4ME3_peak_841	44	.	2.50887	6.48096	4.4037	40
chr1	39956443	39957794	K562_DMSO_H3K4ME3_peak_842	1008	.	8.3724	104.127	100.844	671
chr1	40039016	40042997	K562_DMSO_H3K4ME3_peak_843	1339	.	12.0733	138.33	133.997	3123
chr1	40072041	40072631	K562_DMSO_H3K4ME3_peak_844	175	.	4.49411	19.8075	17.5288	133
chr1	40098636	40098892	K562_DMSO_H3K4ME3_peak_845	30	.	2.07051	5.09184	3.0516	33
[truncated: 28,559 more rows]

## Sheet: K562_5μmGSK_H3K27ac_peaks
Chromosome	Start	End	Name	Score	Strand	Fold change	-log10pvalue	-log10qvalue	Relative summit position to peak start
[truncated: 56,506 more rows]

[truncated: 5 more sheets: K562_5μmGSK_H3K27me3_peaks, K562_5μmGSK_H3K4me3_peaks, HAP1_WT_H3K27me3_peaks, HAP1_WT_H3K27ac_peaks, HAP1_WT_H3K4me3_peaks]
