# Supplementary material for: H3K27me3-rich genomic regions can function as silencers to repress gene expression via chromatin interactions
Source: Nat Commun. 2021 Jan 29;12:719. doi: 10.1038/s41467-021-20940-y (PMC7846766; doi:10.1038/s41467-021-20940-y)
Supplement: Supplementary file 8 — Supplementary Data 6 [file 41467_2021_20940_MOESM8_ESM.xlsx]

## Sheet: Readme
Column specification:
Column name	Column specification
target_id	Gene ID
pval	P value
qval	Q value
b	'beta' value (effect size). Technically a biased estimator of the fold change. (Given by wald test in sleuth)
se_b	Standard error of the beta.
mean_obs	Mean of natural log counts of observations
var_obs	Variance of observation
tech_var	Technical variance of observation from the bootstraps
sigma_sq	Raw estimator of the variance once the technical variance has been removed
smooth_sigma_sq	Smooth regression fit for the shrinkage estimation
final_sigma_sq	max(sigma_sq, smooth_sigma_sq); used for covariance estimation of beta
gene_name	Gene name
Significant	Significance level determined by q value < 0.05
log2FC	Log2 fold change transformed from beta value.
* sleuth (0.29.0) package was used to analysis differentially expressed genes. Wald test is used to derive significance of changes in gene expression.

## Sheet: K562_5μmGSK343vsWT_RNAseq_sleut
target_id	pval	qval	b	se_b	mean_obs	var_obs	tech_var	sigma_sq	smooth_sigma_sq	final_sigma_sq	ext_gene	Significant	log2FC
ENSG00000100234	9.01728e-59	2.17307e-54	2.18437	0.135136	6.22256	1.59831	0.00301695	0.00871501	0.0152449	0.0152449	TIMP3	TRUE	3.15138
ENSG00000134954	4.59242e-29	5.53364e-25	1.23308	0.1102	7.43954	0.507152	0.000683841	-0.000197576	0.0114602	0.0114602	ETS1	TRUE	1.77896
ENSG00000152463	2.20933e-27	1.77475e-23	2.47518	0.228324	4.37298	2.06986	0.0149996	0.0265355	0.0371324	0.0371324	OLAH	TRUE	3.57093
ENSG00000126878	4.44304e-27	2.67682e-23	1.90355	0.176638	6.49046	1.22863	0.000845526	0.0303556	0.0139624	0.0303556	AIF1L	TRUE	2.74624
ENSG00000105492	1.15226e-25	5.55365e-22	1.52661	0.14577	6.37479	0.788985	0.00677222	0.0114338	0.0144766	0.0144766	SIGLEC6	TRUE	2.20243
ENSG00000079385	9.92874e-25	3.98788e-21	2.07157	0.20177	4.97474	1.44198	0.0134196	0.0038622	0.0272917	0.0272917	CEACAM1	TRUE	2.98864
ENSG00000100078	1.61091e-24	5.54591e-21	3.27178	0.32013	3.8228	3.60827	0.0543327	0.00579662	0.0481506	0.0481506	PLA2G3	TRUE	4.72018
ENSG00000005471	1.92019e-24	5.78432e-21	1.70883	0.167481	5.69043	0.979378	0.00919969	-0.000178219	0.0188502	0.0188502	ABCB4	TRUE	2.46532
ENSG00000186115	2.71173e-21	7.2611e-18	2.61505	0.276044	4.25969	2.30341	0.0370867	-0.0012021	0.0391138	0.0391138	CYP4F2	TRUE	3.77272
ENSG00000124772	5.92065e-20	1.42682e-16	2.35566	0.257568	4.79312	1.8837	0.036232	0.0147485	0.0301093	0.0301093	CPNE5	TRUE	3.3985
ENSG00000128683	2.13164e-19	4.67003e-16	1.15671	0.128434	6.27668	0.45699	0.0014586	0.0150366	0.0149597	0.0150366	GAD1	TRUE	1.66878
ENSG00000260423	5.00926e-19	1.00598e-15	2.0887	0.234367	4.50815	1.46008	0.0200863	-0.0112879	0.0348418	0.0348418	RP13-735L24.1	TRUE	3.01335
ENSG00000196557	3.0084e-18	5.17854e-15	2.39642	0.275099	4.24696	1.92401	0.0363373	-0.0217423	0.0393419	0.0393419	CACNA1H	TRUE	3.45731
ENSG00000214279	2.94476e-18	5.17854e-15	1.86815	0.214396	8.10699	1.19398	0.00357869	0.042387	0.0106008	0.042387	RP11-108K14.4	TRUE	2.69518
ENSG00000236393	5.83047e-18	9.36724e-15	1.81838	0.210562	5.50948	1.13172	0.0104535	0.0338827	0.0205347	0.0338827	RP11-320G24.1	TRUE	2.62336
ENSG00000124762	1.64139e-17	2.47224e-14	1.23125	0.144568	5.64016	0.518833	0.00161379	0.0186525	0.0192861	0.0192861	CDKN1A	TRUE	1.77631
ENSG00000173210	1.78011e-17	2.52346e-14	1.42783	0.167836	5.73251	0.689654	0.00966457	0.00546289	0.0185043	0.0185043	ABLIM3	TRUE	2.05993
ENSG00000146386	4.76484e-17	6.37933e-14	2.27219	0.270745	4.40602	1.76982	0.0168281	0.0564747	0.0365672	0.0564747	ABRACL	TRUE	3.27808
ENSG00000112378	5.36086e-17	6.51921e-14	1.70575	0.203587	4.70649	0.980404	0.0099246	0.00589063	0.0315229	0.0315229	PERP	TRUE	2.46088
ENSG00000128266	5.41036e-17	6.51921e-14	1.90524	0.227426	3.97383	1.21161	0.00705395	-0.00461267	0.0446687	0.0446687	GNAZ	TRUE	2.74868
ENSG00000244479	6.3961e-17	7.33998e-14	1.29777	0.155279	5.51638	0.5684	0.00364701	0.00684587	0.0204646	0.0204646	OR2A1-AS1	TRUE	1.87229
ENSG00000172380	7.20052e-17	7.88752e-14	0.969203	0.11616	6.85251	0.317978	0.000741811	0.00654741	0.0127513	0.0127513	GNG12	TRUE	1.39826
ENSG00000160223	1.25066e-16	1.31042e-13	1.79908	0.217327	5.39165	1.11038	0.0165896	0.0306417	0.0218014	0.0306417	ICOSLG	TRUE	2.59552
ENSG00000254921	1.96211e-16	1.9702e-13	2.43142	0.295636	3.96574	2.02887	0.0318224	0.0555782	0.0448433	0.0555782	RP11-236J17.6	TRUE	3.5078
ENSG00000267279	3.04449e-16	2.93477e-13	2.28987	0.280225	3.9512	1.75925	0.0333661	-0.0162484	0.04516	0.04516	RP11-879F14.2	TRUE	3.30359
ENSG00000148600	6.89027e-16	6.38648e-13	2.18798	0.271043	4.34741	1.64212	0.0358909	0.033664	0.0375732	0.0375732	CDHR1	TRUE	3.15658
ENSG00000135919	9.77193e-16	8.72199e-13	1.96237	0.244389	4.82176	1.32345	0.0101922	0.0495338	0.0296511	0.0495338	SERPINE2	TRUE	2.8311
ENSG00000260050	3.81059e-15	3.27969e-12	4.21565	0.536274	3.74238	6.06444	0.237358	-0.0265619	0.0502317	0.0502317	TRBV20-1	TRUE	6.0819
ENSG00000187955	4.05464e-15	3.3694e-12	1.10882	0.141193	6.2607	0.423121	0.0019615	0.0179741	0.0150425	0.0179741	COL14A1	TRUE	1.5997
ENSG00000107719	6.55028e-15	5.26184e-12	1.24171	0.159339	5.4741	0.528328	0.00448798	0.0170806	0.0209011	0.0209011	PALD1	TRUE	1.79141
ENSG00000249307	1.2706e-14	9.87749e-12	1.07326	0.139226	6.88502	0.396884	0.000911095	0.0184728	0.0126627	0.0184728	LINC01088	TRUE	1.54839
ENSG00000165806	1.44658e-14	1.08941e-11	0.887114	0.115327	7.47687	0.266713	0.00189745	0.00468714	0.0114028	0.0114028	CASP7	TRUE	1.27983
ENSG00000154451	1.80407e-14	1.31747e-11	1.41923	0.185184	5.56699	0.694264	0.0057912	0.0285019	0.0199648	0.0285019	GBP5	TRUE	2.04751
ENSG00000047936	3.34814e-14	2.37314e-11	2.44192	0.321979	3.74535	2.01022	0.0535191	-0.0196849	0.0501516	0.0501516	ROS1	TRUE	3.52295
ENSG00000119771	6.16705e-14	4.24628e-11	0.992598	0.132267	6.27537	0.331845	0.00252822	0.00261435	0.0149664	0.0149664	KLHL29	TRUE	1.43202
ENSG00000171729	7.96406e-14	5.33128e-11	1.78216	0.238546	4.30201	1.07866	0.01854	0.0114076	0.0383643	0.0383643	TMEM51	TRUE	2.57111
ENSG00000026508	9.00103e-14	5.86259e-11	2.58172	0.346318	3.70454	2.30172	0.0400354	0.0799004	0.0512767	0.0799004	CD44	TRUE	3.72464
ENSG00000123685	1.60183e-13	9.8981e-11	1.23679	0.167622	5.8206	0.528613	0.00602333	0.022074	0.0178207	0.022074	BATF3	TRUE	1.78431
ENSG00000160293	1.59795e-13	9.8981e-11	1.27094	0.172243	5.60477	0.54559	0.01006	0.000680728	0.0196078	0.0196078	VAV2	TRUE	1.83358
ENSG00000060656	1.7802e-13	1.07252e-10	1.14737	0.1558	6.10453	0.450923	0.00835879	0.00980137	0.0159149	0.0159149	PTPRU	TRUE	1.6553
ENSG00000234745	3.62695e-13	2.13185e-10	1.85591	0.255326	3.99938	1.1916	0.0197064	0.045485	0.0441254	0.045485	HLA-B	TRUE	2.67752
ENSG00000151962	4.72427e-13	2.71072e-10	2.11907	0.292972	4.05352	1.55404	0.0260263	0.0598066	0.0430101	0.0598066	RBM46	TRUE	3.05717
ENSG00000131016	9.83735e-13	5.51326e-10	1.52764	0.214172	4.66152	0.808474	0.0131961	0.0326736	0.0322709	0.0326736	AKAP12	TRUE	2.20392
ENSG00000186652	1.27252e-12	6.96967e-10	0.807119	0.113723	7.28289	0.225769	0.000936442	0.0119964	0.011728	0.0119964	PRG2	TRUE	1.16443
ENSG00000117594	1.64112e-12	8.78873e-10	2.28197	0.323134	3.77129	1.75026	0.0549527	-0.0332628	0.0494626	0.0494626	HSD11B1	TRUE	3.29219
ENSG00000130755	1.81746e-12	9.52154e-10	0.771505	0.109467	7.42772	0.204267	0.000504256	0.00828636	0.0114788	0.0114788	GMFG	TRUE	1.11305
ENSG00000120318	2.21422e-12	1.13533e-09	0.997363	0.142069	7.30602	0.345033	0.00111646	0.0190671	0.0116853	0.0190671	ARAP3	TRUE	1.43889
ENSG00000109107	2.32445e-12	1.16702e-09	1.01337	0.144488	7.11562	0.356223	0.0012943	0.0195826	0.0120781	0.0195826	ALDOC	TRUE	1.46198
ENSG00000168246	2.7444e-12	1.34974e-09	1.49564	0.213962	4.678	0.745976	0.0137841	-0.0132928	0.0319956	0.0319956	UBTD2	TRUE	2.15776
ENSG00000123496	3.41432e-12	1.58234e-09	3.3336	0.478998	2.82304	3.85725	0.088797	0.140642	0.0913651	0.140642	IL13RA2	TRUE	4.80937
ENSG00000164294	3.38485e-12	1.58234e-09	1.52892	0.219649	4.5129	0.791175	0.0134835	0.00448002	0.0347622	0.0347622	GPX8	TRUE	2.20577
ENSG00000268456	3.41432e-12	1.58234e-09	3.3336	0.478998	2.82304	3.85725	0.088797	0.140642	0.0913651	0.140642	IL13RA2	TRUE	4.80937
ENSG00000065809	3.99187e-12	1.81509e-09	0.902505	0.130091	6.30468	0.272337	0.00210635	-0.000858359	0.0148174	0.0148174	FAM107B	TRUE	1.30204
ENSG00000026559	4.43681e-12	1.98005e-09	0.951754	0.137487	5.99379	0.306989	0.00229581	0.00527056	0.0166068	0.0166068	KCNG1	TRUE	1.37309
ENSG00000166033	4.77217e-12	2.09099e-09	3.83831	0.555295	1.22601	4.94493	0.0298653	0.0212186	0.278488	0.278488	HTRA1	TRUE	5.53751
ENSG00000205054	4.9446e-12	2.12786e-09	1.8613	0.269473	3.96908	1.15992	0.0278448	-0.0201687	0.0447711	0.0447711	LINC01121	TRUE	2.68528
ENSG00000204086	7.16586e-12	3.02965e-09	3.04354	0.444033	3.45398	3.21915	0.107407	0.0897581	0.0595421	0.0897581	RPA4	TRUE	4.39089
ENSG00000198033	7.83698e-12	3.25627e-09	0.879814	0.1286	6.38216	0.264272	0.00209584	0.00727528	0.014442	0.014442	TUBA3C	TRUE	1.2693
ENSG00000142185	8.49972e-12	3.47177e-09	1.54608	0.22637	5.77642	0.812123	0.0330858	-0.0100801	0.0181578	0.0181578	TRPM2	TRUE	2.23052
ENSG00000235162	9.59931e-12	3.85556e-09	2.66129	0.390655	3.23879	2.42584	0.0839649	0.0135538	0.0686463	0.0686463	C12orf75	TRUE	3.83943
ENSG00000099954	1.14928e-11	4.54042e-09	1.01584	0.149686	6.01145	0.350675	0.00591386	0.0041355	0.0164921	0.0164921	CECR2	TRUE	1.46554
ENSG00000177679	1.31782e-11	5.04097e-09	1.8494	0.27331	4.3961	1.18989	0.0121454	0.0625531	0.0367365	0.0625531	SRRM3	TRUE	2.66812
ENSG00000262321	1.31782e-11	5.04097e-09	1.8494	0.27331	4.3961	1.18989	0.0121454	0.0625531	0.0367365	0.0625531	SRRM3	TRUE	2.66812
ENSG00000122778	1.99539e-11	7.28589e-09	1.11289	0.165945	5.98351	0.431196	0.00612996	0.0214077	0.0166742	0.0214077	KIAA1549	TRUE	1.60555
ENSG00000257093	1.98587e-11	7.28589e-09	1.24805	0.186079	4.80288	0.519677	0.00467292	-0.00396597	0.0299526	0.0299526	KIAA1147	TRUE	1.80055
ENSG00000262599	1.98587e-11	7.28589e-09	1.24805	0.186079	4.80288	0.519677	0.00467292	-0.00396597	0.0299526	0.0299526	KIAA1147	TRUE	1.80055
ENSG00000171189	2.13428e-11	7.67671e-09	1.43191	0.213829	4.61686	0.691108	0.0127029	-0.00122763	0.0330199	0.0330199	GRIK1	TRUE	2.06581
ENSG00000163565	2.29098e-11	8.11916e-09	0.918335	0.137349	6.44102	0.289718	0.00469042	0.00821714	0.0141742	0.0141742	IFI16	TRUE	1.32488
ENSG00000171101	2.67236e-11	9.33352e-09	2.02588	0.304023	3.81026	1.42969	0.037148	0.0552821	0.0484635	0.0552821	SIGLEC17P	TRUE	2.92273
ENSG00000119655	2.7271e-11	9.38864e-09	0.779865	0.117086	7.11981	0.21026	0.00164085	0.00965479	0.0120683	0.0120683	NPC2	TRUE	1.12511
ENSG00000142156	2.77024e-11	9.40281e-09	1.66729	0.250408	4.21602	0.968425	0.0137982	0.0489062	0.0399019	0.0489062	COL6A1	TRUE	2.4054
ENSG00000126759	3.14049e-11	1.05115e-08	1.44823	0.218113	4.97807	0.719357	0.0203311	0.0100129	0.0272422	0.0272422	CFP	TRUE	2.08936
ENSG00000205426	4.21792e-11	1.39243e-08	2.26895	0.343978	3.44754	1.78973	0.0585293	0.0519932	0.0597914	0.0597914	KRT81	TRUE	3.2734
ENSG00000143786	4.85304e-11	1.58045e-08	1.31096	0.199374	4.86099	0.587747	0.010719	0.0115909	0.0290312	0.0290312	CNIH3	TRUE	1.89132
ENSG00000168938	6.98765e-11	2.24527e-08	0.783811	0.120199	6.6484	0.210211	0.00107602	0.00705996	0.0133719	0.0133719	PPIC	TRUE	1.1308
ENSG00000006128	9.388e-11	2.97686e-08	1.20152	0.185521	4.97453	0.485413	0.00712317	-0.000834148	0.0272948	0.0272948	TAC1	TRUE	1.73343
ENSG00000105409	1.04187e-10	3.21898e-08	1.4112	0.218427	4.47658	0.680825	0.0123376	0.0131574	0.0353726	0.0353726	ATP1A3	TRUE	2.03593
ENSG00000272584	1.04187e-10	3.21898e-08	1.4112	0.218427	4.47658	0.680825	0.0123376	0.0131574	0.0353726	0.0353726	ATP1A3	TRUE	2.03593
ENSG00000256258	1.15804e-10	3.5326e-08	1.61207	0.250137	4.56499	0.907967	0.00955687	0.0530118	0.0338891	0.0530118	RP11-495K9.9	TRUE	2.32572
ENSG00000262739	1.31355e-10	3.95691e-08	2.33051	0.362692	5.47183	1.89813	0.00490117	0.126644	0.020925	0.126644	PRSS2	TRUE	3.36222
ENSG00000166446	1.44296e-10	4.29307e-08	2.60695	0.406619	2.85968	2.29673	0.0762795	-0.0292887	0.0890598	0.0890598	CDYL2	TRUE	3.76104
ENSG00000162390	1.48714e-10	4.31789e-08	1.20744	0.188465	5.16719	0.509649	0.0061175	0.0294017	0.0245713	0.0294017	ACOT11	TRUE	1.74197
ENSG00000238129	1.47886e-10	4.31789e-08	1.61004	0.251273	4.06703	0.88724	0.0203995	0.0143412	0.0427387	0.0427387	RP3-410C9.2	TRUE	2.3228
ENSG00000073849	1.70646e-10	4.83812e-08	0.707147	0.11074	7.2446	0.172925	0.000461739	0.00889762	0.0118015	0.0118015	ST6GAL1	TRUE	1.0202
ENSG00000133561	1.6918e-10	4.83812e-08	2.67788	0.419271	4.33675	2.50754	0.0284763	0.147312	0.0377579	0.147312	GIMAP6	TRUE	3.86337
ENSG00000099250	2.27683e-10	6.38015e-08	1.69295	0.266967	5.1895	1.00287	0.0171928	0.0540786	0.0242758	0.0540786	NRP1	TRUE	2.4424
ENSG00000217801	2.38617e-10	6.6097e-08	1.11604	0.176194	5.16887	0.430118	0.00649542	0.0159045	0.024549	0.024549	RP11-465B22.3	TRUE	1.61011
ENSG00000169427	2.59612e-10	7.02964e-08	1.14372	0.180936	5.49433	0.447215	0.0120476	0.0047251	0.0206901	0.0206901	KCNK9	TRUE	1.65004
ENSG00000170925	2.58472e-10	7.02964e-08	3.64945	0.577277	2.6552	4.5637	0.230496	-0.0442024	0.102753	0.102753	TEX13B	TRUE	5.26505
ENSG00000187764	3.22038e-10	8.62311e-08	0.975284	0.155108	6.25357	0.330107	0.00897863	0.010593	0.0150798	0.0150798	SEMA4D	TRUE	1.40704
ENSG00000183019	4.23302e-10	1.12101e-07	1.14261	0.182958	4.95796	0.447843	0.00593103	0.0130588	0.0275426	0.0275426	C19orf59	TRUE	1.64843
ENSG00000153233	4.45263e-10	1.16635e-07	1.1583	0.185707	5.26093	0.470214	0.00825958	0.0262274	0.0233591	0.0262274	PTPRR	TRUE	1.67108
ENSG00000129038	5.15757e-10	1.33648e-07	2.78352	0.447927	3.72532	2.71643	0.104921	0.0957176	0.0506972	0.0957176	LOXL1	TRUE	4.01577
ENSG00000260424	5.44055e-10	1.39481e-07	3.58579	0.577809	1.09975	4.44905	0.0298714	0.214743	0.303992	0.303992	TRBV19	TRUE	5.17321
ENSG00000189067	7.36015e-10	1.86708e-07	0.800772	0.130035	6.15004	0.225018	0.000445352	0.0164636	0.0156485	0.0164636	LITAF	TRUE	1.15527
ENSG00000213853	7.88637e-10	1.97973e-07	0.889572	0.144712	6.75649	0.271221	0.00791392	0.00324807	0.0130276	0.0130276	EMP2	TRUE	1.28338
ENSG00000117308	1.02477e-09	2.54597e-07	0.683235	0.111905	7.21634	0.162705	0.000664551	0.00998813	0.0118581	0.0118581	GALE	TRUE	0.985699
ENSG00000146242	1.09925e-09	2.70315e-07	1.06265	0.174368	5.28327	0.380304	0.00732236	-0.00147611	0.0230818	0.0230818	TPBG	TRUE	1.53308
ENSG00000147689	1.35827e-09	3.28088e-07	-0.600393	0.099069	9.27945	0.123243	0.000108496	0.00452038	0.00970617	0.00970617	FAM83A	TRUE	-0.866183
ENSG00000250361	1.36142e-09	3.28088e-07	-0.815456	0.134564	6.555	0.231801	0.00440101	0.0108166	0.0137065	0.0137065	GYPB	TRUE	-1.17645
ENSG00000122863	1.46343e-09	3.49179e-07	1.60594	0.265517	4.02114	0.904515	0.0268281	0.0404252	0.0436713	0.0436713	CHST3	TRUE	2.31688
ENSG00000123453	1.5155e-09	3.58058e-07	2.23845	0.370439	3.00921	1.70279	0.0569408	-0.00808988	0.0802842	0.0802842	SARDH	TRUE	3.22941
ENSG00000145555	1.6487e-09	3.8437e-07	1.73926	0.288477	4.38486	1.06382	0.00750343	0.0757158	0.0369287	0.0757158	MYO10	TRUE	2.50922
ENSG00000258590	1.65876e-09	3.8437e-07	1.43652	0.238304	5.11838	0.725726	0.010508	0.0462806	0.0252327	0.0462806	NBEAP1	TRUE	2.07247
ENSG00000071205	1.96839e-09	4.47512e-07	1.65846	0.276392	3.68465	0.953232	0.0245486	0.0300516	0.051844	0.051844	ARHGAP10	TRUE	2.39265
ENSG00000170006	1.96353e-09	4.47512e-07	0.904623	0.150751	6.278	0.287931	0.00115711	0.0215686	0.0149529	0.0215686	TMEM154	TRUE	1.3051
ENSG00000110841	2.07952e-09	4.68359e-07	1.12491	0.187751	5.0406	0.422178	0.0089231	-0.00836287	0.0263274	0.0263274	PPFIBP1	TRUE	1.6229
ENSG00000076770	2.28214e-09	5.09234e-07	1.10382	0.184698	5.09062	0.406497	0.0084955	-0.00795586	0.0256178	0.0256178	MBNL3	TRUE	1.59247
ENSG00000198598	2.32913e-09	5.14952e-07	0.897078	0.150189	5.90373	0.268584	0.00533939	-0.00483803	0.0172172	0.0172172	MMP17	TRUE	1.29421
ENSG00000143369	2.45339e-09	5.37492e-07	1.07488	0.180212	6.55805	0.406772	0.00116042	0.0313159	0.013695	0.0313159	ECM1	TRUE	1.55072
ENSG00000106624	2.62765e-09	5.70483e-07	1.74584	0.293255	3.90488	1.04919	0.0398015	0.0100023	0.0461971	0.0461971	AEBP1	TRUE	2.51872
ENSG00000258791	3.06428e-09	6.59341e-07	1.13335	0.191181	5.20647	0.42917	0.0124963	-0.0109774	0.024054	0.024054	LINC00520	TRUE	1.63507
ENSG00000189401	3.53773e-09	7.54477e-07	1.28838	0.218205	4.55792	0.574724	0.0136059	0.0185125	0.0340074	0.0340074	OTUD6A	TRUE	1.85875
ENSG00000176244	3.75124e-09	7.92993e-07	1.29843	0.220266	4.32493	0.586583	0.0105538	0.0263665	0.0379633	0.0379633	ACBD7	TRUE	1.87323
ENSG00000166450	4.0731e-09	8.53545e-07	2.1486	0.365334	3.01176	1.54516	0.0533259	-0.0438396	0.0801432	0.0801432	PRTG	TRUE	3.09978
ENSG00000103855	4.19443e-09	8.71392e-07	1.28913	0.219377	4.91391	0.586038	0.0119469	0.0361792	0.0282108	0.0361792	CD276	TRUE	1.85982
ENSG00000183486	4.51358e-09	9.29682e-07	1.07688	0.183637	5.20485	0.408124	0.00964746	0.0227033	0.0240751	0.0240751	MX2	TRUE	1.55361
ENSG00000142192	5.25558e-09	1.07334e-06	1.34016	0.229523	5.32718	0.633793	0.013358	0.0393228	0.02255	0.0393228	APP	TRUE	1.93344
ENSG00000164509	5.95105e-09	1.20516e-06	3.52732	0.606263	1.62961	4.35685	0.157254	0.157045	0.210302	0.210302	IL31RA	TRUE	5.08884
ENSG00000160255	6.01496e-09	1.20796e-06	1.60889	0.276616	3.76876	0.871059	0.0269872	-0.0146666	0.0495292	0.0495292	ITGB2	TRUE	2.32114
ENSG00000050555	6.29616e-09	1.25398e-06	2.69376	0.463746	2.92279	2.43738	0.129826	-0.101922	0.0852343	0.0852343	LAMC3	TRUE	3.88627
ENSG00000104419	7.71628e-09	1.51929e-06	1.28375	0.222312	4.48427	0.569092	0.0141793	0.0154519	0.0352433	0.0352433	NDRG1	TRUE	1.85206
ENSG00000197977	7.75438e-09	1.51929e-06	1.22426	0.21204	4.93657	0.529575	0.00771068	0.0372502	0.0278654	0.0372502	ELOVL2	TRUE	1.76623
ENSG00000100097	8.09071e-09	1.5724e-06	0.576527	0.0999777	8.97892	0.117161	0.000132008	0.00941692	0.00986354	0.00986354	LGALS1	TRUE	0.831753
ENSG00000157303	8.67046e-09	1.6716e-06	0.720146	0.125137	6.47709	0.178351	0.00164089	0.0065802	0.0140183	0.0140183	SUSD3	TRUE	1.03895
ENSG00000135409	9.28148e-09	1.77519e-06	0.939541	0.163587	7.14767	0.312086	0.00184287	0.0249179	0.0120048	0.0249179	AMHR2	TRUE	1.35547
ENSG00000167244	9.56116e-09	1.81429e-06	3.4462	0.600558	1.02995	4.16005	0.0416069	0.260312	0.319063	0.319063	IGF2	TRUE	4.97182
ENSG00000182287	1.1276e-08	2.12298e-06	0.625076	0.109464	7.58309	0.134261	0.000732891	0.00529841	0.0112495	0.0112495	AP1S2	TRUE	0.901794
ENSG00000154380	1.21736e-08	2.2742e-06	2.09033	0.366899	3.47861	1.54623	0.0591269	0.0754881	0.0586079	0.0754881	ENAH	TRUE	3.0157
ENSG00000231106	1.28782e-08	2.38732e-06	0.847591	0.149023	5.66954	0.248697	0.0031794	0.0106605	0.0190283	0.0190283	AP000688.8	TRUE	1.22282
ENSG00000117298	1.52387e-08	2.7821e-06	0.649898	0.114846	6.88851	0.145871	0.000536371	0.0070871	0.0126533	0.0126533	ECE1	TRUE	0.937604
ENSG00000175274	1.5145e-08	2.7821e-06	2.05219	0.362584	2.83684	1.48858	0.0409772	0.0861444	0.0904897	0.0904897	TP53I11	TRUE	2.96069
ENSG00000111644	1.5571e-08	2.82139e-06	1.01932	0.180246	5.41936	0.347606	0.0109972	-0.00909484	0.0214916	0.0214916	ACRBP	TRUE	1.47057
ENSG00000137767	1.61834e-08	2.88891e-06	1.1539	0.204283	4.93275	0.471646	0.00377487	0.0379566	0.0279233	0.0379566	SQRDL	TRUE	1.66472
ENSG00000204520	1.61001e-08	2.88891e-06	5.51857	0.976839	2.06614	10.1516	0.799113	-0.799056	0.155102	0.155102	MICA	TRUE	7.96161
ENSG00000172985	1.7174e-08	3.03534e-06	1.91363	0.339399	4.26481	1.29745	0.0237253	0.091466	0.0390224	0.091466	SH3RF3	TRUE	2.76078
ENSG00000197444	1.72556e-08	3.03534e-06	1.18123	0.209531	5.09581	0.494367	0.0135371	0.030366	0.0255454	0.030366	OGDHL	TRUE	1.70415
ENSG00000143067	1.86126e-08	3.25032e-06	0.581516	0.103391	8.25613	0.11689	0.000245495	0.00600817	0.0104443	0.0104443	ZNF697	TRUE	0.838951
ENSG00000205269	1.91893e-08	3.32692e-06	1.98284	0.352871	4.6298	1.31562	0.091715	-0.084103	0.0328029	0.0328029	TMEM170B	TRUE	2.86063
ENSG00000204282	2.03211e-08	3.49799e-06	0.672097	0.11982	7.08792	0.160143	0.000924984	0.0134317	0.0121441	0.0134317	TNRC6C-AS1	TRUE	0.969631
ENSG00000167851	2.0526e-08	3.5082e-06	1.40857	0.251193	4.56914	0.703418	0.028209	0.0348888	0.0338196	0.0348888	CD300A	TRUE	2.03213
ENSG00000167552	2.53574e-08	4.30343e-06	1.11166	0.199551	7.22707	0.438474	0.000574288	0.0392462	0.0118364	0.0392462	TUBA1A	TRUE	1.60378
ENSG00000198648	2.64244e-08	4.45316e-06	1.03654	0.186307	5.36542	0.35976	0.0126092	-0.0101787	0.0221012	0.0221012	STK39	TRUE	1.49541
ENSG00000179046	2.66807e-08	4.46513e-06	1.46047	0.262583	4.52648	0.742306	0.0344155	0.0125595	0.0345343	0.0345343	TRIML2	TRUE	2.10701
ENSG00000165383	2.80117e-08	4.65555e-06	2.58984	0.46635	3.0498	2.38075	0.106235	0.111247	0.0780704	0.111247	LRRC18	TRUE	3.73635
ENSG00000086232	3.05136e-08	5.00236e-06	-0.601393	0.108585	7.73075	0.12397	0.000737629	0.00438055	0.011053	0.011053	EIF2AK1	TRUE	-0.867627
ENSG00000090661	3.04633e-08	5.00236e-06	0.853172	0.154037	5.68569	0.253087	0.00483709	0.0108413	0.0188903	0.0188903	CERS4	TRUE	1.23087
ENSG00000162511	3.27556e-08	5.33363e-06	0.625065	0.113113	6.98514	0.135125	0.000393505	0.00694131	0.012401	0.012401	LAPTM5	TRUE	0.901778
ENSG00000204186	3.34592e-08	5.41163e-06	0.953791	0.172716	5.21451	0.307966	0.0058811	0.00120891	0.0239498	0.0239498	ZDBF2	TRUE	1.37603
ENSG00000173557	3.39774e-08	5.45881e-06	3.26501	0.591531	1.14764	3.623	0.0558501	0.0484892	0.294058	0.294058	C2orf70	TRUE	4.71042
ENSG00000101210	3.47535e-08	5.54652e-06	0.816565	0.148046	7.80377	0.236871	0.00040115	0.0215164	0.0109593	0.0215164	EEF1A2	TRUE	1.17805
ENSG00000109956	3.60729e-08	5.71922e-06	1.38868	0.252072	6.24562	0.685173	0.00356915	0.0599711	0.0151217	0.0599711	B3GAT1	TRUE	2.00344
ENSG00000115183	3.73572e-08	5.88412e-06	1.61428	0.293351	3.83567	0.888399	0.0382212	-0.00857795	0.0478336	0.0478336	TANC1	TRUE	2.32892
ENSG00000105419	3.91932e-08	6.13323e-06	0.965022	0.175636	5.76712	0.321172	0.0126177	0.00350725	0.0182302	0.0182302	MEIS3	TRUE	1.39223
ENSG00000248370	4.58304e-08	7.12559e-06	1.04514	0.19118	4.91001	0.371156	0.00827921	0.00229722	0.0282707	0.0282707	RP11-366H4.1	TRUE	1.50782
ENSG00000262003	4.63944e-08	7.16704e-06	3.12093	0.571117	2.64904	3.44	0.222977	0.066939	0.103197	0.103197	RP11-676J12.7	TRUE	4.50254
ENSG00000118407	4.69893e-08	7.2127e-06	1.03766	0.189966	4.93766	0.371255	0.00823839	0.0102747	0.0278488	0.0278488	FILIP1	TRUE	1.49703
ENSG00000101384	5.03546e-08	7.68034e-06	1.64917	0.302596	4.16185	0.967626	0.0173224	0.0742421	0.0409039	0.0742421	JAG1	TRUE	2.37924
ENSG00000063660	5.09018e-08	7.71498e-06	1.58437	0.290809	3.68824	0.840973	0.0328293	-0.0264784	0.0517407	0.0517407	GPC1	TRUE	2.28576
ENSG00000185559	5.50093e-08	8.28543e-06	0.935662	0.172177	5.93702	0.311585	0.000843357	0.0288015	0.0169864	0.0288015	DLK1	TRUE	1.34988
ENSG00000142621	5.7648e-08	8.62894e-06	0.90743	0.167239	5.58232	0.283609	0.00815065	0.00554834	0.0198183	0.0198183	FHAD1	TRUE	1.30915
ENSG00000152128	6.00994e-08	8.94034e-06	2.57481	0.475189	2.95566	2.25712	0.142491	-0.0716448	0.0833132	0.0833132	TMEM163	TRUE	3.71467
ENSG00000254521	6.30041e-08	9.25815e-06	1.14646	0.211912	4.54951	0.454319	0.0107584	0.0135367	0.0341484	0.0341484	SIGLEC12	TRUE	1.65399
ENSG00000261801	6.2739e-08	9.25815e-06	1.70954	0.315948	3.09451	0.980688	0.0241113	-0.0143384	0.075712	0.075712	LOXL1-AS1	TRUE	2.46634
ENSG00000040608	6.87502e-08	1.00413e-05	1.61872	0.300073	4.64836	0.933446	0.0102937	0.0797503	0.0324913	0.0797503	RTN4R	TRUE	2.33532
ENSG00000146166	7.23218e-08	1.04993e-05	1.783	0.331086	3.42265	1.07819	0.0488507	-0.0211104	0.0607675	0.0607675	LGSN	TRUE	2.57233
ENSG00000117791	7.27662e-08	1.05006e-05	3.18173	0.590937	2.35223	3.47138	0.222167	-0.0767793	0.12704	0.12704	MARC2	TRUE	4.59026
ENSG00000070214	7.64103e-08	1.09608e-05	0.917402	0.170666	5.28709	0.297268	0.00609215	0.0189967	0.0230349	0.0230349	SLC44A1	TRUE	1.32353
ENSG00000204959	7.97969e-08	1.13789e-05	1.64185	0.305883	3.93583	0.900553	0.048065	-0.045075	0.0454993	0.0454993	ARHGEF34P	TRUE	2.36869
ENSG00000121570	8.05279e-08	1.14155e-05	1.44274	0.26887	3.73989	0.733009	0.0219921	0.0367696	0.0502991	0.0502991	DPPA4	TRUE	2.08144
ENSG00000225691	8.52547e-08	1.20149e-05	0.94504	0.176457	5.19701	0.302131	0.00695981	-0.000314798	0.0241773	0.0241773	HLA-C	TRUE	1.36341
ENSG00000214888	8.88861e-08	1.24539e-05	1.50079	0.280621	3.89686	0.783729	0.0323674	0.0170419	0.046381	0.046381	XXyac-YM21GA2.7	TRUE	2.16518
ENSG00000102024	9.66137e-08	1.34583e-05	2.22259	0.416763	3.48148	1.72776	0.11519	0.00649714	0.0585009	0.0585009	PLS3	TRUE	3.20651
ENSG00000166086	9.98779e-08	1.38331e-05	1.58454	0.297457	3.83416	0.838056	0.0406103	-0.0389098	0.0478706	0.0478706	JAM3	TRUE	2.28601
ENSG00000173369	1.00693e-07	1.38662e-05	3.30967	0.621479	0.961687	3.67217	0.0517249	-0.0204267	0.334512	0.334512	C1QB	TRUE	4.77484
ENSG00000148828	1.03336e-07	1.41493e-05	3.49063	0.656039	4.51274	4.34842	0.101817	0.328571	0.0347649	0.328571	CT476828.1	TRUE	5.03591
ENSG00000176659	1.06956e-07	1.45624e-05	3.29635	0.620257	0.955027	3.68035	0.0486606	0.0389052	0.336058	0.336058	C20orf197	TRUE	4.75562
ENSG00000228695	1.08825e-07	1.47335e-05	2.07468	0.390614	3.37977	1.46411	0.0900805	-0.0460694	0.0624984	0.0624984	CES1P1	TRUE	2.99313
ENSG00000237192	1.11263e-07	1.49795e-05	3.11109	0.586191	2.91926	3.40624	0.258176	0.0117529	0.0854436	0.0854436	TRIM10	TRUE	4.48835
ENSG00000137491	1.13476e-07	1.51926e-05	1.0217	0.192639	4.91772	0.358451	0.00895716	0.00678501	0.0281525	0.0281525	SLCO2B1	TRUE	1.474
ENSG00000120675	1.17202e-07	1.56048e-05	0.824195	0.155573	5.42303	0.233837	0.00275178	0.00835485	0.0214511	0.0214511	DNAJC15	TRUE	1.18906
ENSG00000022267	1.30021e-07	1.72163e-05	1.25023	0.23684	4.29067	0.527252	0.0175292	-0.00819335	0.0385639	0.0385639	FHL1	TRUE	1.80371
ENSG00000251258	1.3238e-07	1.74329e-05	0.65959	0.125028	7.26293	0.155441	0.000927207	0.0147049	0.0117659	0.0147049	RFPL4B	TRUE	0.951587
ENSG00000120875	1.34564e-07	1.76078e-05	1.19354	0.226371	4.47673	0.475582	0.0158736	-0.0147742	0.0353702	0.0353702	DUSP4	TRUE	1.72192
ENSG00000127124	1.35169e-07	1.76078e-05	1.03512	0.196354	5.59009	0.359517	0.0188098	-0.0152674	0.0197449	0.0197449	HIVEP3	TRUE	1.49336
ENSG00000102575	1.44032e-07	1.86614e-05	1.25054	0.237744	5.00333	0.558963	0.0144149	0.0421071	0.0268691	0.0421071	ACP5	TRUE	1.80415
ENSG00000122861	1.51844e-07	1.94643e-05	0.594973	0.113322	7.25884	0.118264	0.00106801	-0.000668857	0.0117738	0.0117738	PLAU	TRUE	0.858365
ENSG00000182010	1.51361e-07	1.94643e-05	0.865747	0.164876	5.46918	0.261453	0.00623115	0.0111891	0.020953	0.020953	RTKN2	TRUE	1.24901
ENSG00000130584	1.53523e-07	1.95755e-05	1.12994	0.215298	5.42042	0.456494	0.0140688	0.0322845	0.0214799	0.0322845	ZBTB46	TRUE	1.63017
ENSG00000262149	1.59831e-07	2.02724e-05	0.595214	0.113572	7.46257	0.119894	0.00147401	0.00122776	0.0114246	0.0114246	MYO1F	TRUE	0.858712
ENSG00000216863	1.83115e-07	2.31041e-05	0.855644	0.164051	5.37447	0.24482	0.00491576	-0.00374969	0.0219971	0.0219971	LY86-AS1	TRUE	1.23443
ENSG00000130720	1.86445e-07	2.34018e-05	2.01059	0.385735	4.79228	1.38435	0.118669	-0.0633884	0.0301228	0.0301228	FIBCD1	TRUE	2.90067
ENSG00000179431	1.89898e-07	2.37117e-05	1.49005	0.286056	3.74608	0.794639	0.0316758	0.0501521	0.0501321	0.0501521	FJX1	TRUE	2.14969
ENSG00000114487	2.05027e-07	2.53792e-05	0.881203	0.169634	5.26692	0.268012	0.00549148	0.00826629	0.0232843	0.0232843	MORC1	TRUE	1.27131
ENSG00000236268	2.05359e-07	2.53792e-05	1.04203	0.200606	4.72376	0.377315	0.00900494	0.0140496	0.031238	0.031238	RP11-170N11.1	TRUE	1.50334
ENSG00000121900	2.18128e-07	2.68197e-05	0.705164	0.136048	6.44219	0.178091	0.00132439	0.0171848	0.014169	0.0171848	TMEM54	TRUE	1.01734
ENSG00000260896	2.23497e-07	2.73404e-05	1.51464	0.292479	3.97572	0.821745	0.0160935	0.0694503	0.0446282	0.0694503	RP11-314O13.1	TRUE	2.18517
ENSG00000166104	2.31104e-07	2.81282e-05	1.10173	0.213003	4.52743	0.41237	0.0108516	0.000793424	0.0345185	0.0345185	hsa-mir-7162	TRUE	1.58947
ENSG00000246363	2.35925e-07	2.85706e-05	1.92217	0.371899	4.08889	1.32379	0.025408	0.112901	0.0423053	0.112901	RP11-13A1.1	TRUE	2.77311
ENSG00000164742	2.59585e-07	3.12787e-05	2.22471	0.431928	2.23563	1.65918	0.0487577	-0.0346579	0.137804	0.137804	ADCY1	TRUE	3.20958
ENSG00000213214	2.63778e-07	3.16258e-05	1.52115	0.295504	3.89417	0.829513	0.0277875	0.059535	0.0464431	0.059535	ARHGEF35	TRUE	2.19455
ENSG00000228709	2.68889e-07	3.2079e-05	1.04752	0.203637	4.77515	0.368769	0.0110689	-0.00656287	0.0303993	0.0303993	AP001065.15	TRUE	1.51125
ENSG00000125414	2.84614e-07	3.37875e-05	2.71815	0.529506	1.76421	2.64529	0.0889102	0.184873	0.191466	0.191466	MYH2	TRUE	3.92146
ENSG00000157193	2.86014e-07	3.37875e-05	0.587153	0.1144	7.57379	0.122628	0.00182504	0.00974322	0.0112624	0.0112624	LRP8	TRUE	0.847083
ENSG00000151689	3.17726e-07	3.73507e-05	1.61095	0.315094	4.26298	0.931247	0.023002	0.0762821	0.0390551	0.0762821	INPP1	TRUE	2.32412
ENSG00000106123	3.36333e-07	3.93461e-05	1.66766	0.326873	5.88801	0.998261	0.00514755	0.101698	0.0173283	0.101698	EPHB6	TRUE	2.40592
ENSG00000135862	3.62652e-07	4.22201e-05	1.54655	0.303986	3.70962	0.804626	0.0412737	-0.0302493	0.0511337	0.0511337	LAMC1	TRUE	2.23121
ENSG00000107679	3.75682e-07	4.35267e-05	0.985494	0.193961	5.52341	0.329861	0.0172272	-0.00803416	0.0203937	0.0203937	PLEKHA1	TRUE	1.42177
ENSG00000007264	3.81763e-07	4.40196e-05	0.913171	0.179835	6.39901	0.299521	0.000724392	0.0316161	0.0143638	0.0316161	MATK	TRUE	1.31743
ENSG00000171617	4.19282e-07	4.81156e-05	0.964587	0.19063	5.16901	0.314169	0.0117929	-0.00575428	0.024547	0.024547	ENC1	TRUE	1.39161
ENSG00000182752	4.23188e-07	4.83337e-05	1.259	0.248902	3.63833	0.549047	0.00873415	0.0222913	0.0532183	0.0532183	PAPPA	TRUE	1.81636
ENSG00000111424	4.38391e-07	4.98339e-05	1.16033	0.229702	5.71317	0.483967	0.00218366	0.0505792	0.0186611	0.0505792	VDR	TRUE	1.67401
ENSG00000181649	4.51652e-07	5.11002e-05	1.43372	0.284142	5.4087	0.739011	0.00436027	0.0763766	0.02161	0.0763766	PHLDA2	TRUE	2.06842
ENSG00000197540	4.5507e-07	5.12464e-05	1.33129	0.263917	3.8931	0.61132	0.0231844	0.00762709	0.046468	0.046468	GZMM	TRUE	1.92065
ENSG00000109625	4.67135e-07	5.23604e-05	0.623353	0.123697	6.61758	0.13189	0.00182296	0.00172765	0.0134781	0.0134781	CPZ	TRUE	0.899308
ENSG00000162946	4.73129e-07	5.27868e-05	1.69164	0.335849	3.21436	0.98497	0.0430089	0.0036226	0.069786	0.069786	DISC1	TRUE	2.44052
ENSG00000077238	4.78651e-07	5.29129e-05	1.07653	0.213823	4.3344	0.400669	0.00792165	0.013624	0.0377986	0.0377986	IL4R	TRUE	1.5531
ENSG00000168398	4.78555e-07	5.29129e-05	3.20002	0.635591	0.906864	3.63856	0.056529	0.281244	0.347447	0.347447	BDKRB2	TRUE	4.61666
ENSG00000164318	4.84686e-07	5.33354e-05	1.61165	0.320263	3.78212	0.934187	0.0356499	0.0669186	0.0491809	0.0669186	EGFLAM	TRUE	2.32512
ENSG00000164181	5.03504e-07	5.51543e-05	0.591679	0.117748	7.21814	0.125143	0.00201007	0.0106619	0.0118545	0.0118545	ELOVL7	TRUE	0.853613
ENSG00000101331	5.39956e-07	5.88796e-05	1.27926	0.255264	4.16152	0.547293	0.0242494	-0.0215685	0.0409102	0.0409102	CCM2L	TRUE	1.84559
ENSG00000147010	5.46648e-07	5.93409e-05	0.766946	0.153108	6.2995	0.202351	0.00859872	0.000824736	0.0148435	0.0148435	SH3KBP1	TRUE	1.10647
ENSG00000203797	5.53185e-07	5.97812e-05	1.79193	0.357894	3.32925	1.15573	0.0589772	0.0691108	0.0646193	0.0691108	DDO	TRUE	2.58521
ENSG00000110092	5.57985e-07	6.00308e-05	1.83683	0.366984	4.42948	1.21444	0.0200414	0.114636	0.0361685	0.114636	CCND1	TRUE	2.64999
ENSG00000187193	5.64632e-07	6.04759e-05	1.2818	0.256209	4.21122	0.55527	0.0256538	-0.0142542	0.0399895	0.0399895	MT1X	TRUE	1.84925
ENSG00000077092	5.83594e-07	6.22302e-05	1.18552	0.237267	4.05755	0.476181	0.0133669	-0.00182719	0.0429288	0.0429288	RARB	TRUE	1.71035
ENSG00000174705	6.36866e-07	6.76116e-05	1.3541	0.271924	3.626	0.64767	0.0203456	0.0343696	0.0535972	0.0535972	SH3PXD2B	TRUE	1.95355
ENSG00000122378	6.39733e-07	6.76181e-05	0.870144	0.174769	5.19296	0.256907	0.00631385	0.000470459	0.0242304	0.0242304	FAM213A	TRUE	1.25535
ENSG00000196329	6.76779e-07	7.12214e-05	2.96731	0.597296	2.52844	3.11905	0.244459	0.0316433	0.112304	0.112304	GIMAP5	TRUE	4.28093
ENSG00000119632	6.80508e-07	7.13024e-05	0.912841	0.183787	4.93255	0.290089	0.0058512	0.0126435	0.0279264	0.0279264	IFI27L2	TRUE	1.31695
ENSG00000013016	6.88857e-07	7.18648e-05	1.20271	0.242262	4.35315	0.521295	0.0125049	0.0461861	0.0374739	0.0461861	EHD3	TRUE	1.73514
ENSG00000137642	6.94813e-07	7.21737e-05	2.0984	0.422826	2.66995	1.47346	0.0770857	-0.0685348	0.101696	0.101696	SORL1	TRUE	3.02735
ENSG00000142089	7.04071e-07	7.28214e-05	0.579785	0.116886	6.8412	0.119737	0.000879768	0.0106506	0.0127827	0.0127827	IFITM3	TRUE	0.836452
ENSG00000117020	7.14869e-07	7.36224e-05	1.61838	0.326464	3.70776	0.944099	0.0191355	0.0874436	0.0511859	0.0874436	AKT3	TRUE	2.33482
ENSG00000127329	7.95281e-07	8.15553e-05	0.694252	0.140636	6.53664	0.16247	0.00600132	-0.00328914	0.0137771	0.0137771	PTPRB	TRUE	1.00159
ENSG00000225614	8.44257e-07	8.62108e-05	1.46849	0.29818	3.53419	0.742653	0.0323045	0.00343898	0.0566071	0.0566071	ZNF469	TRUE	2.11859
ENSG00000126353	8.95793e-07	9.10874e-05	2.30715	0.469577	2.91984	1.88907	0.135093	0.0370399	0.0854092	0.0854092	CCR7	TRUE	3.32851
ENSG00000124615	9.70716e-07	9.82911e-05	0.54356	0.110988	7.53442	0.104938	0.00100014	0.00867806	0.0113181	0.0113181	MOCS1	TRUE	0.784191
ENSG00000237596	1.00627e-06	0.000101465	1.57902	0.322881	3.586	0.850704	0.0493859	-0.0199802	0.0548661	0.0548661	RP13-143G15.4	TRUE	2.27804
ENSG00000122133	1.06542e-06	0.000106981	1.16013	0.237773	4.3051	0.469687	0.018226	0.0133519	0.03831	0.03831	PAEP	TRUE	1.67372
ENSG00000067992	1.08072e-06	0.00010762	1.4546	0.298297	4.09648	0.764607	0.0222013	0.0667799	0.0421564	0.0667799	PDK3	TRUE	2.09854
ENSG00000092964	1.07666e-06	0.00010762	1.00363	0.205784	4.28927	0.337382	0.00375856	-0.00131897	0.0385886	0.0385886	DPYSL2	TRUE	1.44793
ENSG00000196549	1.09886e-06	0.000108977	1.47881	0.303467	3.86921	0.750127	0.0450655	-0.0133147	0.0470265	0.0470265	MME	TRUE	2.13347
ENSG00000153551	1.20983e-06	0.000119002	1.90562	0.392585	3.04644	1.24343	0.075872	-0.0264215	0.0782513	0.0782513	CMTM7	TRUE	2.74923
ENSG00000167693	1.206e-06	0.000119002	1.30417	0.268643	4.07161	0.615063	0.0254712	0.0466979	0.0426474	0.0466979	NXN	TRUE	1.88152
ENSG00000105963	1.2612e-06	0.000123551	1.71183	0.353263	3.41793	1.0148	0.0638402	-0.00682573	0.0609549	0.0609549	ADAP1	TRUE	2.46965
ENSG00000134250	1.27437e-06	0.000124152	1.15142	0.237715	4.50817	0.443158	0.0216668	-0.0198155	0.0348416	0.0348416	NOTCH2	TRUE	1.66115
ENSG00000268758	1.27763e-06	0.000124152	1.75941	0.363273	3.0181	1.03245	0.0521738	-0.0512481	0.0797936	0.0797936	EMR4P	TRUE	2.53829
ENSG00000088836	1.32275e-06	0.000127534	1.84647	0.381794	3.94025	1.15133	0.100365	-0.0780942	0.0454013	0.0454013	SLC4A11	TRUE	2.6639
ENSG00000243742	1.32832e-06	0.000127534	2.26054	0.467492	3.91962	1.84905	0.0349611	0.183588	0.0458622	0.183588	RPLP0P2	TRUE	3.26127
ENSG00000268621	1.32607e-06	0.000127534	1.52932	0.316248	3.60916	0.794475	0.045889	-0.0235798	0.054124	0.054124	AC006262.5	TRUE	2.20634
ENSG00000262074	1.43522e-06	0.000137251	-1.00793	0.209112	9.05507	0.367792	0.00047207	0.0432556	0.00981906	0.0432556	SNORD3B-2	TRUE	-1.45413
ENSG00000172578	1.45789e-06	0.000138868	0.678138	0.140782	7.21685	0.166503	0.000876484	0.0189432	0.0118571	0.0189432	KLHL6	TRUE	0.978346
ENSG00000133216	1.48974e-06	0.000141343	1.52742	0.317379	3.56036	0.796151	0.0450159	-0.0172971	0.0557136	0.0557136	EPHB2	TRUE	2.2036
ENSG00000180611	1.60978e-06	0.000152134	2.33131	0.485983	2.86667	1.95718	0.147552	0.0707123	0.0886272	0.0886272	MB21D2	TRUE	3.36337
ENSG00000076554	1.62889e-06	0.000153339	1.36759	0.285227	4.04148	0.629998	0.0381006	-0.0282547	0.043254	0.043254	TPD52	TRUE	1.97301
ENSG00000100503	1.67059e-06	0.000156652	0.724185	0.151197	6.70684	0.190055	0.00275465	0.020106	0.0131807	0.020106	NIN	TRUE	1.04478
ENSG00000145730	1.78282e-06	0.000166528	1.25808	0.263384	4.23917	0.541945	0.0298888	-0.00835335	0.0394822	0.0394822	PAM	TRUE	1.81503
ENSG00000197465	1.87944e-06	0.000174875	-0.524057	0.109958	7.49349	0.0971306	0.000712859	0.00766521	0.0113779	0.0113779	GYPE	TRUE	-0.756055
ENSG00000114315	2.03119e-06	0.000187546	0.503817	0.10606	7.79968	0.0879407	0.000284176	0.00471129	0.0109646	0.0109646	HES1	TRUE	0.726854
ENSG00000184307	2.02487e-06	0.000187546	0.897592	0.18893	5.4988	0.270649	0.0150505	-0.011913	0.020644	0.020644	ZDHHC23	TRUE	1.29495
ENSG00000184602	2.06487e-06	0.000189929	0.929078	0.19572	5.60449	0.313266	0.00450191	0.0338045	0.0196104	0.0338045	SNN	TRUE	1.34038
ENSG00000196839	2.12939e-06	0.000195118	0.819695	0.172904	5.61555	0.243897	0.00303893	0.026857	0.0195085	0.026857	ADA	TRUE	1.18257
ENSG00000262243	2.18541e-06	0.000199493	2.21519	0.467785	3.26921	1.72126	0.151565	-0.0232029	0.0672585	0.0672585	CES1	TRUE	3.19584
ENSG00000065882	2.2038e-06	0.000200413	0.649502	0.137206	6.23346	0.147051	0.00363913	0.00601113	0.0151863	0.0151863	TBC1D1	TRUE	0.937033
ENSG00000173334	2.24155e-06	0.000203079	0.990261	0.209343	4.90198	0.356088	0.00930284	0.0345216	0.0283941	0.0345216	TRIB1	TRUE	1.42864
ENSG00000121743	2.29076e-06	0.00020676	2.99373	0.633471	2.16216	3.10446	0.256234	-0.080764	0.145051	0.145051	GJA3	TRUE	4.31904
ENSG00000114805	2.34327e-06	0.000210711	1.15241	0.244087	5.45523	0.482402	0.0178505	0.0417279	0.0211015	0.0417279	PLCH1	TRUE	1.66258
ENSG00000154122	2.36538e-06	0.000211908	0.830096	0.17589	5.39927	0.235776	0.00922178	-8.6947e-05	0.0217155	0.0217155	ANKH	TRUE	1.19758
ENSG00000221890	2.37642e-06	0.000212109	0.644567	0.136606	6.02203	0.145733	0.00223678	0.0086293	0.0164243	0.0164243	NPTXR	TRUE	0.929914
ENSG00000182957	2.39757e-06	0.000213105	1.92521	0.408173	2.78689	1.24004	0.0729039	-0.0660687	0.0937014	0.0937014	SPATA13	TRUE	2.77749
ENSG00000265185	2.40527e-06	0.000213105	-1.04703	0.222017	8.79463	0.398288	0.000517773	0.0487739	0.00998419	0.0487739	SNORD3B-1	TRUE	-1.51055
ENSG00000131634	2.47527e-06	0.000218504	3.3286	0.706686	2.3269	3.73608	0.370101	-0.305781	0.129304	0.129304	TMEM204	TRUE	4.80216
ENSG00000197872	2.55656e-06	0.000224856	0.827764	0.175986	5.49609	0.249045	0.00406967	0.0269015	0.0206719	0.0269015	FAM49A	TRUE	1.19421
ENSG00000135540	2.76012e-06	0.000241877	1.71539	0.365917	3.17498	1.05019	0.0622248	0.0417806	0.0716706	0.0716706	NHSL1	TRUE	2.47478
ENSG00000158427	2.82399e-06	0.000246578	1.15943	0.24757	4.86907	0.448175	0.0323862	-0.032258	0.0289048	0.0289048	TMSB15B	TRUE	1.6727
ENSG00000261106	2.8502e-06	0.000247967	2.31925	0.495426	3.50177	1.95661	0.055538	0.189909	0.0577566	0.189909	U66061.31	TRUE	3.34597
ENSG00000172716	2.98285e-06	0.000258575	2.27234	0.486375	2.613	1.76247	0.130723	-0.0687858	0.105838	0.105838	SLFN11	TRUE	3.2783
ENSG00000186868	3.04767e-06	0.000263247	0.807485	0.172999	5.56909	0.229679	0.00998392	0.00851903	0.0199446	0.0199446	MAPT	TRUE	1.16495
ENSG00000163064	3.07746e-06	0.00026487	1.07595	0.230615	5.04664	0.421346	0.00739025	0.0457929	0.0262408	0.0457929	EN1	TRUE	1.55227
ENSG00000143674	3.12054e-06	0.000267622	0.995351	0.21347	5.3364	0.360621	0.00510738	0.0404621	0.0224406	0.0404621	MLK4	TRUE	1.43599
ENSG00000137727	3.25423e-06	0.000278098	2.40041	0.515764	2.92673	2.06726	0.181011	0.0388919	0.0850015	0.0850015	ARHGAP20	TRUE	3.46306
ENSG00000171735	3.59327e-06	0.000305987	0.544332	0.117475	6.95885	0.106172	0.00133194	0.00977776	0.0124683	0.0124683	CAMTA1	TRUE	0.785305
ENSG00000165349	3.66308e-06	0.000310833	1.31322	0.283656	3.65626	0.585127	0.0277834	-0.012372	0.0526773	0.0526773	SLC7A3	TRUE	1.89458
ENSG00000143195	3.78174e-06	0.000319776	1.57981	0.341727	3.20608	0.875631	0.0465997	0.0189429	0.0701773	0.0701773	ILDR2	TRUE	2.27919
ENSG00000211584	3.89383e-06	0.000328103	-0.570523	0.123571	6.36256	0.112583	0.000735261	0.00539167	0.0145345	0.0145345	SLC48A1	TRUE	-0.82309
ENSG00000168404	4.11086e-06	0.000345184	0.672851	0.146091	5.83724	0.160337	0.00364587	0.0104952	0.0176967	0.0176967	MLKL	TRUE	0.970719
ENSG00000166173	4.25319e-06	0.000355895	1.07837	0.2345	4.25999	0.399891	0.0158818	0.00250835	0.0391085	0.0391085	LARP6	TRUE	1.55577
ENSG00000133056	4.36639e-06	0.000364102	0.936176	0.203821	4.55634	0.30123	0.00750895	0.00612299	0.0340339	0.0340339	PIK3C2B	TRUE	1.35062
ENSG00000129455	4.39005e-06	0.000364813	1.3238	0.288283	3.87981	0.606101	0.0363298	-0.00339702	0.0467772	0.0467772	KLK8	TRUE	1.90983
ENSG00000142173	4.43193e-06	0.000367028	1.23581	0.269238	7.58336	0.557402	0.00469288	0.0677963	0.0112491	0.0677963	COL6A2	TRUE	1.7829
ENSG00000019505	4.45696e-06	0.000367836	1.2876	0.280594	3.5106	0.604275	0.0212944	0.0561576	0.0574385	0.0574385	SYT13	TRUE	1.85762
ENSG00000099284	4.78787e-06	0.000393798	1.95401	0.427211	2.70038	1.27652	0.0829594	-0.0772613	0.0995501	0.0995501	H2AFY2	TRUE	2.81904
ENSG00000182459	4.91224e-06	0.000402654	0.604626	0.132347	6.20928	0.125128	0.00219879	0.00270674	0.0153169	0.0153169	TEX19	TRUE	0.872291
ENSG00000183696	4.94749e-06	0.000404168	0.80401	0.176048	5.05767	0.224077	0.00490985	0.00798871	0.026083	0.026083	UPP1	TRUE	1.15994
ENSG00000204136	5.00498e-06	0.000407483	3.0233	0.66234	0.818505	3.06045	0.0693607	-0.0488676	0.369334	0.369334	GGTA1P	TRUE	4.36171
ENSG00000116133	5.05281e-06	0.000409993	0.856843	0.187798	8.2984	0.268238	9.82924e-05	0.0351697	0.0104022	0.0351697	DHCR24	TRUE	1.23616
ENSG00000106560	5.18118e-06	0.000418997	0.837036	0.183669	4.76068	0.235687	0.00310023	0.000115596	0.030634	0.030634	GIMAP2	TRUE	1.20759
ENSG00000125089	5.29026e-06	0.000426141	0.671825	0.147559	5.94666	0.151857	0.00485283	-0.00274112	0.0169207	0.0169207	SH3TC1	TRUE	0.969238
ENSG00000204983	5.32256e-06	0.000426141	2.42107	0.53191	2.4144	2.14248	0.0773708	0.205558	0.12164	0.205558	PRSS1	TRUE	3.49287
ENSG00000261473	5.32256e-06	0.000426141	2.42107	0.53191	2.4144	2.14248	0.0773708	0.205558	0.12164	0.205558	PRSS1	TRUE	3.49287
ENSG00000115604	5.6203e-06	0.000448489	0.636834	0.140266	6.40384	0.146629	0.00533289	0.0118312	0.0143416	0.0143416	IL18R1	TRUE	0.918757
ENSG00000101197	5.68642e-06	0.000452268	3.03698	0.669273	3.05311	3.15657	0.370033	-0.24679	0.077893	0.077893	BIRC7	TRUE	4.38143
ENSG00000254946	5.72605e-06	0.000453921	1.16214	0.256188	4.01482	0.45749	0.02183	-0.0108756	0.0438024	0.0438024	RP11-531H8.1	TRUE	1.67661
ENSG00000113249	5.89093e-06	0.00046546	2.68002	0.591582	2.37093	2.47034	0.224577	-0.110325	0.125392	0.125392	HAVCR1	TRUE	3.86646
ENSG00000101000	6.02488e-06	0.000473939	0.657999	0.145398	5.80277	0.153701	0.00318516	0.0108841	0.0179553	0.0179553	PROCR	TRUE	0.949292
ENSG00000196743	6.03757e-06	0.000473939	0.601771	0.132986	5.95811	0.125861	0.000841923	0.00688603	0.0168433	0.0168433	GM2A	TRUE	0.868171
ENSG00000167291	6.13587e-06	0.000480092	1.41301	0.312499	3.56277	0.686218	0.0420233	-0.0110005	0.0556326	0.0556326	TBC1D16	TRUE	2.03855
ENSG00000121388	6.19881e-06	0.000483067	0.894166	0.197847	4.76971	0.279148	0.00865592	0.0102993	0.0304874	0.0304874	RP11-408E5.4	TRUE	1.29001
ENSG00000135373	6.21399e-06	0.000483067	1.60053	0.354179	2.67853	0.937522	0.0196375	0.105805	0.101086	0.105805	EHF	TRUE	2.30907
ENSG00000105549	6.30864e-06	0.000488748	2.99246	0.662668	0.803081	2.98494	0.065838	-0.0658208	0.37329	0.37329	THEG	TRUE	4.3172
ENSG00000184005	6.32762e-06	0.000488748	0.721555	0.159808	6.01681	0.186473	0.00908089	0.0103072	0.0164577	0.0164577	ST6GALNAC3	TRUE	1.04098
ENSG00000174233	6.44131e-06	0.00049594	1.54206	0.341817	4.54381	0.870541	0.0120872	0.104752	0.0342439	0.104752	ADCY6	TRUE	2.22472
ENSG00000158747	6.48011e-06	0.000497338	1.48317	0.328855	3.58906	0.737529	0.053379	-0.0469771	0.0547669	0.0547669	NBL1	TRUE	2.13976
ENSG00000138162	6.51877e-06	0.000498717	1.31413	0.291457	4.51839	0.576166	0.0502774	-0.0494977	0.03467	0.03467	TACC2	TRUE	1.89589
ENSG00000260062	6.55627e-06	0.000499999	1.16416	0.258266	3.90569	0.483269	0.020523	0.0267425	0.0461785	0.0461785	RP11-299H22.5	TRUE	1.67953
ENSG00000184232	6.61568e-06	0.000502938	0.619875	0.137576	5.83227	0.140376	0.00119358	0.0172479	0.0177336	0.0177336	OAF	TRUE	0.89429
ENSG00000006611	6.95188e-06	0.000526834	2.92174	0.649975	2.22609	2.85738	0.283744	-0.265951	0.138724	0.138724	USH1C	TRUE	4.21518
ENSG00000261279	7.39527e-06	0.000558679	3.30439	0.73726	0.959046	3.66588	0.208428	-0.169094	0.335124	0.335124	ULK4P1	TRUE	4.76722
ENSG00000155368	8.06714e-06	0.000607531	0.927576	0.207819	7.62907	0.315592	0.000614992	0.0425736	0.0111868	0.0425736	DBI	TRUE	1.33821
ENSG00000197859	8.13169e-06	0.000610485	2.86485	0.6421	1.30682	2.95057	0.149011	0.173167	0.263281	0.263281	ADAMTSL2	TRUE	4.1331
ENSG00000170412	8.16928e-06	0.000611402	1.68029	0.376688	5.08069	1.03572	0.0406068	0.101287	0.0257571	0.101287	GPRC5C	TRUE	2.42415
ENSG00000047597	8.42068e-06	0.000626289	-0.486802	0.109291	7.33916	0.0844974	0.000318213	0.00793987	0.0116262	0.0116262	XK	TRUE	-0.702306
ENSG00000262773	8.44615e-06	0.000626289	0.450065	0.101058	8.79308	0.0686609	0.000227357	0.00148463	0.00998528	0.00998528	NOSTRIN	TRUE	0.649307
ENSG00000269380	8.42068e-06	0.000626289	-0.486802	0.109291	7.33916	0.0844974	0.000318213	0.00793987	0.0116262	0.0116262	XK	TRUE	-0.702306
ENSG00000108679	8.75751e-06	0.000645404	0.654262	0.147165	5.68332	0.143746	0.00274712	-0.00115709	0.0189104	0.0189104	LGALS3BP	TRUE	0.943901
ENSG00000228960	8.7493e-06	0.000645404	1.27815	0.287484	4.45807	0.599651	0.0165901	0.0660569	0.0356848	0.0660569	OR2A9P	TRUE	1.84398
ENSG00000206450	8.86618e-06	0.000651421	1.83068	0.412026	3.62822	1.23031	0.0296853	0.14008	0.0535286	0.14008	HLA-B	TRUE	2.64112
ENSG00000135404	8.9271e-06	0.000652886	0.438076	0.0986292	9.47551	0.0702782	9.80782e-05	0.00936376	0.00962963	0.00962963	CD63	TRUE	0.632011
ENSG00000161681	8.94031e-06	0.000652886	1.11511	0.251076	5.22324	0.451452	0.0392017	0.016241	0.0238373	0.0238373	SHANK1	TRUE	1.60876
ENSG00000231555	9.33305e-06	0.000679508	0.711742	0.160589	6.90051	0.170244	0.0131677	-0.0110896	0.0126211	0.0126211	HSPA1B	TRUE	1.02683
ENSG00000176720	9.67916e-06	0.000702585	1.09556	0.247627	4.97266	0.440961	0.00768007	0.0536391	0.0273227	0.0536391	BOK	TRUE	1.58055
ENSG00000131746	9.93486e-06	0.000718979	1.66358	0.376497	2.98007	1.017	0.0356673	0.106083	0.0819174	0.106083	TNS4	TRUE	2.40004
ENSG00000270316	1.03304e-05	0.000745364	-4.08806	0.926968	1.35088	5.6241	0.603931	-0.523892	0.255338	0.255338	C10orf32-ASMT	TRUE	-5.89782
ENSG00000133985	1.05478e-05	0.000758782	2.88662	0.655213	1.30744	3.03392	0.166137	0.218436	0.263167	0.263167	TTC9	TRUE	4.16452
ENSG00000198053	1.07048e-05	0.000767784	2.06566	0.46921	2.81396	1.52629	0.128211	0.0277506	0.0919463	0.0919463	SIRPA	TRUE	2.98012
ENSG00000259518	1.08138e-05	0.000773299	1.42165	0.323086	2.94813	0.674979	0.0206353	-0.0187132	0.0837492	0.0837492	RP11-597K23.2	TRUE	2.05101
ENSG00000158164	1.0951e-05	0.000778489	1.34811	0.306564	3.18338	0.644419	0.0227179	0.0352049	0.0712637	0.0712637	TMSB15A	TRUE	1.94492
ENSG00000268368	1.0951e-05	0.000778489	1.34811	0.306564	3.18338	0.644419	0.0227179	0.0352049	0.0712637	0.0712637	TMSB15A	TRUE	1.94492
ENSG00000008277	1.1205e-05	0.000794203	1.92656	0.438601	3.34428	1.2575	0.128392	-0.0979566	0.0639793	0.0639793	ADAM22	TRUE	2.77944
ENSG00000157502	1.12785e-05	0.000797066	2.92568	0.666277	0.769694	2.8822	0.0619277	-0.0184383	0.381997	0.381997	MUM1L1	TRUE	4.22087
ENSG00000119729	1.13418e-05	0.000799199	0.522587	0.119044	6.65074	0.0919655	0.00080746	0.000592241	0.013364	0.013364	RHOQ	TRUE	0.753934
ENSG00000241399	1.18606e-05	0.000833321	1.0547	0.240793	4.20043	0.386164	0.0177937	0.00525268	0.0401873	0.0401873	CD302	TRUE	1.52162
ENSG00000082014	1.21266e-05	0.000849531	0.965691	0.220714	4.28918	0.318738	0.0101246	0.00170276	0.0385902	0.0385902	SMARCD3	TRUE	1.3932
ENSG00000189299	1.21974e-05	0.000852012	1.63558	0.37393	3.06737	0.905317	0.0626898	-0.0422763	0.0771338	0.0771338	FOXR2	TRUE	2.35964
ENSG00000157827	1.22987e-05	0.000856609	1.37064	0.313489	3.77938	0.691739	0.0411976	0.0570777	0.0492518	0.0570777	FMNL2	TRUE	1.97742
ENSG00000131773	1.23551e-05	0.00085806	1.22935	0.281236	3.99993	0.537542	0.03498	0.0156863	0.0441138	0.0441138	KHDRBS3	TRUE	1.77357
ENSG00000268667	1.24634e-05	0.000860619	2.73206	0.625283	1.02599	2.57509	0.0710379	0.0595154	0.319941	0.319941	TMSB15B	TRUE	3.94153
ENSG00000269226	1.24634e-05	0.000860619	2.73206	0.625283	1.02599	2.57509	0.0710379	0.0595154	0.319941	0.319941	TMSB15B	TRUE	3.94153
ENSG00000205097	1.33997e-05	0.000920002	3.81965	0.87738	4.78457	5.37644	0.0674768	0.702319	0.030247	0.702319	FRG2	TRUE	5.51059
ENSG00000259808	1.33997e-05	0.000920002	3.81965	0.87738	4.78457	5.37644	0.0674768	0.702319	0.030247	0.702319	FRG2	TRUE	5.51059
ENSG00000108405	1.35982e-05	0.000930973	0.801397	0.184218	7.94296	0.236703	0.000444871	0.0334916	0.0107879	0.0334916	P2RX1	TRUE	1.15617
ENSG00000170271	1.40945e-05	0.00096222	-0.955451	0.220029	5.17683	0.336571	0.00321354	0.0451993	0.0244432	0.0451993	FAXDC2	TRUE	-1.37842
ENSG00000124191	1.42969e-05	0.000973279	2.16809	0.499645	2.74205	1.7333	0.110693	0.138952	0.0966868	0.138952	TOX2	TRUE	3.12789
ENSG00000167419	1.44504e-05	0.00098096	1.03965	0.239722	4.44524	0.394934	0.021565	0.0303989	0.0359016	0.0359016	LPO	TRUE	1.4999
ENSG00000126259	1.48505e-05	0.00100529	2.07987	0.480239	2.76021	1.47986	0.135163	-0.0782908	0.0954663	0.0954663	KIRREL2	TRUE	3.00061
ENSG00000253549	1.61501e-05	0.0010902	2.97976	0.690977	0.796733	2.96062	0.102518	-0.101067	0.374931	0.374931	RP11-317J10.2	TRUE	4.29888
ENSG00000106665	1.63485e-05	0.00109744	0.94053	0.218236	4.61135	0.326617	0.00392306	0.043704	0.0331124	0.043704	CLIP2	TRUE	1.3569
ENSG00000263226	1.63485e-05	0.00109744	0.94053	0.218236	4.61135	0.326617	0.00392306	0.043704	0.0331124	0.043704	CLIP2	TRUE	1.3569
ENSG00000271672	1.71491e-05	0.00114799	4.55323	1.05911	1.58347	6.96345	0.904548	-0.825348	0.217173	0.217173	DUXAP8	TRUE	6.56893
ENSG00000268643	1.72325e-05	0.00115038	-4.28201	0.996273	1.44786	6.11357	0.753879	-0.751309	0.23868	0.23868	AC006486.9	TRUE	-6.17763
ENSG00000129675	1.77002e-05	0.00117833	0.565607	0.131779	9.03836	0.118214	0.000185319	0.0171804	0.00982856	0.0171804	ARHGEF6	TRUE	0.815998
ENSG00000169604	1.7853e-05	0.00118523	0.908862	0.211847	4.72764	0.296261	0.0137051	0.0176712	0.0311741	0.0311741	ANTXR1	TRUE	1.31121
ENSG00000142910	1.83121e-05	0.00121237	1.56378	0.364983	2.76202	0.857741	0.0378669	0.0260367	0.0953457	0.0953457	TINAGL1	TRUE	2.25606
ENSG00000183853	1.90094e-05	0.00125509	1.85179	0.433045	2.48122	1.24554	0.0714462	0.0823003	0.116081	0.116081	KIRREL	TRUE	2.67157
ENSG00000152104	1.96239e-05	0.00129212	1.10478	0.258783	3.93782	0.451489	0.0161923	0.0507762	0.0454551	0.0507762	PTPN14	TRUE	1.59386
ENSG00000109099	2.11635e-05	0.0013897	0.543324	0.127773	6.19559	0.0996598	0.000934021	0.000955178	0.015392	0.015392	PMP22	TRUE	0.783851
ENSG00000134548	2.16714e-05	0.00141918	0.756903	0.178223	6.34157	0.212143	0.00389748	0.0278661	0.0146354	0.0278661	C12orf39	TRUE	1.09198
ENSG00000113594	2.23935e-05	0.0014625	0.793477	0.187159	4.70901	0.231455	0.00354738	0.0288329	0.0314812	0.0314812	LIFR	TRUE	1.14474
ENSG00000139946	2.25e-05	0.00146408	0.855222	0.201774	4.68546	0.251618	0.00884119	0.0028827	0.0318715	0.0318715	PELI2	TRUE	1.23382
ENSG00000154822	2.25392e-05	0.00146408	0.940339	0.221876	4.39464	0.315026	0.0124676	0.0179524	0.0367614	0.0367614	PLCL2	TRUE	1.35662
ENSG00000072832	2.33724e-05	0.00151412	2.31418	0.547091	2.8712	1.91926	0.210961	-0.00978232	0.088348	0.088348	CRMP1	TRUE	3.33865
ENSG00000232725	2.37351e-05	0.00152939	0.909476	0.215184	5.05005	0.294643	0.0201124	0.00827849	0.0261918	0.0261918	U52111.14	TRUE	1.3121
ENSG00000268808	2.37351e-05	0.00152939	0.909476	0.215184	5.05005	0.294643	0.0201124	0.00827849	0.0261918	0.0261918	U52111.14	TRUE	1.3121
ENSG00000124785	2.42416e-05	0.00155786	2.54462	0.60274	2.01695	2.16443	0.202778	-0.193668	0.160517	0.160517	NRN1	TRUE	3.6711
ENSG00000100867	2.45096e-05	0.00157089	0.42841	0.101537	8.5741	0.0656406	0.000156645	0.00653685	0.010153	0.010153	DHRS2	TRUE	0.618065
ENSG00000173110	2.47647e-05	0.00158303	0.53335	0.126478	6.39754	0.0954089	0.00162617	-0.000744185	0.0143706	0.0143706	HSPA6	TRUE	0.769462
ENSG00000112655	2.48901e-05	0.00158674	0.514006	0.121924	6.75936	0.0883805	0.00184652	-0.0013771	0.0130189	0.0130189	PTK7	TRUE	0.741554
ENSG00000130762	2.49543e-05	0.00158674	0.595605	0.141299	6.16469	0.131559	0.00167537	0.0182901	0.015565	0.0182901	ARHGEF16	TRUE	0.859277
ENSG00000131873	2.50868e-05	0.00159097	0.581823	0.138069	6.04584	0.125548	0.00163182	0.0174311	0.0162737	0.0174311	CHSY1	TRUE	0.839394
ENSG00000177614	2.56636e-05	0.00162327	1.11697	0.265383	3.72488	0.428038	0.0197188	-0.00146877	0.0507094	0.0507094	PGBD5	TRUE	1.61144
ENSG00000264939	2.67283e-05	0.00168619	2.86779	0.682857	0.740746	2.7524	0.0765869	-0.0600898	0.389707	0.389707	RP11-1109M24.9	TRUE	4.13734
ENSG00000231389	2.69612e-05	0.00169644	1.97365	0.470172	1.92363	1.38513	0.0497448	0.0802938	0.171317	0.171317	HLA-DPA1	TRUE	2.84738
ENSG00000122042	2.71589e-05	0.00170443	0.538964	0.128445	6.33299	0.101784	0.00182092	0.00561378	0.0146772	0.0146772	UBL3	TRUE	0.77756
ENSG00000198108	2.72468e-05	0.00170551	3.0022	0.715604	1.18973	3.10243	0.226497	-0.0794486	0.285592	0.285592	CHSY3	TRUE	4.33126
ENSG00000149927	2.77065e-05	0.00172979	1.13786	0.271466	3.8725	0.452205	0.0267449	0.00419868	0.0469489	0.0469489	DOC2A	TRUE	1.64159
ENSG00000174791	2.78747e-05	0.00173579	1.56378	0.373201	3.59308	0.879926	0.0846424	0.0125481	0.0546369	0.0546369	RIN1	TRUE	2.25605
ENSG00000157570	2.82776e-05	0.00175634	1.00344	0.239661	4.11921	0.336967	0.0157221	-0.0137154	0.0417151	0.0417151	TSPAN18	TRUE	1.44765
ENSG00000166313	2.8512e-05	0.00176635	0.793288	0.189554	4.83193	0.231046	0.00644118	0.0254745	0.0294894	0.0294894	APBB1	TRUE	1.14447
ENSG00000182118	2.89446e-05	0.00178855	0.469221	0.112211	8.36855	0.0817836	0.000225743	0.0123655	0.0103347	0.0123655	FAM89A	TRUE	0.676943
ENSG00000101144	2.97041e-05	0.00183079	2.58623	0.619349	1.19754	2.22959	0.0995452	-0.0994507	0.284048	0.284048	BMP7	TRUE	3.73114
ENSG00000213071	3.07511e-05	0.00189048	1.10047	0.264039	4.60053	0.411118	0.0364227	-0.0252614	0.0332936	0.0332936	LPAL2	TRUE	1.58764
ENSG00000260509	3.09246e-05	0.00189632	3.09983	0.743981	0.856769	3.57199	0.0392386	0.514269	0.359695	0.514269	RP11-271M24.2	TRUE	4.47211
ENSG00000150054	3.13531e-05	0.00191285	0.834069	0.200333	4.68098	0.252746	0.0081873	0.0230954	0.0319461	0.0319461	MPP7	TRUE	1.20331
ENSG00000180758	3.13347e-05	0.00191285	1.7404	0.418008	2.33201	1.04406	0.0458866	0.0057191	0.128844	0.128844	GPR157	TRUE	2.51086
ENSG00000173511	3.1636e-05	0.00192524	0.463601	0.111406	7.6146	0.0770001	0.00120504	0.00683207	0.0112063	0.0112063	VEGFB	TRUE	0.668835
ENSG00000109929	3.21582e-05	0.00195209	0.489413	0.117715	6.79824	0.0835464	0.00095223	0.00460507	0.0129045	0.0129045	SC5D	TRUE	0.706073
ENSG00000117280	3.24445e-05	0.00196452	0.645338	0.155294	5.98212	0.154898	0.00208326	0.022033	0.0166833	0.022033	RAB7L1	TRUE	0.931027
ENSG00000079739	3.28871e-05	0.00198137	2.7823	0.670031	1.22327	2.76544	0.169924	0.10764	0.279017	0.279017	PGM1	TRUE	4.01401
ENSG00000170522	3.28303e-05	0.00198137	0.549778	0.132385	6.74699	0.102138	0.00446942	-0.00238997	0.0130563	0.0130563	ELOVL6	TRUE	0.793163
ENSG00000170017	3.30555e-05	0.00198654	1.05098	0.253168	4.38972	0.385554	0.0272482	-0.00119707	0.0368456	0.0368456	ALCAM	TRUE	1.51624
ENSG00000180815	3.32286e-05	0.00199198	0.978058	0.235669	4.18147	0.323523	0.0150024	-0.00801576	0.0405375	0.0405375	MAP3K15	TRUE	1.41104
ENSG00000259199	3.4637e-05	0.00207126	2.84563	0.687248	0.729669	2.73941	0.0796131	-0.0193061	0.392697	0.392697	CTD-2544M6.1	TRUE	4.10538
ENSG00000169991	3.47426e-05	0.00207243	1.46748	0.354471	3.1477	0.801602	0.0355927	0.0900572	0.073012	0.0900572	IFFO2	TRUE	2.11713
ENSG00000110660	3.4992e-05	0.00208215	0.458524	0.110801	7.28294	0.0781036	0.000548856	0.0114843	0.0117279	0.0117279	SLC35F2	TRUE	0.661511
ENSG00000253140	3.5342e-05	0.0020978	1.59456	0.385532	3.55526	0.94663	0.0369582	0.111677	0.0558854	0.111677	RP11-567J20.3	TRUE	2.30046
ENSG00000185420	3.64268e-05	0.00215688	0.419204	0.101526	8.72938	0.0647731	0.000276105	0.00901746	0.0100313	0.0100313	SMYD3	TRUE	0.604784
ENSG00000151948	3.66891e-05	0.00215869	2.74339	0.664677	1.71025	2.54445	0.242988	-0.189397	0.198808	0.198808	GLT1D1	TRUE	3.95787
ENSG00000183688	3.67262e-05	0.00215869	0.744797	0.180462	6.46146	0.206619	0.000841858	0.0317247	0.0140849	0.0317247	FAM101B	TRUE	1.07451
ENSG00000261321	3.67262e-05	0.00215869	0.744797	0.180462	6.46146	0.206619	0.000841858	0.0317247	0.0140849	0.0317247	FAM101B	TRUE	1.07451
ENSG00000196517	3.74841e-05	0.00219788	-0.473551	0.114871	7.27399	0.0757373	0.00145049	3.03434e-05	0.0117448	0.0117448	SLC6A9	TRUE	-0.683189
ENSG00000159842	3.77265e-05	0.00220673	0.973128	0.23614	4.3679	0.3293	0.0185424	0.00191935	0.0372197	0.0372197	ABR	TRUE	1.40393
ENSG00000169442	3.85318e-05	0.00224837	1.53121	0.372004	6.73642	0.873793	0.00146184	0.136925	0.0130885	0.136925	CD52	TRUE	2.20907
ENSG00000105472	3.87438e-05	0.00225528	0.954678	0.232008	6.97272	0.339689	0.000767173	0.0530607	0.0124327	0.0530607	CLEC11A	TRUE	1.37731
ENSG00000250447	4.01479e-05	0.00233138	1.06408	0.259114	3.95695	0.384036	0.0221057	-0.0121882	0.0450342	0.0450342	CTD-2081C10.1	TRUE	1.53515
ENSG00000115085	4.06004e-05	0.00235199	1.09208	0.266098	4.46884	0.44475	0.0153521	0.0554563	0.0355032	0.0554563	ZAP70	TRUE	1.57554
ENSG00000156466	4.12994e-05	0.00238675	2.749	0.670473	1.23863	2.73533	0.173478	0.151012	0.276056	0.276056	GDF6	TRUE	3.96597
ENSG00000103742	4.14336e-05	0.00238877	1.42636	0.34795	3.94211	0.712471	0.0757091	-0.0242607	0.0453602	0.0453602	IGDCC4	TRUE	2.05781
ENSG00000079691	4.26107e-05	0.00245078	1.30544	0.318958	3.126	0.57417	0.0276342	-0.0184729	0.0740998	0.0740998	LRRC16A	TRUE	1.88336
ENSG00000250584	4.29731e-05	0.00246573	1.37455	0.336003	3.23577	0.653346	0.0441117	-0.0087847	0.0687861	0.0687861	RP11-325I22.2	TRUE	1.98305
ENSG00000172349	4.3196e-05	0.00247264	0.536654	0.131221	6.76898	0.101762	0.00422886	0.00441446	0.0129902	0.0129902	IL16	TRUE	0.774229
ENSG00000112139	4.37819e-05	0.00250024	3.48158	0.851958	2.68629	4.52434	0.173573	0.55226	0.100538	0.55226	MDGA1	TRUE	5.02285
ENSG00000132359	4.4359e-05	0.0025272	1.36603	0.334523	4.18063	0.654963	0.0713525	-0.0219277	0.0405532	0.0405532	RAP1GAP2	TRUE	1.97077
ENSG00000187210	4.53324e-05	0.00257657	1.56456	0.383614	4.10012	0.914056	0.0609521	0.0862077	0.0420853	0.0862077	GCNT1	TRUE	2.25718
ENSG00000055732	4.57078e-05	0.00259179	1.12094	0.274972	3.83852	0.45231	0.0278456	0.022367	0.0477641	0.0477641	MCOLN3	TRUE	1.61717
ENSG00000267799	4.61126e-05	0.00260861	2.80149	0.687565	0.707596	2.66809	0.0740225	0.00395277	0.398723	0.398723	CTC-478M6.1	TRUE	4.04169
ENSG00000069966	4.67861e-05	0.00263053	0.951805	0.233794	4.28691	0.333593	0.0160293	0.0313932	0.0386303	0.0386303	GNB5	TRUE	1.37316
ENSG00000102471	4.67788e-05	0.00263053	0.45331	0.111346	7.23393	0.0766057	0.000575371	0.0115884	0.0118227	0.0118227	NDFIP2	TRUE	0.653988
ENSG00000148288	4.68276e-05	0.00263053	0.452452	0.111142	7.46931	0.0701377	0.000938379	0.00191168	0.0114143	0.0114143	GBGT1	TRUE	0.652751
ENSG00000196368	4.71968e-05	0.00263897	1.30247	0.32009	3.09668	0.577251	0.0268582	-0.00920121	0.0755993	0.0755993	NUDT11	TRUE	1.87907
ENSG00000269203	4.71968e-05	0.00263897	1.30247	0.32009	3.09668	0.577251	0.0268582	-0.00920121	0.0755993	0.0755993	NUDT11	TRUE	1.87907
ENSG00000073712	4.73786e-05	0.002643	0.457652	0.112495	7.22178	0.0747858	0.000808103	0.0066478	0.0118471	0.0118471	FERMT2	TRUE	0.660253
ENSG00000077420	4.7741e-05	0.0026456	2.56429	0.630601	1.15311	2.43042	0.104713	0.253136	0.292945	0.292945	APBB1IP	TRUE	3.69948
ENSG00000114790	4.75946e-05	0.0026456	1.34442	0.330556	3.58598	0.623366	0.0544005	-0.0230789	0.0548668	0.0548668	ARHGEF26	TRUE	1.93958
ENSG00000179222	4.78643e-05	0.0026456	0.521657	0.128303	7.22637	0.101683	0.00198171	0.01448	0.0118378	0.01448	MAGED1	TRUE	0.752592
ENSG00000268018	4.78643e-05	0.0026456	0.521657	0.128303	7.22637	0.101683	0.00198171	0.01448	0.0118378	0.01448	MAGED1	TRUE	0.752592
ENSG00000161791	4.85487e-05	0.00267729	0.46899	0.115443	7.13033	0.0778045	0.00128313	0.0054479	0.0120441	0.0120441	FMNL3	TRUE	0.676609
ENSG00000173546	4.95336e-05	0.00272536	1.59256	0.392467	2.98319	0.860402	0.0722895	-0.0498072	0.0817407	0.0817407	CSPG4	TRUE	2.29758
ENSG00000183621	4.98158e-05	0.00273465	0.787022	0.194015	4.96204	0.217236	0.0101606	0.00599105	0.0274814	0.0274814	ZNF438	TRUE	1.13543
ENSG00000163531	5.06235e-05	0.00277267	0.820067	0.202349	5.28081	0.232496	0.0178332	-0.00534438	0.0231121	0.0231121	NFASC	TRUE	1.18311
ENSG00000101004	5.17874e-05	0.00282999	2.29072	0.565971	1.55847	1.82904	0.0993348	0.0205304	0.220988	0.220988	NINL	TRUE	3.30481
ENSG00000124766	5.2466e-05	0.00286058	1.20564	0.298104	3.42148	0.508325	0.028052	0.00765128	0.0608141	0.0608141	SOX4	TRUE	1.73937
ENSG00000138135	5.44521e-05	0.00295113	2.74216	0.679485	1.23521	2.78136	0.184988	0.227326	0.276712	0.276712	CH25H	TRUE	3.95611
ENSG00000255587	5.4494e-05	0.00295113	3.73439	0.925392	1.97259	5.21946	0.0798027	0.776548	0.165563	0.776548	RAB44	TRUE	5.38759
ENSG00000260971	5.42918e-05	0.00295113	2.75032	0.68139	0.682014	2.53648	0.0584735	-0.0358943	0.405819	0.405819	RP11-504A18.1	TRUE	3.96788
ENSG00000159674	5.60921e-05	0.00303086	1.41543	0.35134	2.82669	0.675093	0.032307	-0.0213938	0.0911326	0.0911326	SPON2	TRUE	2.04204
ENSG00000205277	5.6693e-05	0.00305647	2.69261	0.668778	2.85973	2.7149	0.184844	0.26242	0.0890565	0.26242	MUC12	TRUE	3.88462
ENSG00000136929	5.69295e-05	0.00306237	-0.675265	0.16776	7.71799	0.170757	0.000502395	0.027641	0.0110695	0.027641	HEMGN	TRUE	-0.974202
ENSG00000120738	5.73413e-05	0.00307766	1.1581	0.287835	7.47181	0.502301	0.000895151	0.081954	0.0114105	0.081954	EGR1	TRUE	1.67079
ENSG00000007516	5.90719e-05	0.0031635	0.691024	0.172047	5.75829	0.178905	0.00828394	0.0213162	0.0182994	0.0213162	BAIAP3	TRUE	0.996937
ENSG00000163191	6.02602e-05	0.00321998	0.411444	0.102559	8.44466	0.0598824	0.000253589	0.00492704	0.0102647	0.0102647	S100A11	TRUE	0.593588
ENSG00000149131	6.08802e-05	0.00323682	1.45711	0.363426	3.17911	0.795778	0.0449424	0.0871363	0.0714703	0.0871363	SERPING1	TRUE	2.10217
ENSG00000211772	6.09782e-05	0.00323682	2.59618	0.64759	3.32323	2.5263	0.032622	0.38675	0.0648783	0.38675	TRBC2	TRUE	3.7455
ENSG00000260881	6.09782e-05	0.00323682	2.59618	0.64759	3.32323	2.5263	0.032622	0.38675	0.0648783	0.38675	TRBC2	TRUE	3.7455
ENSG00000085563	6.16152e-05	0.00326344	1.60506	0.400611	2.83808	0.965737	0.0391792	0.12131	0.0904116	0.12131	ABCB1	TRUE	2.31562
ENSG00000229685	6.17869e-05	0.00326536	1.94364	0.485198	1.78746	1.34307	0.0470301	0.0786945	0.188387	0.188387	HLA-DPA1	TRUE	2.80409
ENSG00000165606	6.24699e-05	0.00329423	1.25436	0.313333	3.82209	0.573192	0.0500091	0.0230712	0.0481682	0.0481682	DRGX	TRUE	1.80966
ENSG00000167612	6.47325e-05	0.00340609	1.33212	0.333458	4.79387	0.665644	0.0155904	0.0956041	0.0300973	0.0956041	ANKRD33	TRUE	1.92184
ENSG00000250739	6.54806e-05	0.00343794	2.95983	0.741416	1.33094	3.28667	0.17428	0.375418	0.258904	0.375418	RP11-462G22.1	TRUE	4.27014
ENSG00000144677	6.61308e-05	0.00346453	0.553517	0.138733	5.89031	0.110761	0.00193498	0.0110159	0.0173119	0.0173119	CTDSPL	TRUE	0.798556
ENSG00000135931	6.76213e-05	0.00353494	0.986747	0.247646	4.26945	0.337187	0.0223887	-0.00344219	0.0389398	0.0389398	ARMC9	TRUE	1.42357
ENSG00000176595	6.79275e-05	0.0035356	0.95416	0.239532	4.11871	0.304498	0.0156511	-0.0141146	0.0417246	0.0417246	KBTBD11	TRUE	1.37656
ENSG00000229056	6.77822e-05	0.0035356	1.1266	0.282784	4.62291	0.476384	0.0110964	0.0688707	0.0329184	0.0688707	AC020571.3	TRUE	1.62533
ENSG00000138166	6.8345e-05	0.00354967	0.847629	0.212867	5.85605	0.2697	0.00273243	0.0425797	0.0175585	0.0425797	DUSP5	TRUE	1.22287
ENSG00000236177	6.9463e-05	0.00359998	1.93154	0.485542	1.78141	1.31496	0.0465671	0.0604471	0.189184	0.189184	HLA-DPA1	TRUE	2.78663
ENSG00000185945	7.12135e-05	0.00368278	0.449326	0.113118	8.16824	0.0684451	0.00226069	-0.00053978	0.0105349	0.0105349	NXF2B	TRUE	0.64824
ENSG00000118508	7.33565e-05	0.00378548	0.506644	0.127775	6.72582	0.0964471	0.00122825	0.0150982	0.0131212	0.0150982	RAB32	TRUE	0.730933
ENSG00000164649	7.44986e-05	0.0038362	0.985234	0.248706	4.20333	0.364798	0.0154427	0.0464119	0.0401341	0.0464119	CDCA7L	TRUE	1.42139
ENSG00000236236	7.60025e-05	0.0039053	0.889155	0.224723	4.8177	0.282201	0.0207849	0.00721778	0.0297156	0.0297156	TNXB	TRUE	1.28278
ENSG00000107281	7.62343e-05	0.00390888	1.17844	0.297891	3.6026	0.472299	0.0344067	-0.0203153	0.054332	0.054332	NPDC1	TRUE	1.70013
ENSG00000101670	7.80231e-05	0.00398919	1.85952	0.470718	6.01576	1.30032	0.00455354	0.217021	0.0164644	0.217021	LIPG	TRUE	2.68272
ENSG00000257883	7.81317e-05	0.00398919	1.13402	0.28709	3.65635	0.437453	0.0297462	-0.0165727	0.0526747	0.0526747	RP11-497G19.1	TRUE	1.63605
ENSG00000104368	7.90038e-05	0.00402519	1.05441	0.267116	5.07881	0.418164	0.00710011	0.0642509	0.0257835	0.0642509	PLAT	TRUE	1.5212
ENSG00000175482	7.96824e-05	0.00405119	0.470331	0.119211	7.10332	0.0832113	0.000820904	0.0133904	0.0121071	0.0133904	POLD4	TRUE	0.678544
ENSG00000157654	8.07243e-05	0.00409552	3.84383	0.975038	1.22877	5.15203	0.672745	-0.332223	0.277954	0.277954	PALM2-AKAP2	TRUE	5.54548
ENSG00000269711	8.12244e-05	0.00411224	3.45083	0.875677	1.03227	4.01515	0.448258	-0.379655	0.318551	0.318551	CTD-3214H19.16	TRUE	4.9785
ENSG00000134827	8.26962e-05	0.00417798	1.08169	0.274788	7.43738	0.440356	0.000456793	0.0750517	0.0114636	0.0750517	TCN1	TRUE	1.56055
ENSG00000159640	8.30708e-05	0.00418813	1.39859	0.35539	4.54361	0.73622	0.0181483	0.108154	0.0342473	0.108154	ACE	TRUE	2.01774
ENSG00000126243	8.33161e-05	0.00419172	2.03557	0.517343	2.14719	1.51037	0.12107	0.0727142	0.146574	0.146574	LRFN3	TRUE	2.9367
ENSG00000133874	8.42862e-05	0.0042229	0.840213	0.213693	4.50967	0.237261	0.0108483	-0.00793541	0.0348163	0.0348163	RNF122	TRUE	1.21217
ENSG00000223865	8.42581e-05	0.0042229	1.59233	0.404971	2.94164	0.852301	0.0798747	-0.0691765	0.0841269	0.0841269	HLA-DPB1	TRUE	2.29724
ENSG00000104290	8.54531e-05	0.00426887	1.45085	0.369308	3.24118	0.75982	0.0678526	0.0193906	0.0685361	0.0685361	FZD3	TRUE	2.09314
ENSG00000112414	8.5558e-05	0.00426887	2.11105	0.537399	2.18762	1.55067	0.146301	-0.0485657	0.142498	0.142498	GPR126	TRUE	3.0456
ENSG00000164683	8.66981e-05	0.00431681	0.926711	0.2361	5.07808	0.323427	0.00410388	0.0516391	0.0257937	0.0516391	HEY1	TRUE	1.33696
ENSG00000175048	8.88392e-05	0.0044143	0.468096	0.119436	7.20406	0.0801261	0.00238164	0.00825064	0.0118834	0.0118834	ZDHHC14	TRUE	0.67532
ENSG00000101493	8.99073e-05	0.0044387	1.51679	0.387298	3.26288	0.786424	0.0824554	-0.0531421	0.0675446	0.0675446	ZNF516	TRUE	2.18826
ENSG00000152580	9.03659e-05	0.0044387	-1.21136	0.309408	3.5313	0.523413	0.0390257	0.012392	0.0567077	0.0567077	IGSF10	TRUE	-1.74763
ENSG00000167105	9.04354e-05	0.0044387	1.03674	0.264819	3.9842	0.37384	0.0256822	-0.00234041	0.0444467	0.0444467	TMEM92	TRUE	1.4957
ENSG00000226826	8.97021e-05	0.0044387	1.61159	0.411447	2.9844	0.870581	0.0876161	-0.0803523	0.0816723	0.0816723	HLA-DPB1	TRUE	2.32503
ENSG00000237710	8.97021e-05	0.0044387	1.61159	0.411447	2.9844	0.870581	0.0876161	-0.0803523	0.0816723	0.0816723	HLA-DPB1	TRUE	2.32503
ENSG00000253141	9.0392e-05	0.0044387	2.74787	0.701875	0.680785	2.51752	0.0864658	-0.0855662	0.406163	0.406163	CTB-164N12.1	TRUE	3.96433
ENSG00000120913	9.15311e-05	0.00448139	1.04839	0.267992	4.07541	0.407145	0.0292481	0.0319093	0.0425719	0.0425719	PDLIM2	TRUE	1.51251
ENSG00000140465	9.1677e-05	0.00448139	2.18715	0.55914	2.21502	1.65771	0.172838	-0.078087	0.139799	0.139799	CYP1A1	TRUE	3.15539
ENSG00000262134	9.22796e-05	0.00450171	2.44006	0.624049	4.39302	2.24425	0.0257114	0.363726	0.0367892	0.363726	TRBC1	TRUE	3.52026
ENSG00000115255	9.43958e-05	0.00459565	0.465613	0.119248	6.6172	0.0797717	0.000740746	0.0105193	0.0134794	0.0134794	REEP6	TRUE	0.671737
ENSG00000238178	9.46161e-05	0.00459708	1.86811	0.478511	2.3593	1.21213	0.102558	-0.0292733	0.126414	0.126414	RP11-431J24.2	TRUE	2.69511
ENSG00000136026	9.487e-05	0.00460015	1.63737	0.419477	2.59928	0.998516	0.0690993	0.0881916	0.106862	0.106862	CKAP4	TRUE	2.36222
ENSG00000137198	9.75874e-05	0.00472241	0.604442	0.155124	7.13635	0.137826	0.000479037	0.0235844	0.0120303	0.0235844	GMPR	TRUE	0.872025
ENSG00000011347	9.95541e-05	0.00480793	1.52362	0.391507	3.30692	0.791328	0.0876918	-0.0614056	0.0655858	0.0655858	SYT7	TRUE	2.19812
ENSG00000253968	9.98286e-05	0.00481154	2.22948	0.572983	2.20332	1.72485	0.187364	-0.0853783	0.140945	0.140945	CTB-32H22.1	TRUE	3.21646
ENSG00000272398	0.00010013	0.00481641	0.96806	0.248841	7.84187	0.353661	0.000422071	0.0614997	0.0109112	0.0614997	CD24	TRUE	1.39662
ENSG00000230341	0.000104384	0.00500109	4.45362	1.14779	1.54618	7.02332	1.09454	-0.476941	0.222887	0.222887	PPP1R18	TRUE	6.42522
ENSG00000234000	0.000104384	0.00500109	4.45362	1.14779	1.54618	7.02332	1.09454	-0.476941	0.222887	0.222887	PPP1R18	TRUE	6.42522
ENSG00000145506	0.000104972	0.00500775	1.17551	0.303059	4.6015	0.521835	0.0184151	0.0734297	0.0332773	0.0734297	NKD2	TRUE	1.6959
ENSG00000170775	0.000105146	0.00500775	2.69904	0.695915	1.75782	2.54116	0.291976	-0.122626	0.192322	0.192322	GPR37	TRUE	3.89389
ENSG00000198286	0.000104891	0.00500775	0.502859	0.129636	6.08398	0.0911829	0.000767062	0.00957383	0.0160385	0.0160385	CARD11	TRUE	0.725472
ENSG00000118762	0.000106081	0.00503922	0.991677	0.255835	4.36002	0.336003	0.028096	-0.0158034	0.0373553	0.0373553	PKD2	TRUE	1.43069
ENSG00000186150	0.000106225	0.00503922	1.0675	0.275418	3.94944	0.430419	0.0251309	0.0507241	0.0451987	0.0507241	UBL4B	TRUE	1.54007
ENSG00000073060	0.000106603	0.00504721	0.415253	0.107161	7.85008	0.0645295	0.000582441	0.0099941	0.010901	0.010901	SCARB1	TRUE	0.599084
ENSG00000263203	0.000107397	0.00507483	-6.14736	1.58713	2.5715	12.7096	2.41003	-2.24069	0.108964	0.108964	CHTF8	TRUE	-8.86876
ENSG00000164442	0.00010894	0.00513765	-0.458547	0.118495	6.81019	0.0752216	0.00117083	0.00652899	0.0128702	0.0128702	CITED2	TRUE	-0.661543
ENSG00000149564	0.000111538	0.00523264	1.60954	0.416546	4.81397	0.979213	0.0111937	0.162317	0.0297752	0.162317	ESAM	TRUE	2.32208
ENSG00000212232	0.000111575	0.00523264	-0.401624	0.103942	8.17537	0.059675	0.000276509	0.00858485	0.0105274	0.0105274	SNORD17	TRUE	-0.579422
ENSG00000268223	0.000111605	0.00523264	2.7104	0.701474	0.662054	2.47236	0.0806233	-0.0452204	0.411442	0.411442	ARL14EPL	TRUE	3.91028
ENSG00000260807	0.000111987	0.00524032	2.13725	0.553257	2.13111	1.67726	0.157866	0.0740964	0.148227	0.148227	RP11-161M6.2	TRUE	3.0834
ENSG00000068793	0.000113499	0.00530081	0.486702	0.126097	6.28961	0.0832013	0.00100681	0.00535555	0.0148935	0.0148935	CYFIP1	TRUE	0.702163
ENSG00000101400	0.000115482	0.00538298	0.437522	0.113479	7.16387	0.0708432	0.000908536	0.00964366	0.011969	0.011969	SNTA1	TRUE	0.63121
ENSG00000160191	0.000117459	0.00546458	2.36769	0.614767	2.8484	2.05771	0.288176	-0.00459454	0.0897626	0.0897626	PDE9A	TRUE	3.41586
ENSG00000182319	0.000120358	0.00558863	0.998379	0.25963	3.9949	0.373343	0.0231878	0.0384465	0.0442198	0.0442198	SGK223	TRUE	1.44036
ENSG00000139289	0.000121515	0.00563154	0.953316	0.248063	4.54866	0.343961	0.0170908	0.0444443	0.0341627	0.0444443	PHLDA1	TRUE	1.37534
ENSG00000178695	0.000121854	0.0056364	1.43058	0.372317	4.51495	0.774596	0.0111111	0.127509	0.0347277	0.127509	KCTD12	TRUE	2.06389
ENSG00000114126	0.000122323	0.00564724	-0.43497	0.113232	7.67442	0.0704287	0.00169495	0.00934863	0.0111264	0.0111264	TFDP2	TRUE	-0.627529
ENSG00000115884	0.000122828	0.00565973	1.35903	0.353876	3.41008	0.658025	0.06396	-0.000405292	0.0612685	0.0612685	SDC1	TRUE	1.96067
ENSG00000271383	0.000123812	0.00569418	1.16004	0.302215	4.68371	0.509452	0.0190453	0.0722887	0.0319007	0.0722887	AC242842.2	TRUE	1.67358
ENSG00000248596	0.000124163	0.00569945	0.635747	0.165656	5.93867	0.153019	0.00337918	0.0240627	0.0169751	0.0240627	RP11-844P9.2	TRUE	0.917188
ENSG00000010278	0.000125267	0.00573144	1.08076	0.281773	3.81313	0.412538	0.0310044	0.00377755	0.0483916	0.0483916	CD9	TRUE	1.55921
ENSG00000102021	0.000125812	0.00573144	1.21284	0.316295	5.08714	0.557022	0.00943607	0.0906066	0.0256665	0.0906066	LUZP4	TRUE	1.74976
ENSG00000126264	0.000125645	0.00573144	2.17746	0.567811	2.20241	1.6818	0.181374	-0.029352	0.141035	0.141035	HCST	TRUE	3.14142
ENSG00000132170	0.000125488	0.00573144	1.09341	0.285102	3.72996	0.446551	0.0307131	0.0413428	0.0505699	0.0505699	PPARG	TRUE	1.57745
ENSG00000198727	0.000126494	0.00575164	-0.600852	0.15675	8.34471	0.136722	0.000289916	0.0242807	0.0103574	0.0242807	MT-CYB	TRUE	-0.866847
ENSG00000020633	0.000128318	0.00580222	1.52424	0.398009	2.8497	0.871964	0.0687295	0.0775632	0.0896815	0.0896815	RUNX3	TRUE	2.19901
ENSG00000168384	0.000128328	0.00580222	1.82608	0.476827	1.87732	1.16973	0.0504217	0.0368956	0.176942	0.176942	HLA-DPA1	TRUE	2.63447
ENSG00000235844	0.000128328	0.00580222	1.82608	0.476827	1.87732	1.16973	0.0504217	0.0368956	0.176942	0.176942	HLA-DPA1	TRUE	2.63447
ENSG00000119714	0.000131318	0.00592626	0.504759	0.131998	7.29535	0.0965428	0.0012828	0.0161408	0.0117049	0.0161408	GPR68	TRUE	0.728213
ENSG00000141753	0.00013322	0.00600088	0.870642	0.227891	8.1501	0.287295	0.000249192	0.0516852	0.0105542	0.0516852	IGFBP4	TRUE	1.25607
ENSG00000134780	0.000134376	0.00603155	1.70739	0.447159	3.55653	1.10502	0.0651234	0.134828	0.0558425	0.134828	DAGLA	TRUE	2.46324
ENSG00000149289	0.000134402	0.00603155	0.877596	0.229843	7.09221	0.291943	0.00282086	0.0500067	0.0121337	0.0500067	ZC3H12C	TRUE	1.2661
ENSG00000232126	0.000134882	0.00604185	2.60804	0.683203	0.610915	2.30438	0.0405696	0.0150657	0.426196	0.426196	HLA-B	TRUE	3.7626
ENSG00000248905	0.00013687	0.00611953	1.35391	0.355008	3.24604	0.630776	0.0577181	-0.0280962	0.0683126	0.0683126	FMN1	TRUE	1.95329
ENSG00000167081	0.000138961	0.00619006	1.37937	0.362039	3.91155	0.721603	0.0427407	0.0883314	0.0460449	0.0883314	PBX3	TRUE	1.99001
ENSG00000236446	0.000138952	0.00619006	0.742082	0.194771	4.83211	0.205236	0.00844904	0.0240623	0.0294866	0.0294866	CT47B1	TRUE	1.0706
ENSG00000269430	0.000139359	0.00619635	2.64438	0.694189	1.18632	2.5477	0.195629	0.129555	0.286269	0.286269	LRRC3DN	TRUE	3.81503
ENSG00000132970	0.000141345	0.00627308	1.533	0.402806	4.32192	0.891534	0.0624749	0.0997782	0.0380159	0.0997782	WASF3	TRUE	2.21165
ENSG00000142178	0.000143831	0.00637168	0.974767	0.256418	4.10478	0.360557	0.0165479	0.0492021	0.0419945	0.0492021	SIK1	TRUE	1.40629
ENSG00000153071	0.000149291	0.00660139	0.6675	0.176017	5.25863	0.169173	0.00491674	0.0260652	0.023388	0.0260652	DAB2	TRUE	0.962998
ENSG00000128578	0.000152657	0.00671329	0.399083	0.105391	8.43558	0.0536424	0.000834285	-4.37315e-06	0.0102729	0.0102729	STRIP2	TRUE	0.575755
ENSG00000158470	0.000152657	0.00671329	0.516958	0.136519	7.81672	0.101507	0.00053572	0.0181017	0.0109429	0.0181017	B4GALT5	TRUE	0.745812
ENSG00000261055	0.000152312	0.00671329	0.956303	0.252505	4.63738	0.347344	0.0120106	0.051748	0.0326756	0.051748	RP11-195M16.3	TRUE	1.37965
ENSG00000049239	0.000153271	0.00672803	0.448551	0.118485	7.35679	0.0764252	0.000936668	0.0131021	0.0115957	0.0131021	H6PD	TRUE	0.647122
ENSG00000179059	0.000154856	0.00678525	0.959656	0.253666	3.97985	0.325453	0.0198066	0.00790312	0.0445397	0.0445397	ZFP42	TRUE	1.38449
ENSG00000257042	0.000156703	0.00685371	1.04525	0.276507	3.68284	0.373235	0.0245598	-0.0109831	0.0518965	0.0518965	RP11-993B23.3	TRUE	1.50798
ENSG00000133424	0.000157071	0.00685736	1.50914	0.399284	2.61046	0.773589	0.0534008	-0.0317668	0.106027	0.106027	LARGE	TRUE	2.17723
ENSG00000077984	0.000157374	0.00685813	1.85722	0.491441	2.56662	1.29781	0.132177	0.0899041	0.109337	0.109337	CST7	TRUE	2.6794
ENSG00000088826	0.000158816	0.0069057	1.08649	0.287671	6.05414	0.44866	0.00611451	0.0766402	0.0162219	0.0766402	SMOX	TRUE	1.56748
ENSG00000180739	0.000159038	0.0069057	1.62136	0.429327	3.4062	0.999152	0.0588306	0.125491	0.0614243	0.125491	S1PR5	TRUE	2.33913
ENSG00000100385	0.000159416	0.00690967	1.97507	0.523069	3.53061	1.4827	0.0423111	0.23129	0.0567316	0.23129	IL2RB	TRUE	2.84942
ENSG00000236213	0.000160561	0.00694678	0.902061	0.239011	4.25913	0.29674	0.0180024	0.0202509	0.0391238	0.0391238	AC006369.2	TRUE	1.3014
ENSG00000109501	0.000160961	0.00695159	1.199	0.31774	3.55424	0.523483	0.0450388	0.0213888	0.0559198	0.0559198	WFS1	TRUE	1.72979
ENSG00000067141	0.000162337	0.00699851	0.919926	0.243922	4.15928	0.293417	0.0185458	-0.00155216	0.0409521	0.0409521	NEO1	TRUE	1.32717
ENSG00000124299	0.000163746	0.00704664	0.670861	0.177983	4.84633	0.151833	0.00241638	0.000305978	0.0292616	0.0292616	PEPD	TRUE	0.967848
ENSG00000254673	0.000164615	0.00707138	4.4081	1.1699	1.5109	6.77748	1.14024	-0.689678	0.228431	0.228431	RP11-598P20.5	TRUE	6.35954
ENSG00000054219	0.00016733	0.0071335	2.32624	0.618052	3.65485	2.05846	0.158748	0.22324	0.0527196	0.22324	LY75	TRUE	3.35606
ENSG00000163530	0.000167541	0.0071335	2.55249	0.678219	1.93892	2.24892	0.290482	-0.174707	0.169499	0.169499	DPPA2	TRUE	3.68246
ENSG00000182240	0.00016711	0.0071335	1.33254	0.354006	3.64218	0.675431	0.0324205	0.0929	0.0531012	0.0929	BACE2	TRUE	1.92244
ENSG00000186854	0.000167287	0.0071335	1.35483	0.359953	3.58037	0.698228	0.0199963	0.10957	0.0550498	0.10957	TRABD2A	TRUE	1.9546
ENSG00000213347	0.000166844	0.0071335	-0.47936	0.127335	6.66695	0.0834432	0.00290439	0.00736729	0.0133098	0.0133098	MXD3	TRUE	-0.691571
ENSG00000163499	0.000169401	0.00718731	2.42472	0.644744	3.02301	2.23689	0.0887962	0.326899	0.0795239	0.326899	CRYBA2	TRUE	3.49814
ENSG00000269410	0.000169323	0.00718731	-4.13577	1.09968	1.37474	5.77208	0.958166	-0.852337	0.251137	0.251137	CTB-60E11.4	TRUE	-5.96665
ENSG00000183049	0.000172313	0.0072852	0.891966	0.237447	4.1953	0.286705	0.0160992	0.0161565	0.0402817	0.0402817	CAMK1D	TRUE	1.28684
ENSG00000266088	0.000172115	0.0072852	0.854536	0.227465	4.60557	0.277904	0.00866725	0.0430731	0.0332092	0.0430731	RP5-1028K7.2	TRUE	1.23283
ENSG00000223802	0.00017281	0.00729343	1.37943	0.367282	3.97056	0.724203	0.0308014	0.104095	0.0447392	0.104095	CERS1	TRUE	1.99009
ENSG00000016490	0.000173731	0.00731949	1.86394	0.496463	2.52752	1.26655	0.134099	0.0285887	0.112376	0.112376	CLCA1	TRUE	2.6891
ENSG00000113504	0.000178678	0.00751476	0.842791	0.2249	4.21794	0.2656	0.0107133	0.0325378	0.0398669	0.0398669	SLC12A7	TRUE	1.21589
ENSG00000135052	0.000183744	0.00771436	1.69977	0.454438	2.40539	0.992427	0.0841049	-0.0400714	0.122409	0.122409	GOLM1	TRUE	2.45225
ENSG00000153291	0.000186327	0.00780245	2.07921	0.556403	2.11088	1.60703	0.15925	0.0897517	0.150334	0.150334	SLC25A27	TRUE	2.99966
ENSG00000174255	0.000186489	0.00780245	1.58694	0.424696	3.82729	0.959705	0.0342892	0.146078	0.0480394	0.146078	ZNF80	TRUE	2.28947
ENSG00000264424	0.00018704	0.00781193	2.52886	0.676907	1.12856	2.34365	0.160227	0.15768	0.297977	0.297977	MYH4	TRUE	3.64838
ENSG00000169710	0.000191341	0.00796646	0.413104	0.110746	7.32182	0.0590395	0.000607911	0.0026239	0.0116568	0.0116568	FASN	TRUE	0.595983
ENSG00000170293	0.000191732	0.00796646	2.61415	0.700907	0.613927	2.27896	0.065957	-0.0644086	0.425313	0.425313	CMTM8	TRUE	3.77142
ENSG00000244468	0.000191548	0.00796646	1.18478	0.317644	3.38425	0.517275	0.0385829	0.0354737	0.0623148	0.0623148	RP11-206M11.7	TRUE	1.70928
ENSG00000230267	0.000193919	0.00804346	-0.53301	0.14302	6.02492	0.10534	0.00404897	0.0119113	0.0164059	0.0164059	HERC2P4	TRUE	-0.76897
ENSG00000105696	0.000200438	0.00829959	1.33272	0.358406	3.44991	0.677682	0.0629006	0.0655539	0.0596994	0.0655539	TMEM59L	TRUE	1.92271
ENSG00000058668	0.000201866	0.00834439	0.487727	0.131227	8.33523	0.0907727	0.000985016	0.0162354	0.0103664	0.0162354	ATP2B4	TRUE	0.703641
ENSG00000109971	0.000202594	0.00836011	0.624116	0.167965	10.5067	0.148648	0.000101256	0.0281109	0.00956931	0.0281109	HSPA8	TRUE	0.90041
ENSG00000115457	0.000203989	0.0084033	1.89357	0.509843	1.7789	1.25848	0.0704247	0.0244917	0.189515	0.189515	IGFBP2	TRUE	2.73184
ENSG00000241978	0.000204797	0.00842218	2.07025	0.557563	2.69092	1.44911	0.210665	-0.179954	0.100212	0.100212	AKAP2	TRUE	2.98673
ENSG00000227145	0.000209571	0.00860384	-1.06946	0.288484	3.74065	0.417774	0.0329444	0.0218385	0.0502786	0.0502786	IL21-AS1	TRUE	-1.54291
ENSG00000162409	0.00021084	0.00864122	1.38189	0.372914	2.9432	0.714934	0.0550289	0.0625588	0.0840357	0.0840357	PRKAA2	TRUE	1.99365
ENSG00000105501	0.000212975	0.00867629	2.05586	0.55517	3.30269	1.4991	0.242443	-0.10706	0.0657711	0.0657711	SIGLEC5	TRUE	2.96597
ENSG00000170180	0.000212226	0.00867629	-0.652411	0.176137	7.15646	0.162563	0.000720124	0.0303041	0.0119853	0.0303041	GYPA	TRUE	-0.94123
ENSG00000253978	0.000213136	0.00867629	1.46141	0.394665	4.0583	0.81575	0.0217854	0.133975	0.0429137	0.133975	CTB-178M22.2	TRUE	2.10837
ENSG00000261972	0.000212971	0.00867629	0.925612	0.249955	4.02628	0.2883	0.0189123	-0.0148418	0.0435653	0.0435653	CES5A	TRUE	1.33538
ENSG00000049130	0.000215627	0.0087557	1.65097	0.446213	2.46383	1.0172	0.0816022	0.0813434	0.117504	0.117504	KITLG	TRUE	2.38185
ENSG00000235941	0.000215813	0.0087557	0.439984	0.118923	7.94716	0.0739572	0.00221381	0.0119288	0.0107829	0.0119288	HSPA1A	TRUE	0.634763
ENSG00000156642	0.000217692	0.00881709	0.569758	0.154091	6.91936	0.124037	0.00242223	0.0213217	0.0125712	0.0213217	NPTN	TRUE	0.821986
ENSG00000099204	0.000220692	0.00892358	1.65696	0.448545	2.3888	0.929945	0.0773559	-0.0551915	0.123837	0.123837	ABLIM1	TRUE	2.39048
ENSG00000163297	0.000222944	0.00899955	0.42798	0.115937	8.82335	0.0700164	0.000162939	0.0132784	0.00996417	0.0132784	ANTXR2	TRUE	0.617444
ENSG00000197461	0.000224535	0.00904861	1.3507	0.366075	4.94792	0.697472	0.00584012	0.128171	0.0276937	0.128171	PDGFA	TRUE	1.94865
ENSG00000163132	0.000225295	0.00906406	0.578294	0.156769	5.47681	0.11801	0.003704	0.00609946	0.0208726	0.0208726	MSX1	TRUE	0.834302
ENSG00000118960	0.000226385	0.00909275	0.483532	0.131124	6.49448	0.0893968	0.00204303	0.0151505	0.0139459	0.0151505	HS1BP3	TRUE	0.69759
ENSG00000206258	0.000227162	0.00910879	0.893611	0.242386	4.86609	0.267354	0.0297998	-0.0280387	0.0289513	0.0289513	TNXB	TRUE	1.28921
ENSG00000066926	0.000231417	0.00926397	-0.447545	0.12155	6.59457	0.0674106	0.00121432	-0.000246639	0.01356	0.01356	FECH	TRUE	-0.645671
ENSG00000005187	0.000232219	0.00928068	0.440733	0.119728	8.95541	0.0743051	0.000273829	0.014061	0.0098779	0.014061	ACSM3	TRUE	0.635843
ENSG00000198695	0.000233447	0.0093143	0.492872	0.133941	6.58892	0.0929343	0.00159039	0.0163498	0.0135805	0.0163498	MT-ND6	TRUE	0.711064
ENSG00000140450	0.000236445	0.00941831	0.386774	0.105201	8.11434	0.056619	0.000474583	0.00965677	0.0105927	0.0105927	ARRDC4	TRUE	0.557997
ENSG00000130957	0.000237924	0.00946158	1.69593	0.461487	2.72364	0.977586	0.11503	-0.08674	0.0979411	0.0979411	FBP2	TRUE	2.44671
ENSG00000170745	0.000239443	0.00950634	1.08583	0.295601	3.1315	0.42155	0.0135574	0.0292564	0.0738223	0.0738223	KCNS3	TRUE	1.56652
ENSG00000164930	0.00024086	0.00954686	1.54882	0.421817	2.9809	0.918235	0.0946758	0.0832535	0.0818701	0.0832535	FZD6	TRUE	2.23448
ENSG00000157510	0.000242991	0.00961551	1.50326	0.409659	2.9093	0.804377	0.0817829	-0.00510767	0.0860373	0.0860373	AFAP1L1	TRUE	2.16874
ENSG00000186281	0.000244807	0.00967149	0.963947	0.262825	4.17775	0.316803	0.0284706	-0.0178636	0.0406066	0.0406066	GPAT2	TRUE	1.39068
ENSG00000011105	0.00024608	0.00970588	1.03717	0.282892	3.4874	0.363508	0.021746	-0.0143422	0.0582817	0.0582817	TSPAN9	TRUE	1.49632
ENSG00000058335	0.000250262	0.00984573	1.7274	0.471712	2.73474	1.0662	0.125329	-0.0179898	0.0971829	0.0971829	RASGRF1	TRUE	2.49212
ENSG00000147381	0.000250852	0.00984573	0.773713	0.211317	4.45754	0.209417	0.00896104	0.00584806	0.0356937	0.0356937	MAGEA4	TRUE	1.11623
ENSG00000184160	0.000250454	0.00984573	0.770911	0.210528	5.06465	0.227649	0.00788147	0.0364406	0.0259837	0.0364406	ADRA2C	TRUE	1.11219
ENSG00000198597	0.000253165	0.00992035	2.90498	0.79392	1.53933	3.23318	0.138725	0.491585	0.223953	0.491585	ZNF536	TRUE	4.19101
ENSG00000182798	0.000254379	0.00995175	0.958087	0.261929	4.01585	0.347718	0.0248259	0.0377862	0.043781	0.043781	MAGEB17	TRUE	1.38223
ENSG00000243629	0.000259974	0.0101541	0.621748	0.170238	5.21636	0.130275	0.00505508	-0.00292792	0.0239259	0.0239259	LINC00880	TRUE	0.896993
ENSG00000131378	0.000263942	0.0102925	1.91511	0.524927	1.87385	1.40458	0.0981784	0.174865	0.17737	0.17737	RFTN1	TRUE	2.76292
ENSG00000184371	0.000264993	0.0103167	1.26682	0.347328	4.96036	0.615365	0.00996356	0.110673	0.0275066	0.110673	CSF1	TRUE	1.82763
ENSG00000135525	0.000265682	0.0103269	0.459337	0.125961	6.65545	0.0809078	0.00137282	0.0144935	0.0133481	0.0144935	MAP7	TRUE	0.662684
ENSG00000135426	0.000267083	0.0103646	0.558465	0.153201	5.59565	0.110025	0.003778	0.00531729	0.0196927	0.0196927	TESPA1	TRUE	0.805695
ENSG00000139044	0.000270191	0.0104684	1.93819	0.53213	2.5059	1.29718	0.169071	-0.101596	0.114092	0.114092	B4GALNT3	TRUE	2.79622
ENSG00000092607	0.000274844	0.0106316	0.428092	0.117675	6.84026	0.0691835	0.00106208	0.0110817	0.0127853	0.0127853	TBX15	TRUE	0.617607
ENSG00000112077	0.000275659	0.010646	-0.361538	0.0994012	9.10924	0.0480114	9.1278e-05	0.00657087	0.00978933	0.00978933	RHAG	TRUE	-0.52159
ENSG00000198959	0.000276436	0.0106589	-0.461807	0.126994	8.42499	0.0818402	0.000152638	0.0159749	0.0102825	0.0159749	TGM2	TRUE	-0.666246
ENSG00000230763	0.000280294	0.0107732	2.43844	0.671217	2.38982	2.14994	0.326784	-0.0748677	0.123749	0.123749	HLA-DPB1	TRUE	3.51793
ENSG00000236693	0.000280294	0.0107732	2.43844	0.671217	2.38982	2.14994	0.326784	-0.0748677	0.123749	0.123749	HLA-DPB1	TRUE	3.51793
ENSG00000132688	0.000283173	0.0108665	0.489055	0.134717	7.32674	0.0918241	0.00076946	0.0173793	0.0116481	0.0173793	NES	TRUE	0.705557
ENSG00000167759	0.000285058	0.0109215	1.42312	0.392205	4.78568	0.777641	0.0185314	0.135293	0.0302291	0.135293	KLK13	TRUE	2.05313
ENSG00000134588	0.000288681	0.0110078	1.13047	0.311832	5.01667	0.490814	0.0375277	0.0597117	0.026674	0.0597117	USP26	TRUE	1.63092
ENSG00000158560	0.000288164	0.0110078	0.813904	0.224481	5.68342	0.254408	0.0150774	0.0353144	0.0189095	0.0353144	DYNC1I1	TRUE	1.17422
ENSG00000163393	0.000288516	0.0110078	1.14351	0.315416	6.71748	0.502196	0.00378069	0.0957066	0.0131472	0.0957066	SLC22A15	TRUE	1.64973
ENSG00000156711	0.000293018	0.011143	1.43881	0.397308	3.38351	0.745167	0.095509	-0.0128475	0.062345	0.062345	MAPK13	TRUE	2.07577
ENSG00000256269	0.000293615	0.011143	-0.428063	0.118221	7.00336	0.0703969	0.000587423	0.0133888	0.0123548	0.0133888	HMBS	TRUE	-0.617565
ENSG00000261883	0.000293615	0.011143	-0.428063	0.118221	7.00336	0.0703969	0.000587423	0.0133888	0.0123548	0.0133888	HMBS	TRUE	-0.617565
ENSG00000145362	0.000296058	0.0112181	1.57285	0.434643	2.98761	0.827389	0.107424	-0.103275	0.0814911	0.0814911	ANK2	TRUE	2.26915
ENSG00000188672	0.000298541	0.0112944	-0.547462	0.151376	6.27231	0.11459	0.00793261	0.0140949	0.0149822	0.0149822	RHCE	TRUE	-0.789821
ENSG00000169752	0.000304429	0.0114991	1.86302	0.515858	3.77205	1.19116	0.216667	-0.16535	0.0494428	0.0494428	NRG4	TRUE	2.68777
ENSG00000026025	0.000305088	0.011506	0.423318	0.117232	10.0753	0.0688949	2.22842e-05	0.0137211	0.00952367	0.0137211	VIM	TRUE	0.610719
ENSG00000145945	0.000307518	0.0115795	1.14255	0.316594	3.48929	0.436498	0.0420194	-0.0399817	0.0582121	0.0582121	FAM50B	TRUE	1.64835
ENSG00000116191	0.00030954	0.0116142	0.785279	0.217699	4.69159	0.214667	0.0156231	-0.00195387	0.0317696	0.0317696	RALGPS2	TRUE	1.13292
ENSG00000162545	0.000309013	0.0116142	1.38893	0.385	4.16967	0.741863	0.013728	0.134497	0.0407573	0.134497	CAMK2N1	TRUE	2.00381
ENSG00000258947	0.000309886	0.0116142	0.689114	0.191055	4.66807	0.178236	0.00434056	0.0255743	0.0321613	0.0321613	TUBB3	TRUE	0.994181
ENSG00000172478	0.00031202	0.0116717	1.16368	0.322787	3.48706	0.482573	0.0458975	0.000882637	0.0582941	0.0582941	C2orf54	TRUE	1.67884
ENSG00000197415	0.000312389	0.0116717	1.13209	0.314051	3.79237	0.492962	0.0346135	0.0640143	0.048917	0.0640143	VEPH1	TRUE	1.63326
ENSG00000206195	0.00031458	0.0117354	0.471334	0.130817	6.47897	0.0854606	0.00249643	0.0146168	0.0140104	0.0146168	AP000525.9	TRUE	0.679991
ENSG00000100368	0.000315965	0.0117507	0.707969	0.196557	4.96789	0.19283	0.0100901	0.0285446	0.0273939	0.0285446	CSF2RB	TRUE	1.02138
ENSG00000160284	0.000315511	0.0117507	0.388134	0.107748	7.89194	0.0540488	0.000760343	0.00498898	0.0108494	0.0108494	SPATC1L	TRUE	0.559958
ENSG00000134516	0.000318515	0.0118273	0.449309	0.124816	6.62405	0.0681974	0.00212369	-0.000766734	0.0134554	0.0134554	DOCK2	TRUE	0.648215
ENSG00000198759	0.00031907	0.0118296	2.31431	0.642989	2.24462	1.82048	0.276493	-0.223797	0.136942	0.136942	EGFL6	TRUE	3.33885
ENSG00000167984	0.00032162	0.0118945	1.45156	0.403521	3.38898	0.810895	0.0630196	0.0998098	0.0621213	0.0998098	NLRC3	TRUE	2.09416
ENSG00000197296	0.000321807	0.0118945	0.510487	0.141917	5.83141	0.089421	0.00240043	0.00143269	0.01774	0.01774	FITM2	TRUE	0.736477
ENSG00000221968	0.000324238	0.011966	0.492243	0.13692	7.11341	0.0932657	0.00129525	0.0174517	0.0120833	0.0174517	FADS3	TRUE	0.710156
ENSG00000206314	0.000327479	0.0119756	0.577679	0.1608	5.93787	0.128475	0.000441346	0.0254153	0.0169805	0.0254153	GPSM3	TRUE	0.833415
ENSG00000213654	0.000327479	0.0119756	0.577679	0.1608	5.93787	0.128475	0.000441346	0.0254153	0.0169805	0.0254153	GPSM3	TRUE	0.833415
ENSG00000234243	0.000327479	0.0119756	0.577679	0.1608	5.93787	0.128475	0.000441346	0.0254153	0.0169805	0.0254153	GPSM3	TRUE	0.833415
ENSG00000234508	0.000327479	0.0119756	0.577679	0.1608	5.93787	0.128475	0.000441346	0.0254153	0.0169805	0.0254153	GPSM3	TRUE	0.833415
ENSG00000236697	0.000327479	0.0119756	0.577679	0.1608	5.93787	0.128475	0.000441346	0.0254153	0.0169805	0.0254153	GPSM3	TRUE	0.833415
ENSG00000237052	0.000327479	0.0119756	0.577679	0.1608	5.93787	0.128475	0.000441346	0.0254153	0.0169805	0.0254153	GPSM3	TRUE	0.833415
ENSG00000144118	0.000330852	0.0120806	0.571379	0.159165	7.77819	0.125714	0.000347807	0.0249855	0.010992	0.0249855	RALB	TRUE	0.824326
ENSG00000005020	0.000335283	0.0122239	0.610918	0.170343	5.21755	0.135094	0.00510636	0.0109247	0.0239105	0.0239105	SKAP2	TRUE	0.881369
ENSG00000159685	0.0003358	0.0122242	0.646174	0.180194	6.58827	0.160827	0.0020838	0.030386	0.0135828	0.030386	CHCHD6	TRUE	0.932231
ENSG00000118922	0.000336821	0.0122429	1.69036	0.471483	2.42452	1.02743	0.101514	0.0109764	0.120782	0.120782	KLF12	TRUE	2.43867
ENSG00000136842	0.00033929	0.0123141	-0.395508	0.110375	7.44573	0.055858	0.000732202	0.00484163	0.0114505	0.0114505	TMOD1	TRUE	-0.570597
ENSG00000080493	0.000343811	0.0124227	1.15408	0.322384	3.5835	0.468082	0.0489839	-0.0128133	0.0549476	0.0549476	SLC4A4	TRUE	1.66499
ENSG00000145113	0.000343188	0.0124227	1.34026	0.374342	4.39693	0.692187	0.0427562	0.0973758	0.0367223	0.0973758	MUC4	TRUE	1.93359
ENSG00000168234	0.000343829	0.0124227	2.02959	0.566954	2.58528	1.58738	0.100478	0.220959	0.107916	0.220959	TTC39C	TRUE	2.92809
ENSG00000159176	0.000344947	0.0124258	0.490947	0.137175	6.1715	0.0924978	0.0032906	0.0149418	0.0155265	0.0155265	CSRP1	TRUE	0.708286
ENSG00000221288	0.000344483	0.0124258	-0.785421	0.219433	7.71738	0.237729	0.000449163	0.0477016	0.0110703	0.0477016	MIR663B	TRUE	-1.13312
ENSG00000156127	0.000345485	0.0124266	1.55781	0.435317	2.32002	0.853713	0.0595746	0.00761012	0.129926	0.129926	BATF	TRUE	2.24744
ENSG00000154447	0.000346053	0.0124285	1.71548	0.479433	2.23345	1.05294	0.0918419	0.0161462	0.138014	0.138014	SH3RF1	TRUE	2.47491
ENSG00000152117	0.000348834	0.0125097	-0.486935	0.136166	6.10762	0.0848615	0.00264468	0.00609457	0.0158965	0.0158965	AC093838.4	TRUE	-0.702499
ENSG00000258673	0.000349581	0.0125179	0.834124	0.23329	4.41329	0.244332	0.0179807	0.00063536	0.0364435	0.0364435	RP4-773N10.6	TRUE	1.20339
ENSG00000160145	0.000351337	0.0125621	0.620177	0.173516	5.51047	0.148091	0.00958333	0.0202427	0.0205246	0.0205246	KALRN	TRUE	0.894727
ENSG00000071909	0.000352487	0.0125846	1.46518	0.410032	6.29332	0.827664	0.0044468	0.16368	0.0148747	0.16368	MYO3B	TRUE	2.1138
ENSG00000180044	0.00035378	0.012612	0.720694	0.201742	4.68558	0.183467	0.00883032	0.00667026	0.0318695	0.0318695	C3orf80	TRUE	1.03974
ENSG00000117519	0.000355846	0.012667	0.910544	0.254995	4.16186	0.306493	0.0241186	0.0210756	0.0409037	0.0409037	CNN3	TRUE	1.31364
ENSG00000188162	0.000357864	0.01272	2.73864	0.767264	1.93753	2.89251	0.135539	0.453155	0.169663	0.453155	OTOG	TRUE	3.95102
ENSG00000123836	0.000358967	0.0127404	0.437109	0.122489	6.73654	0.0654215	0.00191552	0.000684484	0.0130881	0.0130881	PFKFB2	TRUE	0.630615
ENSG00000113396	0.000361155	0.0127992	0.537275	0.150626	5.71503	0.108256	0.00404213	0.0140101	0.018646	0.018646	SLC27A6	TRUE	0.775124
ENSG00000184545	0.000364064	0.0128834	0.854523	0.239708	5.60198	0.244264	0.0378262	-0.0365345	0.0196337	0.0196337	DUSP8	TRUE	1.23282
ENSG00000110848	0.000367402	0.0129824	0.422398	0.118569	7.81875	0.0688459	0.000456969	0.0136017	0.0109403	0.0136017	CD69	TRUE	0.609392
ENSG00000007402	0.000369058	0.0130028	1.07215	0.301059	4.19043	0.443595	0.0257618	0.0648746	0.0403716	0.0648746	CACNA2D2	TRUE	1.54679
ENSG00000115194	0.000368666	0.0130028	0.785867	0.220653	4.22605	0.23134	0.00896829	0.0292486	0.0397194	0.0397194	SLC30A3	TRUE	1.13377
ENSG00000147509	0.000371941	0.0130853	0.709789	0.199422	5.05909	0.194446	0.0128903	0.0268789	0.0260628	0.0268789	RGS20	TRUE	1.02401
ENSG00000102265	0.000387755	0.0135278	0.725552	0.20448	8.55465	0.20335	0.000161094	0.0416509	0.0101692	0.0416509	TIMP1	TRUE	1.04675
ENSG00000133519	0.000387246	0.0135278	1.11761	0.31494	4.04997	0.44162	0.0561058	-0.0181968	0.0430816	0.0430816	ZDHHC8P1	TRUE	1.61236
ENSG00000142669	0.000387888	0.0135278	1.17125	0.330099	7.1601	0.529922	0.00103257	0.107933	0.0119773	0.107933	SH3BGRL3	TRUE	1.68976
ENSG00000167207	0.000386638	0.0135278	2.05214	0.578224	1.16354	1.51421	0.0435105	0.12216	0.290832	0.290832	NOD2	TRUE	2.96061
ENSG00000196639	0.000385674	0.0135278	1.55938	0.4393	2.83242	0.939213	0.0923347	0.100649	0.0907691	0.100649	HRH1	TRUE	2.24971
ENSG00000249001	0.000386662	0.0135278	0.884641	0.249263	4.10983	0.265209	0.0202358	-0.0137169	0.0418963	0.0418963	RP11-742B18.1	TRUE	1.27627
ENSG00000188848	0.000388738	0.0135379	1.76299	0.49695	2.76113	1.03709	0.151555	-0.149978	0.0954046	0.0954046	BEND4	TRUE	2.54345
ENSG00000108813	0.000391843	0.0136263	1.03406	0.291654	4.49921	0.413137	0.0239585	0.0611035	0.0349921	0.0611035	DLX4	TRUE	1.49184
ENSG00000068366	0.00039395	0.0136798	0.443268	0.125072	6.39763	0.0729346	0.00127283	0.00988578	0.0143702	0.0143702	ACSL4	TRUE	0.639501
ENSG00000038427	0.00039932	0.0138463	2.04389	0.577283	2.11679	1.50758	0.18354	-0.0109159	0.149716	0.149716	VCAN	TRUE	2.94871
ENSG00000164512	0.000405161	0.0140287	0.699339	0.197738	4.64349	0.182624	0.0065271	0.0228715	0.0325731	0.0325731	ANKRD55	TRUE	1.00893
ENSG00000049860	0.000406572	0.0140574	0.371721	0.105131	7.91706	0.0493018	0.000233679	0.0046306	0.0108189	0.0108189	HEXB	TRUE	0.536281
ENSG00000107736	0.00040797	0.0140855	1.3081	0.370055	4.20268	0.661665	0.0520642	0.0848762	0.0401459	0.0848762	CDH23	TRUE	1.88718
ENSG00000050327	0.000409603	0.0141217	1.41913	0.401586	3.85806	0.677992	0.11398	-0.10396	0.0472919	0.0472919	ARHGEF5	TRUE	2.04738
ENSG00000114480	0.000411204	0.0141364	0.548566	0.155279	5.35508	0.104607	0.00189013	0.00455735	0.0222213	0.0222213	GBE1	TRUE	0.791414
ENSG00000197043	0.000410871	0.0141364	0.590608	0.167169	6.54543	0.134903	0.000842476	0.0271029	0.0137431	0.0271029	ANXA6	TRUE	0.852067
ENSG00000026297	0.000416836	0.0143096	0.462029	0.130917	7.89037	0.0825831	0.000553251	0.0165859	0.0108513	0.0165859	RNASET2	TRUE	0.666567
ENSG00000138756	0.000418888	0.0143596	0.420145	0.119092	9.43966	0.0682959	0.000397412	0.0137856	0.00964209	0.0137856	BMP2K	TRUE	0.606141
ENSG00000005513	0.000422117	0.0144384	3.49181	0.990343	1.92316	4.71809	0.12105	0.859729	0.171373	0.859729	SOX8	TRUE	5.03761
ENSG00000154678	0.000422386	0.0144384	1.86061	0.527731	1.76104	1.17169	0.0866098	-0.0600191	0.19189	0.19189	PDE1C	TRUE	2.6843
ENSG00000260195	0.000425499	0.0145242	1.87354	0.531691	5.09104	1.35852	0.0726488	0.210047	0.0256119	0.210047	EPHB6	TRUE	2.70295
ENSG00000262936	0.000428454	0.0146044	1.89376	0.53771	4.12939	1.3882	0.025393	0.263739	0.0415193	0.263739	LAIR1	TRUE	2.73212
ENSG00000253368	0.000429422	0.0146167	1.1301	0.320931	3.773	0.494371	0.0358882	0.0671086	0.0494181	0.0671086	TRNP1	TRUE	1.63039
ENSG00000115112	0.000430906	0.0146466	0.628981	0.178668	5.63658	0.1467	0.0126041	0.00963688	0.0193181	0.0193181	TFCP2L1	TRUE	0.907428
ENSG00000117174	0.000433093	0.0147002	0.375587	0.10673	7.95409	0.0542301	0.000616503	0.0101958	0.0107747	0.0107747	ZNHIT6	TRUE	0.541858
ENSG00000136068	0.000437979	0.0148443	0.346832	0.0986418	9.69939	0.0401907	0.000162807	-2.29265e-05	0.00956741	0.00956741	FLNB	TRUE	0.500373
ENSG00000163218	0.000438572	0.0148443	-1.13282	0.322217	3.38237	0.436241	0.0414317	-0.0287124	0.0623918	0.0623918	PGLYRP4	TRUE	-1.63432
ENSG00000082074	0.000442553	0.0149507	0.650972	0.185287	6.05531	0.164142	0.000481994	0.0338493	0.0162146	0.0338493	FYB	TRUE	0.939154
ENSG00000170439	0.000442956	0.0149507	1.42279	0.405	2.79289	0.761288	0.0707156	0.0590444	0.0933094	0.0933094	METTL7B	TRUE	2.05266
ENSG00000136378	0.000451496	0.0152176	1.41325	0.402866	3.10609	0.705177	0.0871863	-0.0280591	0.0751143	0.0751143	ADAMTS7	TRUE	2.03889
ENSG00000264067	0.000455614	0.015335	0.784467	0.223777	4.34922	0.223878	0.0125342	0.0155882	0.0375418	0.0375418	RP11-401O9.3	TRUE	1.13175
ENSG00000105122	0.000463676	0.0155846	1.97229	0.563365	1.82035	1.46626	0.133265	0.121171	0.184115	0.184115	RASAL3	TRUE	2.84541
ENSG00000138814	0.000467627	0.0156955	0.52688	0.150595	6.06298	0.094857	0.00651186	-0.00302765	0.0161671	0.0161671	PPP3CA	TRUE	0.760127
ENSG00000187650	0.000470902	0.0157834	-0.594859	0.170116	5.22856	0.118063	0.00517047	-0.00500531	0.023769	0.023769	VMAC	TRUE	-0.8582
ENSG00000131069	0.000477928	0.0159966	0.435095	0.124568	7.08067	0.0734473	0.00115145	0.0143657	0.0121618	0.0143657	ACSS2	TRUE	0.627709
ENSG00000248713	0.000486468	0.0162599	1.68638	0.483468	3.47365	1.10379	0.0429784	0.190763	0.0587936	0.190763	RP11-766F14.2	TRUE	2.43294
ENSG00000104918	0.000490002	0.0163554	2.45498	0.704208	0.534345	2.04897	0.0466511	0.013328	0.449258	0.449258	RETN	TRUE	3.54179
ENSG00000182247	0.000494903	0.0164961	0.677993	0.19463	4.98168	0.160522	0.0106923	0.000252652	0.0271885	0.0271885	UBE2E2	TRUE	0.978138
ENSG00000160326	0.000500691	0.0166016	1.97482	0.567414	1.92658	1.51461	0.115611	0.206348	0.170965	0.206348	SLC2A6	TRUE	2.84907
ENSG00000167613	0.000500135	0.0166016	1.83679	0.527708	4.23897	1.31024	0.0235328	0.254943	0.0394857	0.254943	LAIR1	TRUE	2.64992
ENSG00000175879	0.000500823	0.0166016	0.810583	0.232905	4.70913	0.226443	0.0227656	-0.0116234	0.0314791	0.0314791	HOXD8	TRUE	1.16942
ENSG00000261768	0.000500691	0.0166016	1.97482	0.567414	1.92658	1.51461	0.115611	0.206348	0.170965	0.206348	SLC2A6	TRUE	2.84907
ENSG00000168264	0.000501952	0.0166161	0.344509	0.0990051	10.2271	0.0440931	0.000274122	0.00652223	0.00952788	0.00952788	IRF2BP2	TRUE	0.497022
ENSG00000187688	0.00050731	0.0167705	0.399497	0.114901	6.8467	0.0553722	0.00043495	0.00282435	0.0127674	0.0127674	TRPV2	TRUE	0.576352
ENSG00000169826	0.000511276	0.0168784	0.440459	0.126759	6.64656	0.0651895	0.00268975	-0.00190778	0.0133781	0.0133781	CSGALNACT2	TRUE	0.635449
ENSG00000139211	0.000519227	0.0171175	0.531611	0.153174	7.0299	0.109845	0.000872933	0.0225893	0.0122881	0.0225893	AMIGO2	TRUE	0.766953
ENSG00000101445	0.000523062	0.0172203	0.373803	0.107766	7.69716	0.0476472	0.000516857	0.00108953	0.0110966	0.0110966	PPP1R16B	TRUE	0.539284
ENSG00000141433	0.000525174	0.0172663	2.0643	0.595314	2.83229	1.65671	0.0789081	0.275491	0.090777	0.275491	ADCYAP1	TRUE	2.97815
ENSG00000117602	0.000531767	0.0174592	1.06737	0.308114	3.15765	0.399481	0.0224146	0.0071627	0.0725195	0.0725195	RCAN3	TRUE	1.5399
ENSG00000249396	0.000534229	0.0175162	-1.69484	0.489417	3.54423	1.11718	0.0388851	0.200643	0.0562608	0.200643	RP11-1C1.4	TRUE	-2.44514
ENSG00000144668	0.000535249	0.0175258	1.99033	0.574829	1.3251	1.32381	0.0704713	-0.065452	0.259957	0.259957	ITGA9	TRUE	2.87143
ENSG00000106366	0.000548672	0.0179166	2.09768	0.607002	5.56539	1.71238	0.00600874	0.362443	0.0199802	0.362443	SERPINE1	TRUE	3.02631
ENSG00000158578	0.000548118	0.0179166	-0.421978	0.122098	6.60645	0.0608873	0.00139046	0.00090769	0.0135174	0.0135174	ALAS2	TRUE	-0.608786
ENSG00000101187	0.000557615	0.018184	0.965278	0.279674	4.78409	0.362732	0.00844326	0.0697745	0.0302548	0.0697745	SLCO4A1	TRUE	1.3926
ENSG00000128340	0.00056236	0.0183139	0.364155	0.105578	7.80726	0.0472191	0.000191856	0.00433246	0.0109549	0.0109549	RAC2	TRUE	0.525364
ENSG00000259611	0.000577437	0.0187795	1.19371	0.346807	3.36222	0.555164	0.0369465	0.0833287	0.0632253	0.0833287	CTD-2544M6.2	TRUE	1.72216
ENSG00000234912	0.000582096	0.0189056	-0.628756	0.182787	7.4236	0.137048	0.0219258	-0.0140206	0.0114854	0.0114854	LINC00338	TRUE	-0.907103
ENSG00000117266	0.000585561	0.0189925	1.10395	0.321082	3.41397	0.447964	0.041981	0.0206122	0.0611128	0.0611128	CDK18	TRUE	1.59266
ENSG00000166741	0.000588079	0.0190486	0.78711	0.229007	6.18736	0.241477	0.00217455	0.0502697	0.0154377	0.0502697	NNMT	TRUE	1.13556
ENSG00000105088	0.000592967	0.0191811	1.24577	0.36269	3.0279	0.539343	0.0522877	-0.0192488	0.0792566	0.0792566	OLFM2	TRUE	1.79727
ENSG00000152495	0.000593945	0.019187	2.12105	0.617596	1.52942	1.65085	0.15592	0.0709278	0.225505	0.225505	CAMK4	TRUE	3.06003
ENSG00000165730	0.000596377	0.0192398	0.529076	0.154103	5.66796	0.106789	0.00470578	0.0155164	0.019042	0.019042	STOX1	TRUE	0.763295
ENSG00000142347	0.000612061	0.0197193	0.54274	0.158408	5.62041	0.0999875	0.00562899	-0.00293134	0.0194642	0.0194642	MYO1F	TRUE	0.783009
ENSG00000143226	0.000614071	0.0197577	0.489988	0.143049	8.51929	0.0936715	0.000157152	0.0203058	0.0101992	0.0203058	FCGR2A	TRUE	0.706904
ENSG00000169926	0.000619783	0.0199149	0.746014	0.217954	3.93185	0.197905	0.00191606	0.0166733	0.0455879	0.0455879	KLF13	TRUE	1.07627
ENSG00000133665	0.000625947	0.0200862	0.839781	0.245542	4.88308	0.258457	0.0316043	0.00346493	0.0286865	0.0286865	DYDC2	TRUE	1.21155
ENSG00000112406	0.000637951	0.0204441	0.373651	0.109417	7.42737	0.0470337	0.000492595	0.000250264	0.0114794	0.0114794	HECA	TRUE	0.539065
ENSG00000139998	0.000642398	0.0205593	1.32988	0.389647	3.61913	0.690747	0.0614649	0.0903595	0.0538109	0.0903595	RAB15	TRUE	1.91862
ENSG00000133935	0.000647473	0.0206942	0.429663	0.125967	6.38609	0.0715883	0.00144412	0.0136331	0.0144237	0.0144237	C14orf1	TRUE	0.619873
ENSG00000130513	0.000651982	0.0207832	0.631196	0.185155	8.20314	0.155658	0.000216172	0.0340662	0.0104984	0.0340662	GDF15	TRUE	0.910623
ENSG00000133020	0.000651826	0.0207832	2.07034	0.607303	2.29154	1.43498	0.236284	-0.226971	0.132532	0.132532	MYH8	TRUE	2.98687
ENSG00000262246	0.000666337	0.0212128	-0.418018	0.122836	6.78485	0.0619777	0.00214514	0.00345194	0.0129435	0.0129435	CORO7	TRUE	-0.603073
ENSG00000155659	0.000668683	0.0212594	0.989622	0.290885	3.668	0.342531	0.0322846	-0.00816334	0.0523294	0.0523294	VSIG4	TRUE	1.42772
ENSG00000206435	0.000669753	0.0212653	1.70249	0.500486	4.39053	1.09115	0.213654	-0.0261652	0.0368317	0.0368317	HLA-C	TRUE	2.45617
ENSG00000204934	0.000675005	0.0214039	0.746093	0.219469	4.4689	0.194958	0.0126646	0.00144587	0.035502	0.035502	ATP6V0E2-AS1	TRUE	1.07638
ENSG00000002586	0.000678144	0.0214751	0.391133	0.115098	6.9189	0.0592944	0.000675102	0.011774	0.0125724	0.0125724	CD99	TRUE	0.564286
ENSG00000178217	0.000679974	0.0215048	1.18832	0.349759	3.11559	0.491856	0.0477035	-0.0159688	0.0746281	0.0746281	SH2D4B	TRUE	1.71438
ENSG00000247311	0.000681859	0.0215362	0.895911	0.263754	4.06058	0.277419	0.0266981	-0.011897	0.0428679	0.0428679	CTC-441N14.2	TRUE	1.29253
ENSG00000109084	0.000691664	0.0217603	0.398215	0.117369	7.08915	0.062042	0.000962019	0.0128133	0.0121411	0.0128133	TMEM97	TRUE	0.574503
ENSG00000258710	0.000691514	0.0217603	1.56555	0.461415	1.90914	0.89151	0.0398459	0.0719532	0.173058	0.173058	CT60	TRUE	2.2586
ENSG00000262046	0.000691664	0.0217603	0.398215	0.117369	7.08915	0.062042	0.000962019	0.0128133	0.0121411	0.0128133	TMEM97	TRUE	0.574503
ENSG00000120694	0.00070049	0.0220093	0.367637	0.108467	8.15348	0.0481423	0.00121455	0.00342029	0.0105506	0.0105506	HSPH1	TRUE	0.530389
ENSG00000206452	0.000712556	0.0223592	0.56889	0.168077	6.22596	0.112039	0.0130233	-0.00678289	0.0152265	0.0152265	HLA-C	TRUE	0.820734
ENSG00000171680	0.000713998	0.0223753	1.81361	0.535913	3.60508	1.28786	0.0495694	0.237633	0.0542531	0.237633	PLEKHG5	TRUE	2.61648
ENSG00000105255	0.000719913	0.0225022	1.19316	0.35281	2.89034	0.517532	0.0372966	0.027183	0.0871786	0.0871786	FSD1	TRUE	1.72137
ENSG00000172292	0.000719135	0.0225022	0.354463	0.104803	8.02518	0.0427503	0.000291573	0.00101198	0.0106921	0.0106921	CERS6	TRUE	0.511382
ENSG00000004866	0.000728267	0.0226458	0.390965	0.115714	6.98385	0.0542016	0.000985519	0.00389004	0.0124043	0.0124043	ST7	TRUE	0.564043
ENSG00000172116	0.00072579	0.0226458	2.30888	0.683172	1.32481	1.80254	0.206714	-0.168361	0.26001	0.26001	CD8B	TRUE	3.33101
ENSG00000178947	0.000727928	0.0226458	0.986408	0.291937	3.40598	0.381152	0.0207885	0.0644387	0.0614332	0.0644387	LINC00086	TRUE	1.42309
ENSG00000268419	0.000727928	0.0226458	0.986408	0.291937	3.40598	0.381152	0.0207885	0.0644387	0.0614332	0.0644387	LINC00086	TRUE	1.42309
ENSG00000266079	0.000732877	0.0227598	-0.906763	0.268513	5.54755	0.316707	0.0519456	0.012006	0.0201538	0.0201538	SNORA59B	TRUE	-1.30818
ENSG00000196814	0.000734881	0.0227927	1.4028	0.415494	2.72313	0.685634	0.0746584	-0.0301301	0.0979766	0.0979766	MVB12B	TRUE	2.02381
ENSG00000109062	0.000737617	0.0228481	0.427675	0.126711	6.31601	0.070314	0.0012948	0.0127233	0.0147609	0.0147609	SLC9A3R1	TRUE	0.617004
ENSG00000162878	0.000740553	0.0229096	1.4247	0.422244	4.31655	0.795448	0.0259139	0.152376	0.0381095	0.152376	PKDCC	TRUE	2.0554
ENSG00000168993	0.000743442	0.0229695	1.16464	0.345281	2.88407	0.507592	0.0316586	0.0515312	0.0875602	0.0875602	CPLX1	TRUE	1.68023
ENSG00000148498	0.00074866	0.0231011	0.385002	0.114206	7.9189	0.0557752	0.00222636	0.0073232	0.0108167	0.0108167	PARD3	TRUE	0.55544
ENSG00000131409	0.000766383	0.0236177	0.935761	0.278115	6.37007	0.343448	0.00878365	0.0685642	0.0144989	0.0685642	LRRC4B	TRUE	1.35002
ENSG00000091513	0.00077178	0.0237215	-0.541685	0.161085	5.2412	0.100571	0.00234066	0.00180501	0.0236078	0.0236078	TF	TRUE	-0.781487
ENSG00000122711	0.000773423	0.0237215	-1.5914	0.473329	3.16401	0.993541	0.0972506	0.12679	0.0722067	0.12679	SPINK4	TRUE	-2.2959
ENSG00000128567	0.000774671	0.0237215	1.31633	0.391569	3.07412	0.586221	0.0765486	-0.0635819	0.0767774	0.0767774	PODXL	TRUE	1.89907
ENSG00000139645	0.000773207	0.0237215	-0.655556	0.194977	4.86859	0.160059	0.00910391	0.0161075	0.0289123	0.0289123	ANKRD52	TRUE	-0.945767
ENSG00000168135	0.000773728	0.0237215	1.47496	0.438711	2.7475	0.760061	0.0961485	-0.0438067	0.0963188	0.0963188	KCNJ4	TRUE	2.12791
ENSG00000196562	0.000775976	0.0237313	1.97994	0.589052	2.81032	1.45576	0.254802	-0.0312386	0.0921804	0.0921804	SULF2	TRUE	2.85645
ENSG00000265494	0.000781217	0.0238613	0.523097	0.155713	5.51481	0.103933	0.00376608	0.0153174	0.0204805	0.0204805	RP11-131K5.2	TRUE	0.75467
ENSG00000142227	0.000782663	0.0238752	0.362719	0.107989	7.65916	0.0506668	0.000515031	0.00970262	0.0111466	0.0111466	EMP3	TRUE	0.523293
ENSG00000138185	0.000783725	0.0238774	0.81732	0.24336	4.52009	0.229368	0.0245826	-0.0145367	0.0346415	0.0346415	ENTPD1	TRUE	1.17914
ENSG00000170442	0.000786985	0.0239464	2.30498	0.686551	1.56559	1.7821	0.251458	-0.23477	0.219895	0.219895	KRT86	TRUE	3.32538
ENSG00000261121	0.0007968	0.0242145	1.09905	0.327692	3.36525	0.408438	0.0442832	-0.0355793	0.0630989	0.0630989	RP11-496D24.2	TRUE	1.58559
ENSG00000135916	0.000807247	0.0245011	0.390853	0.116662	6.82979	0.0537211	0.000795431	0.00340325	0.0128146	0.0128146	ITM2C	TRUE	0.563881
ENSG00000164951	0.000813052	0.0246462	0.714673	0.213443	4.43313	0.182667	0.00945131	0.00917024	0.0361066	0.0361066	PDP1	TRUE	1.03106
ENSG00000186377	0.000814302	0.0246531	2.14487	0.640664	1.9921	1.54972	0.247125	-0.22277	0.163325	0.163325	CYP4X1	TRUE	3.09439
ENSG00000085117	0.000817044	0.0247051	0.87443	0.261261	4.34053	0.300381	0.0197166	0.0485409	0.0376922	0.0485409	CD82	TRUE	1.26154
ENSG00000165238	0.000827157	0.0249795	0.727523	0.21759	5.62131	0.177989	0.0278896	-0.0255504	0.019456	0.019456	WNK2	TRUE	1.04959
ENSG00000189212	0.000839577	0.0253229	0.857448	0.256767	3.95673	0.245476	0.0208899	-0.0202844	0.0450392	0.0450392	DPY19L2P1	TRUE	1.23704
ENSG00000187068	0.000843072	0.0253965	1.06153	0.317991	3.52772	0.379025	0.0442855	-0.0391743	0.0568325	0.0568325	C3orf70	TRUE	1.53147
ENSG00000006118	0.000852337	0.0256182	1.65557	0.496392	2.37862	1.07791	0.105898	0.140507	0.124721	0.140507	TMEM132A	TRUE	2.38849
ENSG00000115414	0.000852559	0.0256182	0.342287	0.10263	8.68215	0.0404013	0.00046605	0.00155567	0.0100669	0.0100669	FN1	TRUE	0.493816
ENSG00000196358	0.000861409	0.0258301	1.40597	0.421926	2.86238	0.693222	0.0891288	-0.0376714	0.0888926	0.0888926	NTNG2	TRUE	2.02839
ENSG00000254415	0.000861754	0.0258301	2.37759	0.713528	2.56144	2.22372	0.115224	0.393898	0.109735	0.393898	SIGLEC14	TRUE	3.43013
ENSG00000081087	0.000864879	0.0258916	0.428591	0.128662	6.49971	0.0671372	0.00262937	0.00623138	0.0139244	0.0139244	OSTM1	TRUE	0.618326
ENSG00000070087	0.000875956	0.0261582	1.36063	0.40889	2.66978	0.624685	0.0654832	-0.0541069	0.101708	0.101708	PFN2	TRUE	1.96297
ENSG00000256362	0.000875596	0.0261582	2.17891	0.654776	2.17804	1.86837	0.163409	0.265322	0.143453	0.265322	RP11-955H22.3	TRUE	3.1435
ENSG00000166016	0.000880543	0.0262626	1.87257	0.562984	2.82695	1.38014	0.211252	0.105699	0.0911163	0.105699	ABTB2	TRUE	2.70155
ENSG00000163909	0.00090413	0.0269328	0.747638	0.225275	4.20451	0.19106	0.0106365	-0.00352741	0.0401124	0.0401124	HEYL	TRUE	1.07861
ENSG00000267453	0.000908911	0.0270418	0.919033	0.277042	5.03252	0.332708	0.00713544	0.0696169	0.0264439	0.0696169	AC004791.2	TRUE	1.32588
ENSG00000162595	0.000914142	0.0271639	1.07735	0.324922	8.32958	0.457274	0.00032784	0.105247	0.0103719	0.105247	DIRAS3	TRUE	1.55428
ENSG00000165959	0.000926132	0.0274863	1.41537	0.427339	2.39173	0.784326	0.0590354	0.115817	0.123583	0.123583	CLMN	TRUE	2.04195
ENSG00000010310	0.000930025	0.0275679	0.389039	0.117503	6.98019	0.0549003	0.00139338	0.00528137	0.0124136	0.0124136	GIPR	TRUE	0.561265
ENSG00000183826	0.000939822	0.027824	0.788471	0.238357	5.01463	0.245105	0.0124454	0.0443685	0.0267037	0.0443685	BTBD9	TRUE	1.13752
ENSG00000116983	0.00094189	0.0278511	1.99909	0.604442	3.12513	1.57569	0.0719092	0.293441	0.0741437	0.293441	HPCAL4	TRUE	2.88408
ENSG00000176788	0.000948118	0.0280008	1.86219	0.563364	2.56675	1.2743	0.208052	-0.0304811	0.109328	0.109328	BASP1	TRUE	2.68658
ENSG00000196092	0.000964108	0.0284382	1.48784	0.450751	2.18516	0.74215	0.060435	-0.0540425	0.142742	0.142742	PAX5	TRUE	2.1465
ENSG00000162032	0.000972224	0.0286426	-0.421733	0.127858	7.151	0.0701847	0.00102955	0.0153182	0.0119974	0.0153182	SPSB3	TRUE	-0.608432
ENSG00000165655	0.000977936	0.0287757	2.08223	0.631592	1.96494	1.71117	0.18109	0.217818	0.16645	0.217818	ZNF503	TRUE	3.00402
ENSG00000258883	0.000984375	0.0289298	2.61531	0.793732	0.614509	2.28196	0.204868	-0.201855	0.425143	0.425143	RP11-32B5.2	TRUE	3.7731
ENSG00000152092	0.000993036	0.0291488	0.682935	0.207422	4.57984	0.164572	0.00938349	0.00427414	0.0336403	0.0336403	ASTN1	TRUE	0.985267
ENSG00000034510	0.00100654	0.0295094	0.647948	0.197023	9.6818	0.165824	6.4004e-05	0.0387541	0.00957132	0.0387541	TMSB10	TRUE	0.934792
ENSG00000141905	0.00101333	0.0296363	-0.466602	0.141963	6.15579	0.0804207	0.00453776	0.00723429	0.0156156	0.0156156	NFIC	TRUE	-0.673165
ENSG00000236320	0.00101307	0.0296363	-0.639366	0.194521	4.77567	0.16026	0.00744771	0.028548	0.0303908	0.0303908	SLFN14	TRUE	-0.922411
ENSG00000105357	0.00101909	0.0297684	0.604352	0.183962	6.30016	0.144308	0.00279543	0.0310465	0.0148401	0.0310465	MYH14	TRUE	0.871895
ENSG00000136720	0.00102568	0.0299247	0.654866	0.199448	4.32155	0.146499	0.00175743	0.00356625	0.0380222	0.0380222	HS6ST1	TRUE	0.944772
ENSG00000136848	0.00102899	0.0299851	1.89005	0.575801	1.53313	1.20274	0.106624	-0.0886708	0.224922	0.224922	DAB2IP	TRUE	2.72677
ENSG00000139428	0.00103604	0.0301178	0.481081	0.146646	7.86092	0.091483	0.000743493	0.0207617	0.0108875	0.0207617	MMAB	TRUE	0.694053
ENSG00000169136	0.00103589	0.0301178	-0.332349	0.101308	8.57435	0.0375671	0.00011045	0.00101211	0.0101528	0.0101528	ATF5	TRUE	-0.479479
ENSG00000174669	0.00104396	0.0303114	0.364785	0.111269	7.25891	0.0521409	0.000607188	0.0110701	0.0117736	0.0117736	SLC29A2	TRUE	0.526274
ENSG00000273388	0.00104878	0.0304145	0.625372	0.190831	4.89412	0.136083	0.00790099	0.00067764	0.0285154	0.0285154	RP11-401O9.4	TRUE	0.902221
ENSG00000135643	0.00105431	0.0305383	1.12831	0.344458	2.91971	0.451486	0.0332339	0.00745181	0.0854171	0.0854171	KCNMB4	TRUE	1.62781
ENSG00000261785	0.00106018	0.0306714	1.80386	0.550958	2.1148	1.15674	0.153631	-0.0454774	0.149924	0.149924	TRBV7-2	TRUE	2.60243
ENSG00000176533	0.00108984	0.0314915	0.760034	0.232693	4.07976	0.20589	0.0116607	0.00834882	0.0424856	0.0424856	GNG7	TRUE	1.0965
ENSG00000080573	0.00109132	0.0314967	1.84772	0.565768	1.98019	1.18661	0.155405	-0.082524	0.164688	0.164688	COL5A3	TRUE	2.66569
ENSG00000145391	0.00109594	0.0315923	0.494524	0.151478	5.58801	0.0825514	0.003181	-0.0016307	0.0197645	0.0197645	SETD7	TRUE	0.713447
ENSG00000262933	0.00109911	0.0316456	1.35186	0.414192	3.8137	0.723544	0.0420738	0.129481	0.0483772	0.129481	CALCA	TRUE	1.95032
ENSG00000269474	0.00110278	0.0317134	1.31044	0.401619	3.00371	0.6446	0.0807077	0.0275635	0.0805898	0.0805898	BX649597.4	TRUE	1.89057
ENSG00000066027	0.00112124	0.0322059	0.36125	0.110874	7.17204	0.0470639	0.000341932	0.00500305	0.0119512	0.0119512	PPP2R5A	TRUE	0.521174
ENSG00000223855	0.00114918	0.0329691	0.873872	0.268784	3.83536	0.261235	0.0244038	-0.0143778	0.0478412	0.0478412	AC147651.3	TRUE	1.26073
ENSG00000105639	0.00115868	0.0332023	1.19699	0.368434	2.97355	0.515495	0.0534557	0.00339482	0.0822877	0.0822877	JAK3	TRUE	1.72689
ENSG00000104237	0.00116657	0.0333592	2.30288	0.709249	1.00246	2.0355	0.177836	0.223779	0.325198	0.325198	RP1	TRUE	3.32236
ENSG00000165389	0.00116693	0.0333592	0.35667	0.109851	7.38747	0.0459507	0.00052331	0.00479599	0.011544	0.011544	SPTSSA	TRUE	0.514566
ENSG00000185432	0.00116863	0.0333683	0.381506	0.117516	7.51553	0.0523472	0.00246446	0.00328297	0.0113454	0.0113454	METTL7A	TRUE	0.550396
ENSG00000196372	0.00118443	0.0337794	0.375806	0.115896	7.24152	0.05092	0.00162437	0.00414058	0.0118076	0.0118076	ASB13	TRUE	0.542173
ENSG00000257027	0.00119693	0.0340954	0.446248	0.137747	6.02589	0.0712459	0.00257465	0.00472573	0.0163997	0.0163997	RP11-705C15.3	TRUE	0.643799
ENSG00000090776	0.00120069	0.0341221	0.609907	0.188318	4.90419	0.134959	0.0071034	0.00934204	0.0283601	0.0283601	EFNB1	TRUE	0.87991
ENSG00000110400	0.00119953	0.0341221	1.69957	0.524721	2.11958	1.02133	0.125907	-0.0381733	0.149425	0.149425	PVRL1	TRUE	2.45196
ENSG00000118495	0.00121046	0.0341915	0.417229	0.128918	6.67464	0.06374	0.00333529	0.00523457	0.0132845	0.0132845	PLAGL1	TRUE	0.601935
ENSG00000130635	0.00120971	0.0341915	1.7935	0.554134	1.90295	1.27693	0.0488796	0.258185	0.173806	0.258185	COL5A1	TRUE	2.58748
ENSG00000136634	0.00120724	0.0341915	2.01918	0.623748	2.24613	1.6184	0.227904	0.161158	0.136798	0.161158	IL10	TRUE	2.91305
ENSG00000168077	0.00120874	0.0341915	2.22721	0.688089	1.96638	1.77036	0.307184	-0.131884	0.166282	0.166282	SCARA3	TRUE	3.21319
ENSG00000175567	0.00120757	0.0341915	-0.615689	0.190198	5.42093	0.150475	0.00594282	0.0302326	0.0214743	0.0302326	UCP2	TRUE	-0.888251
ENSG00000233997	0.00121165	0.0341915	1.69242	0.522978	2.82082	0.968736	0.181999	-0.161037	0.0915066	0.0915066	AP000475.2	TRUE	2.44165
ENSG00000037280	0.00121677	0.034296	0.688133	0.21272	4.44946	0.166189	0.00941973	0.00310032	0.0358302	0.0358302	FLT4	TRUE	0.992766
ENSG00000175984	0.00121959	0.0343351	0.863039	0.266843	4.07683	0.27753	0.0286615	0.0152155	0.0425436	0.0425436	DENND2C	TRUE	1.2451
ENSG00000184792	0.00124007	0.034871	-0.463338	0.143471	6.06276	0.0816068	0.00441535	0.0106536	0.0161685	0.0161685	OSBP2	TRUE	-0.668456
ENSG00000160062	0.00125587	0.0352742	0.679996	0.210794	5.03442	0.183754	0.0151817	0.0292524	0.0264166	0.0292524	ZBTB8A	TRUE	0.981026
ENSG00000101265	0.00126162	0.0353943	1.13071	0.350654	3.09789	0.471118	0.0474209	0.0200071	0.075537	0.075537	RASSF2	TRUE	1.63127
ENSG00000196141	0.00126366	0.0354105	0.473328	0.146809	5.69955	0.0772281	0.00277911	0.00104336	0.0187738	0.0187738	SPATS2L	TRUE	0.682868
ENSG00000122986	0.00127078	0.0355686	0.606269	0.188136	4.8433	0.129734	0.00608581	0.00473351	0.0293095	0.0293095	HVCN1	TRUE	0.874661
ENSG00000205037	0.00127358	0.0356057	2.21934	0.688836	1.91459	1.73343	0.302095	-0.164679	0.172401	0.172401	RP11-863P13.4	TRUE	3.20183
ENSG00000235172	0.00128516	0.0358877	1.00463	0.312067	4.61554	0.401351	0.0116701	0.0857159	0.0330421	0.0857159	CTB-114C7.3	TRUE	1.44937
ENSG00000260266	0.00128705	0.0358989	0.801016	0.248852	3.83578	0.250119	0.0140961	0.0402688	0.047831	0.047831	CTD-2311M21.2	TRUE	1.15562
ENSG00000124787	0.00129343	0.036035	0.454236	0.141179	5.98872	0.0800262	0.00329168	0.0135826	0.01664	0.01664	RPP40	TRUE	0.655324
ENSG00000268756	0.0012971	0.0360955	1.32911	0.413202	3.72443	0.702671	0.0866069	0.0841286	0.0507217	0.0841286	AC104534.2	TRUE	1.9175
ENSG00000272016	0.00130884	0.0363805	0.559195	0.173986	6.23471	0.124414	0.00161739	0.0286536	0.0151796	0.0286536	RP11-215G15.5	TRUE	0.806748
ENSG00000130449	0.00131342	0.0364655	0.43397	0.135065	6.08084	0.0655684	0.00218506	0.0020027	0.0160576	0.0160576	ZSWIM6	TRUE	0.626086
ENSG00000163888	0.00131855	0.0365658	1.77347	0.552153	2.14311	1.24919	0.15788	0.143322	0.146992	0.146992	CAMK2N2	TRUE	2.55857
ENSG00000249641	0.00132624	0.0367367	2.39417	0.74579	0.503936	1.91166	0.0974532	-0.0959852	0.45875	0.45875	HOXC13-AS	TRUE	3.45405
ENSG00000149485	0.00134001	0.0370757	0.598269	0.186535	8.10702	0.142506	9.92626e-05	0.0346962	0.0106007	0.0346962	FADS1	TRUE	0.86312
ENSG00000160471	0.00135109	0.0373394	1.47403	0.459929	2.09161	0.725486	0.0591651	-0.0573117	0.152369	0.152369	COX6B2	TRUE	2.12657
ENSG00000105610	0.00135412	0.0373804	-0.351502	0.109698	7.46508	0.0466662	0.000613037	0.00760955	0.0114207	0.0114207	KLF1	TRUE	-0.50711
ENSG00000256502	0.00136439	0.0375902	2.32777	0.726957	1.02802	2.01929	0.208976	0.110686	0.319491	0.319491	RP11-955H22.2	TRUE	3.35827
ENSG00000272047	0.00136485	0.0375902	0.374779	0.117046	6.87331	0.0498021	0.0010054	0.003468	0.0126944	0.0126944	GTF2H5	TRUE	0.540692
ENSG00000068831	0.00137134	0.0377259	0.511105	0.159689	6.17228	0.104076	0.00303989	0.0224608	0.0155221	0.0224608	RASGRP2	TRUE	0.737368
ENSG00000229967	0.00137794	0.0378642	0.673334	0.210467	4.80145	0.169187	0.0143211	0.0127704	0.0299754	0.0299754	RP11-366F6.2	TRUE	0.971416
ENSG00000172071	0.00138698	0.0380693	0.408799	0.127856	6.87019	0.0566535	0.00364422	-0.00222226	0.0127028	0.0127028	EIF2AK3	TRUE	0.589772
ENSG00000111859	0.00139758	0.0383165	1.24729	0.390371	3.49248	0.620173	0.0316088	0.12078	0.0580949	0.12078	NEDD9	TRUE	1.79946
ENSG00000170166	0.00139993	0.0383375	2.03307	0.636396	2.06155	1.64779	0.191825	0.213175	0.1556	0.213175	HOXD4	TRUE	2.9331
ENSG00000235283	0.00140181	0.0383454	2.46133	0.770544	0.956765	2.16443	0.258084	-0.0405188	0.335654	0.335654	RP11-395E19.5	TRUE	3.55095
ENSG00000157851	0.00140663	0.0384336	1.93093	0.604685	1.4735	1.35118	0.131187	0.0313309	0.234457	0.234457	DPYSL5	TRUE	2.78575
ENSG00000168785	0.00142149	0.0387957	1.20584	0.377976	2.79226	0.579926	0.0282219	0.114644	0.0933505	0.114644	TSPAN5	TRUE	1.73966
ENSG00000143126	0.00143125	0.0390177	-0.479976	0.150544	6.74072	0.0919012	0.000998597	0.0216649	0.0130754	0.0216649	CELSR2	TRUE	-0.692458
ENSG00000164211	0.00143706	0.039132	0.671257	0.210617	7.29526	0.179768	0.000552416	0.043807	0.0117051	0.043807	STARD4	TRUE	0.968419
ENSG00000139354	0.00144994	0.039438	0.493755	0.155048	6.34845	0.0972913	0.00457403	0.019466	0.0146021	0.019466	GAS2L3	TRUE	0.712338
ENSG00000108100	0.00145427	0.0395112	0.424338	0.133286	7.54519	0.0718644	0.000941859	0.0168234	0.0113027	0.0168234	CCNY	TRUE	0.61219
ENSG00000267296	0.00145603	0.0395144	2.6137	0.821064	1.42797	2.72657	0.246644	0.427502	0.242006	0.427502	CEBPA-AS1	TRUE	3.77077
ENSG00000205795	0.00147995	0.0401185	1.48504	0.467201	2.39438	0.760473	0.0949223	-0.056882	0.123354	0.123354	CYS1	TRUE	2.14246
ENSG00000146411	0.00148246	0.0401413	0.993677	0.312664	6.07435	0.394304	0.00256876	0.0951901	0.0160972	0.0951901	SLC2A12	TRUE	1.43357
ENSG00000105894	0.00148564	0.0401823	1.73496	0.546019	2.25	1.0433	0.161708	-0.101798	0.136429	0.136429	PTN	TRUE	2.50302
ENSG00000260710	0.00151211	0.0408525	1.76847	0.557464	2.14061	1.10842	0.163518	-0.0646369	0.147248	0.147248	RP11-616M22.7	TRUE	2.55137
ENSG00000173040	0.00152207	0.0410754	0.53035	0.16728	5.32544	0.0940871	0.00541175	-0.00491683	0.0225707	0.0225707	EVC2	TRUE	0.765134
ENSG00000112759	0.00152869	0.0411416	-0.327813	0.103438	8.27398	0.0407553	0.00027302	0.00712913	0.0104264	0.0104264	SLC29A1	TRUE	-0.472935
ENSG00000116667	0.001529	0.0411416	1.30188	0.410801	3.50374	0.677468	0.0278133	0.140944	0.0576853	0.140944	C1orf21	TRUE	1.87821
ENSG00000182636	0.00152964	0.0411416	0.576931	0.182054	5.68303	0.133046	0.003565	0.0295788	0.0189128	0.0295788	NDN	TRUE	0.832335
ENSG00000159788	0.00153844	0.0413321	0.435472	0.137488	6.64293	0.0683092	0.00551263	0.00213342	0.0133904	0.0133904	RGS12	TRUE	0.628253
ENSG00000162367	0.0015448	0.0414566	-0.354197	0.11187	8.26866	0.0454463	0.00208329	0.00335858	0.0104317	0.0104317	TAL1	TRUE	-0.510998
ENSG00000264827	0.00155248	0.0415701	-1.21989	0.385468	2.66756	0.537613	0.0467191	0.0156383	0.101866	0.101866	AL592188.4	TRUE	-1.75993
ENSG00000265807	0.00155248	0.0415701	-1.21989	0.385468	2.66756	0.537613	0.0467191	0.0156383	0.101866	0.101866	AL592188.6	TRUE	-1.75993
ENSG00000153814	0.00155851	0.0416854	1.31112	0.414445	2.33217	0.627366	0.0429346	0.038593	0.12883	0.12883	JAZF1	TRUE	1.89155
ENSG00000111144	0.00156234	0.0417415	0.32607	0.103094	8.28541	0.0388501	0.000213313	0.00490095	0.010415	0.010415	LTA4H	TRUE	0.47042
ENSG00000242741	0.00157645	0.0420719	2.24375	0.709995	2.18268	2.0142	0.174104	0.329989	0.142989	0.329989	RP11-20B7.1	TRUE	3.23704
ENSG00000224608	0.00158248	0.0421861	2.61278	0.82706	0.613242	2.29268	0.258514	-0.232801	0.425514	0.425514	HLA-B	TRUE	3.76944
ENSG00000116254	0.00158493	0.0422048	1.31184	0.415316	4.24549	0.688637	0.10327	0.0692178	0.0393683	0.0692178	CHD5	TRUE	1.89259
ENSG00000130477	0.00159381	0.0422443	0.74091	0.234685	5.48356	0.2197	0.0223212	0.0327559	0.020802	0.0327559	UNC13A	TRUE	1.06891
ENSG00000156206	0.00159518	0.0422443	0.719663	0.227973	5.80518	0.207286	0.00248206	0.0494898	0.0179371	0.0494898	C15orf26	TRUE	1.03825
ENSG00000164663	0.00159022	0.0422443	-0.449151	0.14224	5.97061	0.079181	0.00347263	0.0144304	0.0167597	0.0167597	USP49	TRUE	-0.647988
ENSG00000164744	0.00158824	0.0422443	0.786143	0.248932	4.05579	0.237493	0.0190031	0.0282266	0.0429642	0.0429642	SUN3	TRUE	1.13416
ENSG00000187621	0.00159332	0.0422443	0.502641	0.159208	6.0731	0.0934098	0.00924242	0.00454843	0.0161049	0.0161049	TCL6	TRUE	0.725157
ENSG00000215328	0.0015972	0.0422512	0.435024	0.137822	9.61455	0.0757451	0.000207162	0.0187877	0.00958783	0.0187877	HSPA1A	TRUE	0.627607
ENSG00000144120	0.0016024	0.0423423	0.443118	0.140428	5.96561	0.0736478	0.00292715	0.00936786	0.016793	0.016793	TMEM177	TRUE	0.639284
ENSG00000087510	0.00160961	0.0424864	2.09865	0.665358	2.16575	1.76121	0.298014	0.141636	0.144688	0.144688	TFAP2C	TRUE	3.02771
ENSG00000142303	0.00161269	0.042521	0.909322	0.288344	4.04917	0.290898	0.0400444	-0.0171298	0.0430978	0.0430978	ADAMTS10	TRUE	1.31187
ENSG00000118600	0.00163529	0.0430698	0.362747	0.115175	7.04248	0.0493113	0.0010086	0.00716561	0.0122566	0.0122566	TMEM5	TRUE	0.523333
ENSG00000273392	0.00164527	0.0432855	1.96884	0.625475	1.91422	1.31103	0.218773	-0.190399	0.172446	0.172446	PCDHB6	TRUE	2.84044
ENSG00000124818	0.00165962	0.0434729	1.888	0.600275	2.1655	1.20664	0.215617	-0.187923	0.144713	0.144713	OPN5	TRUE	2.7238
ENSG00000143153	0.00165794	0.0434729	0.637704	0.202734	5.80291	0.162956	0.00424228	0.036859	0.0179542	0.036859	ATP1B1	TRUE	0.920013
ENSG00000248994	0.00165796	0.0434729	2.14799	0.682874	1.56316	1.62296	0.246049	-0.118535	0.220268	0.220268	RP11-259O2.1	TRUE	3.09889
ENSG00000253967	0.00165724	0.0434729	0.865769	0.275228	3.87105	0.263527	0.0287675	-0.00825495	0.046983	0.046983	RP11-333A23.4	TRUE	1.24904
ENSG00000177138	0.00166553	0.0435805	0.430291	0.136853	6.16275	0.0618506	0.00315285	-0.00295206	0.0155759	0.0155759	FAM9B	TRUE	0.620778
ENSG00000267303	0.00166977	0.043644	4.15647	1.32227	1.38509	5.96933	1.49906	-1.1832	0.249335	0.249335	CTD-2369P2.12	TRUE	5.99652
ENSG00000225138	0.00168185	0.0439121	0.537878	0.171226	5.34508	0.0969546	0.00698029	-0.00620481	0.0223382	0.0223382	CTD-2228K2.7	TRUE	0.775994
ENSG00000100979	0.00170245	0.0441155	0.341718	0.108905	7.5324	0.0401057	0.000539325	0.00123368	0.011321	0.011321	PLTP	TRUE	0.492995
ENSG00000107130	0.00169891	0.0441155	0.36325	0.115745	6.967	0.0529146	0.000537417	0.0128594	0.0124474	0.0128594	NCS1	TRUE	0.524058
ENSG00000118058	0.00170099	0.0441155	-0.477251	0.152087	5.73501	0.0893427	0.00464619	0.0154836	0.0184843	0.0184843	KMT2A	TRUE	-0.688528
ENSG00000153485	0.00169967	0.0441155	0.440544	0.140379	6.07195	0.0724358	0.00359442	0.00801988	0.0161119	0.0161119	TMEM251	TRUE	0.63557
ENSG00000162104	0.00169797	0.0441155	1.17421	0.374129	2.57427	0.539343	0.0312204	0.0884053	0.108752	0.108752	ADCY9	TRUE	1.69403
ENSG00000267910	0.00170099	0.0441155	-0.477251	0.152087	5.73501	0.0893427	0.00464619	0.0154836	0.0184843	0.0184843	KMT2A	TRUE	-0.688528
ENSG00000268733	0.00169891	0.0441155	0.36325	0.115745	6.967	0.0529146	0.000537417	0.0128594	0.0124474	0.0128594	NCS1	TRUE	0.524058
ENSG00000086300	0.00171662	0.0444029	0.40496	0.12916	6.10918	0.0569794	0.000795216	0.00267745	0.0158872	0.0158872	SNX10	TRUE	0.584234
ENSG00000100721	0.00171764	0.0444029	1.07985	0.344433	3.19944	0.409893	0.048141	-0.016338	0.0704929	0.0704929	TCL1A	TRUE	1.55789
ENSG00000262418	0.00171907	0.0444029	-0.366042	0.116763	6.86261	0.046956	0.000910117	0.00253032	0.0127236	0.0127236	PTPRC	TRUE	-0.528088
ENSG00000160752	0.00172243	0.0444421	0.489734	0.156248	8.8448	0.0962221	0.000216666	0.0241968	0.00994951	0.0241968	FDPS	TRUE	0.706537
ENSG00000206549	0.00172519	0.0444656	0.640207	0.204287	4.95853	0.156308	0.014199	0.0153298	0.0275341	0.0275341	PRSS50	TRUE	0.923624
ENSG00000128833	0.00174037	0.044809	1.48147	0.473117	1.90354	0.78331	0.0501052	0.0274849	0.173734	0.173734	MYO5C	TRUE	2.13731
ENSG00000203727	0.00177159	0.045564	1.04944	0.335706	3.90446	0.37979	0.0664917	-0.0474679	0.0462066	0.0462066	SAMD5	TRUE	1.51402
ENSG00000139832	0.00178264	0.0457995	0.502064	0.1607	6.17613	0.101239	0.00203629	0.0237881	0.0155004	0.0237881	RAB20	TRUE	0.724326
ENSG00000133800	0.00179509	0.0460211	2.06171	0.660339	2.25371	1.56306	0.299971	-0.0807026	0.136076	0.136076	LYVE1	TRUE	2.97441
ENSG00000183900	0.00179498	0.0460211	1.04237	0.333858	3.60032	0.436489	0.0207673	0.0906938	0.0544048	0.0906938	AC099522.1	TRUE	1.50383
ENSG00000167850	0.00180851	0.0462668	2.05299	0.658011	1.94617	1.51967	0.264335	-0.0922224	0.168644	0.168644	CD300C	TRUE	2.96185
ENSG00000184347	0.00180746	0.0462668	1.45238	0.465479	3.16521	0.735373	0.144524	-0.0961612	0.0721475	0.0721475	SLIT3	TRUE	2.09534
ENSG00000149948	0.00181285	0.0463285	1.55862	0.499669	2.12436	0.822628	0.100742	-0.0814413	0.148927	0.148927	HMGA2	TRUE	2.24861
ENSG00000261455	0.00181601	0.0463601	0.480453	0.154052	6.77652	0.0927663	0.00104378	0.0226881	0.0129679	0.0226881	LINC01003	TRUE	0.693147
ENSG00000041982	0.00182378	0.0465093	0.575416	0.184575	6.21739	0.123127	0.0187951	0.000343725	0.0152728	0.0152728	TNC	TRUE	0.83015
ENSG00000269556	0.00183412	0.0467236	0.488608	0.156814	5.60743	0.085132	0.00500728	0.00332175	0.0195832	0.0195832	FAM11A	TRUE	0.704913
ENSG00000214035	0.00183708	0.0467494	2.26478	0.726969	0.996525	1.9209	0.201945	0.114781	0.326538	0.326538	AC073310.4	TRUE	3.26739
ENSG00000078900	0.0018511	0.0470565	0.733433	0.235593	4.35258	0.21631	0.0168962	0.0386077	0.0374837	0.0386077	TP73	TRUE	1.05812
ENSG00000172456	0.00187125	0.0475188	0.375559	0.120761	6.63927	0.0546921	0.00118028	0.0103356	0.0134029	0.0134029	FGGY	TRUE	0.541817
ENSG00000198400	0.0018781	0.0476425	0.701771	0.225733	8.72803	0.198131	0.000318656	0.0506365	0.0100323	0.0506365	NTRK1	TRUE	1.01244
ENSG00000135362	0.00188073	0.0476589	1.57325	0.506122	2.72683	0.995816	0.0857601	0.170399	0.0977229	0.170399	PRR5L	TRUE	2.26973
ENSG00000083720	0.00188693	0.0477159	0.342166	0.110111	7.45558	0.0464177	0.00068904	0.0103988	0.0114353	0.0114353	OXCT1	TRUE	0.493641
ENSG00000135596	0.00188671	0.0477159	0.346738	0.111581	7.57244	0.0409185	0.00118595	7.81906e-05	0.0112643	0.0112643	MICAL1	TRUE	0.500237
ENSG00000117601	0.00189814	0.047949	-0.534898	0.17223	4.99337	0.108458	0.00264754	0.0169817	0.0270155	0.0270155	SERPINC1	TRUE	-0.771695
ENSG00000110237	0.00190387	0.0480434	2.29504	0.739182	1.03874	2.11999	0.179762	0.366628	0.317125	0.366628	ARHGEF17	TRUE	3.31104
ENSG00000165643	0.001909	0.0481225	1.24456	0.400949	3.77236	0.623484	0.0296583	0.131102	0.0494348	0.131102	SOHLH1	TRUE	1.79552
ENSG00000114378	0.00193662	0.0486152	0.694897	0.224176	4.0926	0.194464	0.00642105	0.0438338	0.0422326	0.0438338	HYAL1	TRUE	1.00252
ENSG00000131203	0.00193528	0.0486152	1.07279	0.346062	3.25321	0.45964	0.0517746	0.0622479	0.0679843	0.0679843	IDO1	TRUE	1.54771
ENSG00000186642	0.00193476	0.0486152	2.07326	0.668779	2.39462	1.73098	0.118392	0.328873	0.123334	0.328873	PDE2A	TRUE	2.99108
ENSG00000262208	0.00193662	0.0486152	0.694897	0.224176	4.0926	0.194464	0.00642105	0.0438338	0.0422326	0.0438338	HYAL1	TRUE	1.00252
ENSG00000159399	0.00195203	0.0489121	0.371545	0.119952	7.40959	0.0499106	0.00288072	0.00296236	0.0115079	0.0115079	HK2	TRUE	0.536026
ENSG00000174938	0.00195251	0.0489121	0.637252	0.20574	4.93015	0.163582	0.00432643	0.0380025	0.0279629	0.0380025	SEZ6L2	TRUE	0.91936
ENSG00000204060	0.00195624	0.0489476	1.21597	0.392653	3.53291	0.595642	0.0354939	0.118682	0.0566516	0.118682	FOXO6	TRUE	1.75427
ENSG00000230628	0.00196002	0.0489476	0.667383	0.215547	4.58332	0.175839	0.0128786	0.0281797	0.0335821	0.0335821	RP4-781K5.6	TRUE	0.962831
ENSG00000264462	0.00195932	0.0489476	-0.919284	0.296895	6.25044	0.340459	0.00230131	0.0858452	0.0150963	0.0858452	MIR3648	TRUE	-1.32625
ENSG00000043462	0.00196932	0.049129	0.933067	0.301493	6.56617	0.350803	0.00196862	0.0889295	0.0136644	0.0889295	LCP2	TRUE	1.34613
ENSG00000137285	0.00200111	0.0498706	0.708269	0.229208	7.50035	0.202239	0.000894428	0.051642	0.0113677	0.051642	TUBB2B	TRUE	1.02182
ENSG00000086506	0.00200741	0.0498778	-0.421321	0.136388	6.06405	0.0668581	0.00244124	0.00909004	0.0161605	0.0161605	HBQ1	TRUE	-0.607838
ENSG00000164983	0.00200761	0.0498778	0.501842	0.162456	6.78135	0.101543	0.00111421	0.0252776	0.0129537	0.0252776	TMEM65	TRUE	0.724005
ENSG00000214049	0.00200737	0.0498778	0.717432	0.232243	5.83268	0.207527	0.00174005	0.0521968	0.0177305	0.0521968	UCA1	TRUE	1.03504
ENSG00000265158	0.00201407	0.0499867	1.33767	0.433162	2.53125	0.608015	0.0755473	-0.0582044	0.112082	0.112082	LRRC37A7P	TRUE	1.92985
ENSG00000112972	0.00202683	0.0502516	0.884053	0.286447	7.35886	0.315217	0.000456936	0.0815948	0.0115921	0.0815948	HMGCS1	FALSE	1.27542
ENSG00000141968	0.00203401	0.0503777	0.457907	0.148419	7.4589	0.0845785	0.000525277	0.0215031	0.0114302	0.0215031	VAV1	FALSE	0.66062
ENSG00000120054	0.0020364	0.0503851	2.77373	0.899139	1.54425	3.10349	0.187283	0.621168	0.223188	0.621168	CPN1	FALSE	4.00165
ENSG00000171227	0.00205647	0.0508295	0.863029	0.280026	3.66017	0.250972	0.0258539	-0.0218045	0.0525609	0.0525609	TMEM37	FALSE	1.24509
ENSG00000083937	0.00206325	0.0509449	0.397347	0.128968	6.15399	0.0560179	0.00100687	0.00407745	0.0156259	0.0156259	CHMP2B	FALSE	0.573251
ENSG00000111845	0.00207596	0.0511541	0.58198	0.189007	7.64037	0.136716	0.000496535	0.0352271	0.0111716	0.0352271	PAK1IP1	FALSE	0.83962
ENSG00000257893	0.00207411	0.0511541	0.376082	0.122128	7.19347	0.0570892	0.000591123	0.0143241	0.0119055	0.0143241	RP11-587P21.2	FALSE	0.542571
ENSG00000082781	0.00208617	0.051353	0.801954	0.260571	5.83756	0.259641	0.00785538	0.0600416	0.0176943	0.0600416	ITGB5	FALSE	1.15697
ENSG00000196782	0.00209455	0.0515066	0.748793	0.243392	3.93559	0.191733	0.0137351	-0.00648146	0.0455046	0.0455046	MAML3	FALSE	1.08028
ENSG00000131094	0.00209746	0.0515256	1.99811	0.649566	2.08764	1.35377	0.269143	-0.23471	0.152793	0.152793	C1QL1	FALSE	2.88267
ENSG00000119900	0.00210984	0.051777	0.835479	0.271761	3.79353	0.271362	0.0249663	0.0330641	0.0488875	0.0488875	OGFRL1	FALSE	1.20534
ENSG00000100599	0.00213904	0.0524402	2.35467	0.766938	1.3848	2.24028	0.0808556	0.507339	0.249386	0.507339	RIN3	FALSE	3.39707
ENSG00000264451	0.00214972	0.0526484	0.804027	0.262007	4.65176	0.261252	0.00981877	0.0588287	0.0324343	0.0588287	RP11-433M22.2	FALSE	1.15997
ENSG00000101336	0.00216072	0.0528642	1.06834	0.348311	3.54407	0.398459	0.0650545	-0.038042	0.0562663	0.0562663	HCK	FALSE	1.54129
ENSG00000184494	0.0021725	0.0529374	0.583732	0.190415	7.1166	0.137753	0.000856548	0.0354013	0.0120758	0.0354013	NEU1	FALSE	0.842147
ENSG00000204386	0.00216624	0.0529374	0.583936	0.190428	7.1615	0.137836	0.000856585	0.0354062	0.0119742	0.0354062	NEU1	FALSE	0.842442
ENSG00000223957	0.0021725	0.0529374	0.583732	0.190415	7.1166	0.137753	0.000856548	0.0354013	0.0120758	0.0354013	NEU1	FALSE	0.842147
ENSG00000234343	0.0021725	0.0529374	0.583732	0.190415	7.1166	0.137753	0.000856548	0.0354013	0.0120758	0.0354013	NEU1	FALSE	0.842147
ENSG00000151718	0.00217836	0.0530265	0.334245	0.10906	7.94941	0.0422002	0.00111386	0.00632666	0.0107803	0.0107803	WWC2	FALSE	0.482213
ENSG00000182379	0.0021884	0.0532172	0.466852	0.152397	5.60529	0.08295	0.00362175	0.0118278	0.019603	0.019603	NXPH4	FALSE	0.673525
ENSG00000168675	0.00219065	0.0532183	0.993503	0.324347	3.62648	0.39915	0.0498155	0.0553854	0.0535824	0.0553854	LDLRAD4	FALSE	1.43332
ENSG00000206190	0.00219916	0.0533711	2.10654	0.687979	0.58341	1.4963	0.0389716	-0.0132873	0.434344	0.434344	ATP10A	FALSE	3.0391
ENSG00000090020	0.00220569	0.053422	-0.62026	0.202631	5.09731	0.150962	0.0155347	0.0185471	0.0255244	0.0255244	SLC9A1	FALSE	-0.894846
ENSG00000165929	0.00220516	0.053422	0.652946	0.213303	6.43391	0.172445	0.00325729	0.0422411	0.0142058	0.0422411	TC2N	FALSE	0.942002
ENSG00000249574	0.00222093	0.0537371	1.95995	0.640721	1.81044	1.50021	0.225132	0.104477	0.185391	0.185391	AC226118.1	FALSE	2.82761
ENSG00000061337	0.00222577	0.0538002	1.00421	0.328353	3.33163	0.377843	0.043298	0.0192475	0.0645176	0.0645176	LZTS1	FALSE	1.44877
ENSG00000147402	0.00225056	0.054345	1.56463	0.512153	4.74615	0.990891	0.0187151	0.243586	0.0308709	0.243586	GABRQ	FALSE	2.25729
ENSG00000136928	0.00226247	0.0545779	1.37282	0.449602	4.27578	0.762976	0.0120409	0.190101	0.0388274	0.190101	GABBR2	FALSE	1.98057
ENSG00000133195	0.00227088	0.0547183	0.447604	0.146645	5.70827	0.077997	0.00280316	0.0140175	0.0187015	0.0187015	SLC39A11	FALSE	0.645757
ENSG00000214063	0.00227283	0.0547183	0.435064	0.142548	5.93111	0.0672875	0.00329307	0.00299795	0.0170269	0.0170269	TSPAN4	FALSE	0.627664
ENSG00000200087	0.00230441	0.0554231	-0.506759	0.166264	9.57541	0.104031	7.94036e-05	0.0275645	0.00959855	0.0275645	SNORA73B	FALSE	-0.731098
ENSG00000183828	0.00231401	0.0555985	0.481265	0.157965	5.45195	0.0806543	0.00381636	0.00135698	0.0211366	0.0211366	NUDT14	FALSE	0.694319
ENSG00000249639	0.00233146	0.055962	1.70769	0.560928	2.23625	1.059	0.176896	-0.0464942	0.137744	0.137744	CTB-138E5.1	FALSE	2.46367
ENSG00000213165	0.00234445	0.0562179	-3.60718	1.18551	1.11044	4.92906	1.10369	-0.215976	0.301746	0.301746	AC090425.1	FALSE	-5.20406
ENSG00000168488	0.00236044	0.056545	-0.422245	0.138865	7.76569	0.0722859	0.000598396	0.0186852	0.0110081	0.0186852	ATXN2L	FALSE	-0.609171
ENSG00000172137	0.00239109	0.0572224	1.89067	0.622587	1.2036	1.36669	0.10476	0.157967	0.282855	0.282855	CALB2	FALSE	2.72766
ENSG00000130766	0.00239378	0.0572298	-0.303915	0.100089	8.93238	0.0345172	0.000125503	0.00546805	0.00989227	0.00989227	SESN2	FALSE	-0.438457
ENSG00000025039	0.00239757	0.0572637	1.4855	0.489299	3.75967	0.807135	0.189645	-0.0823004	0.0497689	0.0497689	RRAGD	FALSE	2.14313
ENSG00000148400	0.00241455	0.0575886	0.514709	0.169655	5.52277	0.107497	0.000816304	0.0279667	0.0204001	0.0279667	NOTCH1	FALSE	0.742568
ENSG00000213694	0.002418	0.0575886	0.538409	0.177492	5.21878	0.115552	0.00760892	0.0207776	0.0238946	0.0238946	S1PR3	FALSE	0.77676
ENSG00000239887	0.00241834	0.0575886	0.921473	0.303778	3.23866	0.324719	0.0236286	0.0388947	0.0686524	0.0686524	C1orf226	FALSE	1.3294
ENSG00000198848	0.00243727	0.0579819	1.33667	0.440996	2.87174	0.653338	0.106163	-0.0194985	0.0883148	0.0883148	CES1	FALSE	1.92841
ENSG00000225210	0.00244551	0.0581207	0.351125	0.115883	6.98534	0.0416265	0.00102833	-0.000233081	0.0124005	0.0124005	AL589743.1	FALSE	0.506567
ENSG00000169371	0.00246995	0.0585895	0.3694	0.122035	6.65955	0.0554139	0.00101604	0.0138765	0.0133344	0.0138765	SNUPN	FALSE	0.532932
ENSG00000182795	0.00247066	0.0585895	0.479481	0.158406	5.54815	0.080019	0.00494455	0.000132799	0.020148	0.020148	C1orf116	FALSE	0.691745
ENSG00000186577	0.00247253	0.0585895	0.363779	0.120191	6.7518	0.047567	0.00140414	0.00377863	0.0130417	0.0130417	C6orf1	FALSE	0.524823
ENSG00000188859	0.00250415	0.0592806	2.15806	0.713919	2.11652	1.64165	0.359936	-0.226076	0.149745	0.149745	FAM78B	FALSE	3.11343
ENSG00000154134	0.00250905	0.0593382	0.640968	0.212083	4.60647	0.139718	0.0117852	-0.00762864	0.0331941	0.0331941	ROBO3	FALSE	0.924722
ENSG00000129680	0.00251546	0.0594314	0.596583	0.197447	6.77869	0.144627	0.00197942	0.0370061	0.0129615	0.0370061	MAP7D3	FALSE	0.860687
ENSG00000105383	0.00252076	0.0594982	0.316428	0.104748	8.36003	0.0342999	0.000629444	0.000756983	0.0103428	0.0103428	CD33	FALSE	0.456509
ENSG00000004799	0.00252741	0.0595352	1.02156	0.33826	2.98237	0.375339	0.0326326	0.00858642	0.0817869	0.0817869	PDK4	FALSE	1.4738
ENSG00000075884	0.0025422	0.0595352	0.466272	0.154483	5.44912	0.0846656	0.00269801	0.0155954	0.021167	0.021167	ARHGAP15	FALSE	0.672689
ENSG00000153162	0.00254455	0.0595352	1.14351	0.378898	3.09836	0.531581	0.0423782	0.101185	0.0755127	0.101185	BMP6	FALSE	1.64974
ENSG00000155093	0.00252893	0.0595352	1.49802	0.496058	2.44968	0.846322	0.1274	0.0200448	0.118674	0.118674	PTPRN2	FALSE	2.16119
ENSG00000163412	0.00253771	0.0595352	0.501039	0.165972	5.08764	0.0902245	0.00188739	0.00792936	0.0256595	0.0256595	EIF4E3	FALSE	0.722846
ENSG00000166049	0.00253994	0.0595352	0.348233	0.115365	6.99472	0.0481306	0.000932335	0.0106304	0.0123767	0.0123767	PASD1	FALSE	0.502394
ENSG00000175344	0.00254043	0.0595352	1.89517	0.627856	2.4302	1.29264	0.273901	-0.130778	0.120303	0.120303	CHRNA7	FALSE	2.73416
ENSG00000176208	0.00254017	0.0595352	-0.319052	0.105698	8.12174	0.0413795	0.000269118	0.010903	0.0105847	0.010903	ATAD5	FALSE	-0.460295
ENSG00000230685	0.00253642	0.0595352	1.0508	0.348068	6.92528	0.448831	0.00943515	0.111716	0.0125556	0.111716	CLIC1	FALSE	1.51599
ENSG00000116985	0.00254756	0.0595477	0.701606	0.232502	4.44492	0.172312	0.0181502	-0.00580806	0.035907	0.035907	BMP8B	FALSE	1.0122
ENSG00000168071	0.0025699	0.059925	-0.366099	0.121426	7.21742	0.0447233	0.00288841	-0.00281761	0.0118559	0.0118559	CCDC88B	FALSE	-0.528169
ENSG00000170191	0.00256673	0.059925	0.359851	0.119339	6.72219	0.0469213	0.00110941	0.00452608	0.0131325	0.0131325	NANP	FALSE	0.519156
ENSG00000241335	0.00257365	0.059925	-0.345342	0.114558	7.66894	0.0485027	0.000279222	0.0128444	0.0111337	0.0128444	RNA5-8S5	FALSE	-0.498223
ENSG00000242716	0.00257365	0.059925	-0.345342	0.114558	7.66894	0.0485027	0.000279222	0.0128444	0.0111337	0.0128444	RNA5-8S5	FALSE	-0.498223
ENSG00000267719	0.00257855	0.0599813	2.99062	0.992254	0.815499	3.14535	0.614466	-0.368352	0.370102	0.370102	CTD-2116F7.1	FALSE	4.31455
ENSG00000164778	0.00258611	0.0600989	2.13415	0.708296	1.47537	1.55519	0.267531	-0.212056	0.234152	0.234152	EN2	FALSE	3.07893
ENSG00000236384	0.00258979	0.0601266	2.20967	0.733466	1.59422	1.70472	0.32242	-0.206666	0.215552	0.215552	LINC00479	FALSE	3.18789
ENSG00000267045	0.00260447	0.0604092	0.889779	0.295516	6.02382	0.322122	0.00257173	0.0847581	0.0164128	0.0847581	AC006126.4	FALSE	1.28368
ENSG00000184860	0.00261753	0.0606536	0.684137	0.227332	4.02755	0.181274	0.00814089	0.0297479	0.0435391	0.0435391	SDR42E1	FALSE	0.987001
ENSG00000248456	0.00263298	0.0609531	-1.23285	0.409908	3.44753	0.540065	0.108232	-0.0580916	0.0597918	0.0597918	RP11-553P9.3	FALSE	-1.77862
ENSG00000037637	0.00265472	0.0613973	-0.342246	0.113888	7.37505	0.045624	0.00140564	0.00846406	0.0115647	0.0115647	FBXO42	FALSE	-0.493757
ENSG00000227129	0.00266663	0.0615529	0.583205	0.194158	7.07538	0.138507	0.000950046	0.0367473	0.0121748	0.0367473	NEU1	FALSE	0.841387
ENSG00000228691	0.00266663	0.0615529	0.583205	0.194158	7.07538	0.138507	0.000950046	0.0367473	0.0121748	0.0367473	NEU1	FALSE	0.841387
ENSG00000249992	0.00266911	0.0615529	2.06334	0.686983	7.05307	1.73375	0.00156813	0.470377	0.0122302	0.470377	TMEM158	FALSE	2.97677
ENSG00000066468	0.00267664	0.0616561	1.51432	0.504331	2.6596	0.856284	0.151914	-0.0140643	0.102436	0.102436	FGFR2	FALSE	2.1847
ENSG00000161249	0.0026787	0.0616561	1.81916	0.605904	2.36754	1.14148	0.24143	-0.183874	0.12569	0.12569	DMKN	FALSE	2.62449
ENSG00000101474	0.00268743	0.0617391	0.342086	0.113975	7.02293	0.0456924	0.00068488	0.00934237	0.0123055	0.0123055	APMAP	FALSE	0.493525
ENSG00000247765	0.00268687	0.0617391	1.77623	0.591789	2.84327	1.2012	0.26013	-0.0358274	0.0900849	0.0900849	RP11-32B5.7	FALSE	2.56256
ENSG00000256576	0.00270296	0.0620369	2.00178	0.66734	1.83509	1.5493	0.263111	0.0572731	0.182231	0.182231	RP13-977J11.2	FALSE	2.88796
ENSG00000224531	0.00273232	0.0626509	0.31593	0.105438	7.86579	0.0336448	0.000235722	0.000325515	0.0108815	0.0108815	SMIM13	FALSE	0.455791
ENSG00000238212	0.0027494	0.0629828	0.912234	0.304641	3.44983	0.331219	0.033104	0.0476396	0.0597025	0.0597025	AC005863.2	FALSE	1.31607
ENSG00000233280	0.00276759	0.0633393	0.976628	0.326365	3.46819	0.388944	0.0373798	0.0691346	0.0589993	0.0691346	CRYBG3	FALSE	1.40898
ENSG00000070182	0.00277498	0.0633616	-0.317378	0.106089	7.90618	0.0342005	0.000422744	0.000513761	0.0108321	0.0108321	SPTB	FALSE	-0.457879
ENSG00000170421	0.00277454	0.0633616	0.427791	0.142994	8.71568	0.0746332	0.000181824	0.0202654	0.0100415	0.0202654	KRT8	FALSE	0.617172
ENSG00000263567	0.00277646	0.0633616	0.602507	0.201409	4.68852	0.132105	0.00874499	0.0079054	0.0318206	0.0318206	RP11-805L22.3	FALSE	0.869235
ENSG00000128815	0.00279096	0.0635722	2.09389	0.70033	3.01567	1.47525	0.410534	-0.389853	0.0799275	0.0799275	WDFY4	FALSE	3.02085
ENSG00000242193	0.0027907	0.0635722	0.763589	0.25539	3.80692	0.195287	0.0166764	-0.0152796	0.0485475	0.0485475	RP11-568K15.1	FALSE	1.10163
ENSG00000153250	0.00280797	0.0638389	1.15043	0.385014	3.93272	0.451131	0.102667	-0.087712	0.0455686	0.0455686	RBMS1	FALSE	1.65972
ENSG00000171016	0.00280745	0.0638389	0.926564	0.310088	3.58557	0.286389	0.0412743	-0.0409506	0.0548802	0.0548802	PYGO1	FALSE	1.33675
ENSG00000253802	0.00281796	0.0640057	2.0392	0.682708	2.09313	1.69684	0.207659	0.258432	0.152209	0.258432	CTA-392C11.1	FALSE	2.94194
ENSG00000009790	0.00282356	0.0640724	1.55066	0.519255	2.24547	0.948186	0.132765	0.0872383	0.13686	0.13686	TRAF3IP3	FALSE	2.23713
ENSG00000140848	0.0028533	0.0646863	0.345596	0.115851	6.99936	0.0470545	0.00105646	0.00980706	0.0123649	0.0123649	CPNE2	FALSE	0.498589
ENSG00000135766	0.00286224	0.0647683	0.345768	0.115946	7.85137	0.0421251	0.00254399	0.00086578	0.0108994	0.0108994	EGLN1	FALSE	0.498838
ENSG00000203783	0.00286229	0.0647683	2.84245	0.953154	4.49392	3.29884	0.0318492	0.876653	0.0350809	0.876653	PRR9	FALSE	4.10079
ENSG00000104450	0.00286714	0.0648172	0.551489	0.184962	5.32481	0.124187	0.0110633	0.0231476	0.0225782	0.0231476	SPAG1	FALSE	0.79563
ENSG00000114529	0.00287529	0.0648224	0.558753	0.187453	4.79951	0.107425	0.00513204	-9.76396e-05	0.0300066	0.0300066	C3orf52	FALSE	0.806111
ENSG00000136379	0.00287543	0.0648224	0.844438	0.283297	4.04044	0.241447	0.0369821	-0.0313493	0.0432752	0.0432752	ABHD17C	FALSE	1.21827
ENSG00000147065	0.00287138	0.0648224	0.36963	0.123988	7.94967	0.0557909	4.20083e-05	0.015331	0.01078	0.015331	MSN	FALSE	0.533264
ENSG00000123411	0.00288694	0.0650209	-0.743334	0.249481	4.04856	0.215531	0.0191304	0.0278932	0.0431102	0.0431102	IKZF4	FALSE	-1.0724
ENSG00000145882	0.00289027	0.0650352	0.340484	0.114288	7.04867	0.0431505	0.00082058	0.00594048	0.0122412	0.0122412	PCYOX1L	FALSE	0.491214
ENSG00000101017	0.00292505	0.0657564	0.555608	0.186727	4.94384	0.119258	0.00711178	0.0174254	0.0277553	0.0277553	CD40	FALSE	0.801573
ENSG00000130700	0.00293728	0.0659082	0.977335	0.328602	3.03645	0.331923	0.0291877	-0.00889607	0.0787913	0.0787913	GATA5	FALSE	1.41
ENSG00000261345	0.00293728	0.0659082	0.977335	0.328602	3.03645	0.331923	0.0291877	-0.00889607	0.0787913	0.0787913	GATA5	FALSE	1.41
ENSG00000218422	0.00294821	0.0660919	-0.61316	0.206237	4.60277	0.149503	0.00927743	0.0269943	0.0332561	0.0332561	AC016773.1	FALSE	-0.884602
ENSG00000155792	0.00296555	0.0664188	1.09048	0.367005	2.93017	0.464531	0.0498936	0.0523329	0.0847989	0.0847989	DEPTOR	FALSE	1.57322
ENSG00000188389	0.00297285	0.0665206	1.45245	0.488953	3.10561	0.799252	0.163936	-0.0198654	0.0751392	0.0751392	PDCD1	FALSE	2.09544
ENSG00000225126	0.00300224	0.0671159	1.48482	0.50036	2.66902	0.772388	0.148597	-0.0923625	0.101762	0.101762	RP4-549F15.1	FALSE	2.14214
ENSG00000112195	0.00302983	0.0676516	0.37875	0.127753	6.37728	0.0557148	0.00185602	0.00999056	0.0144649	0.0144649	TREML2	FALSE	0.54642
ENSG00000147378	0.00303182	0.0676516	2.22702	0.75123	0.420361	1.6538	0.078491	-0.0775869	0.485856	0.485856	FATE1	FALSE	3.21291
ENSG00000140678	0.00304109	0.0677958	0.982852	0.331647	3.43592	0.348673	0.049745	-0.00973542	0.0602444	0.0602444	ITGAX	FALSE	1.41796
ENSG00000185133	0.00304453	0.0678097	0.422438	0.142561	6.01508	0.0661139	0.00385489	0.00608908	0.0164688	0.0164688	INPP5J	FALSE	0.609449
ENSG00000135423	0.00309419	0.0688523	1.83142	0.619094	1.30638	1.16693	0.119915	-0.0465635	0.263362	0.263362	GLS2	FALSE	2.64218
ENSG00000130201	0.00310318	0.0689886	0.919639	0.31097	6.88198	0.34638	0.00099523	0.0957068	0.0126709	0.0957068	EXOC3L2	FALSE	1.32676
ENSG00000134107	0.00311029	0.0690827	0.791306	0.267639	8.27931	0.256475	0.000413663	0.0712167	0.0104211	0.0712167	BHLHE40	FALSE	1.14161
ENSG00000081237	0.00312224	0.0691042	-0.319915	0.108246	7.51503	0.0351231	0.000371094	0.00114069	0.0113462	0.0113462	PTPRC	FALSE	-0.46154
ENSG00000146072	0.0031226	0.0691042	0.708025	0.23957	6.0039	0.205362	0.00219663	0.055197	0.016541	0.055197	TNFRSF21	FALSE	1.02146
ENSG00000171132	0.00312765	0.0691042	0.856319	0.289796	3.44261	0.274573	0.0239986	0.0212196	0.0599829	0.0599829	PRKCE	FALSE	1.23541
ENSG00000187634	0.00311556	0.0691042	0.8481	0.286898	3.91697	0.255805	0.0363883	-0.0123173	0.0459222	0.0459222	SAMD11	FALSE	1.22355
ENSG00000250510	0.00312846	0.0691042	0.891157	0.301594	3.27396	0.279973	0.0239137	-0.0010349	0.0670451	0.0670451	GPR162	FALSE	1.28567
ENSG00000269830	0.00312846	0.0691042	0.891157	0.301594	3.27396	0.279973	0.0239137	-0.0010349	0.0670451	0.0670451	GPR162	FALSE	1.28567
ENSG00000119283	0.00315102	0.0695388	1.62443	0.550168	4.76938	1.08138	0.0170952	0.28559	0.0304927	0.28559	TRIM67	FALSE	2.34356
ENSG00000147027	0.00316574	0.0697999	1.08127	0.366386	3.10282	0.396876	0.0589558	-0.0482096	0.0752825	0.0752825	TMEM47	FALSE	1.55994
ENSG00000154359	0.00317282	0.069892	0.451923	0.153169	5.91954	0.0837187	0.00333114	0.0201297	0.0171068	0.0201297	LONRF1	FALSE	0.651987
ENSG00000138670	0.00321244	0.0706356	1.11447	0.378217	3.09622	0.457203	0.0674249	-0.00264332	0.0756234	0.0756234	RASGEF1B	FALSE	1.60784
ENSG00000211459	0.0032122	0.0706356	-0.39351	0.133544	8.45544	0.0635059	0.000307504	0.0175265	0.010255	0.0175265	MT-RNR1	FALSE	-0.567714
ENSG00000144647	0.00325563	0.07152	0.348757	0.118524	6.78678	0.0464351	0.00111005	0.00772682	0.0129378	0.0129378	POMGNT2	FALSE	0.50315
ENSG00000271658	0.00326617	0.0716862	1.04034	0.353675	3.61366	0.366385	0.0711041	-0.0626786	0.0539819	0.0539819	OSCAR	FALSE	1.50089
ENSG00000268799	0.00327297	0.0717701	2.06566	0.702399	1.69382	1.57964	0.292266	-0.0562855	0.201098	0.201098	RP11-321E2.13	FALSE	2.98012
ENSG00000226887	0.00329656	0.0722217	1.32017	0.449244	3.58527	0.715493	0.102743	0.099077	0.0548898	0.099077	ERVMER34-1	FALSE	1.9046
ENSG00000005961	0.00331297	0.0725152	0.531046	0.180806	5.49988	0.102721	0.012058	0.0010191	0.0206329	0.0206329	ITGA2B	FALSE	0.766138
ENSG00000102010	0.00332512	0.072715	1.47665	0.502951	5.29577	0.89547	0.00671553	0.246245	0.0229286	0.246245	BMX	FALSE	2.13035
ENSG00000168994	0.00337378	0.0737102	1.90493	0.649825	3.02546	1.49111	0.105812	0.316461	0.0793896	0.316461	PXDC1	FALSE	2.74824
ENSG00000230989	0.00337674	0.0737102	0.312754	0.106699	8.07886	0.0401949	0.000650108	0.0107346	0.0106317	0.0107346	HSBP1	FALSE	0.451209
ENSG00000229353	0.00338833	0.0738964	0.688842	0.23509	5.51375	0.195013	0.00816019	0.0471072	0.0204912	0.0471072	TNXB	FALSE	0.993789
ENSG00000174460	0.00339985	0.0740804	1.66061	0.566944	2.30086	1.1335	0.139861	0.181565	0.131674	0.181565	ZCCHC12	FALSE	2.39576
ENSG00000213443	0.00343518	0.0747826	0.693438	0.237004	4.26267	0.171908	0.0171102	0.000323268	0.0390607	0.0390607	RP11-75L1.2	FALSE	1.00042
ENSG00000171487	0.00343971	0.0748137	2.76258	0.944329	2.78554	3.13845	0.0605255	0.831231	0.0937901	0.831231	NLRP5	FALSE	3.98555
ENSG00000139567	0.00344907	0.0749099	0.496564	0.169789	5.35791	0.0857229	0.00664002	-0.00134363	0.0221883	0.0221883	ACVRL1	FALSE	0.716391
ENSG00000185112	0.00345035	0.0749099	1.16775	0.399302	4.21387	0.56084	0.0180966	0.141345	0.0399411	0.141345	FAM43A	FALSE	1.68471
ENSG00000161542	0.00345896	0.0750292	-0.555476	0.189991	7.45778	0.126916	0.00105338	0.0350431	0.0114319	0.0350431	PRPSAP1	FALSE	-0.801383
ENSG00000108622	0.00347563	0.0752293	0.318784	0.10909	7.47514	0.0359917	0.000495275	0.00268054	0.0114054	0.0114054	ICAM2	FALSE	0.459908
ENSG00000155719	0.00347362	0.0752293	1.60877	0.5505	3.34134	0.888561	0.238947	-0.200181	0.0641037	0.0641037	OTOA	FALSE	2.32097
ENSG00000255824	0.00347755	0.0752293	2.91842	0.998764	0.766064	2.84787	0.614574	-0.601367	0.382956	0.382956	AL590369.1	FALSE	4.21039
ENSG00000176463	0.00349743	0.0755916	0.77853	0.266597	4.34036	0.230136	0.0333785	0.00877037	0.0376952	0.0376952	SLCO3A1	FALSE	1.12318
ENSG00000223638	0.00352355	0.0760878	0.645901	0.221355	4.43302	0.143204	0.0128897	-0.006677	0.0361085	0.0361085	RFPL4A	FALSE	0.931838
ENSG00000083635	0.00352836	0.0761236	0.379827	0.130189	6.2767	0.0497452	0.00198952	0.000493918	0.0149596	0.0149596	NUFIP1	FALSE	0.547975
ENSG00000268381	0.00353264	0.0761476	1.22699	0.420615	2.78606	0.530019	0.0831608	-0.0408827	0.0937558	0.0937558	H2BFWT	FALSE	1.77017
ENSG00000130829	0.0035448	0.0762733	0.557505	0.191184	5.89623	0.127972	0.00165468	0.0348968	0.01727	0.0348968	DUSP9	FALSE	0.80431
ENSG00000269798	0.0035448	0.0762733	0.557505	0.191184	5.89623	0.127972	0.00165468	0.0348968	0.01727	0.0348968	DUSP9	FALSE	0.80431
ENSG00000104327	0.00357019	0.0764839	0.910567	0.312498	6.11116	0.34148	0.00132508	0.0963297	0.0158755	0.0963297	CALB1	FALSE	1.31367
ENSG00000112852	0.00356898	0.0764839	1.08507	0.372373	2.62573	0.405628	0.0337642	-0.0140152	0.104898	0.104898	PCDHB2	FALSE	1.56543
ENSG00000181826	0.00357045	0.0764839	0.941573	0.323141	4.91211	0.365134	0.00915325	0.0952671	0.0282384	0.0952671	RELL1	FALSE	1.3584
ENSG00000227115	0.00356075	0.0764839	1.42061	0.487403	2.2071	0.723766	0.0969872	-0.0204088	0.140574	0.140574	RP11-267C16.1	FALSE	2.04951
ENSG00000260225	0.00356898	0.0764839	1.08507	0.372373	2.62573	0.405628	0.0337642	-0.0140152	0.104898	0.104898	PCDHB2	FALSE	1.56543
ENSG00000006740	0.00357427	0.0764942	1.10214	0.378292	3.47641	0.416343	0.0844148	-0.0672627	0.0586899	0.0586899	ARHGAP44	FALSE	1.59006
ENSG00000170231	0.00357728	0.0764942	1.91965	0.658947	2.07341	1.32355	0.279895	-0.13711	0.154317	0.154317	FABP6	FALSE	2.76948
ENSG00000035687	0.00358352	0.0765596	0.321722	0.110456	7.22871	0.0371871	0.000367473	0.00366057	0.0118331	0.0118331	ADSS	FALSE	0.464147
ENSG00000087263	0.00360429	0.0769351	-0.340024	0.116812	6.84903	0.0456539	0.000884128	0.00978849	0.0127609	0.0127609	OGFOD1	FALSE	-0.490551
ENSG00000130147	0.0036232	0.0772703	1.7431	0.599163	1.48403	1.01655	0.126252	-0.120631	0.232745	0.232745	SH3BP4	FALSE	2.51477
ENSG00000092096	0.00363392	0.0774305	1.42499	0.489973	2.82969	0.836915	0.0997447	0.140329	0.0909422	0.140329	SLC22A17	FALSE	2.05583
ENSG00000164096	0.00365478	0.077806	0.324984	0.111812	7.1398	0.0418194	0.000479456	0.00944227	0.0120225	0.0120225	C4orf3	FALSE	0.468853
ENSG00000085741	0.00366761	0.0780103	1.80362	0.620777	1.94156	1.34125	0.0275151	0.357848	0.169187	0.357848	WNT11	FALSE	2.60207
ENSG00000164171	0.0036764	0.0781283	1.9865	0.683898	1.61475	1.6272	0.123816	0.343901	0.212491	0.343901	ITGA2	FALSE	2.86591
ENSG00000017427	0.00371961	0.078966	-0.472202	0.162772	5.54195	0.0907053	0.00628569	0.0182846	0.0202089	0.0202089	IGF1	FALSE	-0.681244
ENSG00000169291	0.00372258	0.078966	1.37869	0.475287	2.68968	0.784197	0.122527	0.103371	0.100299	0.103371	SHE	FALSE	1.98903
ENSG00000259590	0.00372565	0.078966	2.02613	0.698544	1.42136	1.36998	0.244843	-0.242476	0.243121	0.243121	RP11-20G13.3	FALSE	2.92309
ENSG00000141524	0.00373039	0.078997	0.361992	0.12482	7.90174	0.0540663	0.00045664	0.0151235	0.0108375	0.0151235	TMC6	FALSE	0.522245
ENSG00000001630	0.0037456	0.079231	0.583817	0.201398	7.90585	0.140655	0.000155325	0.0404056	0.0108325	0.0404056	CYP51A1	FALSE	0.84227
ENSG00000130193	0.00375293	0.079231	0.411191	0.141877	6.16473	0.0566591	0.00456449	-0.00411497	0.0155647	0.0155647	THEM6	FALSE	0.593224
ENSG00000145623	0.00375459	0.079231	0.867247	0.299249	3.20017	0.294504	0.019092	0.0466053	0.0704581	0.0704581	OSMR	FALSE	1.25117
ENSG00000263194	0.00375293	0.079231	0.411191	0.141877	6.16473	0.0566591	0.00456449	-0.00411497	0.0155647	0.0155647	THEM6	FALSE	0.593224
ENSG00000118513	0.00376786	0.0794416	0.284407	0.0981739	9.94502	0.0313907	0.00010796	0.00653454	0.00953015	0.00953015	MYB	FALSE	0.410312
ENSG00000029153	0.0037831	0.0796746	1.98301	0.684811	3.62077	1.62342	0.0482606	0.420705	0.0537597	0.420705	ARNTL2	FALSE	2.86088
ENSG00000259799	0.00378553	0.0796746	0.950781	0.328365	3.34067	0.34456	0.0436912	0.0211576	0.0641322	0.0641322	RP11-554A11.9	FALSE	1.37169
ENSG00000242125	0.00381187	0.0801589	-0.349696	0.120863	13.2458	0.0505009	4.14034e-05	0.0145664	0.0128288	0.0145664	SNHG3	FALSE	-0.504504
ENSG00000118156	0.00382812	0.0804305	1.11817	0.386643	3.01319	0.456935	0.0694285	-0.00917474	0.0800642	0.0800642	ZNF541	FALSE	1.61317
ENSG00000112773	0.003841	0.0806308	0.548063	0.18958	5.47849	0.106017	0.0150856	-0.00624652	0.0208549	0.0208549	FAM46A	FALSE	0.790688
ENSG00000271857	0.00384875	0.0807232	1.03873	0.359386	3.18408	0.431337	0.0579283	0.0495952	0.0712297	0.0712297	RP1-244F24.1	FALSE	1.49857
ENSG00000072657	0.00385566	0.0807979	1.25679	0.434917	2.33964	0.546767	0.0609918	-0.0306071	0.128161	0.128161	TRHDE	FALSE	1.81317
ENSG00000139797	0.00386968	0.0810212	1.00036	0.346315	3.05016	0.358956	0.0418827	-0.00381169	0.0780512	0.0780512	RNF113B	FALSE	1.44322
ENSG00000092051	0.00387935	0.0810828	2.04992	0.709854	1.88029	1.4748	0.327317	-0.216208	0.176576	0.176576	JPH4	FALSE	2.95741
ENSG00000112290	0.00387653	0.0810828	0.459039	0.158945	5.91367	0.0769956	0.00811591	0.00201906	0.0171476	0.0171476	WASF1	FALSE	0.662253
ENSG00000148680	0.00388609	0.0810877	0.80645	0.279313	3.67504	0.237094	0.0258927	0.00456701	0.0521231	0.0521231	HTR7	FALSE	1.16346
ENSG00000174437	0.00388631	0.0810877	-0.290011	0.100445	8.87922	0.0323042	0.000162775	0.00624051	0.00992651	0.00992651	ATP2A2	FALSE	-0.418397
ENSG00000079805	0.00390291	0.0812933	-0.311356	0.107889	7.51252	0.0363373	0.000290141	0.00574437	0.0113498	0.0113498	DNM2	FALSE	-0.449192
ENSG00000251179	0.00389981	0.0812933	1.1819	0.409505	3.36975	0.577422	0.0465557	0.121139	0.0629119	0.121139	RP11-893F2.9	FALSE	1.70512
ENSG00000113430	0.00392985	0.0817837	2.1482	0.744935	2.09741	1.9082	0.393706	0.161223	0.151754	0.161223	IRX4	FALSE	3.09919
ENSG00000112379	0.00395362	0.0822073	1.29086	0.447931	2.76889	0.689205	0.0994059	0.101236	0.0948881	0.101236	KIAA1244	FALSE	1.86232
ENSG00000175471	0.00396724	0.0824194	1.18385	0.41095	2.57875	0.5196	0.0604684	0.018186	0.108411	0.108411	MCTP1	FALSE	1.70793
ENSG00000076356	0.00397853	0.0825827	1.47001	0.510444	1.9025	0.831817	0.0866919	0.0805738	0.173861	0.173861	PLXNA2	FALSE	2.12077
ENSG00000008710	0.00399117	0.0827027	-0.384506	0.133562	6.34647	0.053923	0.00322715	0.00373477	0.0146117	0.0146117	PKD1	FALSE	-0.554725
ENSG00000272876	0.00398997	0.0827027	0.489996	0.170199	5.21575	0.0806485	0.00503413	-0.00410966	0.0239337	0.0239337	AC243960.1	FALSE	0.706915
ENSG00000103569	0.00402084	0.0831744	0.653428	0.227159	4.33495	0.157801	0.0138122	0.0094055	0.037789	0.037789	AQP9	FALSE	0.942697
ENSG00000155367	0.00401815	0.0831744	0.587243	0.204135	4.80686	0.119223	0.0117824	-0.00537466	0.0298888	0.0298888	PPM1J	FALSE	0.847212
ENSG00000172893	0.00403092	0.0833114	0.734958	0.255573	7.44958	0.223599	0.00168505	0.0636323	0.0114446	0.0636323	DHCR7	FALSE	1.06032
ENSG00000158457	0.00403797	0.0833856	1.15676	0.402327	4.15556	0.553945	0.0171797	0.144688	0.0410222	0.144688	TSPAN33	FALSE	1.66886
ENSG00000172315	0.00406755	0.0839245	0.404398	0.140764	6.773	0.0677224	0.00160954	0.0182051	0.0129783	0.0182051	TP53RK	FALSE	0.583424
ENSG00000229017	0.00407553	0.0840172	0.923327	0.321464	3.53871	0.350831	0.0468885	0.0530919	0.0564507	0.0564507	RP11-439L18.3	FALSE	1.33208
ENSG00000233074	0.00409301	0.0843055	0.660566	0.23009	4.20713	0.176682	0.012877	0.0339725	0.0400644	0.0400644	RP11-327I22.6	FALSE	0.952995
ENSG00000162551	0.00411772	0.0847254	1.22081	0.425517	3.20525	0.6175	0.0540826	0.126982	0.0702165	0.126982	ALPL	FALSE	1.76125
ENSG00000178752	0.00412043	0.0847254	-0.360971	0.125827	6.71376	0.0468021	0.00267356	0.00237942	0.0131589	0.0131589	FAM132B	FALSE	-0.520771
ENSG00000261952	0.00413561	0.0849651	-3.16281	1.10294	0.890443	3.34418	0.865054	-0.850479	0.351416	0.351416	POM121B	FALSE	-4.56298
ENSG00000148399	0.00415757	0.0853436	-0.335322	0.117002	6.82229	0.0422433	0.000853737	0.00629069	0.0128358	0.0128358	DPH7	FALSE	-0.483768
ENSG00000263054	0.00418139	0.0856864	-0.365076	0.127464	6.96294	0.0552584	0.000633334	0.0156139	0.0124578	0.0156139	CU467002.2	FALSE	-0.526694
ENSG00000270985	0.00418139	0.0856864	-0.365076	0.127464	6.96294	0.0552584	0.000633334	0.0156139	0.0124578	0.0156139	AC245884.3	FALSE	-0.526694
ENSG00000160932	0.00420332	0.0860628	0.606412	0.211848	7.53268	0.152498	0.000507642	0.044372	0.0113206	0.044372	LY6E	FALSE	0.874868
ENSG00000129946	0.004212	0.0861673	0.910023	0.317986	4.2442	0.343457	0.0390815	0.0620337	0.0393916	0.0620337	SHC2	FALSE	1.31289
ENSG00000121552	0.00422601	0.0863072	0.336655	0.117679	6.82173	0.041886	0.00101107	0.00514982	0.0128373	0.0128373	CSTA	FALSE	0.48569
ENSG00000212866	0.00422376	0.0863072	0.302529	0.105744	9.54403	0.0379625	0.00018015	0.0110017	0.00960774	0.0110017	HSPA1B	FALSE	0.436457
ENSG00000241168	0.00423608	0.0864397	0.721487	0.252266	4.07832	0.187282	0.0211239	-0.000471895	0.0425141	0.0425141	RP11-10O22.1	FALSE	1.04089
ENSG00000135929	0.00425509	0.0867541	2.01968	0.706528	0.991933	1.69249	0.125004	0.374177	0.327578	0.374177	CYP27A1	FALSE	2.91379
ENSG00000268119	0.00428061	0.0872007	-0.325969	0.114107	7.16968	0.0403771	0.001064	0.00637366	0.0119563	0.0119563	CTD-2561J22.5	FALSE	-0.470274
ENSG00000117528	0.00428708	0.0872588	0.31345	0.109743	7.72443	0.0395179	0.000982261	0.00916907	0.0110612	0.0110612	ABCD3	FALSE	0.452213
ENSG00000112419	0.00429238	0.0872928	0.696025	0.24372	6.3382	0.201084	0.00158513	0.0578145	0.0146517	0.0578145	PHACTR2	FALSE	1.00415
ENSG00000204603	0.00431606	0.0877005	0.754556	0.264377	4.36411	0.211449	0.0326105	-0.000115038	0.037285	0.037285	RP11-638F5.1	FALSE	1.08859
ENSG00000110680	0.00433397	0.0879901	1.31276	0.460172	3.10003	0.600982	0.136332	-0.0965343	0.0754262	0.0754262	CALCA	FALSE	1.89392
ENSG00000144596	0.00434165	0.088072	1.36258	0.477728	2.53971	0.691308	0.116805	-0.00815672	0.11142	0.11142	GRIP2	FALSE	1.96579
ENSG00000178081	0.00435145	0.0881964	2.14532	0.752351	1.34229	1.57127	0.309163	-0.25347	0.256869	0.256869	ULK4P3	FALSE	3.09505
ENSG00000155363	0.00437263	0.0885513	-0.341651	0.11988	7.29194	0.0417325	0.00265995	0.00157608	0.0117112	0.0117112	MOV10	FALSE	-0.492898
ENSG00000135424	0.00439293	0.0888877	0.904754	0.317627	3.97677	0.340118	0.0284974	0.0723897	0.0446056	0.0723897	ITGA7	FALSE	1.30528
ENSG00000269761	0.00440623	0.0890821	0.722681	0.253794	3.87989	0.176877	0.017636	-0.0134544	0.0467753	0.0467753	RP11-1137G4.4	FALSE	1.04261
ENSG00000235370	0.00442549	0.0893963	-0.725345	0.254853	5.92389	0.218675	0.0107507	0.0541995	0.0170767	0.0541995	DNM1P51	FALSE	-1.04645
ENSG00000160233	0.00443425	0.0894982	1.51841	0.533621	2.14982	0.785976	0.138446	-0.112273	0.146305	0.146305	LRRC3	FALSE	2.19061
ENSG00000165801	0.00445339	0.0898094	0.399223	0.140368	6.56518	0.0662618	0.00589204	0.0138111	0.0136681	0.0138111	ARHGEF40	FALSE	0.575957
ENSG00000029534	0.00448151	0.0902256	-0.299203	0.105275	8.10743	0.0333223	0.000482501	0.00473975	0.0106003	0.0106003	ANK1	FALSE	-0.431659
ENSG00000163825	0.00447809	0.0902256	-2.11264	0.743271	0.92522	1.74174	0.209389	0.171588	0.343062	0.343062	RTP3	FALSE	-3.0479
ENSG00000005893	0.00448933	0.0903075	0.286024	0.100657	8.77803	0.02852	0.000135921	0.00173931	0.00999597	0.00999597	LAMP2	FALSE	0.412645
ENSG00000175938	0.00452368	0.0909225	0.32253	0.113602	7.34179	0.0432789	0.00074572	0.0121597	0.0116216	0.0121597	ORAI3	FALSE	0.465313
ENSG00000164303	0.00453129	0.0909996	1.00434	0.353816	3.20159	0.36872	0.0547957	-0.00606522	0.0703904	0.0703904	ENPP6	FALSE	1.44896
ENSG00000134996	0.00454306	0.0911601	0.310267	0.109335	7.48159	0.0376122	0.000558408	0.00772715	0.0113957	0.0113957	OSTF1	FALSE	0.44762
ENSG00000171055	0.00456962	0.0916166	0.339998	0.119891	6.95235	0.0448001	0.00188865	0.00751207	0.0124851	0.0124851	FEZ2	FALSE	0.490514
ENSG00000197147	0.00459119	0.0918963	0.305603	0.107819	7.96158	0.0364355	0.00085916	0.00709735	0.0107659	0.0107659	LRRC8B	FALSE	0.440892
ENSG00000206561	0.00459059	0.0918963	1.75489	0.619132	2.98785	1.14578	0.301847	-0.122999	0.0814774	0.0814774	COLQ	FALSE	2.53178
ENSG00000253106	0.00460318	0.0920597	0.688941	0.243136	4.18096	0.187911	0.0185678	0.0259793	0.0405471	0.0405471	RP11-158K1.3	FALSE	0.993932
ENSG00000148396	0.00461906	0.0923009	-0.300013	0.105919	8.12393	0.0342495	0.000636611	0.00573369	0.0105823	0.0105823	SEC16A	FALSE	-0.432828
ENSG00000114757	0.00463269	0.0924964	2.04671	0.722831	1.45799	1.44628	0.285482	-0.210569	0.237002	0.237002	PEX5L	FALSE	2.95278
ENSG00000119535	0.00465344	0.0928338	-0.547656	0.193512	5.95012	0.12494	0.00675581	0.030691	0.0168972	0.030691	CSF3R	FALSE	-0.790101
ENSG00000108861	0.00465989	0.0928857	0.325303	0.114962	7.1567	0.0375019	0.00123159	0.00211022	0.0119847	0.0119847	DUSP3	FALSE	0.469313
ENSG00000125148	0.00467163	0.0929199	0.753366	0.266316	4.83512	0.236469	0.0173978	0.0535262	0.0294389	0.0535262	MT2A	FALSE	1.08688
ENSG00000126107	0.00467145	0.0929199	-0.372382	0.131637	6.14575	0.0541309	0.00165512	0.0102069	0.0156732	0.0156732	HECTD3	FALSE	-0.537234
ENSG00000196970	0.00467318	0.0929199	0.709113	0.250682	4.10214	0.206858	0.0207954	0.0380701	0.042046	0.042046	NXF4	FALSE	1.02303
ENSG00000226521	0.00468557	0.0930894	1.01941	0.360482	3.28218	0.35346	0.0632703	-0.0526746	0.0666773	0.0666773	AC126365.1	FALSE	1.47069
ENSG00000213190	0.0046958	0.093216	0.327885	0.115975	6.97297	0.0440087	0.0010182	0.0112406	0.0124321	0.0124321	MLLT11	FALSE	0.473038
ENSG00000080200	0.00470648	0.0933511	1.16376	0.411737	2.50832	0.477409	0.0556286	-0.0166835	0.113898	0.113898	CRYBG3	FALSE	1.67895
ENSG00000233002	0.00474226	0.0939833	2.12007	0.750721	0.973429	1.77709	0.231779	0.186511	0.331803	0.331803	AC005324.6	FALSE	3.05861
ENSG00000107186	0.00475422	0.0940657	0.646285	0.228917	6.0727	0.174163	0.0199906	0.0324123	0.0161073	0.0324123	MPDZ	FALSE	0.932392
ENSG00000167600	0.00475159	0.0940657	1.06135	0.375911	3.52096	0.469695	0.0421676	0.0991416	0.0570701	0.0991416	CYP2S1	FALSE	1.53121
ENSG00000204128	0.00477438	0.0943871	3.20109	1.13438	1.89058	4.27354	0.146601	1.14022	0.175313	1.14022	C2orf72	FALSE	4.61819
ENSG00000157216	0.00478998	0.0946179	0.466304	0.165307	6.90761	0.0906974	0.00101456	0.026312	0.0126023	0.026312	SSBP3	FALSE	0.672734
ENSG00000247626	0.00480408	0.0948187	0.373945	0.13261	6.39546	0.0583353	0.00184523	0.0157402	0.0143802	0.0157402	MARS2	FALSE	0.539489
ENSG00000031081	0.0048635	0.0958344	1.85866	0.66005	1.72802	1.22033	0.239307	-0.136123	0.196359	0.196359	ARHGAP31	FALSE	2.68148
ENSG00000107815	0.00486234	0.0958344	0.561751	0.199484	6.52692	0.131717	0.00799013	0.0318039	0.0138152	0.0318039	C10orf2	FALSE	0.810436
ENSG00000197380	0.00487477	0.0959779	0.613808	0.218034	5.12328	0.157279	0.0080299	0.0395089	0.0251655	0.0395089	DACT3	FALSE	0.885538
ENSG00000065183	0.00491473	0.0966858	0.363712	0.129317	6.88565	0.0552441	0.00141357	0.0153093	0.012661	0.0153093	WDR3	FALSE	0.524726
ENSG00000102287	0.00493787	0.0970208	0.506746	0.180269	7.68771	0.107262	0.000850871	0.0316459	0.011109	0.0316459	GABRE	FALSE	0.73108
ENSG00000137868	0.00493981	0.0970208	1.03164	0.36701	3.3737	0.444559	0.0667069	0.0679898	0.0627487	0.0679898	STRA6	FALSE	1.48834
ENSG00000167513	0.00494452	0.0970342	-0.295749	0.105225	8.03538	0.0364029	0.000391851	0.0104788	0.0106805	0.0106805	CDT1	FALSE	-0.426675
ENSG00000090061	0.00495461	0.0970742	-0.797623	0.283855	5.63521	0.265783	0.00514168	0.0754319	0.0193304	0.0754319	CCNK	FALSE	-1.15073
ENSG00000151224	0.00495397	0.0970742	0.875997	0.311741	3.57636	0.273488	0.0420011	-0.0154547	0.0551816	0.0551816	MAT1A	FALSE	1.2638
ENSG00000179456	0.00496314	0.0971622	0.407661	0.145105	5.93721	0.0694327	0.00320054	0.017855	0.0169851	0.017855	ZBTB18	FALSE	0.58813
ENSG00000105613	0.00500299	0.0977594	-0.489344	0.17434	5.3026	0.094212	0.00754888	0.0140402	0.0228455	0.0228455	MAST1	FALSE	-0.705974
ENSG00000158887	0.00500582	0.0977594	0.390341	0.139077	6.16373	0.0539239	0.00377189	0.000930991	0.0155704	0.0155704	MPZ	FALSE	0.563143
ENSG00000182040	0.00500368	0.0977594	0.484119	0.172481	5.15853	0.0965732	0.0050624	0.0226119	0.0246873	0.0246873	USH1G	FALSE	0.698436
ENSG00000272142	0.00505437	0.0986278	0.829219	0.295775	3.54893	0.237957	0.0313827	-0.0182487	0.0561	0.0561	RP11-428J1.5	FALSE	1.19631
ENSG00000172175	0.00509416	0.0993237	0.510046	0.182093	5.27032	0.105184	0.00991585	0.0177864	0.0232421	0.0232421	MALT1	FALSE	0.735841
ENSG00000268069	0.00512727	0.0998884	-0.532763	0.190345	4.89382	0.0993546	0.00771123	-0.000597429	0.0285201	0.0285201	AC004466.1	FALSE	-0.768614
ENSG00000164934	0.00518398	0.10083	0.359917	0.128755	8.28925	0.054232	0.000792196	0.0157856	0.0104112	0.0157856	DCAF13	FALSE	0.519251
ENSG00000169989	0.0051802	0.10083	0.709468	0.25378	3.94666	0.185605	0.0191444	0.00759081	0.0452597	0.0452597	TIGD4	FALSE	1.02355
ENSG00000143333	0.00520556	0.101168	0.459154	0.164334	5.32441	0.0743243	0.00442267	0.00165242	0.022583	0.022583	RGS16	FALSE	0.66242
ENSG00000162298	0.00521291	0.101229	-0.399825	0.143123	6.14668	0.0669427	0.00241014	0.018074	0.0156679	0.018074	SYVN1	FALSE	-0.576825
ENSG00000133226	0.00522522	0.101324	-0.312575	0.111921	7.31132	0.0409187	0.000799721	0.0117267	0.0116757	0.0117267	SRRM1	FALSE	-0.450951
ENSG00000273117	0.00522619	0.101324	0.377311	0.135104	6.06828	0.0500527	0.00211858	0.0017787	0.0161344	0.0161344	AC144652.1	FALSE	0.544345
ENSG00000125798	0.00526629	0.102019	0.594298	0.212989	5.09095	0.147973	0.00571595	0.0396482	0.0256132	0.0396482	FOXA2	FALSE	0.85739
ENSG00000095777	0.0052905	0.102406	1.33472	0.478601	3.42919	0.746532	0.0688736	0.160186	0.0605091	0.160186	MYO3A	FALSE	1.92559
ENSG00000119280	0.00529804	0.10247	0.428844	0.1538	5.34185	0.0734195	0.00127806	0.0168975	0.0223762	0.0223762	C1orf198	FALSE	0.618691
ENSG00000266972	0.00532446	0.102816	-0.962278	0.345309	3.19525	0.388152	0.0271268	0.0921112	0.0706931	0.0921112	LRRC37A9P	FALSE	-1.38827
ENSG00000271013	0.00532446	0.102816	-0.962278	0.345309	3.19525	0.388152	0.0271268	0.0921112	0.0706931	0.0921112	LRRC37A9P	FALSE	-1.38827
ENSG00000099399	0.00533436	0.102924	0.338949	0.121656	8.51708	0.0481624	0.000161061	0.0146392	0.010201	0.0146392	MAGEB2	FALSE	0.489
ENSG00000106327	0.00534185	0.102987	-0.29024	0.104191	8.24455	0.029404	0.000399761	0.00158655	0.0104559	0.0104559	TFR2	FALSE	-0.418728
ENSG00000099194	0.00535041	0.102987	0.272774	0.0979391	10.4939	0.0250558	2.56196e-05	0.000355226	0.00956644	0.00956644	SCD	FALSE	0.39353
ENSG00000184108	0.00534655	0.102987	2.925	1.05013	1.59043	3.58706	0.213422	0.889346	0.216122	0.889346	TRIML1	FALSE	4.21989
ENSG00000095932	0.00535598	0.103012	1.50095	0.538977	2.37579	0.809909	0.165529	-0.0770859	0.124968	0.124968	C19orf77	FALSE	2.16541
ENSG00000076716	0.0054192	0.103979	2.03949	0.733366	1.77735	1.47177	0.348104	-0.220203	0.189721	0.189721	GPC4	FALSE	2.94236
ENSG00000178038	0.00541856	0.103979	1.04345	0.375203	5.08707	0.456783	0.0112767	0.129501	0.0256675	0.129501	ALS2CL	FALSE	1.50538
ENSG00000184363	0.00541294	0.103979	-0.361457	0.129956	6.47353	0.0548095	0.00118181	0.0157068	0.0140334	0.0157068	PKP3	FALSE	-0.521472
ENSG00000180964	0.00543015	0.104106	0.354438	0.12748	8.39945	0.0527095	0.00019608	0.016055	0.0103059	0.016055	TCEAL8	FALSE	0.511346
ENSG00000102302	0.00546598	0.104626	0.678895	0.244364	4.13882	0.153682	0.0183746	-0.018301	0.0413394	0.0413394	FGD1	FALSE	0.979438
ENSG00000130775	0.00546536	0.104626	-0.407309	0.146607	5.88994	0.0696294	0.00228403	0.0192095	0.0173146	0.0192095	THEMIS2	FALSE	-0.587623
ENSG00000008086	0.00554214	0.106	0.887919	0.32012	3.59683	0.331118	0.0400702	0.0624064	0.0545165	0.0624064	CDKL5	FALSE	1.281
ENSG00000241790	0.00554786	0.106025	-3.83017	1.38105	1.25311	4.89127	1.63401	-1.6322	0.273294	0.273294	ENO1P4	FALSE	-5.52576
ENSG00000125520	0.0055637	0.106172	-0.362306	0.130681	6.20718	0.0482834	0.00174923	0.00504295	0.0153283	0.0153283	SLC2A4RG	FALSE	-0.522697
ENSG00000149256	0.00556433	0.106172	1.84283	0.664702	1.44098	1.21784	0.202004	-0.0732525	0.239826	0.239826	TENM4	FALSE	2.65864
ENSG00000051128	0.00558612	0.106419	0.509366	0.183811	5.54599	0.109009	0.00371241	0.0300742	0.0201691	0.0300742	HOMER3	FALSE	0.73486
ENSG00000104938	0.00558511	0.106419	1.24871	0.450604	3.8355	0.655122	0.0483691	0.154675	0.0478378	0.154675	CLEC4M	FALSE	1.80151
ENSG00000136059	0.00562701	0.107113	-0.436754	0.157744	5.46876	0.0701712	0.00392561	0.00595422	0.0209574	0.0209574	VILL	FALSE	-0.630103
ENSG00000126822	0.00564922	0.107451	1.60523	0.580034	2.79609	0.872393	0.243339	-0.223133	0.0931012	0.0931012	PLEKHG3	FALSE	2.31586
ENSG00000163072	0.00565684	0.107511	0.379876	0.137286	6.69143	0.0556323	0.00561763	0.00567782	0.0132299	0.0132299	NOSTRIN	FALSE	0.548045
ENSG00000144407	0.00568141	0.107893	-0.353531	0.127831	6.76972	0.0419293	0.00335262	-0.0029509	0.012988	0.012988	PTH2R	FALSE	-0.510038
ENSG00000105993	0.00569083	0.107987	0.292994	0.105962	7.96962	0.0357956	0.000471571	0.0102991	0.0107564	0.0107564	DNAJB6	FALSE	0.422701
ENSG00000106211	0.00569663	0.108012	0.35212	0.12736	8.00251	0.0521432	0.000700125	0.0155205	0.0107181	0.0155205	HSPB1	FALSE	0.508001
ENSG00000262742	0.00574385	0.108822	1.13972	0.412636	2.55668	0.475834	0.0601671	0.00409765	0.110102	0.110102	MCTP1	FALSE	1.64428
ENSG00000167286	0.00575556	0.108958	1.23157	0.445996	4.82244	0.638197	0.0113821	0.18753	0.0296401	0.18753	CD3D	FALSE	1.77678
ENSG00000083454	0.00579296	0.10958	1.10884	0.401858	4.96824	0.517499	0.0258491	0.13564	0.0273887	0.13564	P2RX5	FALSE	1.59971
ENSG00000138675	0.00580155	0.109656	0.769997	0.279107	4.74315	0.249566	0.0145658	0.0633347	0.03092	0.0633347	FGF5	FALSE	1.11087
ENSG00000145107	0.00580851	0.109702	0.802186	0.290816	5.49297	0.270883	0.00815366	0.0764201	0.0207041	0.0764201	TM4SF19	FALSE	1.15731
ENSG00000150782	0.00584507	0.110306	-0.339941	0.12333	6.50326	0.04128	0.00130041	0.00283955	0.01391	0.01391	IL18	FALSE	-0.490432
ENSG00000115756	0.0058552	0.11041	0.288969	0.104859	8.1207	0.0348899	0.000409622	0.0101736	0.0105858	0.0105858	HPCAL1	FALSE	0.416894
ENSG00000168995	0.00589639	0.111013	2.07466	0.753467	0.344183	1.51948	0.0557962	0.0713073	0.511916	0.511916	SIGLEC7	FALSE	2.9931
ENSG00000179284	0.0058957	0.111013	-0.789904	0.28687	3.62523	0.226204	0.0286735	-0.00134214	0.053621	0.053621	DAND5	FALSE	-1.13959
ENSG00000081051	0.00591825	0.111164	-0.663482	0.241067	5.34388	0.185478	0.0189004	0.0392128	0.0223524	0.0392128	AFP	FALSE	-0.957203
ENSG00000140459	0.00591764	0.111164	1.62544	0.590574	1.92441	0.892377	0.177554	-0.16002	0.171223	0.171223	CYP11A1	FALSE	2.34502
ENSG00000249166	0.00591501	0.111164	-1.02095	0.370923	3.30934	0.439167	0.0404627	0.0971208	0.0654802	0.0971208	RP11-1C1.6	FALSE	-1.47292
ENSG00000057252	0.00592658	0.111234	0.307669	0.111806	7.58761	0.0392844	0.00125728	0.0103392	0.0112433	0.0112433	SOAT1	FALSE	0.443872
ENSG00000197852	0.00594874	0.111563	0.949134	0.345065	3.65238	0.324527	0.0662767	-0.0299149	0.0527933	0.0527933	FAM212B	FALSE	1.36931
ENSG00000181982	0.00596855	0.111848	1.00418	0.365223	3.23028	0.417162	0.0643472	0.0572048	0.0690408	0.0690408	CCDC149	FALSE	1.44873
ENSG00000116285	0.00598712	0.112109	0.994743	0.361924	4.51923	0.417164	0.00523741	0.125752	0.0346559	0.125752	ERRFI1	FALSE	1.43511
ENSG00000230058	0.0059982	0.112229	2.15069	0.782672	0.926364	1.74522	0.269785	0.0353184	0.342791	0.342791	RP11-172E9.2	FALSE	3.10279
ENSG00000171791	0.00602166	0.112514	0.663376	0.241526	4.11416	0.150002	0.0165225	-0.0115536	0.0418125	0.0418125	BCL2	FALSE	0.95705
ENSG00000176979	0.00602277	0.112514	1.3428	0.488907	2.49901	0.638565	0.124386	-0.0680962	0.114644	0.114644	TRIM60	FALSE	1.93725
ENSG00000147162	0.00602778	0.11252	-0.306296	0.111532	7.79933	0.0395653	0.000427315	0.012012	0.010965	0.012012	OGT	FALSE	-0.441892
ENSG00000115295	0.00606199	0.113071	1.43077	0.521341	3.09784	0.797719	0.196257	-0.0232346	0.0755395	0.0755395	CLIP4	FALSE	2.06417
ENSG00000165943	0.0060674	0.113084	0.31336	0.114193	7.04966	0.0406653	0.000801392	0.0110994	0.0122387	0.0122387	MOAP1	FALSE	0.452082
ENSG00000100364	0.00609415	0.113338	0.546943	0.19942	5.06974	0.126228	0.00673703	0.0330313	0.0259115	0.0330313	KIAA0930	FALSE	0.789072
ENSG00000225892	0.00609081	0.113338	-0.921849	0.336091	3.58391	0.358573	0.0397761	0.0731813	0.0549342	0.0731813	RP11-384K6.2	FALSE	-1.32995
ENSG00000266980	0.00609512	0.113338	-0.847315	0.308944	3.31995	0.300745	0.0304265	0.0617194	0.0650198	0.0650198	RP11-552F3.4	FALSE	-1.22242
ENSG00000166160	0.00614543	0.11401	1.85373	0.676563	0.903603	1.4506	0.105131	0.352607	0.348232	0.352607	OPN1MW2	FALSE	2.67437
ENSG00000233323	0.00613708	0.11401	0.697185	0.254413	5.49337	0.205173	0.00586323	0.0588628	0.0207	0.0588628	TNXB	FALSE	1.00583
ENSG00000269133	0.00614543	0.11401	1.85373	0.676563	0.903603	1.4506	0.105131	0.352607	0.348232	0.352607	OPN1MW2	FALSE	2.67437
ENSG00000164949	0.00618568	0.114668	1.55258	0.567095	2.09766	0.87589	0.169869	-0.0612831	0.151728	0.151728	GEM	FALSE	2.2399
ENSG00000066056	0.00619833	0.114814	1.77962	0.650185	1.19325	1.14449	0.137846	-0.00463836	0.284895	0.284895	TIE1	FALSE	2.56745
ENSG00000143198	0.00620439	0.114838	0.298635	0.109119	7.56077	0.0310329	0.000626312	0.00133167	0.0112807	0.0112807	MGST3	FALSE	0.430839
ENSG00000082556	0.00621462	0.114905	1.9536	0.713972	0.814375	1.47454	0.139367	0.164174	0.370389	0.370389	OPRK1	FALSE	2.81844
ENSG00000140009	0.00621751	0.114905	-0.418393	0.152917	5.68467	0.0671026	0.00448461	0.00864288	0.0188989	0.0188989	ESR2	FALSE	-0.603614
ENSG00000238920	0.00624809	0.115381	2.22317	0.813016	1.21698	2.08815	0.173422	0.487573	0.280239	0.487573	snoU13	FALSE	3.20735
ENSG00000143816	0.00629762	0.116207	0.792619	0.290138	3.56855	0.265535	0.0283128	0.0558673	0.0554397	0.0558673	WNT9A	FALSE	1.14351
ENSG00000108821	0.00630903	0.116256	0.877886	0.32142	3.43313	0.269741	0.0429567	-0.0236862	0.0603541	0.0603541	COL1A1	FALSE	1.26652
ENSG00000137038	0.0063099	0.116256	0.514224	0.188276	6.25541	0.111774	0.00271044	0.0327373	0.0150701	0.0327373	TMEM261	FALSE	0.741868
ENSG00000221044	0.00633559	0.11664	-2.08515	0.763822	0.883404	1.66591	0.230292	0.094658	0.353131	0.353131	U3	FALSE	-3.00823
ENSG00000171368	0.00634883	0.116794	0.859871	0.315063	3.63365	0.312636	0.0303736	0.0688913	0.0533614	0.0688913	TPPP	FALSE	1.24053
ENSG00000143079	0.00636433	0.116929	0.65161	0.238825	4.26363	0.168079	0.0179941	0.0218257	0.0390436	0.0390436	CTTNBP2NL	FALSE	0.940075
ENSG00000259583	0.00636588	0.116929	0.94028	0.344638	4.26973	0.373892	0.024826	0.0939491	0.0389349	0.0939491	RP11-66B24.4	FALSE	1.35654
ENSG00000163873	0.00638	0.117099	1.96909	0.721917	0.675652	1.41585	0.113562	0.0715509	0.407603	0.407603	GRIK3	FALSE	2.8408
ENSG00000140416	0.0063905	0.117203	-0.300458	0.110177	7.49497	0.0326561	0.000763344	0.00308322	0.0113757	0.0113757	TPM1	FALSE	-0.43347
ENSG00000143494	0.00641128	0.117495	1.2982	0.476232	2.77186	0.626038	0.132106	-0.0357044	0.0946911	0.0946911	VASH2	FALSE	1.8729
ENSG00000007372	0.00645852	0.117845	-0.352219	0.129324	6.3775	0.0476386	0.00226074	0.00716808	0.0144639	0.0144639	PAX6	FALSE	-0.508144
ENSG00000111145	0.00645974	0.117845	0.637228	0.233975	4.47227	0.17185	0.00515766	0.0495868	0.0354453	0.0495868	ELK3	FALSE	0.919326
ENSG00000135636	0.0064593	0.117845	0.537602	0.197393	5.86412	0.122315	0.0104957	0.0284684	0.0174998	0.0284684	DYSF	FALSE	0.775596
ENSG00000141867	0.00645621	0.117845	-0.378086	0.138815	6.17978	0.0604962	0.00151384	0.0177558	0.0154799	0.0177558	BRD4	FALSE	-0.545463
ENSG00000183571	0.00644981	0.117845	1.16433	0.427436	2.34783	0.560628	0.0552709	0.107835	0.127431	0.127431	PGPEP1L	FALSE	1.67978
ENSG00000269733	0.00644981	0.117845	1.16433	0.427436	2.34783	0.560628	0.0552709	0.107835	0.127431	0.127431	PGPEP1L	FALSE	1.67978
ENSG00000250807	0.00654434	0.119298	3.98571	1.46577	1.29971	5.85205	1.88391	-1.04878	0.264586	0.264586	RP11-432M8.2	FALSE	5.75016
ENSG00000173926	0.00655049	0.11932	0.418206	0.153816	6.32978	0.0740715	0.00245017	0.0212091	0.0146929	0.0212091	MARCH3	FALSE	0.603343
ENSG00000172020	0.0066009	0.120057	1.45728	0.536486	2.35494	0.786452	0.161018	-0.0431672	0.1268	0.1268	GAP43	FALSE	2.10241
ENSG00000197321	0.00660035	0.120057	1.68705	0.621071	1.62608	1.01643	0.174909	-0.0733368	0.21082	0.21082	SVIL	FALSE	2.4339
ENSG00000231808	0.00666884	0.121201	0.697045	0.256933	3.90294	0.167497	0.0197732	-0.0114629	0.0462413	0.0462413	RP11-143M1.4	FALSE	1.00562
ENSG00000139613	0.00669597	0.121602	-0.295787	0.109082	7.63836	0.0332003	0.00072464	0.00533077	0.0111743	0.0111743	SMARCC2	FALSE	-0.426731
ENSG00000105514	0.00670653	0.121702	0.349301	0.128842	6.40026	0.0417053	0.00224224	-0.000689877	0.0143581	0.0143581	RAB3D	FALSE	0.503935
ENSG00000004468	0.00672871	0.122013	0.879478	0.324533	3.22733	0.269696	0.0361435	-0.0183405	0.069178	0.069178	CD38	FALSE	1.26882
ENSG00000159461	0.00673496	0.122034	-0.288628	0.106518	7.76695	0.0303883	0.000339551	0.00358991	0.0110064	0.0110064	AMFR	FALSE	-0.416402
ENSG00000184898	0.00674525	0.122129	-0.393671	0.145311	5.86322	0.0610079	0.0036089	0.0104144	0.0175064	0.0175064	RBM43	FALSE	-0.567948
ENSG00000006638	0.00675392	0.122135	0.45419	0.167676	5.49758	0.0875061	0.00548027	0.0226348	0.0206566	0.0226348	TBXA2R	FALSE	0.655257
ENSG00000100344	0.0067557	0.122135	1.25303	0.462602	3.20871	0.612784	0.143948	-0.00981006	0.0700524	0.0700524	PNPLA3	FALSE	1.80774
ENSG00000196937	0.00679882	0.122822	0.394543	0.145774	6.60769	0.0660547	0.00069455	0.0205555	0.013513	0.0205555	FAM3C	FALSE	0.569205
ENSG00000204592	0.00683177	0.12314	0.32327	0.119511	6.46555	0.042923	0.000215589	0.0119171	0.0140674	0.0140674	HLA-E	FALSE	0.46638
ENSG00000225201	0.00683177	0.12314	0.32327	0.119511	6.46555	0.042923	0.000215589	0.0119171	0.0140674	0.0140674	HLA-E	FALSE	0.46638
ENSG00000236632	0.00683177	0.12314	0.32327	0.119511	6.46555	0.042923	0.000215589	0.0119171	0.0140674	0.0140674	HLA-E	FALSE	0.46638
ENSG00000164484	0.00684292	0.123249	1.79736	0.664609	2.2235	1.32352	0.302731	0.067285	0.138974	0.138974	TMEM200A	FALSE	2.59305
ENSG00000147166	0.00690594	0.124106	1.16534	0.431393	3.91314	0.57674	0.0285705	0.157529	0.0460089	0.157529	ITGB1BP2	FALSE	1.68123
ENSG00000213333	0.00689877	0.124106	0.864569	0.32001	3.37264	0.292627	0.0396141	0.0255868	0.0627924	0.0627924	NPM1P50	FALSE	1.24731
ENSG00000215790	0.00690163	0.124106	-0.474232	0.17554	6.06991	0.0955083	0.00643795	0.0243765	0.0161244	0.0243765	SLC35E2	FALSE	-0.684172
ENSG00000125863	0.00692335	0.124326	0.309044	0.114439	7.66576	0.0348811	0.00195843	0.00260928	0.0111379	0.0111379	MKKS	FALSE	0.445856
ENSG00000135763	0.00692957	0.124344	0.323693	0.119877	6.73457	0.0437456	0.00127634	0.0119533	0.0130942	0.0130942	URB2	FALSE	0.466991
ENSG00000223669	0.00693465	0.124344	1.39004	0.514836	3.04574	0.820775	0.0601843	0.204872	0.0782889	0.204872	RP11-93B14.4	FALSE	2.0054
ENSG00000047634	0.0069855	0.124729	1.51208	0.560541	2.40923	0.796458	0.192126	-0.140632	0.12208	0.12208	SCML1	FALSE	2.18147
ENSG00000111348	0.00698608	0.124729	0.581022	0.215392	7.44801	0.143458	0.000416317	0.0459775	0.011447	0.0459775	ARHGDIB	FALSE	0.838238
ENSG00000123545	0.00696993	0.124729	0.402565	0.149193	6.84167	0.0688587	0.00138691	0.0208718	0.0127814	0.0208718	NDUFAF4	FALSE	0.580779
ENSG00000198886	0.00696483	0.124729	-0.711566	0.263687	8.85268	0.215129	0.000148514	0.0693825	0.00994419	0.0693825	MT-ND4	FALSE	-1.02657
ENSG00000231083	0.00698306	0.124729	2.02408	0.750313	0.86647	1.58625	0.205679	0.125241	0.357291	0.357291	AC011747.6	FALSE	2.92014
ENSG00000253642	0.00698719	0.124729	0.693513	0.257099	4.32712	0.176423	0.0281749	-0.00402107	0.0379251	0.0379251	RP11-317N12.1	FALSE	1.00053
ENSG00000156453	0.00700578	0.124968	0.632022	0.23438	5.78831	0.169773	0.00263586	0.0522981	0.0180659	0.0522981	PCDH1	FALSE	0.911815
ENSG00000145569	0.0070478	0.125625	1.52756	0.566903	1.17321	0.794347	0.0324922	-0.00769794	0.288887	0.288887	FAM105A	FALSE	2.20381
ENSG00000117479	0.00705599	0.125678	0.294863	0.109444	7.47558	0.0321643	0.000573229	0.00420107	0.0114048	0.0114048	SLC19A2	FALSE	0.425397
ENSG00000181039	0.00707398	0.125905	-4.3989	1.63325	1.5063	6.45036	2.43835	-2.43797	0.229164	0.229164	ANKRD34A	FALSE	-6.34628
ENSG00000126106	0.00709131	0.126037	0.614832	0.228348	5.17025	0.160768	0.00800917	0.0441334	0.0245306	0.0441334	TMEM53	FALSE	0.887014
ENSG00000180720	0.00709182	0.126037	0.736306	0.273465	3.93175	0.230145	0.0291931	0.0449517	0.0455901	0.0455901	CHRM4	FALSE	1.06226
ENSG00000006432	0.0070979	0.126052	0.659439	0.244943	4.82525	0.184951	0.0141044	0.0458927	0.0295955	0.0458927	MAP3K9	FALSE	0.95137
ENSG00000011198	0.00712641	0.126465	-0.325528	0.120975	6.49591	0.0402968	0.000694839	0.00676617	0.01394	0.01394	ABHD5	FALSE	-0.469637
ENSG00000048740	0.00714791	0.126753	0.509592	0.189448	7.5067	0.110488	0.000641883	0.0352487	0.0113584	0.0352487	CELF2	FALSE	0.735185
ENSG00000100258	0.00716876	0.127029	-0.315214	0.117228	6.8082	0.0332217	0.00086651	-0.000714001	0.0128759	0.0128759	LMF2	FALSE	-0.454758
ENSG00000085662	0.0071887	0.127289	0.52498	0.195307	4.55911	0.116036	0.00415728	0.0320938	0.0339876	0.0339876	AKR1B1	FALSE	0.757386
ENSG00000169116	0.00721899	0.127732	1.51127	0.562529	2.80814	0.972277	0.110333	0.206107	0.0923204	0.206107	PARM1	FALSE	2.18031
ENSG00000002330	0.00730908	0.129231	-0.397694	0.148259	5.58283	0.0569086	0.00216744	0.00411506	0.0198134	0.0198134	BAD	FALSE	-0.573752
ENSG00000116833	0.00732155	0.129262	0.801027	0.298684	3.59303	0.273356	0.0175769	0.0716353	0.0546385	0.0716353	NR5A2	FALSE	1.15564
ENSG00000127481	0.00731778	0.129262	-0.395035	0.14729	8.62816	0.0664803	0.000415709	0.0212785	0.0101091	0.0212785	UBR4	FALSE	-0.569915
ENSG00000071246	0.00733917	0.129478	1.66538	0.621169	2.26528	1.18174	0.0702325	0.315618	0.134982	0.315618	VASH1	FALSE	2.40264
ENSG00000133142	0.00734925	0.129561	0.541898	0.202156	5.67399	0.125129	0.0026503	0.0382168	0.0189901	0.0382168	TCEAL4	FALSE	0.781794
ENSG00000113140	0.00738786	0.130146	0.384644	0.143586	6.3315	0.0630617	0.00185396	0.0187631	0.0146844	0.0187631	SPARC	FALSE	0.554924
ENSG00000145214	0.00750252	0.131877	-0.361036	0.135034	6.00703	0.0488565	0.00171343	0.00639779	0.0165207	0.0165207	DGKQ	FALSE	-0.520865
ENSG00000155130	0.00749858	0.131877	0.281671	0.105343	7.97601	0.0276994	0.000348209	0.00153154	0.0107489	0.0107489	MARCKS	FALSE	0.406366
ENSG00000188460	0.00749192	0.131877	-1.08748	0.406663	2.79113	0.396052	0.0719505	-0.069176	0.0934243	0.0934243	ACTBP11	FALSE	-1.5689
ENSG00000150722	0.00751785	0.13205	0.940421	0.351824	3.41411	0.348445	0.0626727	0.0177995	0.0611072	0.0611072	PPP1R1C	FALSE	1.35674
ENSG00000105204	0.00753659	0.132187	-0.459574	0.171986	5.76827	0.0722852	0.0113581	-0.00853445	0.0182212	0.0182212	DYRK1B	FALSE	-0.663025
ENSG00000257654	0.00753254	0.132187	2.17617	0.814333	1.20921	2.02067	0.160935	0.502204	0.281755	0.502204	RP11-497G19.2	FALSE	3.13955
ENSG00000183148	0.00754519	0.132241	0.646768	0.242075	4.84048	0.168386	0.029246	0.0141793	0.0293541	0.0293541	ANKRD20A2	FALSE	0.933089
ENSG00000137486	0.00757261	0.132529	0.324165	0.121385	6.54871	0.0421271	0.0010038	0.00964525	0.0137305	0.0137305	ARRB1	FALSE	0.467672
ENSG00000148175	0.00756812	0.132529	0.718578	0.269055	7.37651	0.220379	0.000814797	0.0715756	0.0115623	0.0715756	STOM	FALSE	1.03669
ENSG00000257382	0.00763762	0.13354	-0.5427	0.203435	5.12991	0.0995648	0.0163111	-0.0142256	0.0250747	0.0250747	AC217772.1	FALSE	-0.782951
ENSG00000272746	0.00764146	0.13354	2.00553	0.751835	0.853785	1.56318	0.204818	0.128875	0.360438	0.360438	RP11-53B2.6	FALSE	2.89337
ENSG00000196547	0.00764856	0.133567	-0.46283	0.173526	7.57275	0.0914783	0.000849917	0.0292615	0.0112639	0.0292615	MAN2A2	FALSE	-0.667723
ENSG00000178234	0.00767389	0.133912	0.302272	0.113376	7.07716	0.0377544	0.000683773	0.0102638	0.0121704	0.0121704	GALNT11	FALSE	0.436086
ENSG00000047849	0.00768502	0.13401	-0.274306	0.102906	8.69451	0.0263636	0.000532051	0.0013916	0.0100575	0.0100575	MAP4	FALSE	-0.395739
ENSG00000214915	0.00772902	0.134679	1.05277	0.395231	2.91902	0.389238	0.0707492	-0.0410545	0.0854581	0.0854581	XX-FW80269A6.1	FALSE	1.51883
ENSG00000136153	0.00776019	0.135125	0.487539	0.183125	5.18837	0.0847812	0.00924401	-0.000919191	0.0242907	0.0242907	LMO7	FALSE	0.70337
ENSG00000213385	0.00778998	0.135546	-0.693962	0.260786	3.84842	0.201514	0.0204857	0.0409944	0.0475237	0.0475237	RP11-577H5.1	FALSE	-1.00118
ENSG00000172086	0.00787517	0.136929	0.615713	0.2317	5.8628	0.162157	0.00325924	0.0504255	0.0175094	0.0504255	KRCC1	FALSE	0.888286
ENSG00000120437	0.00795543	0.138225	0.492872	0.185712	8.61831	0.103967	0.000211942	0.0342771	0.010117	0.0342771	ACAT2	FALSE	0.711064
ENSG00000130349	0.007974	0.138348	0.358799	0.135234	6.00623	0.0551045	0.00172627	0.016562	0.0165258	0.016562	C6orf203	FALSE	0.517638
ENSG00000271867	0.007974	0.138348	0.358799	0.135234	6.00623	0.0551045	0.00172627	0.016562	0.0165258	0.016562	C6orf203	FALSE	0.517638
ENSG00000228964	0.00802382	0.139112	1.80105	0.679368	2.10919	1.08489	0.311029	-0.305588	0.150512	0.150512	HLA-B	FALSE	2.59836
ENSG00000226287	0.00803066	0.139131	0.808509	0.305008	4.01322	0.244332	0.0491942	-0.00953906	0.0438358	0.0438358	TMEM191A	FALSE	1.16643
ENSG00000168291	0.00804143	0.139217	0.300739	0.113472	7.74136	0.0387319	0.000566144	0.0123098	0.0110393	0.0123098	PDHB	FALSE	0.433874
ENSG00000058453	0.00807095	0.139391	0.335316	0.126578	6.5247	0.0376953	0.00219803	-0.00187349	0.0138239	0.0138239	CROCC	FALSE	0.483759
ENSG00000132967	0.00807324	0.139391	0.808409	0.305176	4.97003	0.259543	0.0657707	-0.00321968	0.0273619	0.0273619	HMGB1P5	FALSE	1.16629
ENSG00000171603	0.00808041	0.139391	0.272532	0.102893	8.39818	0.0255631	0.000279938	0.000927753	0.0103071	0.0103071	CLSTN1	FALSE	0.393181
ENSG00000196132	0.00807212	0.139391	1.28692	0.485805	3.97371	0.709389	0.0644494	0.171557	0.0446713	0.171557	MYT1	FALSE	1.85663
ENSG00000239620	0.00807749	0.139391	1.32386	0.499792	2.42481	0.624557	0.129034	-0.0684944	0.120757	0.120757	RP11-88I21.1	FALSE	1.90992
ENSG00000105928	0.00809259	0.139502	0.466747	0.176252	5.08286	0.0880919	0.00533822	0.0178733	0.0257265	0.0257265	DFNA5	FALSE	0.673374
ENSG00000176919	0.00811163	0.13973	0.767608	0.289949	3.57174	0.235974	0.0287364	0.0306144	0.0553341	0.0553341	C8G	FALSE	1.10742
ENSG00000075420	0.00812387	0.139841	0.407824	0.154077	6.89132	0.0712666	0.00221638	0.0215234	0.0126457	0.0215234	FNDC3B	FALSE	0.588365
ENSG00000225177	0.00814288	0.140068	1.8334	0.692873	2.23529	1.26084	0.342236	-0.131663	0.137837	0.137837	RP11-390P2.4	FALSE	2.64504
ENSG00000147475	0.00815517	0.140179	0.472602	0.178639	7.43763	0.0957255	0.00160703	0.0303048	0.0114632	0.0303048	ERLIN2	FALSE	0.681821
ENSG00000058056	0.00819573	0.140509	0.685357	0.259222	3.81964	0.170351	0.0189672	0.0017022	0.0482289	0.0482289	USP13	FALSE	0.988761
ENSG00000111863	0.00820934	0.140509	-0.689976	0.261025	5.94528	0.204111	0.00398972	0.0641441	0.0169301	0.0641441	ADTRP	FALSE	-0.995425
ENSG00000173267	0.0081998	0.140509	0.378994	0.143356	6.27405	0.0615795	0.00199094	0.01856	0.0149732	0.01856	SNCG	FALSE	0.546773
ENSG00000186007	0.00820368	0.140509	1.16433	0.440438	2.6112	0.512234	0.0880133	0.00250766	0.105972	0.105972	LEMD1	FALSE	1.67977
ENSG00000215267	0.00820904	0.140509	1.47052	0.55631	2.30083	0.789392	0.177803	-0.0749308	0.131677	0.131677	AKR1C7P	FALSE	2.12151
ENSG00000259581	0.00820826	0.140509	-0.995826	0.376724	3.12918	0.425171	0.0454168	0.0965045	0.0739389	0.0965045	TYRO3P	FALSE	-1.43667
ENSG00000197498	0.00822539	0.140684	0.281832	0.106646	7.75906	0.0336418	0.00035688	0.0103912	0.0110166	0.0110166	RPF2	FALSE	0.406597
ENSG00000172687	0.00824903	0.140799	-0.356906	0.135105	6.03583	0.0507455	0.00191657	0.0105107	0.0163367	0.0163367	ZNF738	FALSE	-0.514907
ENSG00000185989	0.00824967	0.140799	0.282987	0.107124	7.68842	0.0329042	0.000367504	0.00894792	0.0111081	0.0111081	RASA3	FALSE	0.408264
ENSG00000236154	0.00824503	0.140799	1.99139	0.753782	0.859828	1.53792	0.209252	0.114809	0.358935	0.358935	RP11-343J3.2	FALSE	2.87297
ENSG00000116857	0.00826207	0.140911	-0.301749	0.114248	7.702	0.0390526	0.000669582	0.0123831	0.0110903	0.0123831	TMEM9	FALSE	-0.435332
ENSG00000183484	0.00829031	0.141293	0.722881	0.273817	4.70136	0.22417	0.0111043	0.0638717	0.0316076	0.0638717	GPR132	FALSE	1.0429
ENSG00000240108	0.00829877	0.141337	0.886202	0.335725	3.46309	0.336925	0.0240404	0.0886707	0.059193	0.0886707	NCOR1P1	FALSE	1.27852
ENSG00000166025	0.00830788	0.141392	0.271837	0.102996	8.38269	0.0255309	0.000286706	0.00106194	0.0103215	0.0103215	AMOTL1	FALSE	0.392178
ENSG00000067182	0.00833609	0.141516	0.523436	0.198411	6.66405	0.117573	0.00400622	0.0353606	0.0133194	0.0353606	TNFRSF1A	FALSE	0.755159
ENSG00000173145	0.00833864	0.141516	0.297762	0.112872	7.37298	0.0342753	0.00117199	0.00590983	0.0115682	0.0115682	NOC3L	FALSE	0.42958
ENSG00000187690	0.00832807	0.141516	1.32101	0.500673	1.98386	0.662122	0.0864061	0.0342407	0.164267	0.164267	CXorf67	FALSE	1.90582
ENSG00000269448	0.00832807	0.141516	1.32101	0.500673	1.98386	0.662122	0.0864061	0.0342407	0.164267	0.164267	CXorf67	FALSE	1.90582
ENSG00000184574	0.00834705	0.141559	1.06676	0.404428	5.81786	0.488367	0.00401444	0.159548	0.0178412	0.159548	LPAR5	FALSE	1.53901
ENSG00000170385	0.00835352	0.141569	0.291919	0.110683	7.28741	0.033144	0.000531091	0.00657652	0.0117196	0.0117196	SLC30A1	FALSE	0.42115
ENSG00000042753	0.00837267	0.141794	0.278676	0.105693	7.92058	0.0295781	0.000356302	0.00518054	0.0108147	0.0108147	AP2S1	FALSE	0.402045
ENSG00000124107	0.00841952	0.142487	2.01699	0.765527	0.859512	1.5545	0.227019	0.0706121	0.359014	0.359014	SLPI	FALSE	2.9099
ENSG00000204291	0.0084302	0.142568	0.297002	0.112742	6.94476	0.0353268	0.000206088	0.00867921	0.0125048	0.0125048	COL15A1	FALSE	0.428483
ENSG00000171608	0.00844792	0.142767	0.313988	0.119223	6.73384	0.0405384	0.00111768	0.0103956	0.0130964	0.0130964	PIK3CD	FALSE	0.452989
ENSG00000171298	0.00845453	0.142779	0.471833	0.179176	5.08234	0.0842086	0.00636993	0.00862975	0.0257339	0.0257339	GAA	FALSE	0.680711
ENSG00000151292	0.00852259	0.143828	0.301107	0.114462	7.52304	0.0343548	0.00176694	0.00443268	0.0113345	0.0113345	CSNK1G3	FALSE	0.434405
ENSG00000146267	0.00855028	0.144194	1.0622	0.403951	2.78544	0.414329	0.0693796	-0.0120204	0.0937964	0.0937964	FAXC	FALSE	1.53243
ENSG00000134030	0.00859246	0.144703	-0.587184	0.223446	4.55503	0.115448	0.0158722	-0.0150934	0.0340559	0.0340559	CTIF	FALSE	-0.847128
ENSG00000203688	0.00859088	0.144703	1.81485	0.690602	1.57271	1.15102	0.258126	-0.178432	0.218806	0.218806	RP11-351J23.1	FALSE	2.61827
ENSG00000000003	0.00860791	0.144761	0.787988	0.299929	3.33248	0.225143	0.0254765	0.00177571	0.0644812	0.0644812	TSPAN6	FALSE	1.13683
ENSG00000220205	0.00860786	0.144761	-0.425254	0.161863	5.57067	0.0777468	0.00321701	0.0229826	0.0199294	0.0229826	VAMP2	FALSE	-0.613512
ENSG00000158486	0.00862293	0.144912	0.580966	0.221181	4.5574	0.116741	0.0149049	-0.00855403	0.0340162	0.0340162	DNAH3	FALSE	0.838157
ENSG00000160298	0.00864306	0.145149	-0.2882	0.109754	7.49671	0.028531	0.000672911	0.000594025	0.0113731	0.0113731	C21orf58	FALSE	-0.415784
ENSG00000163520	0.00866512	0.14539	1.28061	0.487854	3.07235	0.575756	0.161131	-0.117479	0.0768704	0.0768704	FBLN2	FALSE	1.84753
ENSG00000165886	0.00866944	0.14539	0.588921	0.224366	4.30909	0.121414	0.0121001	-0.00339287	0.0382401	0.0382401	UBTD1	FALSE	0.849633
ENSG00000138801	0.00868546	0.145456	0.301339	0.114831	6.90553	0.0373894	0.000578362	0.0101033	0.0126078	0.0126078	PAPSS1	FALSE	0.43474
ENSG00000160097	0.00868294	0.145456	0.949662	0.361874	3.0863	0.387343	0.0548138	0.0752723	0.0761387	0.0761387	FNDC5	FALSE	1.37007
ENSG00000153898	0.0087032	0.145551	1.05288	0.401327	3.10229	0.385374	0.0857534	-0.0619716	0.07531	0.07531	MCOLN2	FALSE	1.51899
ENSG00000187479	0.0087008	0.145551	0.732306	0.279123	4.7876	0.230697	0.0074771	0.0704328	0.0301981	0.0704328	C11orf96	FALSE	1.05649
ENSG00000090339	0.00873093	0.145913	0.438636	0.167264	6.34358	0.0827853	0.00084904	0.0271282	0.0146256	0.0271282	ICAM1	FALSE	0.632817
ENSG00000258977	0.00875728	0.146252	1.20146	0.45833	2.61075	0.56172	0.104062	0.0167641	0.106005	0.106005	RP11-799P8.1	FALSE	1.73334
ENSG00000230624	0.0088087	0.147009	-0.331835	0.126684	6.46538	0.0452579	0.00198077	0.0108488	0.0140681	0.0140681	DDX39B	FALSE	-0.478737
ENSG00000242474	0.00883652	0.147371	0.658839	0.251627	4.08122	0.18104	0.0208595	0.0336662	0.0424567	0.0424567	AC093627.9	FALSE	0.950504
ENSG00000170088	0.00884424	0.147398	0.373527	0.142675	6.91669	0.0600783	0.00272377	0.0176325	0.0125782	0.0176325	TMEM192	FALSE	0.538885
ENSG00000198513	0.00888046	0.147805	1.00784	0.385167	2.79954	0.406389	0.055477	0.0462376	0.0928769	0.0928769	ATL1	FALSE	1.454
ENSG00000233312	0.00888093	0.147805	0.970252	0.370806	2.96489	0.363785	0.0547148	0.020269	0.082782	0.082782	C4B_2	FALSE	1.39978
ENSG00000100473	0.00890838	0.148159	-0.267371	0.102223	8.5291	0.026804	0.000258868	0.00420351	0.0101908	0.0101908	COCH	FALSE	-0.385734
ENSG00000110080	0.00892097	0.148267	-0.332196	0.127031	6.50277	0.046511	0.00222507	0.0123643	0.0139119	0.0139119	ST3GAL4	FALSE	-0.479257
ENSG00000237161	0.0089356	0.148407	1.17847	0.450741	2.74818	0.598373	0.055208	0.14796	0.096273	0.14796	RP11-32B5.1	FALSE	1.70017
ENSG00000059377	0.00895397	0.14861	0.742678	0.284137	4.47279	0.237679	0.0233196	0.057414	0.0354365	0.057414	TBXAS1	FALSE	1.07146
ENSG00000130294	0.00898995	0.149104	1.48212	0.567333	1.87148	0.791052	0.144202	-0.0559663	0.177665	0.177665	KIF1A	FALSE	2.13825
ENSG00000133742	0.00901171	0.14926	-0.736723	0.282095	4.16437	0.233972	0.0110795	0.0684982	0.0408566	0.0684982	CA1	FALSE	-1.06287
ENSG00000137266	0.0090073	0.14926	-0.355341	0.136053	6.22845	0.0518749	0.00329731	0.0113815	0.0152131	0.0152131	SLC22A23	FALSE	-0.512648
ENSG00000163046	0.00910085	0.150633	-0.759853	0.291327	3.56414	0.235681	0.0292849	0.0355482	0.0555868	0.0555868	ANKRD30BL	FALSE	-1.09624
ENSG00000181085	0.00916507	0.151488	0.516369	0.198159	4.63358	0.0934614	0.00652746	0.000346142	0.0327395	0.0327395	MAPK15	FALSE	0.744963
ENSG00000260463	0.00916507	0.151488	0.516369	0.198159	4.63358	0.0934614	0.00652746	0.000346142	0.0327395	0.0327395	MAPK15	FALSE	0.744963
ENSG00000112033	0.00927068	0.153128	0.45675	0.175544	6.46697	0.090084	0.00216783	0.028648	0.0140613	0.028648	PPARD	FALSE	0.658951
ENSG00000154479	0.00930132	0.153424	-0.744309	0.286187	3.14002	0.184771	0.00850861	-0.00835041	0.0733945	0.0733945	CCDC173	FALSE	-1.07381
ENSG00000183844	0.009301	0.153424	0.820227	0.315377	3.41564	0.273062	0.0384159	0.0347908	0.0610464	0.0610464	FAM3B	FALSE	1.18334
ENSG00000123892	0.00932528	0.153714	0.743853	0.286109	3.46483	0.185785	0.0227317	-0.0207123	0.0591267	0.0591267	RAB38	FALSE	1.07315
ENSG00000177910	0.00934291	0.153794	1.66831	0.641846	2.40154	1.2024	0.176424	0.235542	0.122739	0.235542	SPATA31C2	FALSE	2.40687
ENSG00000260119	0.00934055	0.153794	0.768848	0.295787	5.02846	0.255369	0.0124064	0.0750834	0.0265027	0.0750834	TRPV6	FALSE	1.10921
ENSG00000126733	0.00936806	0.154103	-1.84409	0.709724	1.09235	1.20064	0.198153	-0.0975281	0.305555	0.305555	DACH2	FALSE	-2.66046
ENSG00000230259	0.00937538	0.154118	0.697631	0.268521	4.43618	0.166167	0.0360485	-0.030142	0.0360549	0.0360549	AC008738.1	FALSE	1.00647
ENSG00000182759	0.00944684	0.155187	1.11958	0.431362	3.74969	0.541867	0.0166941	0.169379	0.050035	0.169379	MAFA	FALSE	1.61521
ENSG00000261150	0.0094647	0.155375	-0.440954	0.169938	7.7609	0.0840661	0.000816014	0.0280629	0.0110142	0.0280629	EPPK1	FALSE	-0.636162
ENSG00000230724	0.00949795	0.155814	-0.372217	0.143514	6.28808	0.0599128	0.00556638	0.01503	0.0149013	0.01503	LINC01001	FALSE	-0.536996
ENSG00000139926	0.00950569	0.155835	1.0788	0.415992	2.49865	0.429892	0.0583761	0.00456131	0.114673	0.114673	FRMD6	FALSE	1.55637
ENSG00000119408	0.00951663	0.155907	0.360831	0.13916	6.4491	0.045647	0.00522701	-0.0018561	0.0141386	0.0141386	NEK6	FALSE	0.520569
ENSG00000143842	0.00952299	0.155907	1.11035	0.428263	2.17404	0.423027	0.039555	-0.0214528	0.143854	0.143854	SOX13	FALSE	1.6019
ENSG00000143499	0.00954613	0.156073	0.283176	0.109256	7.57944	0.0324795	0.000682408	0.00794245	0.0112546	0.0112546	SMYD2	FALSE	0.408537
ENSG00000167085	0.00954594	0.156073	0.27704	0.106888	7.88669	0.0329944	0.000569327	0.0105468	0.0108558	0.0108558	PHB	FALSE	0.399684
ENSG00000185332	0.00959345	0.156741	-1.8109	0.699147	1.60716	1.18936	0.275189	-0.130821	0.213618	0.213618	TMEM105	FALSE	-2.61257
ENSG00000119865	0.00961714	0.157021	0.501563	0.193706	4.92647	0.093479	0.00950307	0.0049328	0.0280189	0.0280189	CNRIP1	FALSE	0.723602
ENSG00000196593	0.00962717	0.157079	0.64599	0.249519	4.86232	0.180608	0.0131067	0.0491531	0.0290104	0.0491531	ANKRD20A19P	FALSE	0.931967
ENSG00000273134	0.00963609	0.157118	0.726181	0.280528	4.11678	0.196513	0.036934	-0.00583301	0.0417619	0.0417619	RP11-326G21.1	FALSE	1.04766
ENSG00000108830	0.0096428	0.157121	0.461802	0.178413	5.12556	0.077187	0.0066972	0.0024528	0.0251341	0.0251341	RND2	FALSE	0.666239
ENSG00000167323	0.00966635	0.157192	-0.31819	0.12297	6.51145	0.0352691	0.00124479	0.0010365	0.0138768	0.0138768	STIM1	FALSE	-0.459051
ENSG00000206075	0.00966674	0.157192	1.03941	0.4017	2.60714	0.434727	0.0550891	0.0568142	0.106274	0.106274	SERPINB5	FALSE	1.49955
ENSG00000237753	0.00966401	0.157192	0.536807	0.207452	4.58327	0.108284	0.0094533	0.00889233	0.0335828	0.0335828	AC079922.3	FALSE	0.774449
ENSG00000008513	0.00968132	0.157323	0.450076	0.173975	5.16427	0.0679035	0.00565711	-0.00508605	0.0246104	0.0246104	ST3GAL1	FALSE	0.649322
ENSG00000106723	0.00969617	0.157367	0.364465	0.140911	6.00805	0.0566141	0.00334197	0.0151619	0.0165141	0.0165141	SPIN1	FALSE	0.525811
ENSG00000142765	0.00969711	0.157367	0.414248	0.160161	6.05269	0.0743017	0.00823934	0.0174123	0.0162309	0.0174123	SYTL1	FALSE	0.597634
ENSG00000071242	0.00974382	0.158019	0.701518	0.271402	4.08359	0.164105	0.0312493	-0.031156	0.0424098	0.0424098	RPS6KA2	FALSE	1.01208
ENSG00000173825	0.00978224	0.158535	-0.569818	0.220566	4.44633	0.112267	0.0127664	-0.00671202	0.0358831	0.0358831	TIGD3	FALSE	-0.822074
ENSG00000189144	0.00979852	0.158693	0.517713	0.200442	5.50324	0.0912313	0.0195786	-0.0167452	0.0205984	0.0205984	ZNF573	FALSE	0.746902
ENSG00000100359	0.0098473	0.159353	-0.315492	0.12223	6.69678	0.0379331	0.00172735	0.00540467	0.0132127	0.0132127	SGSM3	FALSE	-0.455159
ENSG00000136699	0.00985253	0.159353	-0.284177	0.110105	7.73157	0.0301146	0.0010711	0.00372258	0.011052	0.011052	SMPD4	FALSE	-0.40998
ENSG00000120925	0.00987557	0.159512	0.35285	0.136755	6.48036	0.0525139	0.00469751	0.0118217	0.0140045	0.0140045	RNF170	FALSE	0.509055
ENSG00000173915	0.00987192	0.159512	0.261231	0.101241	8.89705	0.0271954	0.000334933	0.00633736	0.00991485	0.00991485	USMG5	FALSE	0.376877
ENSG00000268738	0.0098886	0.159615	1.03665	0.401848	2.80798	0.443087	0.0691508	0.0581601	0.0923311	0.0923311	HSFX1	FALSE	1.49557
ENSG00000144369	0.00992607	0.160113	1.07305	0.416171	4.75134	0.49928	0.00819598	0.165002	0.0307861	0.165002	FAM171B	FALSE	1.54809
ENSG00000198888	0.00998482	0.160953	-0.412876	0.160256	7.52584	0.0739436	0.000616181	0.0250658	0.0113305	0.0250658	MT-ND1	FALSE	-0.595655
ENSG00000168497	0.00999574	0.161021	0.658116	0.255482	8.61633	0.187887	0.00015226	0.0651189	0.0101186	0.0651189	SDPR	FALSE	0.949461
ENSG00000136010	0.0100162	0.161242	-0.351846	0.136625	8.16333	0.0537094	0.00062636	0.01804	0.0105401	0.01804	ALDH1L2	FALSE	-0.507606
ENSG00000138180	0.0100451	0.161492	0.334137	0.129798	6.15315	0.0456157	0.00121695	0.0113829	0.0156307	0.0156307	CEP55	FALSE	0.482057
ENSG00000170430	0.0100412	0.161492	0.765635	0.297402	3.20818	0.217095	0.0183705	0.0141739	0.0700776	0.0700776	MGMT	FALSE	1.10458
ENSG00000144130	0.01006	0.1615	1.55243	0.603175	2.28391	0.968105	0.23058	0.0165609	0.13324	0.13324	NT5DC4	FALSE	2.23968
ENSG00000159398	0.0100621	0.1615	0.741292	0.288027	3.80169	0.201136	0.0342801	-0.00733388	0.0486797	0.0486797	CES5A	FALSE	1.06946
ENSG00000240053	0.0100657	0.1615	-0.708105	0.275146	4.89519	0.181402	0.0472062	-0.0258104	0.028499	0.028499	LY6G5B	FALSE	-1.02158
ENSG00000004455	0.0100803	0.161627	0.33792	0.13133	9.12885	0.0495616	0.000100418	0.0171471	0.00977895	0.0171471	AK2	FALSE	0.487515
ENSG00000272031	0.0101104	0.162002	1.49667	0.581904	3.34606	0.760655	0.274709	-0.253744	0.0639036	0.0639036	ANKRD34A	FALSE	2.15925
ENSG00000185201	0.0101614	0.16271	0.685476	0.266692	7.82844	0.204042	0.00435522	0.0667694	0.0109281	0.0667694	IFITM2	FALSE	0.988932
ENSG00000138190	0.0102224	0.163471	0.266881	0.103917	8.35225	0.0273571	0.000448586	0.00497424	0.0103502	0.0103502	EXOC6	FALSE	0.385028
ENSG00000175806	0.010217	0.163471	0.495025	0.192737	4.72462	0.0904261	0.0059237	0.00719053	0.0312239	0.0312239	MSRA	FALSE	0.71417
ENSG00000140807	0.0102331	0.163504	1.28893	0.501949	2.2151	0.55556	0.112162	-0.109494	0.139791	0.139791	NKD1	FALSE	1.85954
ENSG00000257770	0.0102381	0.163504	2.86882	1.11728	0.741264	2.80095	0.858749	-0.772391	0.389568	0.389568	GPX5	FALSE	4.13884
ENSG00000268430	0.0102904	0.164231	2.47421	0.964262	1.02417	2.56772	0.609457	0.18125	0.320344	0.320344	SHANK2	FALSE	3.56954
ENSG00000081803	0.0103125	0.164475	0.695305	0.271056	3.99959	0.163529	0.0293506	-0.0257812	0.0441208	0.0441208	CADPS2	FALSE	1.00311
ENSG00000118200	0.0103671	0.165236	0.352584	0.137549	5.95361	0.0540515	0.00173645	0.0171832	0.0168736	0.0171832	CAMSAP2	FALSE	0.508671
ENSG00000172867	0.010392	0.165524	1.12908	0.440614	2.33077	0.549943	0.0651847	0.122324	0.128956	0.128956	KRT2	FALSE	1.62891
ENSG00000110697	0.0104107	0.165528	0.349138	0.136282	6.19577	0.0446756	0.00318177	0.00288288	0.015391	0.015391	PITPNM1	FALSE	0.5037
ENSG00000163814	0.0104047	0.165528	0.762619	0.297656	6.29705	0.252929	0.00140829	0.087191	0.0148558	0.087191	CDCP1	FALSE	1.10023
ENSG00000170632	0.0104129	0.165528	0.266392	0.103986	8.57279	0.0264924	0.000658958	0.00359744	0.0101541	0.0101541	ARMC10	FALSE	0.384322
ENSG00000080166	0.0104451	0.165784	0.433124	0.16914	5.23598	0.0774301	0.0049343	0.0174127	0.0236741	0.0236741	DCT	FALSE	0.624865
ENSG00000130940	0.0104488	0.165784	0.564429	0.220427	4.28967	0.125176	0.0100067	0.0184673	0.0385815	0.0385815	CASZ1	FALSE	0.814299
ENSG00000263934	0.0104496	0.165784	-1.19864	0.468113	13.1567	0.625002	1.80879e-05	0.219112	0.0126167	0.219112	SNORD3A	FALSE	-1.72928
ENSG00000146013	0.0104695	0.165989	1.35312	0.528577	2.38241	0.796572	0.135108	0.144286	0.124391	0.144286	GFRA3	FALSE	1.95214
ENSG00000047648	0.0104772	0.166002	0.337178	0.131727	8.92201	0.0494643	0.000308498	0.0170435	0.00989883	0.0170435	ARHGAP6	FALSE	0.486445
ENSG00000269890	0.0105005	0.166263	-0.649281	0.253735	3.99652	0.157813	0.0201957	0.00574111	0.0441857	0.0441857	RP5-1139B12.2	FALSE	-0.936715
ENSG00000204091	0.0105504	0.166943	0.327094	0.127909	6.30909	0.035862	0.00156525	-0.00126734	0.0147953	0.0147953	TDRG1	FALSE	0.471896
ENSG00000232545	0.0105616	0.16701	-0.827265	0.323545	3.32991	0.289311	0.04009	0.0516928	0.0645913	0.0645913	KB-318B8.7	FALSE	-1.19349
ENSG00000166863	0.0106016	0.167533	0.777863	0.30438	3.61533	0.22381	0.0387175	-0.0055386	0.0539298	0.0539298	TAC3	FALSE	1.12222
ENSG00000100351	0.01063	0.167872	0.263571	0.103174	8.46223	0.026388	0.000395833	0.0044514	0.010249	0.010249	GRAP2	FALSE	0.380252
ENSG00000067606	0.0106942	0.168775	0.482909	0.189188	4.77512	0.0870761	0.00539234	0.0086213	0.0303997	0.0303997	PRKCZ	FALSE	0.69669
ENSG00000106459	0.0107246	0.169144	-0.313707	0.122948	7.07264	0.0394347	0.00293453	0.00701159	0.0121816	0.0121816	NRF1	FALSE	-0.452583
ENSG00000143344	0.010753	0.169482	1.1801	0.462672	3.42998	0.606924	0.0354835	0.178582	0.0604779	0.178582	RGL1	FALSE	1.70253
ENSG00000265683	0.0107729	0.169683	-0.505394	0.198195	4.7451	0.10448	0.00839324	0.020615	0.0308881	0.0308881	RP11-173M1.5	FALSE	-0.729129
ENSG00000125730	0.0107906	0.169741	0.637963	0.25024	4.48237	0.144209	0.0273446	-0.0145288	0.0352753	0.0352753	C3	FALSE	0.920386
ENSG00000137936	0.0107876	0.169741	0.609677	0.239135	4.74439	0.129736	0.0262859	-0.0175345	0.0308997	0.0308997	BCAR3	FALSE	0.879577
ENSG00000067113	0.0108567	0.170669	1.45553	0.571405	1.69192	0.749671	0.12514	-0.0599131	0.201364	0.201364	PPAP2A	FALSE	2.09988
ENSG00000185988	0.0108642	0.170676	1.72273	0.676368	2.03324	1.20922	0.298769	0.0311575	0.158704	0.158704	PLK5	FALSE	2.48538
ENSG00000118507	0.010882	0.170822	0.470835	0.184897	4.95118	0.0771309	0.00654243	-0.0016888	0.0276446	0.0276446	AKAP7	FALSE	0.679271
ENSG00000261655	0.0108877	0.170822	2.14471	0.842291	1.19348	2.00623	0.170518	0.538936	0.284849	0.538936	CTD-3064M3.3	FALSE	3.09416
ENSG00000109061	0.0109238	0.171165	1.42864	0.561325	2.35117	0.802326	0.187952	-0.00497204	0.127134	0.127134	MYH1	FALSE	2.0611
ENSG00000173409	0.0109232	0.171165	0.264996	0.104118	8.06754	0.0264101	0.000196298	0.00430736	0.0106443	0.0106443	ARV1	FALSE	0.382309
ENSG00000189339	0.0109523	0.1715	-0.258383	0.101557	8.58194	0.0250166	0.000167245	0.00397681	0.0101466	0.0101466	SLC35E2B	FALSE	-0.372768
ENSG00000226763	0.0109778	0.171788	-0.897174	0.352745	3.17289	0.272148	0.0526566	-0.0468949	0.0717725	0.0717725	SRRM5	FALSE	-1.29435
ENSG00000153395	0.0109867	0.171815	0.678834	0.266929	6.86978	0.201106	0.00334317	0.0679081	0.012704	0.0679081	LPCAT1	FALSE	0.979351
ENSG00000258655	0.0110057	0.172001	1.15245	0.45327	2.81781	0.579679	0.0991308	0.106323	0.091699	0.106323	ARHGAP5-AS1	FALSE	1.66263
ENSG00000005206	0.0110275	0.172008	-0.279694	0.110037	7.62702	0.0278847	0.000918523	0.00179422	0.0111895	0.0111895	SPPL2B	FALSE	-0.403513
ENSG00000143224	0.0110248	0.172008	-0.32843	0.129206	6.71958	0.0432991	0.00355356	0.00746198	0.0131406	0.0131406	PPOX	FALSE	-0.473824
ENSG00000163701	0.0110168	0.172008	1.19092	0.468468	3.97217	0.558883	0.174758	-0.0455824	0.0447046	0.0447046	IL17RE	FALSE	1.71814
ENSG00000160179	0.0110438	0.17215	0.812672	0.319785	3.59572	0.233837	0.0477101	-0.0271719	0.0545521	0.0545521	ABCG1	FALSE	1.17244
ENSG00000005448	0.0110693	0.172214	0.398827	0.156987	5.45826	0.0535642	0.00357606	-0.00276133	0.021069	0.021069	WDR54	FALSE	0.575386
ENSG00000120159	0.0110567	0.172214	0.351634	0.13839	6.17283	0.0477772	0.00363274	0.00620963	0.015519	0.015519	CAAP1	FALSE	0.507301
ENSG00000167702	0.0110636	0.172214	-0.354272	0.13944	6.14905	0.0446417	0.00378919	0.000419005	0.0156542	0.0156542	KIFC2	FALSE	-0.511106
ENSG00000262279	0.0110795	0.172261	2.08915	0.822442	1.60755	1.90579	0.213732	0.462679	0.21356	0.462679	NCAM1	FALSE	3.01401
ENSG00000130203	0.0110986	0.172335	0.417864	0.164541	7.4408	0.0762527	0.000461502	0.0266121	0.0114582	0.0266121	APOE	FALSE	0.602851
ENSG00000168159	0.011097	0.172335	0.251295	0.0989494	9.94849	0.0234788	0.000261119	0.00338261	0.00952986	0.00952986	RNF187	FALSE	0.362542
ENSG00000166889	0.0111301	0.172714	-0.334793	0.131882	6.8109	0.0489572	0.00104643	0.0163463	0.0128681	0.0163463	PATL1	FALSE	-0.483004
ENSG00000218336	0.0111434	0.172809	1.90037	0.748716	0.535145	1.36221	0.111565	0.126058	0.449011	0.449011	TENM3	FALSE	2.74165
ENSG00000114353	0.0111548	0.172875	0.280457	0.110511	7.62522	0.0309976	0.00102081	0.00614755	0.0111919	0.0111919	GNAI2	FALSE	0.404614
ENSG00000234602	0.0111965	0.173409	0.609199	0.240172	4.70607	0.14033	0.0261531	-0.00121927	0.0315298	0.0315298	MCIDAS	FALSE	0.878888
ENSG00000154930	0.0112281	0.173787	0.527869	0.20819	4.63039	0.0997839	0.01055	-0.000196785	0.0327929	0.0327929	ACSS1	FALSE	0.761553
ENSG00000118308	0.0112437	0.173805	0.48662	0.191958	4.75068	0.0789665	0.00605089	-0.00600038	0.030797	0.030797	LRMP	FALSE	0.702044
ENSG00000197063	0.0112406	0.173805	-0.272778	0.107599	7.61041	0.0286051	0.000365545	0.00533835	0.011212	0.011212	MAFG	FALSE	-0.393535
ENSG00000137124	0.0112611	0.173963	0.36617	0.144475	7.72656	0.0586087	0.000386482	0.0204865	0.0110584	0.0204865	ALDH1B1	FALSE	0.528271
ENSG00000087842	0.0113121	0.174526	0.603138	0.238121	5.95366	0.15906	0.00164627	0.0550553	0.0168733	0.0550553	PIR	FALSE	0.870145
ENSG00000265735	0.0113121	0.174526	-0.325523	0.128517	6.45733	0.0384302	0.00241392	0.00224893	0.0141028	0.0141028	RN7SL5P	FALSE	-0.46963
ENSG00000166592	0.0113373	0.174804	1.25341	0.495002	1.95197	0.622398	0.0770645	0.071016	0.167963	0.167963	RRAD	FALSE	1.80829
ENSG00000022567	0.0113534	0.174828	0.26865	0.106118	8.34356	0.0247175	0.000902461	8.73613e-05	0.0103585	0.0103585	SLC45A4	FALSE	0.38758
ENSG00000100628	0.0113501	0.174828	1.90434	0.752188	0.63732	1.22885	0.147272	-0.117243	0.418515	0.418515	ASB2	FALSE	2.74738
ENSG00000240618	0.0113917	0.175305	-0.722424	0.285492	3.84791	0.214311	0.03397	0.0265487	0.0475359	0.0475359	RP11-206L10.5	FALSE	-1.04224
ENSG00000235750	0.0114065	0.175421	0.27936	0.110419	7.75341	0.0293841	0.00116854	0.00388674	0.0110238	0.0110238	KIAA0040	FALSE	0.403031
ENSG00000206315	0.0114307	0.175682	0.449618	0.177767	7.57756	0.0884528	0.0118724	0.0197288	0.0112572	0.0197288	PBX2	FALSE	0.648661
ENSG00000157823	0.0114505	0.175763	-0.344537	0.136254	6.16631	0.0435105	0.00300932	0.00290358	0.0155558	0.0155558	AP3S2	FALSE	-0.497062
ENSG00000163827	0.0114506	0.175763	0.946035	0.374128	2.65792	0.387811	0.0374154	0.0968091	0.102557	0.102557	LRRC2	FALSE	1.36484
ENSG00000139173	0.0114782	0.176066	0.779599	0.308411	3.62586	0.228777	0.0415158	-0.00223801	0.0536015	0.0536015	TMEM117	FALSE	1.12472
ENSG00000233338	0.011485	0.176066	0.292223	0.115614	6.98682	0.0336441	0.000969759	0.00679918	0.0123967	0.0123967	TLR8-AS1	FALSE	0.421589
ENSG00000163833	0.0115463	0.176895	1.68958	0.668952	3.03106	1.24989	0.0871826	0.360314	0.0790842	0.360314	FBXO40	FALSE	2.43755
ENSG00000136574	0.0115899	0.17745	1.59784	0.632959	1.68098	1.01156	0.197732	0.0430739	0.202905	0.202905	GATA4	FALSE	2.30519
ENSG00000171798	0.0116133	0.177695	1.06361	0.42145	4.09569	0.477506	0.135448	0.0151834	0.0421719	0.0421719	KNDC1	FALSE	1.53446
ENSG00000112699	0.0116522	0.178176	0.350387	0.138904	6.10332	0.0487619	0.0033723	0.00838497	0.0159221	0.0159221	GMDS	FALSE	0.505502
ENSG00000183655	0.0116731	0.178383	0.912652	0.361894	3.84186	0.288145	0.0832847	-0.0675338	0.0476826	0.0476826	KLHL25	FALSE	1.31668
ENSG00000142405	0.0117167	0.178936	0.490917	0.194765	4.9482	0.0953096	0.0102439	0.0122207	0.0276894	0.0276894	NLRP12	FALSE	0.708244
ENSG00000114770	0.0117375	0.179141	-0.286687	0.113768	7.3779	0.0284021	0.00138313	0.000125261	0.0115599	0.0115599	ABCC5	FALSE	-0.413603
ENSG00000149573	0.0117533	0.179268	1.14009	0.452511	2.65094	0.489043	0.101706	-0.0180396	0.10306	0.10306	MPZL2	FALSE	1.6448
ENSG00000177169	0.0117628	0.179299	-0.332218	0.131875	6.27659	0.0385912	0.00243094	0.000271611	0.0149601	0.0149601	ULK1	FALSE	-0.479289
ENSG00000049249	0.0117829	0.179379	1.1019	0.437507	2.05703	0.416384	0.0353217	-0.0178325	0.156091	0.156091	TNFRSF9	FALSE	1.5897
ENSG00000183134	0.0117816	0.179379	0.366889	0.14567	5.83567	0.056283	0.00351154	0.0136093	0.0177084	0.0177084	PTGDR2	FALSE	0.529308
ENSG00000177084	0.0118565	0.180385	-0.290062	0.115269	7.40505	0.0297846	0.00177178	0.0008372	0.0115152	0.0115152	POLE	FALSE	-0.418471
ENSG00000126953	0.0118903	0.180557	0.36555	0.145326	5.61639	0.0492196	0.00161875	0.00539716	0.0195008	0.0195008	TIMM8A	FALSE	0.527377
ENSG00000163528	0.0118883	0.180557	0.279926	0.111283	7.44	0.0343753	0.000605446	0.0117784	0.0114595	0.0117784	CHCHD4	FALSE	0.403847
ENSG00000268249	0.0118903	0.180557	0.36555	0.145326	5.61639	0.0492196	0.00161875	0.00539716	0.0195008	0.0195008	TIMM8A	FALSE	0.527377
ENSG00000065413	0.0119009	0.180604	1.31588	0.523197	2.84198	0.688408	0.183569	-0.0167235	0.0901658	0.0901658	ANKRD44	FALSE	1.89841
ENSG00000154415	0.0120361	0.182505	1.04796	0.417332	2.78062	0.373348	0.0800527	-0.0691368	0.0941131	0.0941131	PPP1R3A	FALSE	1.51188
ENSG00000224903	0.0120413	0.182505	-0.83629	0.33306	3.29588	0.302416	0.0448587	0.0590749	0.06607	0.06607	AC005534.8	FALSE	-1.20651
ENSG00000044574	0.0120803	0.182981	-0.431242	0.171824	10.3708	0.0816721	3.6787e-05	0.0294866	0.00954366	0.0294866	HSPA5	FALSE	-0.62215
ENSG00000234719	0.0121309	0.183632	-1.09298	0.435743	3.00925	0.5187	0.10959	0.0711576	0.0802822	0.0802822	RP11-166B2.1	FALSE	-1.57684
ENSG00000067225	0.0121417	0.18368	0.442763	0.17654	9.54837	0.0861241	8.36799e-05	0.0310828	0.00960643	0.0310828	PKM	FALSE	0.638772
ENSG00000143878	0.0121611	0.183858	1.73614	0.692395	5.05468	1.32433	0.0135448	0.465866	0.0261257	0.465866	RHOB	FALSE	2.50471
ENSG00000132510	0.01221	0.184482	-0.517816	0.206629	5.87372	0.117842	0.023101	0.0195946	0.0174305	0.0195946	KDM6B	FALSE	-0.747051
ENSG00000228075	0.0122209	0.184532	0.840833	0.335568	3.23591	0.292169	0.0438266	0.0409271	0.0687794	0.0687794	BOD1L2	FALSE	1.21307
ENSG00000126522	0.0122654	0.185076	0.29062	0.116043	6.89711	0.0347703	0.000835786	0.00908961	0.0126302	0.0126302	ASL	FALSE	0.419277
ENSG00000128052	0.0122724	0.185076	1.83616	0.73323	0.480628	1.17666	0.0714682	0.00777022	0.466158	0.466158	KDR	FALSE	2.64903
ENSG00000114698	0.0123082	0.185318	1.00386	0.401034	3.41263	0.443131	0.041978	0.11885	0.0611663	0.11885	PLSCR4	FALSE	1.44827
ENSG00000128591	0.0123027	0.185318	-0.245701	0.098149	10.2395	0.0232638	0.000104451	0.00460682	0.00952878	0.00952878	FLNC	FALSE	-0.354471
ENSG00000263740	0.0123115	0.185318	-0.276213	0.110349	7.5813	0.0257916	0.000924866	-0.00038418	0.011252	0.011252	RN7SL4P	FALSE	-0.398491
ENSG00000256304	0.0123263	0.185425	-0.61466	0.245602	4.14473	0.155296	0.0190935	0.0249473	0.0412269	0.0412269	RP11-512M8.3	FALSE	-0.886766
ENSG00000105583	0.0124223	0.185815	-0.27937	0.111752	7.32696	0.028444	0.00084075	0.00280148	0.0116477	0.0116477	WDR83OS	FALSE	-0.403045
ENSG00000131126	0.0124317	0.185815	0.647831	0.259169	3.95196	0.165254	0.0220251	0.016014	0.0451434	0.0451434	TEX101	FALSE	0.934622
ENSG00000137802	0.0124332	0.185815	-0.403906	0.161588	6.16112	0.0717873	0.00514773	0.020963	0.0155852	0.020963	MAPKBP1	FALSE	-0.582714
ENSG00000159713	0.012437	0.185815	1.73708	0.694973	2.50773	1.32781	0.158616	0.324371	0.113946	0.324371	TPPP3	FALSE	2.50608
ENSG00000167618	0.0124238	0.185815	1.49558	0.598263	1.25714	0.758773	0.0853901	-0.0656132	0.272529	0.272529	LAIR2	FALSE	2.15767
ENSG00000174672	0.0123927	0.185815	0.932962	0.373071	3.37384	0.301688	0.0764392	-0.0591165	0.062743	0.062743	BRSK2	FALSE	1.34598
ENSG00000177728	0.0124028	0.185815	-0.386416	0.154537	5.72156	0.0516502	0.00528898	-0.00247224	0.0185927	0.0185927	KIAA0195	FALSE	-0.55748
ENSG00000206149	0.0124179	0.185815	-0.320348	0.128137	6.45086	0.0369377	0.00228817	0.00180702	0.0141309	0.0141309	HERC2P9	FALSE	-0.462164
ENSG00000225828	0.0123689	0.185815	-0.462746	0.184992	4.85702	0.0826603	0.00512843	0.0117948	0.0290935	0.0290935	FAM229A	FALSE	-0.667602
ENSG00000262317	0.0124238	0.185815	1.49558	0.598263	1.25714	0.758773	0.0853901	-0.0656132	0.272529	0.272529	LAIR2	FALSE	2.15767
ENSG00000271116	0.0124238	0.185815	1.49558	0.598263	1.25714	0.758773	0.0853901	-0.0656132	0.272529	0.272529	LAIR2	FALSE	2.15767
ENSG00000113732	0.0124754	0.186228	0.284595	0.113911	7.33017	0.0356486	0.000890134	0.0120855	0.011642	0.0120855	ATP6V0E1	FALSE	0.410584
ENSG00000244306	0.0124801	0.186228	0.302619	0.121132	6.85791	0.0323084	0.00193643	0.000736933	0.0127364	0.0127364	CTD-2314B22.3	FALSE	0.436588
ENSG00000182606	0.0125184	0.186683	0.268735	0.107615	7.7847	0.0267838	0.000597332	0.00346913	0.0109837	0.0109837	TRAK1	FALSE	0.387703
ENSG00000179913	0.0125528	0.187081	1.02754	0.411639	2.48831	0.370043	0.0539394	-0.0267907	0.115507	0.115507	B3GNT3	FALSE	1.48242
ENSG00000078902	0.012592	0.187442	0.413234	0.165618	5.39272	0.0644602	0.00564005	0.00566907	0.0217892	0.0217892	TOLLIP	FALSE	0.59617
ENSG00000270145	0.0125926	0.187442	-0.39831	0.159637	5.4124	0.0648132	0.00391541	0.0139791	0.0215687	0.0215687	CTD-2267D19.6	FALSE	-0.574639
ENSG00000007312	0.0126275	0.187566	1.0596	0.424841	2.58724	0.401513	0.0727222	-0.0318277	0.107768	0.107768	CD79B	FALSE	1.52868
ENSG00000180098	0.0126152	0.187566	-0.276448	0.110825	7.71219	0.0288152	0.00120517	0.00380578	0.0110771	0.0110771	TRNAU1AP	FALSE	-0.39883
ENSG00000248538	0.0126232	0.187566	0.470324	0.188565	4.86414	0.0752468	0.00657499	-0.00430725	0.0289818	0.0289818	RP11-10A14.5	FALSE	0.678535
ENSG00000272750	0.0126321	0.187566	-0.717398	0.287652	3.66879	0.215855	0.0304377	0.036015	0.0523061	0.0523061	RP11-378J18.8	FALSE	-1.03499
ENSG00000144868	0.0126477	0.187683	0.436583	0.175086	5.20889	0.0693748	0.00663247	0.00212717	0.0240226	0.0240226	TMEM108	FALSE	0.629857
ENSG00000129235	0.0126595	0.187743	0.293506	0.117722	7.02783	0.0379542	0.00140061	0.0124579	0.0122932	0.0124579	TXNDC17	FALSE	0.423439
ENSG00000143194	0.0127814	0.189433	-0.47533	0.190911	4.88481	0.084595	0.00778715	0.00613607	0.0286597	0.0286597	MAEL	FALSE	-0.685756
ENSG00000207101	0.0128124	0.189777	-1.16074	0.466359	2.63754	0.468542	0.113458	-0.0843022	0.104032	0.104032	Y_RNA	FALSE	-1.67459
ENSG00000100060	0.0128485	0.190194	1.64571	0.661477	1.76307	1.05778	0.245933	-0.013455	0.191618	0.191618	MFNG	FALSE	2.37426
ENSG00000234964	0.0128822	0.190576	0.766954	0.308384	4.15709	0.259473	0.047156	0.0479448	0.0409935	0.0479448	FABP5P7	FALSE	1.10648
ENSG00000088808	0.0129094	0.190861	0.839852	0.337797	3.34248	0.263959	0.0500516	-0.00678936	0.0640555	0.0640555	PPP1R13B	FALSE	1.21165
ENSG00000115935	0.012918	0.190872	0.492833	0.198242	4.80639	0.0830035	0.00940337	-0.00634012	0.0298963	0.0298963	WIPF1	FALSE	0.711007
ENSG00000134686	0.0129518	0.191253	0.713307	0.287035	8.30963	0.224528	0.000743945	0.0816449	0.0103912	0.0816449	PHC2	FALSE	1.02909
ENSG00000198754	0.0129811	0.191569	0.61585	0.247898	4.22061	0.141117	0.0216351	0.000404554	0.0398183	0.0398183	OXCT2	FALSE	0.888483
ENSG00000111676	0.013076	0.192615	-0.854976	0.344513	4.94955	0.322788	0.00758727	0.111102	0.0276691	0.111102	ATN1	FALSE	-1.23347
ENSG00000259529	0.0130626	0.192615	-0.606227	0.244244	4.70361	0.155365	0.0280845	0.0212074	0.0315705	0.0315705	RP11-468E2.4	FALSE	-0.874601
ENSG00000268872	0.013076	0.192615	-0.854976	0.344513	4.94955	0.322788	0.00758727	0.111102	0.0276691	0.111102	ATN1	FALSE	-1.23347
ENSG00000113645	0.0130952	0.192781	1.66678	0.671771	1.16707	1.01297	0.161158	-0.0307821	0.290119	0.290119	WWC1	FALSE	2.40465
ENSG00000153214	0.0131236	0.19308	0.367881	0.148315	5.70261	0.0466993	0.00324912	-0.000868318	0.0187483	0.0187483	TMEM87B	FALSE	0.53074
ENSG00000078596	0.0131406	0.193094	-0.298186	0.120239	6.69518	0.0321681	0.0012397	0.00255497	0.0132178	0.0132178	ITM2A	FALSE	-0.430192
ENSG00000163216	0.0131358	0.193094	0.458845	0.185013	7.83224	0.0929995	0.000542668	0.0336872	0.0109233	0.0336872	SPRR2D	FALSE	0.661973
ENSG00000115468	0.0131845	0.193504	0.343192	0.138454	6.58355	0.0520399	0.00120963	0.0179598	0.0136001	0.0179598	EFHD1	FALSE	0.495121
ENSG00000215104	0.0131792	0.193504	-0.716407	0.289003	3.65124	0.226762	0.0266416	0.0568813	0.0528278	0.0568813	CHMP1B2P	FALSE	-1.03356
ENSG00000015285	0.0132078	0.19361	0.479277	0.193404	4.61514	0.0905443	0.0043563	0.0166067	0.0330488	0.0330488	WAS	FALSE	0.691451
ENSG00000267912	0.0132078	0.19361	0.479277	0.193404	4.61514	0.0905443	0.0043563	0.0166067	0.0330488	0.0330488	WAS	FALSE	0.691451
ENSG00000147400	0.0132361	0.19379	0.483814	0.195295	5.55603	0.103452	0.00168608	0.036454	0.0200709	0.036454	CETN2	FALSE	0.697996
ENSG00000268512	0.0132361	0.19379	0.483814	0.195295	5.55603	0.103452	0.00168608	0.036454	0.0200709	0.036454	CETN2	FALSE	0.697996
ENSG00000169548	0.0132456	0.19381	0.264058	0.1066	7.80603	0.0272096	0.000407088	0.00554384	0.0109565	0.0109565	ZNF280A	FALSE	0.380956
ENSG00000085832	0.0133344	0.194991	0.259883	0.105015	7.90542	0.0295772	0.000195228	0.0104011	0.010833	0.010833	EPS15	FALSE	0.374932
ENSG00000173706	0.0133501	0.195002	1.78186	0.720148	0.47322	1.09307	0.0500773	0.0020215	0.468536	0.468536	HEG1	FALSE	2.57068
ENSG00000251562	0.0133513	0.195002	-0.651274	0.26322	12.0176	0.187576	2.47607e-05	0.0692599	0.0106297	0.0692599	MALAT1	FALSE	-0.93959
ENSG00000167969	0.0133757	0.195121	-0.254457	0.102869	8.51134	0.025936	0.000375994	0.00615385	0.010206	0.010206	ECI1	FALSE	-0.367104
ENSG00000227063	0.0133733	0.195121	0.410131	0.165799	9.25522	0.0743953	0.000247981	0.0272412	0.00971706	0.0272412	RPL41P1	FALSE	0.591694
ENSG00000237181	0.0134626	0.19627	0.552465	0.223553	4.51002	0.111108	0.0151655	-0.00111172	0.0348105	0.0348105	AC147651.4	FALSE	0.797038
ENSG00000155090	0.0135671	0.197436	0.314462	0.127389	8.2728	0.0437808	0.000245215	0.0159827	0.0104276	0.0159827	KLF10	FALSE	0.453673
ENSG00000162779	0.0135508	0.197436	1.1652	0.471939	2.09902	0.560301	0.0711426	0.0904659	0.151584	0.151584	AXDND1	FALSE	1.68103
ENSG00000163466	0.0135668	0.197436	0.332	0.134493	7.31638	0.0488002	0.000294472	0.0177939	0.0116666	0.0177939	ARPC2	FALSE	0.478975
ENSG00000138316	0.0136406	0.198386	0.247209	0.100223	8.87509	0.0211	0.000115422	0.000978424	0.00992924	0.00992924	ADAMTS14	FALSE	0.356647
ENSG00000023171	0.0136715	0.198715	0.940346	0.381358	3.99967	0.391706	0.0291811	0.116253	0.0441192	0.116253	GRAMD1B	FALSE	1.35663
ENSG00000149328	0.0137014	0.19879	0.282734	0.1147	7.7514	0.0287683	0.00212956	0.00105364	0.0110264	0.0110264	GLB1L2	FALSE	0.407899
ENSG00000164935	0.0136893	0.19879	1.59118	0.645425	1.64992	0.899976	0.209226	-0.125182	0.207347	0.207347	DCSTAMP	FALSE	2.29558
ENSG00000205730	0.0137011	0.19879	0.349729	0.141877	6.05058	0.0414155	0.00388516	-0.00291693	0.0162441	0.0162441	ITPRIPL2	FALSE	0.504552
ENSG00000260170	0.0137582	0.199494	3.7179	1.50918	1.1658	4.64418	1.98726	-1.93237	0.290375	0.290375	RP11-96O20.4	FALSE	5.36379
ENSG00000235158	0.0137885	0.199813	0.788091	0.320007	3.33746	0.275299	0.036959	0.0654458	0.0642686	0.0654458	AC087430.1	FALSE	1.13697
ENSG00000233217	0.0138685	0.200852	1.61661	0.656986	1.89689	0.961126	0.257087	-0.122117	0.174543	0.174543	MROH3P	FALSE	2.33228
ENSG00000130052	0.013901	0.201174	0.270737	0.110064	7.77454	0.0244966	0.00111738	-0.00102166	0.0109967	0.0109967	STARD8	FALSE	0.390591
ENSG00000132386	0.0139075	0.201174	-0.269702	0.109651	7.51398	0.0276073	0.000675613	0.00436571	0.0113477	0.0113477	SERPINF1	FALSE	-0.389098
ENSG00000197410	0.0139485	0.201647	-0.310548	0.126312	6.60754	0.0399204	0.00244108	0.00921956	0.0135135	0.0135135	DCHS2	FALSE	-0.448026
ENSG00000264678	0.013961	0.201706	1.85988	0.75658	1.33824	1.24017	0.31482	-0.184137	0.257593	0.257593	MIR3140	FALSE	2.68323
ENSG00000147251	0.0139742	0.201776	0.24198	0.0984487	9.46765	0.0217608	5.98318e-05	0.00330439	0.00963231	0.00963231	DOCK11	FALSE	0.349103
ENSG00000182557	0.014016	0.202258	0.859778	0.349951	3.05614	0.308786	0.0447347	0.0488349	0.077731	0.077731	SPNS3	FALSE	1.2404
ENSG00000201772	0.0140454	0.202562	-0.415101	0.169008	5.26593	0.0711005	0.0052671	0.0152293	0.0232967	0.0232967	SNORA5C	FALSE	-0.598864
ENSG00000228496	0.0140985	0.203206	1.00942	0.411214	2.8138	0.349199	0.0771401	-0.0628107	0.0919567	0.0919567	AC106875.1	FALSE	1.45629
ENSG00000205189	0.0141246	0.20346	0.279895	0.114053	7.49903	0.0279442	0.00163839	0.0011073	0.0113697	0.0113697	ZBTB10	FALSE	0.403803
ENSG00000266054	0.0141965	0.204374	-0.391874	0.159802	5.51376	0.0570796	0.00504546	0.00379125	0.0204911	0.0204911	NUDT17	FALSE	-0.565355
ENSG00000256581	0.014222	0.204619	1.92068	0.783435	0.82447	1.44664	0.245956	0.0795136	0.367815	0.367815	NLRP9P	FALSE	2.77095
ENSG00000217825	0.0142334	0.20466	2.46179	1.00427	1.43603	2.69252	0.188135	0.820429	0.240652	0.820429	AC099552.4	FALSE	3.55162
ENSG00000072121	0.014263	0.204886	-0.367927	0.150139	5.97136	0.0536402	0.0057871	0.00698811	0.0167547	0.0167547	ZFYVE26	FALSE	-0.530806
ENSG00000163513	0.0142771	0.204886	0.458691	0.187204	4.91791	0.0737321	0.00689584	-0.00149642	0.0281497	0.0281497	TGFBR2	FALSE	0.661751
ENSG00000239581	0.0142831	0.204886	-1.86776	0.76233	0.774719	1.35315	0.200472	0.0849907	0.380674	0.380674	RP11-19G24.1	FALSE	-2.6946
ENSG00000272033	0.0142758	0.204886	-0.718765	0.293344	3.57513	0.218258	0.0308284	0.0382464	0.0552222	0.0552222	RP11-52A20.2	FALSE	-1.03696
ENSG00000130560	0.0143601	0.205868	-0.249922	0.102087	8.42006	0.0257014	0.000134769	0.00718686	0.010287	0.010287	UBAC1	FALSE	-0.360561
ENSG00000135823	0.0143815	0.206038	0.292024	0.119311	7.33374	0.0320171	0.00259939	0.00278718	0.0116357	0.0116357	STX6	FALSE	0.421302
ENSG00000214814	0.0143891	0.206038	0.682813	0.278995	3.71156	0.166563	0.0267591	-0.0100316	0.0510792	0.0510792	FER1L6	FALSE	0.985091
ENSG00000107643	0.0144073	0.206176	0.29001	0.118519	7.57466	0.0373999	0.00122907	0.0128178	0.0112612	0.0128178	MAPK8	FALSE	0.418397
ENSG00000196205	0.0144769	0.206927	-0.351386	0.143704	6.10538	0.0422659	0.00474105	-0.00307843	0.0159098	0.0159098	EEF1A1P5	FALSE	-0.506943
ENSG00000196961	0.0144723	0.206927	-0.249374	0.10198	8.45649	0.0213094	0.000145835	0.000724637	0.0102541	0.0102541	AP2A1	FALSE	-0.359771
ENSG00000244257	0.0145613	0.208009	-0.284181	0.11632	7.11257	0.0330937	0.00144498	0.00781606	0.0120853	0.0120853	PKD1P1	FALSE	-0.409987
ENSG00000113552	0.0145888	0.208156	0.315894	0.129336	6.44479	0.0396921	0.0025703	0.00707316	0.0141575	0.0141575	GNPDA1	FALSE	0.455739
ENSG00000189337	0.0145802	0.208156	0.348279	0.142583	6.7405	0.0539861	0.00327054	0.0170594	0.013076	0.0170594	KAZN	FALSE	0.502461
ENSG00000164574	0.0146243	0.208538	0.318202	0.130328	7.40387	0.0354029	0.00546818	-0.00299007	0.0115171	0.0115171	GALNT10	FALSE	0.459068
ENSG00000196776	0.014657	0.208882	0.265061	0.108599	7.73951	0.0274177	0.000751925	0.0052458	0.0110417	0.0110417	CD47	FALSE	0.382403
ENSG00000270038	0.0147242	0.209716	0.442156	0.181279	5.03938	0.0706172	0.00651703	0.00165781	0.026345	0.026345	RP11-1070N10.7	FALSE	0.637896
ENSG00000187630	0.0147547	0.210026	0.33728	0.138323	5.99644	0.0467584	0.00254391	0.0107148	0.0165895	0.0165895	DHRS4L2	FALSE	0.486592
ENSG00000107738	0.0148124	0.210723	0.282015	0.115725	6.97355	0.0323571	0.000961794	0.00780767	0.0124306	0.0124306	C10orf54	FALSE	0.406862
ENSG00000158019	0.0148524	0.211166	0.305028	0.125219	6.41362	0.0363996	0.0013827	0.00669571	0.0142971	0.0142971	BRE	FALSE	0.440062
ENSG00000105971	0.0148652	0.211224	-0.29433	0.120843	6.6799	0.0335723	0.00133572	0.00570754	0.0132673	0.0132673	CAV2	FALSE	-0.424629
ENSG00000144749	0.0148891	0.21144	1.11437	0.457633	2.06293	0.414982	0.0539788	-0.0524122	0.155449	0.155449	LRIG1	FALSE	1.60769
ENSG00000264063	0.014935	0.211967	-0.920341	0.378126	5.17442	0.377662	0.00664715	0.136332	0.0244752	0.136332	MIR3687	FALSE	-1.32777
ENSG00000131724	0.0149664	0.212163	0.303202	0.124611	7.00847	0.0409958	0.000851806	0.0146761	0.0123419	0.0146761	IL13RA1	FALSE	0.437429
ENSG00000133962	0.0149587	0.212163	0.823073	0.338243	4.04309	0.302088	0.0179146	0.0964936	0.0432213	0.0964936	CATSPERB	FALSE	1.18744
ENSG00000104763	0.014985	0.212301	0.262647	0.107963	7.63937	0.0295485	0.000483119	0.00934809	0.0111729	0.0111729	ASAH1	FALSE	0.378919
ENSG00000153982	0.0150509	0.213109	-0.410927	0.169026	6.19872	0.0753336	0.00268562	0.0258841	0.0153748	0.0258841	GDPD1	FALSE	-0.592843
ENSG00000171873	0.0150676	0.21322	2.38479	0.981094	1.85507	2.53745	0.25086	0.711685	0.179709	0.711685	ADRA1D	FALSE	3.44053
ENSG00000126218	0.0151011	0.21357	1.68929	0.695197	1.6549	1.05303	0.276671	-0.123969	0.206628	0.206628	F10	FALSE	2.43713
ENSG00000155760	0.0151111	0.213585	0.35063	0.14431	5.80814	0.0446581	0.00291077	0.00260558	0.0179146	0.0179146	FZD7	FALSE	0.505853
ENSG00000212907	0.0151372	0.213829	-0.606244	0.249578	7.321	0.164037	0.000621378	0.0616677	0.0116583	0.0616677	MT-ND4L	FALSE	-0.874626
ENSG00000143882	0.0151757	0.214247	1.22811	0.505779	2.86953	0.546301	0.167361	-0.102039	0.0884508	0.0884508	ATP6V1C2	FALSE	1.77179
ENSG00000128159	0.0152587	0.215293	-0.274183	0.11301	7.19411	0.0253887	0.000867188	-0.000372322	0.0119041	0.0119041	TUBGCP6	FALSE	-0.395563
ENSG00000177700	0.0152927	0.215559	0.294294	0.12134	7.25331	0.0386853	0.000990349	0.013733	0.0117845	0.013733	POLR2L	FALSE	0.424577
ENSG00000181585	0.0152955	0.215559	0.680162	0.280444	3.61845	0.160751	0.0248166	-0.0149994	0.053832	0.053832	TMIE	FALSE	0.981266
ENSG00000060709	0.0153197	0.215775	0.772998	0.318797	3.97752	0.230952	0.0570422	-0.00937723	0.0445896	0.0445896	RIMBP2	FALSE	1.1152
ENSG00000141349	0.0153394	0.215926	0.415408	0.171354	6.42039	0.0770962	0.00243353	0.0269288	0.0142664	0.0269288	G6PC3	FALSE	0.599307
ENSG00000205726	0.0153776	0.216336	0.447807	0.184787	4.99681	0.0739947	0.0071815	0.00354511	0.0269649	0.0269649	ITSN1	FALSE	0.646049
ENSG00000231247	0.0153971	0.216485	0.925779	0.382095	4.3973	0.364278	0.109281	0.00860319	0.036716	0.036716	PPP1R18	FALSE	1.33562
ENSG00000186564	0.0154339	0.216876	0.51257	0.211628	4.55625	0.101956	0.0107509	0.0108192	0.0340354	0.0340354	FOXD2	FALSE	0.739482
ENSG00000197721	0.0154617	0.21714	-0.337012	0.139182	6.11113	0.0418833	0.00349592	0.00254051	0.0158756	0.0158756	CR1L	FALSE	-0.486205
ENSG00000136754	0.015509	0.217589	0.250574	0.103532	8.38796	0.0278844	0.00040222	0.0100307	0.0103166	0.0103166	ABI1	FALSE	0.361502
ENSG00000245849	0.0155208	0.217589	-0.397898	0.164421	5.71909	0.0707971	0.0046458	0.0223885	0.0186128	0.0223885	RAD51-AS1	FALSE	-0.574045
ENSG00000253152	0.015515	0.217589	1.58657	0.655573	1.74917	1.06638	0.236291	0.104668	0.193486	0.193486	IGLV3-17	FALSE	2.28894
ENSG00000184178	0.0155434	0.217779	0.287492	0.118825	6.76407	0.0298902	0.00111444	0.00239512	0.0130049	0.0130049	SCFD2	FALSE	0.414763
ENSG00000100207	0.0155868	0.218133	0.27515	0.113771	6.97783	0.0304246	0.000524212	0.00725894	0.0124196	0.0124196	TCF20	FALSE	0.396957
ENSG00000262024	0.0155868	0.218133	0.27515	0.113771	6.97783	0.0304246	0.000524212	0.00725894	0.0124196	0.0124196	TCF20	FALSE	0.396957
ENSG00000160058	0.0156611	0.21892	-0.312513	0.129313	7.72277	0.0437026	0.000327512	0.0163943	0.0110634	0.0163943	BSDC1	FALSE	-0.45086
ENSG00000272060	0.015654	0.21892	-0.913047	0.377779	9.93306	0.37303	5.02282e-05	0.142666	0.00953121	0.142666	RNA18S5	FALSE	-1.31725
ENSG00000163380	0.0157128	0.219514	1.17041	0.484537	3.0472	0.613136	0.0500403	0.184736	0.0782106	0.184736	LMOD3	FALSE	1.68854
ENSG00000021355	0.0157624	0.220079	0.250984	0.103954	8.19866	0.0242809	0.000303422	0.00462155	0.010503	0.010503	SERPINB1	FALSE	0.362093
ENSG00000135253	0.015791	0.220352	0.746058	0.309092	3.59795	0.192899	0.041057	-0.0300101	0.0544807	0.0544807	KCP	FALSE	1.07633
ENSG00000082512	0.0158542	0.220896	0.297	0.123121	6.69849	0.0358914	0.00195162	0.00778092	0.0132072	0.0132072	TRAF5	FALSE	0.428481
ENSG00000106554	0.0158649	0.220896	0.241194	0.099997	9.02166	0.0238811	0.000161206	0.00657324	0.00983819	0.00983819	CHCHD3	FALSE	0.347969
ENSG00000148343	0.0158495	0.220896	-0.362265	0.15017	5.56644	0.0464943	0.00258101	0.00154263	0.01997	0.01997	FAM73B	FALSE	-0.522638
ENSG00000236669	0.0158667	0.220896	0.74122	0.307309	3.39561	0.209911	0.0325872	0.00757578	0.0618518	0.0618518	AC006372.1	FALSE	1.06935
ENSG00000200959	0.0159583	0.222025	-0.743674	0.308595	5.75729	0.247838	0.00330871	0.0919222	0.0183073	0.0919222	SNORA74A	FALSE	-1.07289
ENSG00000230257	0.0159662	0.222025	0.491018	0.203768	8.54438	0.108047	0.000142544	0.041379	0.0101778	0.041379	NFE4	FALSE	0.708389
ENSG00000028137	0.0160238	0.222698	0.27919	0.115925	7.54982	0.0349413	0.000305074	0.0131335	0.0112961	0.0131335	TNFRSF1B	FALSE	0.402786
ENSG00000009844	0.0160625	0.22285	0.26774	0.111211	7.66798	0.0321402	0.000549516	0.0118184	0.0111349	0.0118184	VTA1	FALSE	0.386267
ENSG00000214788	0.0160586	0.22285	-0.560377	0.232755	4.20994	0.134706	0.0141621	0.030886	0.0400129	0.0400129	OOSP1	FALSE	-0.808453
ENSG00000235588	0.0160561	0.22285	0.548322	0.227743	4.5268	0.106751	0.0173378	-0.0075406	0.0345289	0.0345289	AIF1	FALSE	0.791062
ENSG00000178401	0.0160746	0.222889	1.15158	0.478384	3.58225	0.594609	0.0536783	0.175173	0.0549884	0.175173	DNAJC22	FALSE	1.66137
ENSG00000015475	0.0161067	0.223206	0.286531	0.119066	8.05417	0.0368178	0.000886546	0.0132902	0.0106593	0.0132902	BID	FALSE	0.413377
ENSG00000182645	0.0161338	0.223453	1.46335	0.608239	1.18855	0.743999	0.0841282	-0.0388192	0.285826	0.285826	CCDC172	FALSE	2.11116
ENSG00000177606	0.0161639	0.223741	0.262886	0.109299	7.51186	0.0298548	0.000595542	0.00963202	0.0113508	0.0113508	JUN	FALSE	0.379265
ENSG00000214796	0.0162133	0.224296	0.739013	0.3074	4.13224	0.245043	0.0231909	0.0713036	0.0414648	0.0713036	RP11-480I12.5	FALSE	1.06617
ENSG00000064763	0.0162904	0.225045	0.391885	0.163126	5.46219	0.0620944	0.00558312	0.0107714	0.0210271	0.0210271	FAR2	FALSE	0.565371
ENSG00000229299	0.0162882	0.225045	-1.72672	0.718749	1.22417	1.03473	0.237757	-0.176431	0.278843	0.278843	RP4-583P15.10	FALSE	-2.49113
ENSG00000266766	0.0162955	0.225045	0.984509	0.409831	3.55803	0.353144	0.11217	-0.067082	0.0557919	0.0557919	AL512503.1	FALSE	1.42035
ENSG00000197355	0.0163108	0.225128	0.305717	0.127282	6.41477	0.0325025	0.00190889	0.000113468	0.0142918	0.0142918	UAP1L1	FALSE	0.441056
ENSG00000160838	0.016338	0.225309	0.660049	0.274874	3.63804	0.187746	0.0223286	0.0414584	0.0532272	0.0532272	LRRC71	FALSE	0.952249
ENSG00000168243	0.0163519	0.225309	1.01108	0.421113	3.12691	0.358603	0.103283	-0.0765185	0.0740535	0.0740535	GNG4	FALSE	1.45868
ENSG00000252835	0.0163492	0.225309	-0.323718	0.134825	6.10162	0.0385119	0.00224548	0.00312573	0.0159323	0.0159323	SCARNA21	FALSE	-0.467026
ENSG00000041353	0.0164008	0.225742	0.642015	0.267521	4.26947	0.185106	0.00808794	0.0634793	0.0389395	0.0634793	RAB27B	FALSE	0.926232
ENSG00000171840	0.0164114	0.225742	1.11793	0.465874	3.98245	0.561279	0.0235488	0.19349	0.0444841	0.19349	NINJ2	FALSE	1.61283
ENSG00000235169	0.0164103	0.225742	-0.314399	0.131018	6.14763	0.038599	0.00150333	0.00697193	0.0156624	0.0156624	SMIM1	FALSE	-0.453581
ENSG00000073792	0.0164469	0.225971	-0.319484	0.133183	6.06443	0.0351365	0.00157946	9.02471e-05	0.0161581	0.0161581	IGF2BP2	FALSE	-0.460918
ENSG00000213463	0.0164448	0.225971	0.386428	0.161086	5.5499	0.0508892	0.00581792	-0.00414724	0.0201308	0.0201308	SYNJ2BP	FALSE	0.557497
ENSG00000070985	0.0165007	0.226324	1.58018	0.659053	1.75217	0.914632	0.241269	-0.1178	0.193081	0.193081	TRPM5	FALSE	2.27971
ENSG00000124831	0.0164942	0.226324	0.27536	0.114839	6.99513	0.0322345	0.00081236	0.00962786	0.0123756	0.0123756	LRRFIP1	FALSE	0.39726
ENSG00000229191	0.0164952	0.226324	0.681612	0.284269	3.66492	0.170544	0.0283887	-0.00487037	0.0524202	0.0524202	RP11-168O16.1	FALSE	0.983359
ENSG00000059804	0.0165843	0.226702	0.320008	0.133571	7.7783	0.0460292	0.000354259	0.0174869	0.0109919	0.0174869	SLC2A3	FALSE	0.461674
ENSG00000106305	0.0165496	0.226702	0.31252	0.130403	7.22302	0.043893	0.000572752	0.0164323	0.0118446	0.0164323	AIMP2	FALSE	0.450872
ENSG00000115738	0.0166048	0.226702	0.39518	0.164978	6.83642	0.0702011	0.00219581	0.0250221	0.012796	0.0250221	ID2	FALSE	0.570124
ENSG00000136883	0.016587	0.226702	1.38206	0.576885	1.74281	0.678901	0.138451	-0.0751512	0.194345	0.194345	KIF12	FALSE	1.9939
ENSG00000227231	0.0165953	0.226702	0.918114	0.383258	6.54402	0.378902	0.000412896	0.146474	0.0137486	0.146474	IER3	FALSE	1.32456
ENSG00000230128	0.0165953	0.226702	0.918114	0.383258	6.54402	0.378902	0.000412896	0.146474	0.0137486	0.146474	IER3	FALSE	1.32456
ENSG00000235030	0.0165953	0.226702	0.918114	0.383258	6.54402	0.378902	0.000412896	0.146474	0.0137486	0.146474	IER3	FALSE	1.32456
ENSG00000237155	0.0165953	0.226702	0.918114	0.383258	6.54402	0.378902	0.000412896	0.146474	0.0137486	0.146474	IER3	FALSE	1.32456
ENSG00000267002	0.016613	0.226702	-0.327648	0.136796	6.03105	0.0366174	0.00234611	-0.00109643	0.0163669	0.0163669	RP11-242D8.1	FALSE	-0.472696
ENSG00000188191	0.0166636	0.227265	0.510178	0.213103	5.24418	0.117036	0.00682806	0.0385847	0.02357	0.0385847	PRKAR1B	FALSE	0.736031
ENSG00000008853	0.0167109	0.227349	0.774735	0.32375	3.28289	0.249504	0.0381682	0.0359812	0.0666457	0.0666457	RHOBTB2	FALSE	1.11771
ENSG00000108852	0.0167105	0.227349	1.05791	0.442082	2.12659	0.407912	0.0467408	0.00554125	0.148696	0.148696	MPP2	FALSE	1.52624
ENSG00000162650	0.0166913	0.227349	0.405802	0.169548	5.28075	0.0736194	0.00563354	0.0224579	0.0231129	0.0231129	ATXN7L2	FALSE	0.585449
ENSG00000187456	0.0167453	0.227349	-0.493711	0.206379	4.35437	0.109645	0.00510488	0.0374874	0.0374528	0.0374874	RDM1	FALSE	-0.712274
ENSG00000198795	0.0167367	0.227349	0.582624	0.243527	4.15876	0.117194	0.0183434	-0.0122775	0.040962	0.040962	ZNF521	FALSE	0.840548
ENSG00000233974	0.0167443	0.227349	1.85803	0.77668	0.90623	1.45037	0.255632	0.193791	0.3476	0.3476	RP11-823P9.3	FALSE	2.68057
ENSG00000246100	0.0167155	0.227349	1.28595	0.537402	2.82069	0.74376	0.035624	0.253177	0.0915153	0.253177	LINC00900	FALSE	1.85524
ENSG00000270517	0.0167453	0.227349	-0.493711	0.206379	4.35437	0.109645	0.00510488	0.0374874	0.0374528	0.0374874	RDM1	FALSE	-0.712274
ENSG00000258404	0.0168266	0.228324	0.833679	0.34875	3.05565	0.309194	0.0438693	0.0724114	0.0777574	0.0777574	RP11-1029J19.5	FALSE	1.20274
ENSG00000197586	0.0168446	0.22844	0.292218	0.122263	6.71219	0.0305021	0.00178444	0.00127283	0.0131638	0.0131638	ENTPD6	FALSE	0.421582
ENSG00000256209	0.0169063	0.229148	1.03188	0.431975	2.64615	0.359275	0.083196	-0.0766687	0.103407	0.103407	RP11-897M7.1	FALSE	1.48868
ENSG00000215689	0.0169336	0.229259	-0.343566	0.143863	6.88499	0.0531436	0.0010207	0.0196759	0.0126627	0.0196759	MGC39584	FALSE	-0.495661
ENSG00000272058	0.0169332	0.229259	0.708998	0.296881	4.80556	0.226319	0.00944059	0.0786979	0.0299097	0.0786979	AC243772.2	FALSE	1.02287
ENSG00000148484	0.0169706	0.229632	0.284629	0.119224	8.20794	0.0364807	0.00115352	0.0130608	0.0104934	0.0130608	RSU1	FALSE	0.410632
ENSG00000116096	0.0170347	0.23024	0.287794	0.12062	6.60724	0.0326289	0.00103456	0.00649604	0.0135146	0.0135146	SPR	FALSE	0.415199
ENSG00000178996	0.0170279	0.23024	0.258728	0.108431	7.52622	0.0293177	0.000427412	0.010079	0.0113299	0.0113299	SNX18	FALSE	0.373266
ENSG00000151117	0.0170583	0.23043	0.713247	0.298999	3.22374	0.20809	0.0200548	0.0377189	0.0693456	0.0693456	TMEM86A	FALSE	1.029
ENSG00000057294	0.0171667	0.231738	0.503076	0.2111	4.34244	0.0885694	0.00690413	-0.000592945	0.0376591	0.0376591	PKP2	FALSE	0.725786
ENSG00000169299	0.0171877	0.231738	0.286194	0.120115	7.829	0.0369208	0.000297321	0.0141303	0.0109274	0.0141303	PGM2	FALSE	0.412891
ENSG00000188280	0.0171852	0.231738	1.71676	0.720505	3.77356	1.2705	0.469724	-0.0376091	0.0494034	0.0494034	FAM230A	FALSE	2.47677
ENSG00000189057	0.0171936	0.231738	0.661979	0.277846	3.5906	0.175826	0.0224814	0.0221491	0.0547169	0.0547169	FAM111B	FALSE	0.955034
ENSG00000198574	0.0172853	0.232844	0.916799	0.385115	5.02362	0.379049	0.016366	0.131948	0.0265728	0.131948	SH2D1B	FALSE	1.32266
ENSG00000119715	0.0173383	0.233298	0.302224	0.127014	6.38424	0.0321878	0.00170025	0.000911845	0.0144323	0.0144323	ESRRB	FALSE	0.436017
ENSG00000171316	0.0173373	0.233298	0.405539	0.170432	5.44641	0.0598552	0.00785086	-0.000298964	0.0211962	0.0211962	CHD7	FALSE	0.585069
ENSG00000075035	0.0173899	0.233765	0.495542	0.208354	5.41923	0.110795	0.00402171	0.0393898	0.021493	0.0393898	WSCD2	FALSE	0.714915
ENSG00000258727	0.0173924	0.233765	-0.453277	0.190588	4.89081	0.070382	0.00775722	-0.0049142	0.0285667	0.0285667	RP11-66N24.3	FALSE	-0.65394
ENSG00000138964	0.0174163	0.233956	2.68726	1.13015	2.23036	3.25861	0.147042	1.13019	0.138311	1.13019	PARVG	FALSE	3.8769
ENSG00000249328	0.0174531	0.234318	0.691805	0.291039	3.37824	0.169984	0.0221423	-0.00646293	0.0625613	0.0625613	RP11-26J3.1	FALSE	0.998064
ENSG00000183873	0.0174951	0.234752	1.4194	0.597357	5.52144	0.909454	0.0906046	0.26623	0.0204135	0.26623	SCN5A	FALSE	2.04776
ENSG00000122877	0.0175161	0.23484	3.09943	1.30464	2.11885	4.33689	0.0531708	1.64893	0.149501	1.64893	EGR2	FALSE	4.47154
ENSG00000260060	0.0175212	0.23484	-1.18317	0.498052	2.295	0.543337	0.115843	-0.000776702	0.132213	0.132213	RP11-388M20.1	FALSE	-1.70695
ENSG00000188763	0.017568	0.235206	0.953442	0.401517	2.65858	0.410494	0.0317792	0.129437	0.10251	0.129437	FZD9	FALSE	1.37553
ENSG00000263254	0.017568	0.235206	0.953442	0.401517	2.65858	0.410494	0.0317792	0.129437	0.10251	0.129437	FZD9	FALSE	1.37553
ENSG00000177181	0.0176321	0.235933	1.0294	0.433752	2.96158	0.372562	0.105168	-0.0761609	0.0829723	0.0829723	RIMKLA	FALSE	1.48512
ENSG00000173930	0.0176465	0.235995	0.668542	0.281734	3.60912	0.171779	0.0252488	0.00894628	0.0541252	0.0541252	SLCO4C1	FALSE	0.964502
ENSG00000178761	0.0176579	0.236016	-0.325284	0.137094	6.18779	0.0477996	0.00107868	0.017716	0.0154352	0.017716	FAM219B	FALSE	-0.469286
ENSG00000134324	0.0176911	0.236076	0.355664	0.149941	6.20971	0.0422507	0.00716781	-0.00703998	0.0153146	0.0153146	LPIN1	FALSE	0.513114
ENSG00000230910	0.0176917	0.236076	-0.670085	0.282497	3.68037	0.156637	0.0278367	-0.0173886	0.0519678	0.0519678	RP3-525N10.2	FALSE	-0.966728
ENSG00000266893	0.0176733	0.236076	-0.624474	0.263226	3.9268	0.176181	0.0228294	0.0464583	0.0457008	0.0464583	AC005616.1	FALSE	-0.900926
ENSG00000162729	0.0177095	0.236182	0.316213	0.133331	6.25384	0.0340312	0.00269881	-0.00164728	0.0150784	0.0150784	IGSF8	FALSE	0.456199
ENSG00000100372	0.0177394	0.236319	-0.306222	0.129152	6.23523	0.0320872	0.00150343	-0.00025853	0.0151769	0.0151769	SLC25A17	FALSE	-0.441785
ENSG00000175334	0.0177348	0.236319	0.267013	0.112611	7.16896	0.0269188	0.00072338	0.00400687	0.0119579	0.0119579	BANF1	FALSE	0.385219
ENSG00000124159	0.0178506	0.237336	1.2374	0.522394	2.00768	0.676782	0.111337	0.138261	0.161559	0.161559	MATN4	FALSE	1.78519
ENSG00000144908	0.0178368	0.237336	0.459339	0.193897	5.21775	0.0766426	0.0136881	-0.00422041	0.0239079	0.0239079	ALDH1L1	FALSE	0.662686
ENSG00000154146	0.0178394	0.237336	1.15519	0.487642	4.93252	0.603354	0.00773715	0.230058	0.0279269	0.230058	NRGN	FALSE	1.66659
ENSG00000223764	0.0178718	0.237336	1.05072	0.443668	2.52301	0.398768	0.0841099	-0.0379679	0.112731	0.112731	RP11-54O7.3	FALSE	1.51587
ENSG00000250337	0.0178748	0.237336	-0.429958	0.181554	5.32901	0.0835958	0.00553952	0.0274225	0.0225282	0.0274225	LINC01021	FALSE	-0.620298
ENSG00000259075	0.0178714	0.237336	0.773824	0.326746	5.17172	0.243773	0.0822521	-0.0159953	0.024511	0.024511	POC1B-GALNT4	FALSE	1.11639
ENSG00000237636	0.0179462	0.238152	1.81731	0.76786	1.57133	1.13968	0.370592	-0.312382	0.219016	0.219016	ANKRD26P3	FALSE	2.62183
ENSG00000225528	0.0180218	0.239025	0.296649	0.125424	6.46644	0.0323127	0.00166764	0.00280112	0.0140635	0.0140635	RP3-370M22.8	FALSE	0.427974
ENSG00000173436	0.0180402	0.239137	0.286411	0.121115	7.63193	0.0371229	0.00068387	0.0139849	0.0111829	0.0139849	MINOS1	FALSE	0.413204
ENSG00000138777	0.0180669	0.239188	0.254106	0.107479	7.69679	0.024573	0.00045457	0.00411997	0.0110971	0.0110971	PPA2	FALSE	0.366598
ENSG00000152268	0.0180586	0.239188	2.66585	1.12749	0.639776	2.37277	0.853421	-0.84764	0.417807	0.417807	SPON1	FALSE	3.846
ENSG00000163346	0.0180836	0.239188	0.277183	0.117256	6.87113	0.0282036	0.00104879	0.00284152	0.0127003	0.0127003	PBXIP1	FALSE	0.39989
ENSG00000272565	0.0180837	0.239188	-0.284641	0.120412	6.67747	0.0294852	0.0012238	0.00249361	0.0132752	0.0132752	RP11-485G4.2	FALSE	-0.410651
ENSG00000141279	0.0181117	0.239426	-0.316491	0.133918	6.67175	0.0453449	0.00196518	0.0159688	0.0132939	0.0159688	NPEPPS	FALSE	-0.4566
ENSG00000136052	0.0181224	0.239436	0.866356	0.366617	3.09589	0.285958	0.0587679	-0.00511673	0.0756402	0.0756402	SLC41A2	FALSE	1.24989
ENSG00000132334	0.0181999	0.240066	1.2836	0.543547	2.12394	0.746172	0.059007	0.236436	0.148971	0.236436	PTPRE	FALSE	1.85184
ENSG00000141084	0.018194	0.240066	-0.318101	0.134695	6.18776	0.0450892	0.00270722	0.0143324	0.0154354	0.0154354	RANBP10	FALSE	-0.458923
ENSG00000175463	0.0181924	0.240066	1.03403	0.437837	3.61041	0.484207	0.0346478	0.157053	0.0540842	0.157053	TBC1D10C	FALSE	1.49179
ENSG00000071051	0.0182301	0.240332	0.27751	0.117543	7.02583	0.0294675	0.00151822	0.00417724	0.0122983	0.0122983	NCK2	FALSE	0.400362
ENSG00000163975	0.0182692	0.240584	0.350047	0.148318	5.77285	0.0495067	0.00381254	0.00918111	0.0181856	0.0181856	MFI2	FALSE	0.505011
ENSG00000250033	0.0182621	0.240584	1.07737	0.456464	2.29463	0.409794	0.0761119	-0.0417889	0.132248	0.132248	SLC7A11-AS1	FALSE	1.55432
ENSG00000134294	0.018314	0.241042	0.245602	0.104104	8.10379	0.0268146	0.000233322	0.00982836	0.0106042	0.0106042	SLC38A2	FALSE	0.354329
ENSG00000055609	0.0183878	0.241881	-0.402656	0.170782	7.74342	0.0734883	0.00337105	0.0257955	0.0110367	0.0257955	KMT2C	FALSE	-0.58091
ENSG00000099617	0.0184044	0.241969	0.576629	0.244606	4.00973	0.130121	0.0159237	0.0130075	0.0439083	0.0439083	EFNA2	FALSE	0.8319
ENSG00000122691	0.0184506	0.242177	1.15919	0.491922	1.72703	0.478442	0.0454914	0.000311459	0.196496	0.196496	TWIST1	FALSE	1.67236
ENSG00000183323	0.0184605	0.242177	0.39472	0.16752	6.75555	0.0706433	0.00443313	0.02363	0.0130304	0.02363	CCDC125	FALSE	0.569461
ENSG00000226751	0.0184463	0.242177	-0.268197	0.11381	7.13324	0.0295561	0.000915247	0.00745407	0.0120374	0.0120374	AF127936.5	FALSE	-0.386926
ENSG00000254726	0.0184494	0.242177	0.352452	0.149568	5.80664	0.0473308	0.00444448	0.0044405	0.017926	0.017926	MEX3A	FALSE	0.508481
ENSG00000260086	0.0185215	0.242846	1.62446	0.689787	1.75431	1.07486	0.283014	0.00983044	0.192792	0.192792	RP11-42I10.1	FALSE	2.34361
ENSG00000243811	0.0185455	0.242922	0.347955	0.14778	5.78144	0.0519901	0.00372019	0.0137285	0.0181189	0.0181189	APOBEC3D	FALSE	0.501993
ENSG00000260220	0.0185475	0.242922	1.63071	0.692593	1.90288	1.2062	0.244415	0.23527	0.173814	0.23527	WI2-2610K16.1	FALSE	2.35262
ENSG00000113070	0.0185846	0.243171	0.542575	0.230514	4.00949	0.123531	0.0092234	0.0288789	0.0439134	0.0439134	HBEGF	FALSE	0.78277
ENSG00000267616	0.0185867	0.243171	-0.453447	0.192651	4.94091	0.093281	0.00655308	0.0305614	0.0277997	0.0305614	AC016626.2	FALSE	-0.654185
ENSG00000113163	0.0185991	0.243201	0.262638	0.111596	7.27639	0.0231114	0.000713372	-0.000535496	0.0117403	0.0117403	COL4A3BP	FALSE	0.378906
ENSG00000064651	0.0186741	0.2439	0.364256	0.154872	7.50531	0.0602178	0.00152067	0.0224648	0.0113604	0.0224648	SLC12A2	FALSE	0.52551
ENSG00000184647	0.0186755	0.2439	1.56825	0.666791	1.03236	0.89923	0.126079	-0.00694454	0.318531	0.318531	PRSS55	FALSE	2.26251
ENSG00000196262	0.0186835	0.2439	0.232411	0.0988231	10.9765	0.0232087	2.51346e-05	0.00778055	0.00974086	0.00974086	PPIA	FALSE	0.335298
ENSG00000260141	0.0186931	0.2439	-0.443674	0.188669	4.89458	0.0829724	0.00708783	0.0189473	0.0285083	0.0285083	RP11-19N8.4	FALSE	-0.640087
ENSG00000101951	0.0187752	0.243958	0.4519	0.192301	5.10671	0.0927241	0.00367257	0.0333069	0.0253939	0.0333069	PAGE4	FALSE	0.651953
ENSG00000137166	0.0187784	0.243958	-0.421524	0.179379	6.69285	0.0806787	0.00175107	0.0304259	0.0132253	0.0304259	FOXP4	FALSE	-0.60813
ENSG00000144010	0.0187098	0.243958	2.40642	1.02346	1.52844	2.62859	0.363848	0.683616	0.225658	0.683616	TRIM43B	FALSE	3.47173
ENSG00000154237	0.0187731	0.243958	0.9866	0.419829	4.90036	0.441964	0.0416087	0.134647	0.0284192	0.134647	LRRK1	FALSE	1.42336
ENSG00000158473	0.0187419	0.243958	1.95281	0.83076	1.0818	1.73126	0.132769	0.557394	0.3078	0.557394	CD1D	FALSE	2.8173
ENSG00000172901	0.0187655	0.243958	0.41109	0.17492	6.13378	0.0767298	0.00864079	0.0219563	0.0157426	0.0219563	AQPEP	FALSE	0.593078
ENSG00000198911	0.0187648	0.243958	-0.26276	0.111805	7.22832	0.0299104	0.000666382	0.00967786	0.0118339	0.0118339	SREBF2	FALSE	-0.379082
ENSG00000268090	0.0187752	0.243958	0.4519	0.192301	5.10671	0.0927241	0.00367257	0.0333069	0.0253939	0.0333069	PAGE4	FALSE	0.651953
ENSG00000261487	0.0187912	0.243992	0.315032	0.134076	6.38189	0.0333503	0.00353317	-0.00313027	0.0144433	0.0144433	AC135048.13	FALSE	0.454495
ENSG00000134769	0.0188982	0.244986	1.17089	0.498773	3.38168	0.470154	0.186355	-0.166611	0.06242	0.06242	DTNA	FALSE	1.68923
ENSG00000267892	0.0188807	0.244986	0.677076	0.288378	3.72197	0.169374	0.0323721	-0.00752693	0.0507896	0.0507896	CTD-2540F13.2	FALSE	0.976814
ENSG00000270175	0.0188894	0.244986	0.606915	0.258514	3.95226	0.165521	0.0216926	0.0424155	0.0451369	0.0451369	RP11-793H13.11	FALSE	0.875593
ENSG00000248632	0.0189385	0.245375	0.539452	0.229873	5.0303	0.132231	0.00725237	0.0455893	0.0264761	0.0455893	RP11-366M4.11	FALSE	0.778265
ENSG00000141519	0.0190891	0.247194	1.32628	0.565872	1.76131	0.64982	0.128357	-0.0331397	0.191854	0.191854	CCDC40	FALSE	1.91342
ENSG00000109466	0.0191565	0.247934	0.303776	0.129682	6.97925	0.0313754	0.00440139	-0.00347834	0.012416	0.012416	KLHL2	FALSE	0.438257
ENSG00000135111	0.0191739	0.248008	1.33542	0.570174	3.49506	0.811185	0.0778507	0.247248	0.0580004	0.247248	TBX3	FALSE	1.92661
ENSG00000163521	0.0192289	0.248008	0.58799	0.251164	3.9299	0.136808	0.0174516	0.0148937	0.0456315	0.0456315	GLB1L	FALSE	0.84829
ENSG00000178462	0.0192067	0.248008	1.00595	0.429618	4.35675	0.460359	0.00542873	0.179143	0.0374118	0.179143	TUBAL3	FALSE	1.45128
ENSG00000184497	0.019222	0.248008	0.874055	0.373337	3.44231	0.347578	0.028142	0.111238	0.0599946	0.111238	TMEM255B	FALSE	1.261
ENSG00000260822	0.0192053	0.248008	0.901761	0.385117	3.35618	0.369934	0.0352768	0.113038	0.0634779	0.113038	GS1-358P8.4	FALSE	1.30097
ENSG00000260833	0.0192445	0.248008	1.53415	0.655407	1.16736	0.796041	0.139497	-0.122244	0.290061	0.290061	AC124789.1	FALSE	2.21331
ENSG00000260960	0.0192445	0.248008	1.53415	0.655407	1.16736	0.796041	0.139497	-0.122244	0.290061	0.290061	AC124789.1	FALSE	2.21331
ENSG00000263440	0.0192067	0.248008	1.00595	0.429618	4.35675	0.460359	0.00542873	0.179143	0.0374118	0.179143	TUBAL3	FALSE	1.45128
ENSG00000227053	0.0193037	0.248637	0.884954	0.378248	3.12206	0.332585	0.0687723	0.0385339	0.0742992	0.0742992	RP11-395B7.4	FALSE	1.27672
ENSG00000161835	0.0193505	0.249106	0.695983	0.297593	4.49044	0.220505	0.0223343	0.066227	0.0351394	0.066227	GRASP	FALSE	1.00409
ENSG00000258652	0.0193786	0.249336	1.93605	0.828021	1.08915	1.70651	0.197265	0.488353	0.306235	0.488353	OR4Q1P	FALSE	2.79313
ENSG00000166387	0.0194646	0.250308	0.581381	0.248824	4.30736	0.113258	0.023643	-0.0227575	0.0382705	0.0382705	PPFIBP2	FALSE	0.838756
ENSG00000091317	0.0194988	0.25048	0.420124	0.179859	6.38537	0.080401	0.000326138	0.0320231	0.014427	0.0320231	CMTM6	FALSE	0.606111
ENSG00000227184	0.0194966	0.25048	-0.243399	0.104199	8.2025	0.0258914	0.000358407	0.00885726	0.010499	0.010499	EPPK1	FALSE	-0.35115
ENSG00000149654	0.0195438	0.250925	0.787799	0.337388	3.34325	0.210666	0.0498079	-0.0441227	0.0640229	0.0640229	CDH22	FALSE	1.13655
ENSG00000047644	0.0195843	0.25095	0.439199	0.188157	5.85559	0.0879006	0.0132659	0.0221371	0.0175619	0.0221371	WWC3	FALSE	0.63363
ENSG00000148468	0.0195853	0.25095	0.657955	0.281876	4.39339	0.197271	0.00386874	0.0755856	0.0367828	0.0755856	FAM171A1	FALSE	0.949229
ENSG00000148655	0.0195947	0.25095	1.37264	0.588101	2.05405	0.71624	0.189448	-0.0571579	0.156415	0.156415	C10orf11	FALSE	1.9803
ENSG00000161921	0.0195979	0.25095	0.78504	0.336355	3.46126	0.230817	0.053872	-0.0157902	0.0592629	0.0592629	CXCL16	FALSE	1.13257
ENSG00000173812	0.0195899	0.25095	-0.228487	0.0978902	10.2641	0.0207494	5.16563e-05	0.00496937	0.00953084	0.00953084	EIF1	FALSE	-0.329636
ENSG00000084636	0.019612	0.250998	1.21902	0.522356	2.15393	0.524821	0.126969	-0.0827373	0.145886	0.145886	COL16A1	FALSE	1.75867
ENSG00000258838	0.0196547	0.251412	0.373703	0.16019	5.36124	0.0523225	0.00351112	0.00514574	0.0221497	0.0221497	ERCC6-PGBD3	FALSE	0.539139
ENSG00000175294	0.0196833	0.251644	2.39717	1.0278	3.50332	2.61973	0.0747071	0.981669	0.0577005	0.981669	CATSPER1	FALSE	3.45839
ENSG00000107554	0.0197059	0.251799	0.354164	0.151878	6.19952	0.0571887	0.00359204	0.0194749	0.0153704	0.0194749	DNMBP	FALSE	0.510951
ENSG00000203386	0.0197721	0.252492	0.870323	0.373426	3.07031	0.299863	0.0624682	0.00859547	0.0769786	0.0769786	AC009499.1	FALSE	1.25561
ENSG00000237679	0.0197811	0.252492	1.45316	0.623549	2.61864	0.963104	0.127056	0.261756	0.105421	0.261756	VDAC1P11	FALSE	2.09647
ENSG00000108946	0.0199227	0.254043	0.40956	0.175943	8.08645	0.0765504	0.000331185	0.0306247	0.0106233	0.0306247	PRKAR1A	FALSE	0.59087
ENSG00000231806	0.0199237	0.254043	1.41632	0.608443	1.79861	0.700852	0.183275	-0.134983	0.186928	0.186928	PCAT7	FALSE	2.04332
ENSG00000240606	0.0199928	0.25479	-1.63987	0.70487	1.4751	0.941616	0.262646	-0.194807	0.234196	0.234196	RN7SL564P	FALSE	-2.36583
ENSG00000130702	0.0200254	0.255069	-0.34476	0.148228	5.88908	0.0542676	0.00445764	0.017514	0.0173207	0.017514	LAMA5	FALSE	-0.497384
ENSG00000228100	0.0201105	0.25601	-0.605427	0.260479	3.94787	0.126943	0.0226164	-0.015473	0.0452331	0.0452331	AC016912.3	FALSE	-0.873447
ENSG00000243944	0.0201204	0.25601	1.0723	0.461385	2.76992	0.495958	0.118056	0.0509658	0.09482	0.09482	RP11-167H9.4	FALSE	1.547
ENSG00000189369	0.0202338	0.25718	0.392193	0.168904	5.36913	0.0702908	0.0021764	0.0263522	0.0220584	0.0263522	GSPT2	FALSE	0.565814
ENSG00000268273	0.0202338	0.25718	0.392193	0.168904	5.36913	0.0702908	0.0021764	0.0263522	0.0220584	0.0263522	GSPT2	FALSE	0.565814
ENSG00000132109	0.0203263	0.258085	0.33205	0.143109	6.73608	0.0504058	0.00170516	0.0187749	0.0130896	0.0187749	TRIM21	FALSE	0.479047
ENSG00000153246	0.0203189	0.258085	1.52356	0.656591	1.63122	0.778706	0.221045	-0.2136	0.210066	0.210066	PLA2R1	FALSE	2.19803
ENSG00000245532	0.0203506	0.258257	-0.254752	0.109816	7.47785	0.0256354	0.000658119	0.00534567	0.0114013	0.0114013	NEAT1	FALSE	-0.36753
ENSG00000103316	0.020376	0.258443	0.569642	0.245604	4.06637	0.118086	0.0175695	-0.00268627	0.0427518	0.0427518	CRYM	FALSE	0.821819
ENSG00000260231	0.0204072	0.258703	0.3042	0.13119	6.18613	0.0354132	0.00176635	0.00508464	0.0154445	0.0154445	JHDM1D-AS1	FALSE	0.438868
ENSG00000182004	0.0204524	0.259138	0.242934	0.104806	8.15553	0.0230888	0.000435869	0.00468879	0.0105484	0.0105484	SNRPE	FALSE	0.35048
ENSG00000068305	0.0205556	0.260037	0.29821	0.128758	6.66146	0.0353373	0.00325059	0.00529087	0.013328	0.013328	MEF2A	FALSE	0.430226
ENSG00000108799	0.0205539	0.260037	-0.737035	0.318225	6.6618	0.248585	0.00216585	0.0991013	0.0133269	0.0991013	EZH1	FALSE	-1.06332
ENSG00000150977	0.0205452	0.260037	0.255128	0.110147	7.38325	0.0274084	0.000581426	0.00798605	0.011551	0.011551	RILPL2	FALSE	0.368072
ENSG00000176624	0.0206226	0.260747	0.284223	0.122784	7.59613	0.0369782	0.0032228	0.0118531	0.0112315	0.0118531	MEX3C	FALSE	0.410047
ENSG00000104892	0.0206898	0.261459	0.549941	0.2377	5.37623	0.138479	0.0056681	0.050833	0.0219769	0.050833	KLC3	FALSE	0.793397
ENSG00000170365	0.0207095	0.261571	1.27147	0.549648	1.62891	0.613794	0.0917087	0.0206677	0.210404	0.210404	SMAD1	FALSE	1.83434
ENSG00000179041	0.0207244	0.261622	0.664061	0.287103	6.8123	0.201945	0.000940625	0.0814878	0.0128641	0.0814878	RRS1	FALSE	0.958038
ENSG00000205643	0.02074	0.261682	-0.375031	0.162162	5.87187	0.0506059	0.00885282	-0.00326794	0.0174438	0.0174438	CDPF1	FALSE	-0.541055
ENSG00000250786	0.0208199	0.262553	2.27396	0.983872	2.7262	2.36897	0.165751	0.802254	0.0977659	0.802254	SNHG18	FALSE	3.28063
ENSG00000100241	0.0208516	0.262815	-0.259839	0.112452	7.27057	0.0243621	0.000894228	0.00189065	0.0117513	0.0117513	SBF1	FALSE	-0.374869
ENSG00000167536	0.0208944	0.263217	-0.259211	0.112218	7.35587	0.0246766	0.000995573	0.00242427	0.0115973	0.0115973	DHRS13	FALSE	-0.373962
ENSG00000134318	0.0209056	0.263221	0.283876	0.122907	6.38418	0.0277359	0.000673581	0.000637412	0.0144325	0.0144325	ROCK2	FALSE	0.409547
ENSG00000163818	0.0210147	0.264456	0.36777	0.159365	6.44001	0.0620163	0.00131118	0.024086	0.0141787	0.024086	LZTFL1	FALSE	0.53058
ENSG00000130956	0.0210374	0.264604	0.601488	0.260688	5.80939	0.165901	0.00343618	0.0645219	0.0179051	0.0645219	HABP4	FALSE	0.867764
ENSG00000143627	0.0211296	0.265486	-0.293684	0.127375	6.23072	0.0365361	0.00102344	0.0106556	0.015201	0.015201	PKLR	FALSE	-0.423696
ENSG00000262785	0.0211296	0.265486	-0.293684	0.127375	6.23072	0.0365361	0.00102344	0.0106556	0.015201	0.015201	PKLR	FALSE	-0.423696
ENSG00000131018	0.0211559	0.265678	0.637932	0.276737	4.31024	0.169596	0.0383634	0.0125519	0.03822	0.03822	SYNE1	FALSE	0.920341
ENSG00000083799	0.0212011	0.266108	0.299321	0.129892	6.86639	0.032752	0.00415876	0.000172637	0.0127132	0.0127132	CYLD	FALSE	0.431829
ENSG00000135720	0.0212573	0.266674	-0.292729	0.127087	6.31133	0.0331753	0.00136684	0.00555105	0.0147842	0.0147842	DYNC1LI2	FALSE	-0.422319
ENSG00000143845	0.0213043	0.267124	0.919831	0.399484	2.85225	0.388421	0.0523723	0.107215	0.0895225	0.107215	ETNK2	FALSE	1.32704
ENSG00000104915	0.0213658	0.267337	-0.255037	0.110815	7.44725	0.0298679	0.000622213	0.0116578	0.0114482	0.0116578	STX10	FALSE	-0.36794
ENSG00000111344	0.0213767	0.267337	1.00421	0.436371	2.66811	0.368772	0.088593	-0.0396487	0.101827	0.101827	RASAL1	FALSE	1.44876
ENSG00000119698	0.0213734	0.267337	1.11206	0.483227	2.1931	0.467166	0.0915548	-0.00914627	0.141954	0.141954	PPP4R4	FALSE	1.60437
ENSG00000251912	0.0213682	0.267337	-2.51373	1.09225	1.57601	2.90162	0.594479	0.598537	0.218305	0.598537	AL954742.1	FALSE	-3.62654
ENSG00000272482	0.0213544	0.267337	0.949128	0.412367	3.86845	0.413645	0.0216047	0.148441	0.0470447	0.148441	RP11-474O21.5	FALSE	1.3693
ENSG00000122068	0.0213884	0.267344	0.241724	0.105049	8.01434	0.0268001	0.000330758	0.0106543	0.0107045	0.0107045	FYTTD1	FALSE	0.348733
ENSG00000143207	0.0214332	0.267764	0.243938	0.106048	8.10113	0.023536	0.00063896	0.00491223	0.0106072	0.0106072	RFWD2	FALSE	0.351928
ENSG00000261258	0.0214559	0.26791	0.556447	0.241948	4.07608	0.107799	0.0159803	-0.0090984	0.0425585	0.0425585	FKBP10	FALSE	0.802784
ENSG00000086061	0.0215089	0.268293	0.24216	0.105336	8.10913	0.0269442	0.000179112	0.0109165	0.0105984	0.0109165	DNAJA1	FALSE	0.349363
ENSG00000212464	0.021503	0.268293	-0.334876	0.145659	5.77623	0.0462038	0.00305747	0.0101771	0.0181592	0.0181592	SNORA12	FALSE	-0.483124
ENSG00000120658	0.0215209	0.268305	1.13661	0.494454	2.22757	0.445153	0.105904	-0.0841162	0.138581	0.138581	ENOX1	FALSE	1.63978
ENSG00000264898	0.0215585	0.268634	2.03125	0.883899	1.18433	1.88719	0.494612	0.273179	0.286666	0.286666	AL353626.2	FALSE	2.93048
ENSG00000138660	0.0215973	0.268839	0.331806	0.144428	5.94468	0.0433108	0.0039254	0.00599304	0.0169342	0.0169342	AP1AR	FALSE	0.478695
ENSG00000213337	0.0215894	0.268839	-0.300259	0.130689	6.76607	0.0414185	0.00408066	0.0129693	0.0129989	0.0129989	ANKRD39	FALSE	-0.433183
ENSG00000137090	0.0217258	0.2703	1.20706	0.525924	2.26669	0.649796	0.141746	0.104448	0.13485	0.13485	DMRT1	FALSE	1.74142
ENSG00000236371	0.0217454	0.270404	0.999426	0.435521	6.91112	0.459403	0.0334905	0.156188	0.012593	0.156188	CT47A1	FALSE	1.44187
ENSG00000116981	0.0217886	0.270783	1.88058	0.819772	1.06142	1.62688	0.251713	0.420313	0.31218	0.420313	NT5C1A	FALSE	2.71311
ENSG00000132763	0.0218096	0.270783	0.448854	0.195693	5.91745	0.0926871	0.00181545	0.0364802	0.0171213	0.0364802	MMACHC	FALSE	0.64756
ENSG00000180891	0.0218028	0.270783	0.45565	0.198645	4.91395	0.0709471	0.0112498	-0.00863758	0.0282102	0.0282102	CUEDC1	FALSE	0.657364
ENSG00000137496	0.0218458	0.271093	-0.676773	0.295143	5.14869	0.210747	0.00571212	0.0813971	0.0248197	0.0813971	IL18BP	FALSE	-0.976378
ENSG00000205002	0.021876	0.271254	1.90746	0.832037	1.07733	1.67432	0.149695	0.54259	0.308756	0.54259	AARD	FALSE	2.75188
ENSG00000273464	0.0218813	0.271254	1.229	0.536114	2.22249	0.636483	0.148346	0.0511569	0.139072	0.139072	RP11-313P22.1	FALSE	1.77307
ENSG00000125868	0.0219322	0.271605	0.233184	0.101759	8.64919	0.0182489	0.000262287	-7.6282e-05	0.0100925	0.0100925	DSTN	FALSE	0.336413
ENSG00000176170	0.0219317	0.271605	-0.274445	0.119764	6.76205	0.0308573	0.00133258	0.00729317	0.0130109	0.0130109	SPHK1	FALSE	-0.395941
ENSG00000155275	0.0219589	0.271796	-0.38344	0.167362	5.37694	0.0496141	0.00604142	-0.00513363	0.0219688	0.0219688	TRMT44	FALSE	-0.553188
ENSG00000149269	0.0220074	0.272257	0.43493	0.189906	4.94983	0.0696826	0.00839927	0.00154254	0.0276649	0.0276649	PAK1	FALSE	0.627471
ENSG00000025434	0.0221023	0.273151	0.407953	0.178254	5.41385	0.0766583	0.00582971	0.0259448	0.0215526	0.0259448	NR1H3	FALSE	0.588552
ENSG00000084070	0.0220938	0.273151	-0.236304	0.103246	8.37121	0.0191447	0.000327505	0.000469642	0.0103322	0.0103322	SMAP2	FALSE	-0.340915
ENSG00000129562	0.0221289	0.273199	0.251076	0.109729	7.33526	0.0260629	0.000407343	0.00716755	0.011633	0.011633	DAD1	FALSE	0.362225
ENSG00000172725	0.022119	0.273199	0.271022	0.118437	8.19876	0.0338359	0.00100214	0.0130252	0.0105029	0.0130252	CORO1B	FALSE	0.391002
ENSG00000162981	0.0221546	0.273376	0.659977	0.288488	4.79586	0.200673	0.012547	0.0706786	0.0300653	0.0706786	FAM84A	FALSE	0.952145
ENSG00000072694	0.0221951	0.273736	0.314045	0.137317	6.25651	0.0333018	0.00379154	-0.00315108	0.0150644	0.0150644	FCGR2B	FALSE	0.453071
ENSG00000168038	0.0223689	0.275739	0.761302	0.333313	3.21362	0.210234	0.0412772	-0.0157166	0.0698206	0.0698206	ULK4	FALSE	1.09833
ENSG00000009709	0.022384	0.275783	1.75647	0.769103	0.467684	1.08613	0.121198	-0.0345925	0.470322	0.470322	PAX7	FALSE	2.53405
ENSG00000169951	0.0224218	0.276108	-0.305492	0.133803	6.3341	0.0351049	0.00323155	0.00276305	0.0146718	0.0146718	ZNF764	FALSE	-0.440732
ENSG00000258240	0.0225094	0.277045	0.949287	0.416051	4.21367	0.415781	0.0158205	0.157278	0.0399448	0.157278	RP1-46F2.3	FALSE	1.36953
ENSG00000166352	0.0225539	0.277451	0.282775	0.123975	6.50541	0.0313466	0.0014685	0.0055707	0.0139012	0.0139012	C11orf74	FALSE	0.407958
ENSG00000182253	0.0225723	0.277536	0.955488	0.418964	3.59668	0.421339	0.0971983	0.0783325	0.0545211	0.0783325	SYNM	FALSE	1.37848
ENSG00000175066	0.0225917	0.277632	-0.322211	0.141304	5.91559	0.0346855	0.00283254	-0.00271429	0.0171342	0.0171342	GK5	FALSE	-0.464852
ENSG00000273080	0.022632	0.277986	0.602955	0.264502	3.88669	0.149491	0.0233445	0.0191153	0.0466166	0.0466166	RP11-301O19.1	FALSE	0.86988
ENSG00000187833	0.0226547	0.278123	0.673017	0.295285	4.03702	0.209113	0.0190098	0.0681837	0.043345	0.0681837	C2orf78	FALSE	0.970958
ENSG00000173681	0.0227371	0.278992	0.342559	0.150389	5.81109	0.0429702	0.00472446	0.00105756	0.0178923	0.0178923	CXorf23	FALSE	0.494208
ENSG00000247516	0.0227581	0.279108	0.35828	0.157315	5.53423	0.0524453	0.0044624	0.0100234	0.0202855	0.0202855	MIR4458HG	FALSE	0.516888
ENSG00000167106	0.0227798	0.279232	-0.389418	0.171015	7.08093	0.0651324	0.0170848	0.00479052	0.0121612	0.0121612	FAM102A	FALSE	-0.561812
ENSG00000103381	0.0228096	0.279313	0.2628	0.115435	6.96549	0.0230987	0.00087401	-0.000758055	0.0124512	0.0124512	CPPED1	FALSE	0.379141
ENSG00000120519	0.0228086	0.279313	0.323632	0.142154	6.57718	0.0483845	0.00335796	0.0168499	0.0136235	0.0168499	SLC10A7	FALSE	0.466903
ENSG00000185875	0.0228315	0.27944	0.300425	0.131983	6.19415	0.0338377	0.00201948	0.00360951	0.0154	0.0154	THNSL1	FALSE	0.433421
ENSG00000080854	0.0229037	0.280017	1.4121	0.620694	1.56302	0.740586	0.164973	-0.05111	0.220288	0.220288	IGSF9B	FALSE	2.03723
ENSG00000163497	0.0229142	0.280017	1.57166	0.69088	4.61	1.14158	0.0262425	0.451072	0.033135	0.451072	FEV	FALSE	2.26742
ENSG00000165025	0.0229028	0.280017	0.23829	0.10474	8.16709	0.0228512	0.00043441	0.00545132	0.0105361	0.0105361	SYK	FALSE	0.34378
ENSG00000167895	0.0229252	0.280017	0.503534	0.221365	4.67334	0.107277	0.016929	0.0172127	0.0320734	0.0320734	TMC8	FALSE	0.726447
ENSG00000203632	0.0230366	0.281236	0.379279	0.166876	5.29494	0.0619324	0.00490869	0.0160634	0.0229388	0.0229388	AC007690.1	FALSE	0.547185
ENSG00000141429	0.0231099	0.281987	0.432106	0.19022	7.92048	0.0863608	0.000564805	0.0356187	0.0108148	0.0356187	GALNT1	FALSE	0.623397
ENSG00000174721	0.0232076	0.283037	0.537816	0.236923	4.72049	0.133837	0.00711181	0.0490208	0.0312918	0.0490208	FGFBP3	FALSE	0.775904
ENSG00000115607	0.0232716	0.283673	1.15592	0.509451	6.1657	0.618407	0.00390241	0.255637	0.0155592	0.255637	IL18RAP	FALSE	1.66763
ENSG00000233016	0.023297	0.283839	-0.268245	0.118246	6.87391	0.0248583	0.00128944	2.03608e-05	0.0126927	0.0126927	SNHG7	FALSE	-0.386996
ENSG00000112394	0.0233935	0.284675	1.00588	0.443718	2.36325	0.354204	0.0708195	-0.0454153	0.126066	0.126066	SLC16A10	FALSE	1.45118
ENSG00000161992	0.023401	0.284675	0.616668	0.272041	3.67959	0.129915	0.0220155	-0.0172827	0.0519906	0.0519906	C16orf11	FALSE	0.889664
ENSG00000235354	0.0233902	0.284675	-1.73068	0.763425	1.36747	1.03779	0.330408	-0.271362	0.252409	0.252409	CTA-276O3.4	FALSE	-2.49685
ENSG00000112297	0.0234305	0.284746	0.931091	0.410834	3.24329	0.4015	0.0257504	0.143034	0.068439	0.143034	AIM1	FALSE	1.34328
ENSG00000237513	0.0234213	0.284746	0.879015	0.38783	2.98305	0.345668	0.0686639	0.0635042	0.0817486	0.0817486	RP11-325F22.2	FALSE	1.26815
ENSG00000100304	0.0234825	0.285234	-0.239456	0.105697	7.97347	0.0192601	0.000419972	-0.000199437	0.0107519	0.0107519	TTLL12	FALSE	-0.345462
ENSG00000137824	0.0235181	0.28538	-0.268203	0.118417	6.81234	0.0312405	0.00115851	0.00973572	0.012864	0.012864	RMDN3	FALSE	-0.386936
ENSG00000269728	0.0235097	0.28538	0.252232	0.111358	7.27452	0.0237671	0.000656843	0.00318343	0.0117438	0.0117438	RP11-145M9.4	FALSE	0.363893
ENSG00000139287	0.0235613	0.28576	0.523302	0.231119	4.32699	0.105061	0.0154886	0.00518102	0.0379275	0.0379275	TPH2	FALSE	0.754965
ENSG00000168672	0.0235771	0.285767	0.834142	0.368445	4.56794	0.322432	0.0337134	0.102038	0.0338396	0.102038	FAM84B	FALSE	1.20341
ENSG00000184985	0.0235857	0.285767	1.35949	0.600532	3.19232	0.621841	0.289805	-0.281153	0.0708335	0.0708335	SORCS2	FALSE	1.96133
ENSG00000100162	0.0236087	0.285903	-0.295991	0.130771	6.23586	0.0355412	0.00192748	0.00757888	0.0151735	0.0151735	CENPM	FALSE	-0.427025
ENSG00000123329	0.0236457	0.286206	0.90904	0.401726	5.2113	0.38304	0.0123547	0.149029	0.0239914	0.149029	ARHGAP9	FALSE	1.31147
ENSG00000027869	0.023667	0.28632	0.486144	0.214871	6.78517	0.109558	0.00210542	0.044064	0.0129425	0.044064	SH2D2A	FALSE	0.701357
ENSG00000140451	0.0237036	0.286498	-0.333375	0.147387	6.03313	0.0407621	0.00536924	0.00020441	0.0163537	0.0163537	PIF1	FALSE	-0.480959
ENSG00000202538	0.0237054	0.286498	-0.699185	0.309118	3.40405	0.193805	0.0340431	0.012235	0.0615108	0.0615108	RNU4-2	FALSE	-1.00871
ENSG00000129195	0.0237465	0.286707	0.432837	0.191419	5.76664	0.0868767	0.00334343	0.0332977	0.018234	0.0332977	FAM64A	FALSE	0.624452
ENSG00000169902	0.0237424	0.286707	0.813459	0.359735	3.98807	0.306844	0.0180777	0.111331	0.0443644	0.111331	TPST1	FALSE	1.17357
ENSG00000158292	0.0237874	0.287057	0.479958	0.21232	4.63047	0.0851259	0.0122879	0.000220999	0.0327916	0.0327916	GPR153	FALSE	0.692433
ENSG00000071282	0.0238578	0.287545	1.70111	0.752902	1.15701	1.02871	0.274709	-0.178542	0.292152	0.292152	LMCD1	FALSE	2.45419
ENSG00000136643	0.0238542	0.287545	-0.320114	0.141677	8.18678	0.0475393	0.000917421	0.0191549	0.0105154	0.0191549	RPS6KC1	FALSE	-0.461827
[truncated: 22,113 more rows]

## Sheet: K562_1μmGSK343vsWT_RNAseq_sleut
target_id	pval	qval	b	se_b	mean_obs	var_obs	tech_var	sigma_sq	smooth_sigma_sq	final_sigma_sq	ext_gene	Significant	log2FC
ENSG00000101670	1.96422e-48	2.27339e-44	0.973613	0.0665748	5.66656	0.269692	0.00489139	0.0150535	0.0144189	0.0150535	LIPG	TRUE	1.40463
ENSG00000142173	1.74053e-48	2.27339e-44	0.875365	0.059823	6.77429	0.216519	0.00625654	0.00828284	0.00984802	0.00984802	COL6A2	TRUE	1.26288
ENSG00000100234	3.62326e-45	2.79571e-41	1.05992	0.0751542	5.15023	0.310702	0.00691271	0.00724124	0.018504	0.018504	TIMP3	TRUE	1.52915
ENSG00000163393	1.13152e-41	6.54811e-38	0.748972	0.0553817	6.53314	0.161479	0.00320418	0.0105979	0.0104141	0.0105979	SLC22A15	TRUE	1.08054
ENSG00000119771	2.09967e-40	9.72063e-37	0.766295	0.0575846	6.08135	0.161112	0.00288966	0.00313928	0.0120323	0.0120323	KLHL29	TRUE	1.10553
ENSG00000124762	9.28815e-27	3.58337e-23	0.752865	0.0703055	5.26568	0.170971	0.00236115	0.0198817	0.0174571	0.0198817	CDKN1A	TRUE	1.08615
ENSG00000178038	3.1332e-25	1.0361e-21	0.953839	0.0919126	4.91308	0.263416	0.0170373	0.00695796	0.0209784	0.0209784	ALS2CL	TRUE	1.3761
ENSG00000174233	1.38328e-24	4.00252e-21	1.16438	0.113766	4.33667	0.412665	0.0295078	0.0276343	0.028734	0.028734	ADCY6	TRUE	1.67985
ENSG00000128266	1.41392e-23	3.35745e-20	1.20217	0.120128	3.32635	0.425202	0.0163601	0.0289523	0.0485778	0.0485778	GNAZ	TRUE	1.73436
ENSG00000227063	1.45043e-23	3.35745e-20	0.562278	0.0562003	8.05342	0.0970657	0.00279614	0.011417	0.00846254	0.011417	RPL41P1	TRUE	0.811196
ENSG00000101210	6.85482e-23	1.4425e-19	0.457895	0.0464868	7.49676	0.0646528	0.00055393	0.00917067	0.00884465	0.00917067	EEF1A2	TRUE	0.660602
ENSG00000167552	8.18606e-23	1.57909e-19	0.472415	0.048048	6.88015	0.0633226	0.000750008	0.00376215	0.00963873	0.00963873	TUBA1A	TRUE	0.68155
ENSG00000123685	9.95359e-23	1.77235e-19	0.68227	0.0695312	5.62759	0.142751	0.00707055	0.0136826	0.0146851	0.0146851	BATF3	TRUE	0.984308
ENSG00000173210	6.20604e-22	1.02613e-18	0.683521	0.0710073	5.51954	0.139992	0.00723234	0.010109	0.0154568	0.0154568	ABLIM3	TRUE	0.986112
ENSG00000103855	6.80293e-22	1.04983e-18	0.809704	0.0841984	4.7101	0.188024	0.00846312	0.00691867	0.0234391	0.0234391	CD276	TRUE	1.16816
ENSG00000125089	1.8825e-21	2.72351e-18	0.604701	0.0635769	5.77883	0.112617	0.00449888	0.0123137	0.0136902	0.0136902	SH3TC1	TRUE	0.872399
ENSG00000126878	2.71174e-21	3.69244e-18	0.866879	0.0915078	6.08315	0.234386	0.00182949	0.035852	0.0120239	0.035852	AIF1L	TRUE	1.25064
ENSG00000065809	2.95689e-21	3.80255e-18	0.57282	0.0605246	5.85231	0.100871	0.00323912	0.0116521	0.0132454	0.0132454	FAM107B	TRUE	0.826405
ENSG00000168938	1.72334e-20	2.09957e-17	0.503996	0.0543203	6.22302	0.0737056	0.0018585	0.00501299	0.0114196	0.0114196	PPIC	TRUE	0.727112
ENSG00000263740	8.92883e-20	1.03342e-16	-0.482623	0.0530281	8.96609	0.0735662	0.000166405	0.0124875	0.00798282	0.0124875	RN7SL4P	TRUE	-0.696278
ENSG00000146386	2.81921e-19	3.10757e-16	0.98634	0.109892	3.90183	0.286926	0.0185142	0.0127262	0.0358288	0.0358288	ABRACL	TRUE	1.42299
ENSG00000137767	3.63409e-19	3.82372e-16	0.765266	0.0855278	4.41315	0.181592	0.0053422	0.0228909	0.0275753	0.0275753	SQRDL	TRUE	1.10405
ENSG00000187955	5.59172e-19	5.6277e-16	0.555486	0.0624151	5.87038	0.0914091	0.00439032	0.00594817	0.0131401	0.0131401	COL14A1	TRUE	0.801396
ENSG00000073712	7.55515e-18	7.28694e-15	0.435619	0.0506172	6.93932	0.0597433	0.00200016	0.00810598	0.00952928	0.00952928	FERMT2	TRUE	0.628466
ENSG00000260423	1.87486e-17	1.73597e-14	1.08313	0.127407	3.98197	0.379295	0.0252668	0.0477802	0.0344501	0.0477802	RP13-735L24.1	TRUE	1.56262
ENSG00000118960	5.58061e-17	4.96846e-14	0.438163	0.0523257	6.47027	0.0600623	0.00173262	0.00808724	0.0105883	0.0105883	HS1BP3	TRUE	0.632136
ENSG00000228709	8.02643e-17	6.88132e-14	0.819542	0.0983744	4.34629	0.201219	0.0149623	0.00993152	0.0285865	0.0285865	AP001065.15	TRUE	1.18235
ENSG00000134548	1.39149e-16	1.15036e-13	0.589517	0.0713229	5.80133	0.113538	0.00604691	0.0168444	0.0135513	0.0168444	C12orf39	TRUE	0.850493
ENSG00000243629	3.00361e-16	2.39751e-13	0.644655	0.0788744	5.1404	0.136355	0.00636154	0.0216337	0.0185979	0.0216337	LINC00880	TRUE	0.93004
ENSG00000244479	6.23436e-16	4.81043e-13	0.864555	0.106938	4.78125	0.246289	0.00810389	0.0433568	0.0225412	0.0433568	OR2A1-AS1	TRUE	1.24729
ENSG00000121900	1.05805e-15	7.90058e-13	0.446445	0.055667	6.43187	0.0658838	0.00138735	0.0125573	0.0107013	0.0125573	TMEM54	TRUE	0.644084
ENSG00000184307	2.59082e-15	1.81735e-12	0.616702	0.0779729	5.19004	0.121091	0.00922761	0.0124664	0.0181313	0.0181313	ZDHHC23	TRUE	0.889712
ENSG00000254921	2.57482e-15	1.81735e-12	1.20186	0.151943	3.23321	0.456848	0.0524327	0.0267104	0.0514573	0.0514573	RP11-236J17.6	TRUE	1.73392
ENSG00000145555	3.24682e-15	2.21051e-12	0.979831	0.124328	3.9999	0.319602	0.0167205	0.0528377	0.0341482	0.0528377	MYO10	TRUE	1.4136
ENSG00000201428	3.42025e-15	2.26205e-12	-0.337388	0.0428455	9.33567	0.0379065	9.04494e-05	0.00817036	0.00784134	0.00817036	RN7SKP71	TRUE	-0.486748
ENSG00000171729	5.21473e-15	3.35307e-12	0.990223	0.126601	3.74534	0.312186	0.0334205	0.0225002	0.0387043	0.0387043	TMEM51	TRUE	1.42859
ENSG00000065882	5.73489e-15	3.58787e-12	0.479949	0.0614559	5.98443	0.0692551	0.00448292	0.00431444	0.0125128	0.0125128	TBC1D1	TRUE	0.69242
ENSG00000256258	6.39458e-15	3.89531e-12	0.893381	0.114596	4.26938	0.266889	0.0152828	0.0438125	0.0297814	0.0438125	RP11-495K9.9	TRUE	1.28888
ENSG00000172380	7.40738e-15	4.39657e-12	0.402433	0.0517444	6.39118	0.0490133	0.00122183	0.00530575	0.0108268	0.0108268	GNG12	TRUE	0.580588
ENSG00000249264	9.99118e-15	5.78189e-12	-0.943608	0.121923	3.75104	0.278753	0.0282993	0.0174518	0.0385943	0.0385943	EEF1A1P9	TRUE	-1.36134
ENSG00000258590	1.47434e-14	8.32392e-12	0.937619	0.121931	3.92247	0.279603	0.0314337	0.0183898	0.0354687	0.0354687	NBEAP1	TRUE	1.3527
ENSG00000160293	1.86744e-14	1.02922e-11	0.585871	0.07649	5.2882	0.11145	0.00906342	0.0128146	0.0172648	0.0172648	VAV2	TRUE	0.845233
ENSG00000143333	3.51758e-14	1.8936e-11	0.508571	0.0671143	5.43897	0.0811531	0.00420731	0.009274	0.0160622	0.0160622	RGS16	TRUE	0.733713
ENSG00000231106	1.48795e-13	7.82795e-11	0.607635	0.0822436	5.11311	0.126382	0.00660228	0.0238358	0.0188625	0.0238358	AP000688.8	TRUE	0.876631
ENSG00000154451	1.84102e-13	9.47019e-11	0.580497	0.0788734	5.07837	0.103162	0.00878693	0.00604823	0.0192076	0.0192076	GBP5	TRUE	0.837481
ENSG00000048740	2.24639e-13	1.13042e-10	0.335694	0.045777	7.55819	0.0357276	0.000632842	0.00563348	0.00879706	0.00879706	CELF2	TRUE	0.484304
ENSG00000213853	3.29487e-13	1.62276e-10	0.514918	0.0707134	6.30745	0.0913623	0.00808999	0.0144117	0.0111059	0.0144117	EMP2	TRUE	0.74287
ENSG00000026559	4.96031e-13	2.39211e-10	0.51568	0.0713607	5.62672	0.0919597	0.00278851	0.0201271	0.0146911	0.0201271	KCNG1	TRUE	0.743969
ENSG00000166173	5.27904e-13	2.49386e-10	1.12305	0.155592	3.37874	0.436391	0.03496	0.0739803	0.0470937	0.0739803	LARP6	TRUE	1.62022
ENSG00000154146	5.48303e-13	2.53842e-10	0.81025	0.112336	3.99678	0.224376	0.0225863	0.0311709	0.0342005	0.0342005	NRGN	TRUE	1.16894
ENSG00000204186	5.81311e-13	2.63847e-10	0.597124	0.0828787	4.76526	0.123034	0.00817024	0.0222714	0.0227397	0.0227397	ZDBF2	TRUE	0.861468
ENSG00000104419	1.32565e-12	5.90119e-10	0.740182	0.104374	4.27821	0.169695	0.0193803	0.00683232	0.0296427	0.0296427	NDRG1	TRUE	1.06786
ENSG00000182459	1.61515e-12	6.7676e-10	0.386706	0.0547414	6.22471	0.0477697	0.00207186	0.00662495	0.0114129	0.0114129	TEX19	TRUE	0.557898
ENSG00000183688	1.63723e-12	6.7676e-10	0.371994	0.0526729	6.2035	0.040621	0.000987358	0.00325331	0.0114976	0.0114976	FAM101B	TRUE	0.536673
ENSG00000225691	1.59908e-12	6.7676e-10	0.66146	0.0936168	4.60308	0.147667	0.0145792	0.0192617	0.0248593	0.0248593	HLA-C	TRUE	0.954285
ENSG00000261321	1.63723e-12	6.7676e-10	0.371994	0.0526729	6.2035	0.040621	0.000987358	0.00325331	0.0114976	0.0114976	FAM101B	TRUE	0.536673
ENSG00000227615	2.07967e-12	8.44564e-10	-0.490379	0.0697648	5.35723	0.0735559	0.00520215	0.00531836	0.0166999	0.0166999	RP11-864N7.2	TRUE	-0.707468
ENSG00000013016	2.38304e-12	9.28497e-10	0.749783	0.106959	4.12742	0.185223	0.0194299	0.0192576	0.0320511	0.0320511	EHD3	TRUE	1.08171
ENSG00000162878	2.34699e-12	9.28497e-10	0.689538	0.0983348	4.43232	0.149813	0.0162233	0.00922899	0.0272905	0.0272905	PKDCC	TRUE	0.994793
ENSG00000260896	2.40668e-12	9.28497e-10	0.830612	0.118513	3.61117	0.212346	0.0217599	0.00981868	0.0414439	0.0414439	RP11-314O13.1	TRUE	1.19832
ENSG00000151962	2.65929e-12	1.00913e-09	1.1922	0.170445	3.2923	0.49928	0.0659026	0.0648291	0.0495927	0.0648291	RBM46	TRUE	1.71998
ENSG00000037280	2.79148e-12	1.04221e-09	0.737727	0.105573	3.91998	0.173834	0.0146434	0.0169881	0.035512	0.035512	FLT4	TRUE	1.06431
ENSG00000142192	3.02586e-12	1.11179e-09	0.832842	0.119378	4.37675	0.243964	0.0311903	0.0329396	0.0281225	0.0329396	APP	TRUE	1.20154
ENSG00000106624	3.39636e-12	1.22842e-09	1.05715	0.151883	3.25012	0.393526	0.0448515	0.0589568	0.0509097	0.0589568	AEBP1	TRUE	1.52514
ENSG00000165806	3.45803e-12	1.23148e-09	0.404031	0.0580694	7.24206	0.0574926	0.00259189	0.0125824	0.00908603	0.0125824	CASP7	TRUE	0.582894
ENSG00000176720	3.64909e-12	1.27984e-09	0.604646	0.0869975	4.64897	0.120139	0.00981827	0.0150054	0.0242403	0.0242403	BOK	TRUE	0.872319
ENSG00000047936	3.90404e-12	1.34882e-09	1.59684	0.230072	2.83918	0.899161	0.110268	0.127931	0.0666582	0.127931	ROS1	TRUE	2.30375
ENSG00000116133	8.45111e-12	2.87686e-09	0.297182	0.043507	8.24962	0.0308605	0.00017353	0.00777646	0.00834433	0.00834433	DHCR24	TRUE	0.428744
ENSG00000120875	1.10727e-11	3.71466e-09	0.752864	0.110849	3.96474	0.195117	0.020551	0.0273477	0.0347424	0.0347424	DUSP4	TRUE	1.08615
ENSG00000205642	1.71796e-11	5.68106e-09	0.320834	0.0476851	7.32464	0.0310477	0.00123439	0.0028035	0.00899802	0.00899802	VCX3B	TRUE	0.462866
ENSG00000234745	2.00609e-11	6.54042e-09	1.38267	0.206197	3.09253	0.686129	0.0592769	0.13205	0.0563745	0.13205	HLA-B	TRUE	1.99477
ENSG00000197043	2.05425e-11	6.60442e-09	0.356018	0.0531203	6.1948	0.0446428	0.00116493	0.0106199	0.011533	0.011533	ANXA6	TRUE	0.513626
ENSG00000063660	2.1121e-11	6.69739e-09	1.00536	0.150098	3.31358	0.349226	0.0524289	0.0343479	0.0489533	0.0489533	GPC1	TRUE	1.45043
ENSG00000117318	2.19541e-11	6.86747e-09	0.331367	0.0495139	6.95283	0.0390894	0.00152739	0.00912271	0.00950493	0.00950493	ID3	TRUE	0.478061
ENSG00000189067	2.53762e-11	7.83211e-09	0.418122	0.0626759	5.93908	0.0629149	0.00255717	0.01512	0.0127543	0.01512	LITAF	TRUE	0.603223
ENSG00000142156	4.213e-11	1.28319e-08	0.834135	0.126453	3.31571	0.228419	0.0230667	0.0239394	0.0488904	0.0488904	COL6A1	TRUE	1.2034
ENSG00000166313	4.58447e-11	1.36757e-08	0.599123	0.0909989	4.53864	0.112239	0.0115099	0.00678979	0.0257538	0.0257538	APBB1	TRUE	0.864351
ENSG00000205054	4.60819e-11	1.36757e-08	1.22527	0.186124	3.13951	0.544115	0.0915893	0.0642996	0.0546708	0.0642996	LINC01121	TRUE	1.76768
ENSG00000100721	4.96087e-11	1.43909e-08	1.02349	0.155732	2.9616	0.336593	0.047683	0.0153311	0.0614527	0.0614527	TCL1A	TRUE	1.47658
ENSG00000160223	4.97352e-11	1.43909e-08	0.780206	0.118722	4.71648	0.220828	0.0397207	0.023706	0.0233569	0.023706	ICOSLG	TRUE	1.1256
ENSG00000145506	5.79298e-11	1.6555e-08	0.843533	0.128804	4.24844	0.258616	0.0322554	0.0424013	0.0301125	0.0424013	NKD2	TRUE	1.21696
ENSG00000114805	7.0094e-11	1.9787e-08	0.661381	0.101432	5.07878	0.14377	0.0270942	0.00263556	0.0192036	0.0192036	PLCH1	TRUE	0.954172
ENSG00000034510	7.68716e-11	2.14388e-08	0.349853	0.053769	9.53052	0.044644	7.47688e-05	0.0129352	0.00777964	0.0129352	TMSB10	TRUE	0.504732
ENSG00000171487	8.52029e-11	2.34795e-08	1.46768	0.226105	1.97544	0.738333	0.112564	0.0660821	0.117492	0.117492	NLRP5	TRUE	2.11741
ENSG00000262134	8.81124e-11	2.39956e-08	0.608767	0.0938578	4.45036	0.12815	0.0126171	0.0193124	0.0270246	0.0270246	TRBC1	TRUE	0.878265
ENSG00000258673	1.88279e-10	5.06776e-08	0.668167	0.104883	4.15581	0.153939	0.0179085	0.0200881	0.0315932	0.0315932	RP4-773N10.6	TRUE	0.963961
ENSG00000184160	2.08256e-10	5.47808e-08	0.579383	0.0911678	4.45821	0.104021	0.0104925	0.0056185	0.0269096	0.0269096	ADRA2C	TRUE	0.835873
ENSG00000233476	2.06838e-10	5.47808e-08	0.323846	0.0509498	6.68534	0.0323205	0.00164109	0.00320309	0.0100404	0.0100404	EEF1A1P6	TRUE	0.467211
ENSG00000123496	2.18011e-10	5.60725e-08	1.657	0.261023	1.75069	0.928536	0.170959	0.0433978	0.13564	0.13564	IL13RA2	TRUE	2.39054
ENSG00000268456	2.18011e-10	5.60725e-08	1.657	0.261023	1.75069	0.928536	0.170959	0.0433978	0.13564	0.13564	IL13RA2	TRUE	2.39054
ENSG00000100078	2.83405e-10	7.20907e-08	1.03818	0.164592	2.93716	0.367912	0.0594508	0.0283211	0.0624559	0.0624559	PLA2G3	TRUE	1.49777
ENSG00000133056	3.0001e-10	7.54852e-08	0.61145	0.0970745	4.27917	0.126618	0.0127781	0.0166026	0.0296275	0.0296275	PIK3C2B	TRUE	0.882137
ENSG00000176046	3.23521e-10	8.05253e-08	0.737374	0.117284	6.35465	0.202185	0.00129822	0.0606019	0.010945	0.0606019	NUPR1	TRUE	1.06381
ENSG00000172578	4.17158e-10	1.02269e-07	0.300464	0.0480937	6.97167	0.0271786	0.000937177	0.00254925	0.00947135	0.00947135	KLHL6	TRUE	0.433478
ENSG00000244398	4.19716e-10	1.02269e-07	0.544479	0.0871653	7.89599	0.110653	0.0072265	0.0269635	0.00856315	0.0269635	RP11-466H18.1	TRUE	0.785517
ENSG00000099954	4.31584e-10	1.0347e-07	0.747989	0.119829	5.33433	0.208914	0.0143423	0.0502728	0.0168833	0.0502728	CECR2	TRUE	1.07912
ENSG00000119632	4.33583e-10	1.0347e-07	0.58065	0.0930316	4.49729	0.107666	0.0126043	0.00696657	0.0263426	0.0263426	IFI27L2	TRUE	0.837701
ENSG00000105357	4.78574e-10	1.13041e-07	0.438514	0.070433	5.52315	0.0672282	0.00689339	0.0104537	0.0154303	0.0154303	MYH14	TRUE	0.632642
ENSG00000162591	5.40386e-10	1.26352e-07	0.467371	0.0752986	6.34605	0.0818349	0.00337667	0.0221378	0.0109736	0.0221378	MEGF6	TRUE	0.674274
ENSG00000122378	6.50123e-10	1.50491e-07	0.522614	0.0845959	4.94067	0.0906735	0.011536	0.00798805	0.0206681	0.0206681	FAM213A	TRUE	0.753973
ENSG00000166741	6.65035e-10	1.52418e-07	0.378158	0.0612483	5.95593	0.053742	0.00318921	0.0136919	0.0126634	0.0136919	NNMT	TRUE	0.545567
ENSG00000124615	6.78678e-10	1.5402e-07	0.333455	0.054036	7.47445	0.0417999	0.00112056	0.012019	0.0088627	0.012019	MOCS1	TRUE	0.481074
ENSG00000271383	6.95585e-10	1.56324e-07	0.747192	0.121158	4.2519	0.206694	0.0359992	0.0265927	0.0300575	0.0300575	AC242842.2	TRUE	1.07797
ENSG00000177614	7.73684e-10	1.72204e-07	0.786799	0.12793	3.54641	0.233076	0.0307611	0.0427738	0.0428862	0.0428862	PGBD5	TRUE	1.13511
ENSG00000177679	7.91401e-10	1.72824e-07	1.14077	0.185592	3.51093	0.490359	0.0262914	0.128709	0.0437157	0.128709	SRRM3	TRUE	1.64578
ENSG00000262321	7.91401e-10	1.72824e-07	1.14077	0.185592	3.51093	0.490359	0.0262914	0.128709	0.0437157	0.128709	SRRM3	TRUE	1.64578
ENSG00000146090	9.45003e-10	2.04439e-07	0.709186	0.11591	4.19232	0.174431	0.0294505	0.0144286	0.0310074	0.0310074	RASGEF1C	TRUE	1.02314
ENSG00000152463	1.00449e-09	2.15296e-07	1.00832	0.165063	3.60923	0.384521	0.0253133	0.0972923	0.0414858	0.0972923	OLAH	TRUE	1.45469
ENSG00000134780	1.085e-09	2.30417e-07	0.910072	0.149281	3.24935	0.305224	0.0493471	0.0420136	0.0509344	0.0509344	DAGLA	TRUE	1.31296
ENSG00000167291	1.33308e-09	2.80528e-07	0.854692	0.14096	3.26163	0.26093	0.0388704	0.0329147	0.0505435	0.0505435	TBC1D16	TRUE	1.23306
ENSG00000178695	1.74873e-09	3.64681e-07	0.602662	0.100117	4.21901	0.138594	0.0139191	0.0311864	0.0305809	0.0311864	KCTD12	TRUE	0.869458
ENSG00000228960	2.19159e-09	4.52955e-07	0.864404	0.144478	3.53338	0.258364	0.0507455	0.0136182	0.0431874	0.0431874	OR2A9P	TRUE	1.24707
ENSG00000105419	2.31067e-09	4.7334e-07	0.628553	0.105209	5.07843	0.15146	0.0212395	0.028571	0.0192071	0.028571	MEIS3	TRUE	0.90681
ENSG00000216863	2.38456e-09	4.84191e-07	0.568869	0.0953012	4.76051	0.124128	0.00978016	0.0310902	0.022799	0.0310902	LY86-AS1	TRUE	0.820705
ENSG00000110841	2.46693e-09	4.96562e-07	0.618838	0.103769	4.53508	0.146977	0.0132883	0.0351674	0.025804	0.0351674	PPFIBP1	TRUE	0.892794
ENSG00000162545	2.53058e-09	5.04982e-07	0.964148	0.161784	3.30389	0.356921	0.048356	0.0694275	0.0492425	0.0694275	CAMK2N1	TRUE	1.39097
ENSG00000225067	2.91402e-09	5.76528e-07	0.392188	0.0660652	5.81748	0.0592001	0.00340445	0.0162363	0.013453	0.0162363	RPL23AP2	TRUE	0.565807
ENSG00000155368	3.09168e-09	6.06493e-07	0.274404	0.0463	7.37674	0.0268763	0.000698795	0.00667979	0.00894782	0.00894782	DBI	TRUE	0.395882
ENSG00000196557	3.21802e-09	6.25973e-07	0.996956	0.168403	3.96092	0.383208	0.0745528	0.0530648	0.0348074	0.0530648	CACNA1H	TRUE	1.4383
ENSG00000179873	3.43714e-09	6.60961e-07	0.71547	0.121077	5.24	0.19759	0.00608337	0.0598847	0.0176811	0.0598847	NLRP11	TRUE	1.0322
ENSG00000197444	3.455e-09	6.60961e-07	0.511484	0.0865694	5.17435	0.100992	0.011562	0.0221622	0.0182768	0.0221622	OGDHL	TRUE	0.737916
ENSG00000186868	3.53965e-09	6.71605e-07	0.712267	0.120634	5.13921	0.195926	0.0300996	0.0353866	0.0186093	0.0353866	MAPT	TRUE	1.02758
ENSG00000112378	4.13228e-09	7.77675e-07	0.850143	0.144611	4.1353	0.279885	0.0203168	0.0737892	0.0319237	0.0737892	PERP	TRUE	1.2265
ENSG00000197496	4.70552e-09	8.71387e-07	0.802098	0.136941	4.58156	0.249725	0.0484272	0.0359602	0.0251549	0.0359602	SLC2A10	TRUE	1.15718
ENSG00000225138	4.69295e-09	8.71387e-07	0.450948	0.0769836	5.54385	0.0789294	0.00618684	0.0204823	0.015279	0.0204823	CTD-2228K2.7	TRUE	0.65058
ENSG00000076770	5.28876e-09	9.71621e-07	0.611871	0.104812	4.42511	0.136223	0.0220372	0.017404	0.0273974	0.0273974	MBNL3	TRUE	0.882744
ENSG00000132518	5.57715e-09	1.01653e-06	1.19394	0.204829	2.5979	0.451111	0.110515	-0.0321313	0.0782828	0.0782828	GUCY2D	TRUE	1.7225
ENSG00000133216	5.6429e-09	1.02048e-06	1.00467	0.172417	2.9449	0.320746	0.0716374	-0.0147296	0.0621363	0.0621363	EPHB2	TRUE	1.44944
ENSG00000142621	5.96339e-09	1.07008e-06	0.543309	0.0933877	5.41559	0.115074	0.0131452	0.0261005	0.0162423	0.0261005	FHAD1	TRUE	0.783829
ENSG00000182010	6.59484e-09	1.17429e-06	0.613388	0.10574	5.08631	0.146948	0.00820628	0.0421076	0.019128	0.0421076	RTKN2	TRUE	0.884932
ENSG00000249992	7.74374e-09	1.36834e-06	0.966551	0.167399	6.44648	0.365977	0.00206946	0.124031	0.0106577	0.124031	TMEM158	TRUE	1.39444
ENSG00000186150	8.05408e-09	1.41239e-06	0.773191	0.134064	3.70879	0.234369	0.0276226	0.0532567	0.0394214	0.0532567	UBL4B	TRUE	1.11548
ENSG00000127124	8.41735e-09	1.45407e-06	0.616557	0.107043	5.13571	0.149155	0.0318489	0.0197134	0.0186429	0.0197134	HIVEP3	TRUE	0.889504
ENSG00000169427	8.36269e-09	1.45407e-06	0.547066	0.0949606	5.27524	0.117413	0.0168884	0.0236904	0.017375	0.0236904	KCNK9	TRUE	0.78925
ENSG00000135919	8.55731e-09	1.46729e-06	0.788289	0.136925	3.91326	0.243893	0.0435227	0.040845	0.0356291	0.040845	SERPINE2	TRUE	1.13726
ENSG00000174705	9.35426e-09	1.59215e-06	0.769827	0.134069	3.23188	0.210174	0.0293838	0.0272478	0.051501	0.051501	SH3PXD2B	TRUE	1.11063
ENSG00000109625	9.44288e-09	1.5955e-06	0.408656	0.071189	6.37146	0.0656698	0.00311691	0.0196885	0.01089	0.0196885	CPZ	TRUE	0.589567
ENSG00000160325	9.90048e-09	1.6607e-06	0.621441	0.108408	4.05652	0.137269	0.019678	0.0175554	0.0332073	0.0332073	CACFD1	TRUE	0.896549
ENSG00000248370	1.0702e-08	1.78223e-06	0.570802	0.0998043	4.319	0.126441	0.0158174	0.0268905	0.0290067	0.0290067	RP11-366H4.1	TRUE	0.823493
ENSG00000265735	1.08345e-08	1.79141e-06	-0.402468	0.070397	8.4909	0.0638662	0.00033584	0.021965	0.00821011	0.021965	RN7SL5P	TRUE	-0.580639
ENSG00000257093	1.17677e-08	1.9183e-06	0.546966	0.0959074	4.5658	0.11815	0.00733423	0.0340578	0.0253732	0.0340578	KIAA1147	TRUE	0.789105
ENSG00000262599	1.17677e-08	1.9183e-06	0.546966	0.0959074	4.5658	0.11815	0.00733423	0.0340578	0.0253732	0.0340578	KIAA1147	TRUE	0.789105
ENSG00000100385	1.20375e-08	1.94856e-06	0.831722	0.145937	3.16787	0.273315	0.0365097	0.0593292	0.0536718	0.0593292	IL2RB	TRUE	1.19992
ENSG00000114315	1.48126e-08	2.38113e-06	0.253264	0.0447169	7.82817	0.0236686	0.000390168	0.00671753	0.00860805	0.00860805	HES1	TRUE	0.365383
ENSG00000197461	1.50991e-08	2.41043e-06	0.450578	0.0796013	5.03415	0.0781127	0.00885298	0.0170422	0.0196607	0.0196607	PDGFA	TRUE	0.650047
ENSG00000165643	1.67782e-08	2.66015e-06	0.84423	0.149625	3.37286	0.24967	0.0534884	0.0113323	0.0472558	0.0472558	SOHLH1	TRUE	1.21797
ENSG00000196593	1.76164e-08	2.77404e-06	0.545316	0.0967916	4.5662	0.0961391	0.016791	0.00172165	0.0253678	0.0253678	ANKRD20A19P	TRUE	0.786725
ENSG00000181826	1.80066e-08	2.81632e-06	0.528213	0.0938188	4.54039	0.111134	0.0130426	0.0265663	0.0257291	0.0265663	RELL1	TRUE	0.76205
ENSG00000129946	1.87379e-08	2.91104e-06	0.651318	0.115826	3.99649	0.149244	0.0261645	0.0130964	0.0342055	0.0342055	SHC2	TRUE	0.939653
ENSG00000143195	1.9365e-08	2.95942e-06	1.02225	0.181973	2.72815	0.416865	0.0452646	0.10375	0.0717776	0.10375	ILDR2	TRUE	1.47479
ENSG00000163531	1.94329e-08	2.95942e-06	0.846494	0.150703	4.858	0.285865	0.0275016	0.0746994	0.0216152	0.0746994	NFASC	TRUE	1.22123
ENSG00000236371	1.92187e-08	2.95942e-06	1.06516	0.189567	5.81375	0.452522	0.0489284	0.112782	0.0134756	0.112782	CT47A1	TRUE	1.53669
ENSG00000211772	1.98466e-08	2.98317e-06	0.823426	0.146691	3.07663	0.270615	0.0277377	0.0690946	0.0569646	0.0690946	TRBC2	TRUE	1.18795
ENSG00000260881	1.98466e-08	2.98317e-06	0.823426	0.146691	3.07663	0.270615	0.0277377	0.0690946	0.0569646	0.0690946	TRBC2	TRUE	1.18795
ENSG00000119729	2.05942e-08	3.07557e-06	0.289573	0.0516456	6.45856	0.0261972	0.00138049	0.00287044	0.0106222	0.0106222	RHOQ	TRUE	0.417766
ENSG00000154822	2.25494e-08	3.34599e-06	0.691815	0.123733	3.70045	0.142591	0.0293061	-0.0124111	0.0395877	0.0395877	PLCL2	TRUE	0.998077
ENSG00000101331	2.36948e-08	3.49354e-06	0.97786	0.175162	3.54144	0.383061	0.0512548	0.0868131	0.0430006	0.0868131	CCM2L	TRUE	1.41075
ENSG00000251258	2.42795e-08	3.5571e-06	0.266564	0.0477854	7.07379	0.0218676	0.000970077	0.00227961	0.00930544	0.00930544	RFPL4B	TRUE	0.384571
ENSG00000163993	2.45413e-08	3.57284e-06	0.296988	0.053257	8.58557	0.0353601	0.000751903	0.0120115	0.00816086	0.0120115	S100P	TRUE	0.428463
ENSG00000165606	2.61747e-08	3.78683e-06	1.41409	0.254092	3.08745	0.802764	0.0978468	0.192686	0.0565623	0.192686	DRGX	TRUE	2.0401
ENSG00000117298	2.8388e-08	4.08153e-06	0.266338	0.0479794	6.8608	0.0205373	0.000683489	0.00118664	0.0096756	0.0096756	ECE1	TRUE	0.384245
ENSG00000232533	2.99595e-08	4.28088e-06	0.363079	0.065518	5.51748	0.0406596	0.00384473	0.00227994	0.015472	0.015472	AC093673.5	TRUE	0.523812
ENSG00000154065	3.1163e-08	4.42553e-06	1.11929	0.202228	2.31728	0.49083	0.0898303	0.0793265	0.0942024	0.0942024	ANKRD29	TRUE	1.61479
ENSG00000003989	3.1367e-08	4.42734e-06	1.00279	0.181218	3.17453	0.391721	0.0943386	0.0390429	0.0534405	0.0534405	SLC7A2	TRUE	1.44672
ENSG00000235162	3.36941e-08	4.72697e-06	1.23897	0.224407	2.54596	0.582947	0.145583	0.0420676	0.0810313	0.0810313	C12orf75	TRUE	1.78745
ENSG00000135916	3.50341e-08	4.88535e-06	0.264607	0.0479863	6.86684	0.0205915	0.000698043	0.00148821	0.00966403	0.00966403	ITM2C	TRUE	0.381747
ENSG00000168246	3.68558e-08	5.10862e-06	0.882411	0.160284	4.16676	0.314922	0.0185695	0.0970401	0.0314172	0.0970401	UBTD2	TRUE	1.27305
ENSG00000121570	3.87066e-08	5.30165e-06	0.853769	0.155325	3.21277	0.285951	0.0564315	0.0423826	0.0521352	0.0521352	DPPA4	TRUE	1.23173
ENSG00000197943	3.85231e-08	5.30165e-06	0.447709	0.0814388	4.81573	0.0811483	0.00492661	0.0249187	0.0221197	0.0249187	PLCG2	TRUE	0.645908
ENSG00000146242	4.28048e-08	5.82851e-06	0.603452	0.110142	4.68354	0.147773	0.0126097	0.0419807	0.0237839	0.0419807	TPBG	TRUE	0.870598
ENSG00000005471	4.34915e-08	5.88738e-06	0.872458	0.159322	4.91807	0.308997	0.0155072	0.0987192	0.0209218	0.0987192	ABCB4	TRUE	1.25869
ENSG00000188385	4.61383e-08	6.20935e-06	0.414988	0.0759275	5.04107	0.0583286	0.00635368	0.00718491	0.0195888	0.0195888	JAKMIP3	TRUE	0.598702
ENSG00000217801	4.72206e-08	6.31828e-06	0.523475	0.0958487	4.8665	0.111446	0.0109427	0.0303986	0.0215154	0.0303986	RP11-465B22.3	TRUE	0.755214
ENSG00000131016	4.81683e-08	6.40804e-06	0.629461	0.115329	4.44226	0.161215	0.0208141	0.0390398	0.0271437	0.0390398	AKAP12	TRUE	0.90812
ENSG00000114487	4.84523e-08	6.409e-06	0.462522	0.0847592	4.78846	0.0860104	0.00987621	0.021343	0.0224523	0.0224523	MORC1	TRUE	0.667278
ENSG00000206549	4.97921e-08	6.54879e-06	0.781839	0.143403	4.24574	0.248904	0.0353155	0.0572242	0.0301553	0.0572242	PRSS50	TRUE	1.12796
ENSG00000130522	5.09902e-08	6.66848e-06	0.363299	0.066687	7.06783	0.0537725	0.000871284	0.0191409	0.00931437	0.0191409	JUND	TRUE	0.524129
ENSG00000102302	5.42751e-08	7.0582e-06	0.792405	0.145751	3.27745	0.222237	0.0455466	0.0139819	0.0500486	0.0500486	FGD1	TRUE	1.1432
ENSG00000100867	5.49973e-08	7.09601e-06	0.298747	0.0549738	8.29831	0.0364245	0.000239383	0.0133602	0.00831625	0.0133602	DHRS2	TRUE	0.431001
ENSG00000187764	5.51789e-08	7.09601e-06	0.396436	0.072958	6.10729	0.0641456	0.0104312	0.0135217	0.0119121	0.0135217	SEMA4D	TRUE	0.571937
ENSG00000185945	5.62676e-08	7.19604e-06	0.27981	0.0515277	8.02373	0.0286721	0.00346686	0.00497718	0.00848113	0.00848113	NXF2B	TRUE	0.40368
ENSG00000205795	5.76808e-08	7.33624e-06	1.6572	0.305426	1.22427	1.12205	0.182322	0.237462	0.189086	0.237462	CYS1	TRUE	2.39083
ENSG00000102021	6.03987e-08	7.63994e-06	0.411993	0.076047	4.99697	0.0625018	0.00597092	0.0126983	0.0200532	0.0200532	LUZP4	TRUE	0.594381
ENSG00000134954	6.3806e-08	8.02708e-06	0.801081	0.148135	6.9729	0.262809	0.00117692	0.0975704	0.00946919	0.0975704	ETS1	TRUE	1.15572
ENSG00000218027	6.53742e-08	8.17991e-06	0.843654	0.156133	3.36458	0.29165	0.0409005	0.0687979	0.0474861	0.0687979	RP11-157J24.1	TRUE	1.21714
ENSG00000260502	6.63415e-08	8.2563e-06	0.621286	0.115036	3.62175	0.142717	0.0183332	0.0247421	0.0412163	0.0412163	CACFD1	TRUE	0.896326
ENSG00000147231	6.98472e-08	8.64612e-06	0.570817	0.105872	4.63561	0.133059	0.0260212	0.023714	0.024419	0.024419	CXorf57	TRUE	0.823515
ENSG00000006118	7.2069e-08	8.85366e-06	1.10628	0.205401	2.13345	0.452497	0.0837237	0.0528478	0.106129	0.106129	TMEM132A	TRUE	1.59602
ENSG00000215704	7.22888e-08	8.85366e-06	0.862821	0.160215	3.10886	0.290175	0.0597348	0.039197	0.0557752	0.0557752	CELA2B	TRUE	1.24479
ENSG00000109107	7.29582e-08	8.88861e-06	0.297759	0.0553072	6.77143	0.0364242	0.00101265	0.0127523	0.00985394	0.0127523	ALDOC	TRUE	0.429575
ENSG00000153233	7.50829e-08	9.09957e-06	0.38258	0.0711306	5.43554	0.0601731	0.00639872	0.0163693	0.0160885	0.0163693	PTPRR	TRUE	0.551947
ENSG00000010810	7.67359e-08	9.25147e-06	0.326404	0.0607304	6.87623	0.0438222	0.00203947	0.0145573	0.00964616	0.0145573	FYN	TRUE	0.470902
ENSG00000130513	8.23741e-08	9.8014e-06	0.300908	0.0561203	8.0394	0.037307	0.000259401	0.0139133	0.0084713	0.0139133	GDF15	TRUE	0.434119
ENSG00000166886	8.25675e-08	9.8014e-06	0.371728	0.0693338	7.2859	0.0569373	0.000804673	0.0208276	0.00903793	0.0208276	NAB2	TRUE	0.53629
ENSG00000176871	8.20464e-08	9.8014e-06	0.244487	0.0455914	7.45781	0.0170623	0.000477101	0.000840249	0.00887647	0.00887647	WSB2	TRUE	0.35272
ENSG00000130449	8.74686e-08	1.03302e-05	0.327836	0.0612662	5.79242	0.0430514	0.00328498	0.0122295	0.013606	0.013606	ZSWIM6	TRUE	0.472967
ENSG00000116667	8.85876e-08	1.04093e-05	0.778287	0.145509	3.12947	0.229383	0.0402488	0.0331087	0.0550297	0.0550297	C1orf21	TRUE	1.12283
ENSG00000122863	9.59748e-08	1.12203e-05	0.616723	0.115617	3.88768	0.13382	0.024075	0.011136	0.0360779	0.0360779	CHST3	TRUE	0.889743
ENSG00000164294	9.85112e-08	1.1459e-05	0.939086	0.176207	3.44941	0.364941	0.0295021	0.110218	0.0452279	0.110218	GPX8	TRUE	1.35481
ENSG00000204897	1.13373e-07	1.31218e-05	1.70681	0.321804	1.58017	1.20974	0.216362	0.249648	0.151143	0.249648	KRT25	TRUE	2.4624
ENSG00000166086	1.15631e-07	1.33165e-05	0.761306	0.143635	3.6335	0.240799	0.0273124	0.0655276	0.0409662	0.0655276	JAM3	TRUE	1.09833
ENSG00000121388	1.16867e-07	1.33922e-05	0.506429	0.0955828	4.36998	0.0795472	0.0128871	-0.000500558	0.0282252	0.0282252	RP11-408E5.4	TRUE	0.730623
ENSG00000079459	1.20476e-07	1.37378e-05	0.227778	0.0430356	9.26728	0.0215777	0.000162411	0.00817187	0.00786513	0.00817187	FDFT1	TRUE	0.328614
ENSG00000137285	1.22845e-07	1.39393e-05	0.544803	0.103003	7.10002	0.123502	0.00135006	0.0463929	0.00926715	0.0463929	TUBB2B	TRUE	0.785984
ENSG00000122778	1.24262e-07	1.40313e-05	0.817165	0.154558	5.40215	0.277933	0.00970611	0.0977906	0.0163467	0.0977906	KIAA1549	TRUE	1.17892
ENSG00000133874	1.29691e-07	1.45732e-05	0.520824	0.0986543	4.32746	0.0990655	0.014921	0.014045	0.028876	0.028876	RNF122	TRUE	0.75139
ENSG00000183696	1.34599e-07	1.50517e-05	0.547447	0.103831	4.84829	0.124992	0.00808438	0.0404298	0.0217299	0.0404298	UPP1	TRUE	0.789799
ENSG00000105928	1.43602e-07	1.59812e-05	0.439226	0.0834938	4.72445	0.0663808	0.00811561	0.0081554	0.0232549	0.0232549	DFNA5	TRUE	0.633669
ENSG00000135540	1.77011e-07	1.96051e-05	1.00056	0.191605	2.49807	0.387858	0.081563	0.0489703	0.0836439	0.0836439	NHSL1	TRUE	1.44351
ENSG00000165730	1.83585e-07	2.01404e-05	0.381872	0.0732224	5.22669	0.0561292	0.00632773	0.012296	0.0177991	0.0177991	STOX1	TRUE	0.550925
ENSG00000183019	1.83275e-07	2.01404e-05	0.780823	0.149711	4.39699	0.256314	0.0120654	0.0887944	0.0278172	0.0887944	C19orf59	TRUE	1.12649
ENSG00000052850	1.85147e-07	2.02159e-05	0.385192	0.0738813	5.14924	0.0557558	0.00604963	0.011461	0.0185134	0.0185134	ALX4	TRUE	0.555715
ENSG00000168672	1.99192e-07	2.16474e-05	0.568959	0.109413	4.12128	0.135773	0.0217203	0.0314942	0.0321504	0.0321504	FAM84B	TRUE	0.820834
ENSG00000261106	2.08528e-07	2.25561e-05	0.726272	0.139894	3.30432	0.199351	0.0388373	0.0246225	0.0492297	0.0492297	U66061.31	TRUE	1.04779
ENSG00000261972	2.10417e-07	2.26546e-05	0.608036	0.117158	4.33671	0.155997	0.0166576	0.0451092	0.0287335	0.0451092	CES5A	TRUE	0.877211
ENSG00000197977	2.127e-07	2.27943e-05	0.681878	0.131437	4.68107	0.196244	0.00971658	0.0680236	0.0238161	0.0680236	ELOVL2	TRUE	0.983741
ENSG00000130477	2.24156e-07	2.39114e-05	0.710743	0.137259	4.80461	0.213511	0.0240454	0.0607353	0.0222546	0.0607353	UNC13A	TRUE	1.02539
ENSG00000050327	2.35914e-07	2.50502e-05	1.00671	0.194776	3.3216	0.428946	0.0642818	0.106437	0.0487167	0.106437	ARHGEF5	TRUE	1.45237
ENSG00000077522	2.52724e-07	2.67126e-05	0.843	0.163509	3.74057	0.268585	0.0815121	0.00398895	0.0387967	0.0387967	ACTN2	TRUE	1.21619
ENSG00000102010	2.56616e-07	2.70006e-05	0.39823	0.0772841	5.00034	0.063169	0.00686048	0.0156539	0.0200172	0.0200172	BMX	TRUE	0.574524
ENSG00000144908	2.59605e-07	2.71916e-05	0.433656	0.0841947	5.13919	0.07499	0.0132899	0.0134957	0.0186094	0.0186094	ALDH1L1	TRUE	0.625634
ENSG00000214279	2.78316e-07	2.90201e-05	0.895956	0.174393	7.49258	0.341297	0.00540544	0.131453	0.008848	0.131453	RP11-108K14.4	TRUE	1.29259
ENSG00000112972	2.86354e-07	2.97243e-05	0.394511	0.0768695	6.86684	0.0662246	0.000977173	0.025613	0.00966402	0.025613	HMGCS1	TRUE	0.569159
ENSG00000196132	2.96882e-07	3.06795e-05	0.909892	0.177526	3.6058	0.352628	0.0894234	0.0523956	0.0415601	0.0523956	MYT1	TRUE	1.3127
ENSG00000104327	3.04808e-07	3.12226e-05	0.334071	0.0652425	6.05881	0.0475699	0.0014536	0.017701	0.0121397	0.017701	CALB1	TRUE	0.481962
ENSG00000136167	3.04834e-07	3.12226e-05	0.287243	0.0560974	8.48461	0.0351686	0.000156583	0.0140045	0.00821344	0.0140045	LCP1	TRUE	0.414404
ENSG00000213178	3.12716e-07	3.18888e-05	0.28037	0.0548067	7.52955	0.028799	0.00469809	0.00379255	0.00881889	0.00881889	RP11-641D5.1	TRUE	0.404489
ENSG00000167105	3.29797e-07	3.34831e-05	0.772138	0.151234	3.47782	0.254686	0.0342114	0.0687119	0.0445174	0.0687119	TMEM92	TRUE	1.11396
ENSG00000198286	3.5801e-07	3.61887e-05	0.268817	0.0528125	6.14666	0.0292203	0.000814767	0.00990789	0.0117365	0.0117365	CARD11	TRUE	0.387821
ENSG00000070214	3.60494e-07	3.62813e-05	0.509833	0.100189	4.6467	0.111318	0.0147641	0.030406	0.0242705	0.030406	SLC44A1	TRUE	0.735533
ENSG00000011105	3.69659e-07	3.70427e-05	0.634679	0.12484	3.40384	0.155521	0.0237179	0.0282311	0.0464142	0.0464142	TSPAN9	TRUE	0.915648
ENSG00000133561	3.78869e-07	3.7802e-05	1.23933	0.243997	4.06711	0.658717	0.0304196	0.237486	0.0330333	0.237486	GIMAP6	TRUE	1.78797
ENSG00000111863	3.81116e-07	3.78629e-05	-0.288985	0.0569074	6.23565	0.0277024	0.00320277	0.00274326	0.0113703	0.0113703	ADTRP	TRUE	-0.416917
ENSG00000161791	4.13126e-07	4.08677e-05	0.244931	0.0483784	7.12827	0.0199615	0.00130442	0.00303217	0.00922771	0.00922771	FMNL3	TRUE	0.35336
ENSG00000170925	4.24469e-07	4.18111e-05	1.85841	0.367446	1.89865	1.48604	0.133344	0.474229	0.123419	0.474229	TEX13B	TRUE	2.68112
ENSG00000171596	4.3332e-07	4.25021e-05	0.49132	0.0972198	4.40337	0.103929	0.0140525	0.0284801	0.0277216	0.0284801	NMUR1	TRUE	0.708825
ENSG00000134250	4.49728e-07	4.35578e-05	0.610021	0.120877	4.44424	0.136276	0.0386365	0.00149687	0.0271146	0.0271146	NOTCH2	TRUE	0.880074
ENSG00000145945	4.47443e-07	4.35578e-05	1.05177	0.208372	2.63429	0.410223	0.118975	0.00576003	0.0764103	0.0764103	FAM50B	TRUE	1.51739
ENSG00000148600	4.48435e-07	4.35578e-05	0.991535	0.196454	3.584	0.423702	0.0424644	0.13121	0.0420384	0.13121	CDHR1	TRUE	1.43048
ENSG00000162409	4.67083e-07	4.50502e-05	1.06673	0.21168	2.5429	0.481979	0.120442	0.071622	0.081196	0.081196	PRKAA2	TRUE	1.53897
ENSG00000155130	4.81739e-07	4.62709e-05	0.23135	0.0459626	7.44343	0.0213054	0.000617928	0.00696574	0.00888859	0.00888859	MARCKS	TRUE	0.333768
ENSG00000136943	5.07633e-07	4.85565e-05	0.611829	0.121796	3.59058	0.126965	0.0248609	0.00475822	0.0418929	0.0418929	CTSV	TRUE	0.882683
ENSG00000184985	5.50179e-07	5.24096e-05	1.22807	0.245225	2.18786	0.622335	0.168148	0.0689141	0.10246	0.10246	SORCS2	TRUE	1.77173
ENSG00000133665	5.75561e-07	5.46028e-05	0.638968	0.127813	4.34569	0.154132	0.044917	0.00401921	0.0285956	0.0285956	DYDC2	TRUE	0.921836
ENSG00000029153	5.82036e-07	5.47682e-05	0.847222	0.169543	3.17591	0.311745	0.0592969	0.0700552	0.0533927	0.0700552	ARNTL2	TRUE	1.22228
ENSG00000138772	5.81448e-07	5.47682e-05	0.230942	0.0462135	7.34428	0.017801	0.000631956	0.00328136	0.00897866	0.00897866	ANXA3	TRUE	0.333179
ENSG00000134809	5.9614e-07	5.58683e-05	0.251107	0.0502972	6.64528	0.0191211	0.00125129	0.00133078	0.0101328	0.0101328	TIMM10	TRUE	0.36227
ENSG00000189401	6.04367e-07	5.64108e-05	0.890809	0.178525	3.7978	0.34504	0.0275437	0.115877	0.0377081	0.115877	OTUD6A	TRUE	1.28517
ENSG00000118407	6.14487e-07	5.69271e-05	0.537276	0.107744	4.54594	0.125578	0.0108764	0.0413628	0.025651	0.0413628	FILIP1	TRUE	0.775125
ENSG00000179314	6.14817e-07	5.69271e-05	0.49464	0.0991958	4.95528	0.10644	0.00893737	0.0353417	0.0205062	0.0353417	WSCD1	TRUE	0.713615
ENSG00000100503	6.17847e-07	5.69797e-05	0.280674	0.0562975	6.60719	0.0289473	0.00403787	0.00456231	0.0102245	0.0102245	NIN	TRUE	0.404927
ENSG00000206452	6.23242e-07	5.72492e-05	0.452782	0.0908495	5.73415	0.0840789	0.0231681	0.00850618	0.0139733	0.0139733	HLA-C	TRUE	0.653227
ENSG00000049239	6.64976e-07	6.08413e-05	0.235607	0.0473933	7.09183	0.0188311	0.000828626	0.00356704	0.00927892	0.00927892	H6PD	TRUE	0.339909
ENSG00000133142	7.24827e-07	6.60562e-05	0.343193	0.0692676	5.46298	0.0434203	0.00571172	0.00729642	0.0158793	0.0158793	TCEAL4	TRUE	0.495122
ENSG00000104892	7.31339e-07	6.63884e-05	0.421214	0.0850447	4.76315	0.0651659	0.00978073	0.00955837	0.022766	0.022766	KLC3	TRUE	0.607683
ENSG00000150054	7.49392e-07	6.77614e-05	0.582126	0.117646	4.10612	0.14832	0.0138393	0.0484435	0.0323963	0.0484435	MPP7	TRUE	0.83983
ENSG00000002586	7.86052e-07	7.07592e-05	0.249505	0.0505194	6.59657	0.0225024	0.00123426	0.0051659	0.0102507	0.0102507	CD99	TRUE	0.35996
ENSG00000183486	7.90653e-07	7.07592e-05	0.473585	0.0959129	4.67211	0.0983307	0.0111765	0.0302202	0.0239337	0.0302202	MX2	TRUE	0.683239
ENSG00000196839	7.91715e-07	7.07592e-05	0.324771	0.0657777	5.62704	0.046245	0.00370854	0.0157616	0.0146889	0.0157616	ADA	TRUE	0.468545
ENSG00000112033	7.96806e-07	7.09403e-05	0.278278	0.0563756	6.28373	0.0309649	0.0031115	0.00800909	0.0111904	0.0111904	PPARD	TRUE	0.40147
ENSG00000124766	8.16745e-07	7.24368e-05	0.685828	0.139076	3.17321	0.163453	0.033553	0.00782768	0.0534863	0.0534863	SOX4	TRUE	0.98944
ENSG00000172893	8.36219e-07	7.36e-05	0.321471	0.0652505	7.51036	0.045388	0.000969468	0.0181899	0.00883386	0.0181899	DHCR7	TRUE	0.463785
ENSG00000267279	8.33916e-07	7.36e-05	0.700526	0.142174	3.3057	0.201001	0.0417719	0.0337718	0.0491881	0.0491881	RP11-879F14.2	TRUE	1.01065
ENSG00000102265	8.47596e-07	7.43188e-05	0.213351	0.0433281	8.46309	0.0171935	0.000223014	0.00524303	0.00822494	0.00822494	TIMP1	TRUE	0.3078
ENSG00000174938	8.53496e-07	7.45537e-05	0.461976	0.0938458	4.26436	0.0767944	0.00977096	0.0117981	0.0298607	0.0298607	SEZ6L2	TRUE	0.666491
ENSG00000184005	8.76812e-07	7.63024e-05	0.532283	0.108244	5.29553	0.124622	0.0292799	0.0234453	0.0172032	0.0234453	ST6GALNAC3	TRUE	0.767922
ENSG00000154310	8.86985e-07	7.68986e-05	0.222349	0.0452371	8.40279	0.0169121	0.000951105	0.00311326	0.00825768	0.00825768	TNIK	TRUE	0.320782
ENSG00000151224	8.92182e-07	7.70606e-05	0.754424	0.153524	3.11447	0.229495	0.0504923	0.0332714	0.0555713	0.0555713	MAT1A	TRUE	1.0884
ENSG00000076554	9.00005e-07	7.74473e-05	0.830095	0.168982	3.11279	0.292578	0.0728649	0.0442016	0.0556323	0.0556323	TPD52	TRUE	1.19757
ENSG00000085741	9.18533e-07	7.87489e-05	1.09123	0.222322	1.31228	0.427161	0.0434845	0.0754652	0.178938	0.178938	WNT11	TRUE	1.57431
ENSG00000069966	9.37657e-07	8.00918e-05	0.514341	0.104876	3.97589	0.0876504	0.0149422	0.00378243	0.034553	0.034553	GNB5	TRUE	0.742038
ENSG00000131018	1.00075e-06	8.51667e-05	0.746135	0.152537	4.15181	0.245912	0.040347	0.0643574	0.0316575	0.0643574	SYNE1	TRUE	1.07645
ENSG00000144369	1.00464e-06	8.51848e-05	0.740406	0.15139	3.85195	0.24218	0.0262276	0.0769072	0.0367154	0.0769072	FAM171B	TRUE	1.06818
ENSG00000143816	1.0256e-06	8.66442e-05	0.915752	0.187398	2.80415	0.33574	0.0897997	0.0310667	0.0682319	0.0682319	WNT9A	TRUE	1.32115
ENSG00000236320	1.05562e-06	8.88562e-05	-0.415379	0.0851016	4.90917	0.0763455	0.00761552	0.0249748	0.0210228	0.0249748	SLFN14	TRUE	-0.599265
ENSG00000112139	1.08104e-06	9.0666e-05	1.56946	0.321856	2.2736	1.09077	0.132602	0.333559	0.0969198	0.333559	MDGA1	TRUE	2.26425
ENSG00000099617	1.11194e-06	9.29212e-05	0.583104	0.119716	3.7404	0.118971	0.0256938	0.00508501	0.0388002	0.0388002	EFNA2	TRUE	0.841242
ENSG00000186115	1.20248e-06	9.9906e-05	1.2824	0.264127	3.04422	0.730789	0.0660621	0.247873	0.0581906	0.247873	CYP4F2	TRUE	1.85011
ENSG00000230400	1.20415e-06	9.9906e-05	0.681899	0.140454	3.22577	0.205355	0.0370709	0.0503417	0.0517023	0.0517023	RP11-359G22.2	TRUE	0.983772
ENSG00000180044	1.21247e-06	0.000100237	0.505341	0.104117	4.56882	0.11351	0.0104319	0.0383496	0.0253313	0.0383496	C3orf80	TRUE	0.729052
ENSG00000166750	1.30046e-06	0.000107128	0.479949	0.0991695	4.44394	0.0850408	0.0171367	0.00843288	0.0271189	0.0271189	SLFN5	TRUE	0.69242
ENSG00000125968	1.39412e-06	0.000114436	0.299024	0.061963	7.01064	0.0399298	0.00103191	0.0162455	0.00940471	0.0162455	ID1	TRUE	0.4314
ENSG00000167861	1.41317e-06	0.000115183	0.501775	0.104035	4.12701	0.100663	0.016647	0.0194952	0.0320576	0.0320576	HID1	TRUE	0.723908
ENSG00000203727	1.41047e-06	0.000115183	0.699877	0.145097	3.30065	0.208693	0.0453989	0.0385736	0.04934	0.04934	SAMD5	TRUE	1.00971
ENSG00000108861	1.44675e-06	0.000117506	0.232912	0.0483375	6.98838	0.0171216	0.00107207	0.00186242	0.00944226	0.00944226	DUSP3	TRUE	0.336021
ENSG00000135622	1.58995e-06	0.000128581	0.535093	0.111487	3.64852	0.106258	0.0152824	0.0170876	0.0406501	0.0406501	SEMA4F	TRUE	0.771977
ENSG00000253140	1.59421e-06	0.000128581	0.964367	0.20095	2.86789	0.417202	0.0773989	0.104315	0.0653968	0.104315	RP11-567J20.3	TRUE	1.39129
ENSG00000136928	1.61178e-06	0.00012936	0.456066	0.095076	4.2128	0.0874743	0.00999739	0.0244452	0.0306801	0.0306801	GABBR2	TRUE	0.657963
ENSG00000143153	1.61504e-06	0.00012936	0.331635	0.0691419	5.49027	0.0445989	0.00583878	0.0106151	0.0156739	0.0156739	ATP1B1	TRUE	0.478449
ENSG00000129038	1.63178e-06	0.00013025	1.44484	0.301362	2.43539	0.869301	0.321506	0.0149963	0.0871796	0.0871796	LOXL1	TRUE	2.08447
ENSG00000131015	1.63927e-06	0.000130398	0.339051	0.0707319	5.75007	0.0516186	0.00295258	0.0195609	0.0138713	0.0195609	ULBP2	TRUE	0.489147
ENSG00000184347	1.67312e-06	0.000132635	1.01344	0.211601	2.65644	0.461503	0.120077	0.0814109	0.0752915	0.0814109	SLIT3	TRUE	1.46208
ENSG00000117602	1.68366e-06	0.000133015	0.799304	0.166935	2.50109	0.234395	0.0419262	0.0274312	0.0834774	0.0834774	RCAN3	TRUE	1.15315
ENSG00000251179	1.70073e-06	0.000133907	0.788521	0.164753	3.05014	0.270969	0.0641817	0.048851	0.0579645	0.0579645	RP11-893F2.9	TRUE	1.1376
ENSG00000214049	1.71637e-06	0.00013468	0.330041	0.0689851	5.55074	0.0489892	0.0024328	0.0189825	0.0152291	0.0189825	UCA1	TRUE	0.476149
ENSG00000204086	1.73473e-06	0.000135661	1.47235	0.307888	2.11596	0.97532	0.178757	0.247821	0.107334	0.247821	RPA4	TRUE	2.12415
ENSG00000108622	1.88149e-06	0.000146642	0.216243	0.0453743	7.56509	0.02036	0.000472839	0.00800812	0.00879189	0.00879189	ICAM2	TRUE	0.311972
ENSG00000159840	1.93479e-06	0.000150291	0.361399	0.0759223	7.34343	0.0589861	0.000740368	0.0251985	0.00897948	0.0251985	ZYX	TRUE	0.521389
ENSG00000164181	1.94201e-06	0.000150347	0.2471	0.0519187	6.99457	0.0223299	0.00269829	0.00385454	0.00943169	0.00943169	ELOVL7	TRUE	0.35649
ENSG00000149564	1.96448e-06	0.000151443	0.774937	0.162903	4.19756	0.271357	0.022327	0.0970912	0.0309236	0.0970912	ESAM	TRUE	1.118
ENSG00000182798	1.96926e-06	0.000151443	0.6052	0.127235	3.7372	0.165517	0.0309071	0.0419423	0.0388623	0.0419423	MAGEB17	TRUE	0.873119
ENSG00000236393	1.99904e-06	0.000153225	0.714033	0.150211	4.9997	0.230521	0.0178675	0.0836681	0.020024	0.0836681	RP11-320G24.1	TRUE	1.03013
ENSG00000101489	2.07674e-06	0.000158655	0.880446	0.185521	3.00821	0.350966	0.0900687	0.0648121	0.0595882	0.0648121	CELF4	TRUE	1.27022
ENSG00000112655	2.1337e-06	0.00016247	0.245557	0.0518016	6.78277	0.0273263	0.00184881	0.0102265	0.00983052	0.0102265	PTK7	TRUE	0.354263
ENSG00000158457	2.18182e-06	0.000165589	0.803192	0.1696	4.01124	0.292591	0.0181597	0.111279	0.0339583	0.111279	TSPAN33	TRUE	1.15876
ENSG00000071205	2.29544e-06	0.000173643	0.941581	0.199255	2.72235	0.402834	0.0699604	0.108701	0.0720556	0.108701	ARHGAP10	TRUE	1.35841
ENSG00000152495	2.38092e-06	0.000179523	1.45902	0.309241	0.641455	0.859049	0.158758	0.155273	0.271577	0.271577	CAMK4	TRUE	2.10492
ENSG00000272876	2.4309e-06	0.000182696	0.462564	0.098129	4.89756	0.0974209	0.00906363	0.0342682	0.0211555	0.0342682	AC243960.1	TRUE	0.667339
ENSG00000198033	2.44919e-06	0.000183475	0.436747	0.092682	6.09963	0.086873	0.00216692	0.0364879	0.0119472	0.0364879	TUBA3C	TRUE	0.630092
ENSG00000138166	2.75984e-06	0.00020608	0.291053	0.0620856	5.75588	0.0360767	0.0035114	0.0109949	0.0138344	0.0138344	DUSP5	TRUE	0.419901
ENSG00000134686	3.05907e-06	0.000227689	0.223941	0.0479859	8.36738	0.0230273	0.000492891	0.00986903	0.00827727	0.00986903	PHC2	TRUE	0.323079
ENSG00000135931	3.1901e-06	0.000236681	0.589493	0.12655	3.73093	0.117954	0.0330823	-0.00549119	0.0389847	0.0389847	ARMC9	TRUE	0.850459
ENSG00000227129	3.24886e-06	0.000239505	0.375523	0.0806809	6.96875	0.0648975	0.00146292	0.0278294	0.00947653	0.0278294	NEU1	TRUE	0.541766
ENSG00000228691	3.24886e-06	0.000239505	0.375523	0.0806809	6.96875	0.0648975	0.00146292	0.0278294	0.00947653	0.0278294	NEU1	TRUE	0.541766
ENSG00000140848	3.44123e-06	0.000252881	0.228572	0.0492341	6.90632	0.0197598	0.00131825	0.00498251	0.00958974	0.00958974	CPNE2	TRUE	0.32976
ENSG00000101017	3.46574e-06	0.000253136	0.37538	0.0808818	4.88171	0.049466	0.00810019	0.00482656	0.0213382	0.0213382	CD40	TRUE	0.541558
ENSG00000261455	3.46657e-06	0.000253136	0.246675	0.0531509	6.50238	0.0280718	0.00148149	0.0112311	0.0104977	0.0112311	LINC01003	TRUE	0.355877
ENSG00000092607	3.49962e-06	0.000254746	0.229176	0.0494012	6.80055	0.023873	0.00118789	0.00940542	0.00979427	0.00979427	TBX15	TRUE	0.330632
ENSG00000157514	3.55367e-06	0.000257869	0.307958	0.0664287	5.24498	0.0387931	0.00222027	0.0123242	0.0176372	0.0176372	TSC22D3	TRUE	0.444289
ENSG00000128918	3.69099e-06	0.000266997	0.199909	0.043195	8.78273	0.0184809	0.000161075	0.00823506	0.00806459	0.00823506	ALDH1A2	TRUE	0.288408
ENSG00000123243	3.77953e-06	0.00027255	0.349368	0.0755692	8.33778	0.056496	0.000455571	0.0252426	0.00829385	0.0252426	ITIH5	TRUE	0.504032
ENSG00000130720	3.88432e-06	0.000277692	1.11944	0.242434	4.42	0.580639	0.14664	0.117845	0.0274734	0.117845	FIBCD1	TRUE	1.615
ENSG00000135525	3.86882e-06	0.000277692	0.237353	0.0513939	6.52714	0.0179158	0.0014558	0.0017351	0.0104302	0.0104302	MAP7	TRUE	0.342428
ENSG00000198598	3.88683e-06	0.000277692	0.450214	0.0975049	5.35498	0.0939196	0.00712806	0.0356543	0.0167177	0.0356543	MMP17	TRUE	0.649521
ENSG00000136379	3.92583e-06	0.000279616	0.785689	0.170237	3.39272	0.286146	0.0623903	0.0680223	0.0467128	0.0680223	ABHD17C	TRUE	1.13351
ENSG00000112852	3.97482e-06	0.000281374	0.854073	0.185157	2.27722	0.266023	0.0575824	0.0199122	0.0966915	0.0966915	PCDHB2	TRUE	1.23217
ENSG00000260225	3.97482e-06	0.000281374	0.854073	0.185157	2.27722	0.266023	0.0575824	0.0199122	0.0966915	0.0966915	PCDHB2	TRUE	1.23217
ENSG00000163132	4.00207e-06	0.000282439	0.317465	0.0688454	5.37052	0.0318609	0.00473392	0.000772794	0.0165947	0.0165947	MSX1	TRUE	0.458005
ENSG00000106123	4.34465e-06	0.000305684	0.766928	0.166935	5.32921	0.27372	0.0168928	0.10851	0.0169249	0.10851	EPHB6	TRUE	1.10644
ENSG00000130829	4.4296e-06	0.000309778	0.362041	0.0788737	5.41416	0.061044	0.0032462	0.0247486	0.0162533	0.0247486	DUSP9	TRUE	0.522315
ENSG00000269798	4.4296e-06	0.000309778	0.362041	0.0788737	5.41416	0.061044	0.0032462	0.0247486	0.0162533	0.0247486	DUSP9	TRUE	0.522315
ENSG00000143674	4.83152e-06	0.000336067	0.479421	0.104861	4.83556	0.107411	0.00818767	0.0412933	0.0218813	0.0412933	MLK4	TRUE	0.691658
ENSG00000198157	4.83456e-06	0.000336067	0.535891	0.117216	4.24801	0.134209	0.0226226	0.0392051	0.0301193	0.0392051	HMGN5	TRUE	0.773127
ENSG00000111424	4.90893e-06	0.000340215	0.319621	0.0699597	5.23917	0.0476787	0.00433626	0.0175905	0.0176884	0.0176884	VDR	TRUE	0.461116
ENSG00000187720	4.9943e-06	0.000345099	0.33294	0.0729327	5.64032	0.0518706	0.00842047	0.0155158	0.0145974	0.0155158	THSD4	TRUE	0.480331
ENSG00000005448	5.02763e-06	0.000346368	0.313056	0.0685979	5.35533	0.0319073	0.00446059	0.00187736	0.016715	0.016715	WDR54	TRUE	0.451644
ENSG00000131873	5.10949e-06	0.000350963	0.266427	0.058424	6.10226	0.0238977	0.00342502	0.00200212	0.0119351	0.0119351	CHSY1	TRUE	0.384374
ENSG00000105696	5.15641e-06	0.000353138	0.945697	0.207466	3.04657	0.419034	0.0989858	0.0947038	0.0581007	0.0947038	TMEM59L	TRUE	1.36435
ENSG00000171617	5.29204e-06	0.000361357	0.543165	0.119302	5.22925	0.138376	0.00693239	0.0571158	0.0177763	0.0571158	ENC1	TRUE	0.783622
ENSG00000196639	5.43545e-06	0.000370058	1.05229	0.231413	2.59848	0.456472	0.162731	0.010839	0.0782527	0.0782527	HRH1	TRUE	1.51813
ENSG00000183655	5.47631e-06	0.000371747	0.679138	0.149404	3.52134	0.192556	0.0569771	0.0178935	0.0434694	0.0434694	KLHL25	TRUE	0.979789
ENSG00000018625	5.68841e-06	0.000384155	1.13423	0.24996	2.25205	0.493112	0.182875	-0.0207651	0.0982851	0.0982851	ATP1A2	TRUE	1.63635
ENSG00000112406	5.70888e-06	0.000384155	0.216393	0.0476964	7.00504	0.0164354	0.000823215	0.00346958	0.00941403	0.00941403	HECA	TRUE	0.31219
ENSG00000118508	5.70133e-06	0.000384155	0.308919	0.0680863	6.63412	0.0448949	0.00145905	0.0194018	0.0101593	0.0194018	RAB32	TRUE	0.445676
ENSG00000159842	5.76864e-06	0.00038607	0.516972	0.114004	3.99098	0.120781	0.0241875	0.0289757	0.0342982	0.0342982	ABR	TRUE	0.745833
ENSG00000228705	5.7707e-06	0.00038607	0.401334	0.0885045	4.63048	0.0512042	0.0107608	-0.00165712	0.0244879	0.0244879	LINC00659	TRUE	0.579003
ENSG00000167850	5.79804e-06	0.000386781	1.26862	0.279824	1.97302	0.619371	0.234683	-0.0292429	0.117675	0.117675	CD300C	TRUE	1.83023
ENSG00000169116	5.94396e-06	0.000395376	1.82067	0.402058	1.64225	1.5621	0.134212	0.593217	0.145314	0.593217	PARM1	TRUE	2.62667
ENSG00000125430	6.11472e-06	0.000405569	0.21168	0.0468072	7.17739	0.0149691	0.000695773	0.00260655	0.00916334	0.00916334	HS3ST3B1	TRUE	0.30539
ENSG00000119655	6.17817e-06	0.000408607	0.493471	0.10917	6.77125	0.114936	0.00240692	0.0512248	0.00985432	0.0512248	NPC2	TRUE	0.711929
ENSG00000145362	6.3129e-06	0.000413775	0.931805	0.206351	2.81674	0.410176	0.0782505	0.113363	0.0676617	0.113363	ANK2	TRUE	1.34431
ENSG00000206314	6.38145e-06	0.000413775	0.254176	0.0563166	5.97612	0.0305339	0.000413643	0.0138584	0.0125563	0.0138584	GPSM3	TRUE	0.366699
ENSG00000213654	6.38145e-06	0.000413775	0.254176	0.0563166	5.97612	0.0305339	0.000413643	0.0138584	0.0125563	0.0138584	GPSM3	TRUE	0.366699
ENSG00000234243	6.38145e-06	0.000413775	0.254176	0.0563166	5.97612	0.0305339	0.000413643	0.0138584	0.0125563	0.0138584	GPSM3	TRUE	0.366699
ENSG00000234508	6.38145e-06	0.000413775	0.254176	0.0563166	5.97612	0.0305339	0.000413643	0.0138584	0.0125563	0.0138584	GPSM3	TRUE	0.366699
ENSG00000236697	6.38145e-06	0.000413775	0.254176	0.0563166	5.97612	0.0305339	0.000413643	0.0138584	0.0125563	0.0138584	GPSM3	TRUE	0.366699
ENSG00000237052	6.38145e-06	0.000413775	0.254176	0.0563166	5.97612	0.0305339	0.000413643	0.0138584	0.0125563	0.0138584	GPSM3	TRUE	0.366699
ENSG00000166387	6.8754e-06	0.000444558	0.488959	0.108718	4.24935	0.106789	0.0230901	0.0231316	0.0300979	0.0300979	PPFIBP2	TRUE	0.705419
ENSG00000179431	7.20115e-06	0.000464324	0.517268	0.115265	4.32465	0.127096	0.0254969	0.0342898	0.0289194	0.0342898	FJX1	TRUE	0.746259
ENSG00000187634	7.32077e-06	0.000470726	0.621357	0.138568	3.44983	0.183521	0.0399419	0.0464626	0.0452172	0.0464626	SAMD11	TRUE	0.896429
ENSG00000154122	7.5613e-06	0.000484845	0.400168	0.0893781	5.44741	0.0762218	0.00726729	0.0286807	0.0159977	0.0286807	ANKH	TRUE	0.57732
ENSG00000183049	7.58246e-06	0.000484858	0.529404	0.118259	3.86604	0.120022	0.0264709	0.0222265	0.0364625	0.0364625	CAMK1D	TRUE	0.763768
ENSG00000092964	7.65315e-06	0.000486963	0.407951	0.091169	4.12087	0.0595178	0.00524598	0.011185	0.0321571	0.0321571	DPYSL2	TRUE	0.588548
ENSG00000197872	7.65745e-06	0.000486963	0.373113	0.0833858	4.93134	0.0632926	0.010517	0.0175776	0.0207724	0.0207724	FAM49A	TRUE	0.538289
ENSG00000174028	7.75577e-06	0.000491864	0.270579	0.0605076	6.20243	0.0313436	0.0049733	0.00773815	0.0115019	0.0115019	FAM3C2	TRUE	0.390363
ENSG00000174255	7.78382e-06	0.000492294	0.599236	0.134026	3.4871	0.154525	0.0365435	0.0266466	0.0442899	0.0442899	ZNF80	TRUE	0.864515
ENSG00000230183	7.83444e-06	0.000494146	0.460755	0.103085	4.79575	0.101202	0.00940248	0.038417	0.0223628	0.038417	CNOT6LP1	TRUE	0.664729
ENSG00000156453	7.95003e-06	0.000500074	0.301772	0.0675629	5.57449	0.0377844	0.00548306	0.00905057	0.0150583	0.0150583	PCDH1	TRUE	0.435364
ENSG00000198648	8.01866e-06	0.000503024	0.521309	0.116763	4.94329	0.129679	0.016246	0.0451049	0.0206389	0.0451049	STK39	TRUE	0.752089
ENSG00000175274	8.37571e-06	0.000524002	0.86197	0.193469	2.01666	0.242466	0.0540127	-0.00535959	0.114423	0.114423	TP53I11	TRUE	1.24356
ENSG00000117595	8.47257e-06	0.000528634	0.804035	0.180565	2.61241	0.309212	0.0505876	0.0961295	0.0775307	0.0961295	IRF6	TRUE	1.15998
ENSG00000084731	8.69356e-06	0.000540964	0.278004	0.06251	6.53832	0.0360423	0.0071834	0.00937485	0.0104003	0.0104003	KIF3C	TRUE	0.401075
ENSG00000159247	9.01275e-06	0.000559322	0.932784	0.210105	2.50371	0.353099	0.115317	0.0151391	0.0833325	0.0833325	TUBBP5	TRUE	1.34572
ENSG00000259583	9.09526e-06	0.000562933	0.47784	0.107679	4.53561	0.104498	0.0263799	0.020431	0.0257966	0.0257966	RP11-66B24.4	TRUE	0.689378
ENSG00000145777	9.13044e-06	0.000563604	0.289838	0.0653259	5.67958	0.040311	0.0040943	0.0151093	0.0143314	0.0151093	TSLP	TRUE	0.418148
ENSG00000129455	9.16499e-06	0.000564232	0.571837	0.128909	3.7892	0.138664	0.0369095	0.0184532	0.0378689	0.0378689	KLK8	TRUE	0.824987
ENSG00000101384	9.26854e-06	0.000569093	0.653571	0.147414	3.25224	0.163096	0.0469475	0.0062046	0.0508418	0.0508418	JAG1	TRUE	0.942904
ENSG00000204386	9.3345e-06	0.000571627	0.377291	0.0851281	7.04982	0.0683729	0.0013587	0.0312519	0.00934191	0.0312519	NEU1	TRUE	0.544316
ENSG00000107187	9.57122e-06	0.000584577	0.507895	0.114736	3.93267	0.119578	0.0239473	0.0305544	0.0352923	0.0352923	LHX3	TRUE	0.732737
ENSG00000067992	9.64066e-06	0.000587268	0.70893	0.160207	3.19447	0.226889	0.0627439	0.0369746	0.0527549	0.0527549	PDK3	TRUE	1.02277
ENSG00000107679	9.89508e-06	0.000601185	0.457591	0.10354	5.06287	0.100831	0.0163472	0.0318953	0.0193648	0.0318953	PLEKHA1	TRUE	0.660164
ENSG00000080166	9.94701e-06	0.000602758	0.353587	0.0800274	5.09155	0.0549593	0.00974414	0.0134871	0.0190756	0.0190756	DCT	TRUE	0.510118
ENSG00000108852	1.01441e-05	0.000613094	0.775064	0.175589	2.28824	0.282904	0.0427406	0.0888913	0.0960013	0.0960013	MPP2	TRUE	1.11818
ENSG00000184494	1.06375e-05	0.000637916	0.376401	0.085472	7.00611	0.0684437	0.00135316	0.0315214	0.00941225	0.0315214	NEU1	TRUE	0.543032
ENSG00000223957	1.06375e-05	0.000637916	0.376401	0.085472	7.00611	0.0684437	0.00135316	0.0315214	0.00941225	0.0315214	NEU1	TRUE	0.543032
ENSG00000234343	1.06375e-05	0.000637916	0.376401	0.085472	7.00611	0.0684437	0.00135316	0.0315214	0.00941225	0.0315214	NEU1	TRUE	0.543032
ENSG00000257924	1.12229e-05	0.000671289	0.460265	0.104792	4.09861	0.084728	0.0168981	0.0135442	0.0325184	0.0325184	RP11-493L12.5	TRUE	0.664022
ENSG00000185437	1.14585e-05	0.000683614	0.275229	0.0627282	8.25593	0.0367169	0.00091558	0.0167911	0.00834066	0.0167911	SH3BGR	TRUE	0.397071
ENSG00000223553	1.16e-05	0.000690275	0.320825	0.0731646	7.11858	0.0499176	0.0030496	0.0210392	0.00924103	0.0210392	SMPD4P1	TRUE	0.462853
ENSG00000165905	1.18018e-05	0.000700479	0.239091	0.0545719	6.7037	0.0252922	0.00340215	0.00739329	0.00999926	0.00999926	GYLTL1B	TRUE	0.344936
ENSG00000135862	1.19223e-05	0.000705823	0.968287	0.22112	3.28993	0.455264	0.0591757	0.160848	0.0496648	0.160848	LAMC1	TRUE	1.39694
ENSG00000172456	1.21666e-05	0.000718451	0.231486	0.0529161	6.46366	0.018784	0.00199316	0.0028939	0.0106074	0.0106074	FGGY	TRUE	0.333964
ENSG00000206450	1.2405e-05	0.000730666	1.07994	0.247107	2.60033	0.567335	0.132976	0.141802	0.0781566	0.141802	HLA-B	TRUE	1.55803
ENSG00000040608	1.26581e-05	0.000743681	0.815887	0.186876	3.52689	0.324115	0.0275499	0.129602	0.0433389	0.129602	RTN4R	TRUE	1.17708
ENSG00000214888	1.27017e-05	0.000744351	0.603504	0.138254	3.35737	0.158853	0.0383256	0.0280192	0.0476882	0.0476882	XXyac-YM21GA2.7	TRUE	0.870673
ENSG00000221887	1.29392e-05	0.000756353	1.21161	0.27782	1.93524	0.642398	0.226767	0.0429077	0.120561	0.120561	HMSD	TRUE	1.74798
ENSG00000143067	1.31143e-05	0.000764659	0.321954	0.0738734	8.07114	0.0505511	0.000309729	0.024248	0.00845154	0.024248	ZNF697	TRUE	0.464482
ENSG00000140465	1.3359e-05	0.000776968	1.11913	0.257027	2.00933	0.594729	0.18232	0.0973272	0.114963	0.114963	CYP1A1	TRUE	1.61456
ENSG00000138587	1.36521e-05	0.000792028	0.416376	0.0957322	3.97435	0.0813288	0.00666176	0.0309901	0.0345792	0.0345792	MNS1	TRUE	0.600703
ENSG00000233776	1.4023e-05	0.000811514	1.11056	0.255682	2.2481	0.533314	0.195643	0.024128	0.0985374	0.0985374	RP11-384P7.6	TRUE	1.60219
ENSG00000160058	1.41459e-05	0.000816001	-0.191274	0.0440562	8.00622	0.0115627	0.000242112	0.00175358	0.00849217	0.00849217	BSDC1	TRUE	-0.27595
ENSG00000244306	1.41711e-05	0.000816001	0.221497	0.0510222	6.93785	0.0160352	0.00218274	0.00105623	0.00953195	0.00953195	CTD-2314B22.3	TRUE	0.319553
ENSG00000141934	1.47217e-05	0.000845603	0.455753	0.105186	4.09315	0.0875795	0.0171814	0.0174532	0.0326074	0.0326074	PPAP2C	TRUE	0.657512
ENSG00000165125	1.47634e-05	0.000845898	0.662337	0.152887	5.77496	0.215122	0.00673076	0.0984545	0.0137143	0.0984545	TRPV6	TRUE	0.95555
ENSG00000125148	1.49066e-05	0.000851993	0.529118	0.122196	4.11852	0.13735	0.0270374	0.0401564	0.0321951	0.0401564	MT2A	TRUE	0.763356
ENSG00000125844	1.53424e-05	0.000874744	0.229145	0.0529972	8.10609	0.0257947	0.000535739	0.0121034	0.00843002	0.0121034	RRBP1	TRUE	0.330586
ENSG00000268964	1.60053e-05	0.000910295	1.27558	0.295657	2.72283	0.800921	0.164206	0.229152	0.0720328	0.229152	ERVV-2	TRUE	1.84027
ENSG00000148180	1.62168e-05	0.000920065	0.26446	0.0613385	6.55647	0.0344482	0.0045319	0.012399	0.0103526	0.012399	GSN	TRUE	0.381535
ENSG00000196632	1.65454e-05	0.00093413	0.524147	0.121695	3.90523	0.135447	0.0165119	0.0501321	0.0357693	0.0501321	WNK3	TRUE	0.756185
ENSG00000269511	1.65454e-05	0.00093413	0.524147	0.121695	3.90523	0.135447	0.0165119	0.0501321	0.0357693	0.0501321	WNK3	TRUE	0.756185
ENSG00000162595	1.66841e-05	0.000939667	0.50569	0.11746	7.95965	0.126125	0.000455697	0.0616305	0.00852186	0.0616305	DIRAS3	TRUE	0.729556
ENSG00000108370	1.67841e-05	0.000943005	0.979839	0.227665	3.11821	0.473661	0.155657	0.0775834	0.0554355	0.0775834	RGS9	TRUE	1.41361
ENSG00000115183	1.80735e-05	0.00101299	0.636309	0.148412	3.11502	0.165291	0.0435665	0.01818	0.055551	0.055551	TANC1	TRUE	0.918
ENSG00000107736	1.81738e-05	0.00101615	0.600713	0.14015	4.1333	0.17871	0.0524375	0.0359513	0.0319559	0.0359513	CDH23	TRUE	0.866645
ENSG00000176595	1.82773e-05	0.00101948	0.765779	0.178713	3.6544	0.290497	0.0299372	0.113786	0.0405274	0.113786	KBTBD11	TRUE	1.10479
ENSG00000196368	1.8369e-05	0.00101968	0.796773	0.185995	2.33759	0.260401	0.0627119	0.035413	0.0929614	0.0929614	NUDT11	TRUE	1.1495
ENSG00000269203	1.8369e-05	0.00101968	0.796773	0.185995	2.33759	0.260401	0.0627119	0.035413	0.0929614	0.0929614	NUDT11	TRUE	1.1495
ENSG00000262739	1.84328e-05	0.00102077	0.784176	0.183087	5.13308	0.304747	0.00502587	0.145818	0.0186683	0.145818	PRSS2	TRUE	1.13133
ENSG00000143226	1.89071e-05	0.00104454	0.185265	0.0433123	8.395	0.0146445	0.000179844	0.0057266	0.00826197	0.00826197	FCGR2A	TRUE	0.267281
ENSG00000113504	2.03318e-05	0.00111542	0.441887	0.1037	4.0088	0.0703241	0.0143922	0.00540929	0.0339991	0.0339991	SLC12A7	TRUE	0.637508
ENSG00000158164	2.03347e-05	0.00111542	0.773523	0.181528	2.42208	0.262316	0.0603373	0.0500915	0.0879479	0.0879479	TMSB15A	TRUE	1.11596
ENSG00000268368	2.03347e-05	0.00111542	0.773523	0.181528	2.42208	0.262316	0.0603373	0.0500915	0.0879479	0.0879479	TMSB15A	TRUE	1.11596
ENSG00000182636	2.0537e-05	0.00112385	0.264153	0.0620227	5.70207	0.0246096	0.00312856	0.00339443	0.0141821	0.0141821	NDN	TRUE	0.381092
ENSG00000150995	2.08636e-05	0.00113903	0.196731	0.0462306	7.6834	0.0134394	0.000910775	0.00248327	0.00870691	0.00870691	ITPR1	TRUE	0.283824
ENSG00000183828	2.09371e-05	0.00114036	0.304917	0.0716667	5.57302	0.0463639	0.00349794	0.0196146	0.0150689	0.0196146	NUDT14	TRUE	0.439903
ENSG00000105711	2.14544e-05	0.00116325	0.407443	0.0958872	4.62903	0.0739494	0.0168672	0.0150138	0.0245074	0.0245074	SCN1B	TRUE	0.587816
ENSG00000140961	2.1458e-05	0.00116325	0.352868	0.0830442	4.76882	0.0591108	0.00833821	0.019447	0.0226953	0.0226953	OSGIN1	TRUE	0.50908
ENSG00000171316	2.17436e-05	0.00117598	0.297456	0.0700525	5.52611	0.0347371	0.0066746	0.00534849	0.0154085	0.0154085	CHD7	TRUE	0.429139
ENSG00000050555	2.18373e-05	0.0011783	1.13132	0.266491	2.30379	0.639571	0.165777	0.153802	0.0950345	0.153802	LAMC3	TRUE	1.63214
ENSG00000189120	2.26176e-05	0.00121756	0.244079	0.0576019	6.25402	0.0298224	0.00199976	0.0129311	0.0113001	0.0129311	SP6	TRUE	0.352132
ENSG00000179222	2.30427e-05	0.00123185	0.211492	0.0499609	7.09353	0.0156926	0.00195592	0.00213739	0.00927647	0.00927647	MAGED1	TRUE	0.305119
ENSG00000262243	2.298e-05	0.00123185	1.13653	0.268444	2.35986	0.647127	0.154463	0.169817	0.0916164	0.169817	CES1	TRUE	1.63967
ENSG00000268018	2.30427e-05	0.00123185	0.211492	0.0499609	7.09353	0.0156926	0.00195592	0.00213739	0.00927647	0.00927647	MAGED1	TRUE	0.305119
ENSG00000136141	2.34859e-05	0.00124977	0.276981	0.0654975	5.85499	0.032337	0.00607493	0.00670608	0.0132297	0.0132297	LRCH1	TRUE	0.399599
ENSG00000181649	2.34499e-05	0.00124977	0.546153	0.129138	4.77676	0.149587	0.00931373	0.0657309	0.0225968	0.0657309	PHLDA2	TRUE	0.787932
ENSG00000170745	2.3868e-05	0.00126719	0.638253	0.151057	2.63293	0.187618	0.0262027	0.0585696	0.0764794	0.0764794	KCNS3	TRUE	0.920805
ENSG00000022267	2.41255e-05	0.00127643	0.656959	0.155573	3.73306	0.216753	0.0286423	0.0802713	0.0389431	0.0802713	FHL1	TRUE	0.947792
ENSG00000186994	2.41522e-05	0.00127643	0.853919	0.202227	2.85659	0.293987	0.11814	-0.0108603	0.0658903	0.0658903	KANK3	TRUE	1.23194
ENSG00000082781	2.43849e-05	0.00128579	0.276563	0.0655297	6.0111	0.0316164	0.00694792	0.00513256	0.0123757	0.0123757	ITGB5	TRUE	0.398996
ENSG00000040487	2.45317e-05	0.00129059	0.220906	0.0523591	7.04549	0.0245285	0.000978303	0.0113583	0.00934865	0.0113583	PQLC2	TRUE	0.318701
ENSG00000170017	2.50519e-05	0.00131497	0.716744	0.170073	3.71126	0.25849	0.0438012	0.0863605	0.0393723	0.0863605	ALCAM	TRUE	1.03404
ENSG00000135116	2.5496e-05	0.00133525	0.847478	0.201284	2.28636	0.361711	0.044848	0.13747	0.0961191	0.13747	HRK	TRUE	1.22265
ENSG00000139211	2.61415e-05	0.00136597	0.269914	0.0641932	7.21047	0.0367374	0.000933258	0.0176102	0.0091228	0.0176102	AMIGO2	TRUE	0.389404
ENSG00000077238	2.65374e-05	0.00138042	0.400079	0.0952272	4.28478	0.0562797	0.0112674	0.00351204	0.0295395	0.0295395	IL4R	TRUE	0.577192
ENSG00000253968	2.64926e-05	0.00138042	1.48482	0.353386	1.3505	1.11251	0.22746	0.334509	0.174694	0.334509	CTB-32H22.1	TRUE	2.14214
ENSG00000260050	2.73871e-05	0.00142143	2.12013	0.505494	2.19545	2.27206	0.151657	0.998202	0.101958	0.998202	TRBV20-1	TRUE	3.0587
ENSG00000100836	2.75494e-05	0.00142665	0.229808	0.0548098	7.94427	0.0267029	0.000705541	0.012813	0.00853176	0.012813	PABPN1	TRUE	0.331543
ENSG00000183826	2.76665e-05	0.00142952	0.357336	0.085245	4.95649	0.0510019	0.0122074	0.00606962	0.0204928	0.0204928	BTBD9	TRUE	0.515527
ENSG00000171603	2.77965e-05	0.00143303	0.184196	0.0439524	8.25226	0.0108683	0.000350372	0.00165487	0.0083428	0.0083428	CLSTN1	TRUE	0.265739
ENSG00000167306	2.87231e-05	0.00147751	0.495308	0.1184	4.01176	0.124313	0.0198455	0.0432376	0.0339497	0.0432376	MYO5B	TRUE	0.714579
ENSG00000241484	2.88376e-05	0.00148012	0.434333	0.103846	4.44141	0.0729636	0.021372	0.00309549	0.0271562	0.0271562	ARHGAP8	TRUE	0.626609
ENSG00000079385	2.94239e-05	0.00150687	0.746659	0.178717	4.2485	0.282848	0.0391566	0.104573	0.0301114	0.104573	CEACAM1	TRUE	1.0772
ENSG00000144118	2.95251e-05	0.00150871	0.194583	0.0465833	7.65694	0.019213	0.000462009	0.00930299	0.00872543	0.00930299	RALB	TRUE	0.280724
ENSG00000132622	2.96324e-05	0.00151086	0.514644	0.12323	3.63819	0.107038	0.0274688	0.0117681	0.040867	0.040867	HSPA12B	TRUE	0.742474
ENSG00000250519	2.99432e-05	0.00152335	0.822069	0.196955	2.63254	0.311478	0.0980608	0.0428167	0.0764992	0.0764992	RP11-680H20.2	TRUE	1.18599
ENSG00000123405	3.00221e-05	0.00152402	-0.177075	0.0424305	8.97339	0.0100106	0.000121837	0.00169568	0.00797972	0.00797972	NFE2	TRUE	-0.255465
ENSG00000130635	3.06595e-05	0.00155297	1.05686	0.253534	1.18143	0.441036	0.0950357	0.0594219	0.194222	0.194222	COL5A1	TRUE	1.52473
ENSG00000073060	3.12985e-05	0.00158187	0.186755	0.0448521	7.90198	0.0103139	0.000493451	0.000655726	0.00855923	0.00855923	SCARB1	TRUE	0.269431
ENSG00000262933	3.19852e-05	0.00161306	0.886214	0.213091	3.83196	0.400209	0.0489862	0.155349	0.037078	0.155349	CALCA	TRUE	1.27854
ENSG00000268691	3.4052e-05	0.00171355	0.995755	0.240258	3.04013	0.506941	0.0853976	0.17436	0.0583476	0.17436	LDOC1	TRUE	1.43657
ENSG00000168502	3.41994e-05	0.00171604	0.312064	0.0753135	5.74051	0.0479631	0.0115921	0.0119794	0.0139324	0.0139324	SOGA2	TRUE	0.450213
ENSG00000248905	3.42497e-05	0.00171604	0.889611	0.214716	2.10065	0.334128	0.0990639	0.0333643	0.108399	0.108399	FMN1	TRUE	1.28344
ENSG00000173706	3.50296e-05	0.00175133	1.34753	0.325646	0.408854	0.869588	0.163853	0.249378	0.31335	0.31335	HEG1	TRUE	1.94408
ENSG00000163909	3.52222e-05	0.00175716	0.56908	0.137566	3.57202	0.165876	0.0293009	0.0558589	0.0423053	0.0558589	HEYL	TRUE	0.821008
ENSG00000138069	3.55494e-05	0.00176967	0.182739	0.044197	8.06828	0.0114312	0.000336886	0.00241685	0.00845331	0.00845331	RAB1A	TRUE	0.263637
ENSG00000104976	3.62647e-05	0.0018014	0.213245	0.0516322	6.39689	0.0233279	0.000957061	0.0110394	0.0108088	0.0110394	SNAPC2	TRUE	0.307647
ENSG00000258710	3.65043e-05	0.00180943	0.912301	0.220973	1.76445	0.340969	0.0852741	0.0429235	0.134457	0.134457	CT60	TRUE	1.31617
ENSG00000183844	3.69631e-05	0.00182825	0.893277	0.216516	2.43534	0.399983	0.123773	0.0767873	0.0871827	0.0871827	FAM3B	TRUE	1.28873
ENSG00000153395	3.71572e-05	0.00183393	0.249881	0.0605848	6.48616	0.0305318	0.00597431	0.00890437	0.010543	0.010543	LPCAT1	TRUE	0.360502
ENSG00000148498	3.75231e-05	0.0018465	0.199784	0.0484652	7.88138	0.0203267	0.00199719	0.0083742	0.00857274	0.00857274	PARD3	TRUE	0.288228
ENSG00000217236	3.75714e-05	0.0018465	0.708264	0.171828	2.83884	0.191333	0.0661888	-0.0039827	0.0666735	0.0666735	SP9	TRUE	1.02181
ENSG00000180815	3.82078e-05	0.0018738	0.628287	0.152569	3.81579	0.203077	0.0305282	0.0742193	0.0373745	0.0742193	MAP3K15	TRUE	0.906426
ENSG00000132170	3.86124e-05	0.00188565	1.00301	0.243707	3.48778	0.517849	0.0677316	0.199538	0.0442734	0.199538	PPARG	TRUE	1.44704
ENSG00000262936	3.85758e-05	0.00188565	0.972858	0.236369	3.686	0.487159	0.042074	0.209342	0.0398788	0.209342	LAIR1	TRUE	1.40354
ENSG00000236669	3.87676e-05	0.00188925	0.614426	0.149325	3.30752	0.194369	0.0471627	0.0531775	0.0491337	0.0531775	AC006372.1	TRUE	0.88643
ENSG00000177875	3.99795e-05	0.00194421	0.614388	0.149574	3.28695	0.194672	0.0391843	0.0614908	0.049756	0.0614908	C12orf68	TRUE	0.886375
ENSG00000169258	4.02323e-05	0.00195241	0.22688	0.0552539	6.20598	0.0212228	0.00225092	0.00582107	0.0114876	0.0114876	GPRIN1	TRUE	0.327319
ENSG00000079691	4.04537e-05	0.00195904	0.699066	0.170302	2.54146	0.214767	0.0492386	0.0415059	0.0812732	0.0812732	LRRC16A	TRUE	1.00854
ENSG00000241399	4.12132e-05	0.00199166	0.595087	0.145123	3.41582	0.160813	0.0486765	0.022589	0.0460965	0.0460965	CD302	TRUE	0.858529
ENSG00000150347	4.17077e-05	0.00201135	0.289763	0.0707116	5.58101	0.0434023	0.00422685	0.0182737	0.0150119	0.0182737	ARID5B	TRUE	0.418039
ENSG00000272419	4.24751e-05	0.0020441	0.413598	0.101036	4.37764	0.0826701	0.0178279	0.0218976	0.028109	0.028109	AC241585.3	TRUE	0.596695
ENSG00000173110	4.27448e-05	0.00205281	0.256206	0.0626095	6.48321	0.0339778	0.00170359	0.0159362	0.0105514	0.0159362	HSPA6	TRUE	0.369627
ENSG00000080573	4.30448e-05	0.00206294	1.11209	0.271871	1.2484	0.549111	0.146362	0.0892357	0.186251	0.186251	COL5A3	TRUE	1.6044
ENSG00000129680	4.36722e-05	0.00208869	0.209131	0.0511679	6.75662	0.0185498	0.00189678	0.00551174	0.00988492	0.00988492	MAP7D3	TRUE	0.301712
ENSG00000124126	4.52923e-05	0.00215878	0.200194	0.0490831	7.64587	0.0208123	0.000702577	0.0101386	0.00873324	0.0101386	PREX1	TRUE	0.288819
ENSG00000147010	4.54166e-05	0.00215878	0.392904	0.0963464	6.03866	0.0801783	0.0105145	0.0312573	0.0122379	0.0312573	SH3KBP1	TRUE	0.566841
ENSG00000182319	4.54175e-05	0.00215878	0.713148	0.174875	3.17873	0.264146	0.0554413	0.0821751	0.0532954	0.0821751	SGK223	TRUE	1.02886
ENSG00000123240	4.61683e-05	0.00218997	0.209835	0.0515031	6.93403	0.0228896	0.00228515	0.00965142	0.00953888	0.00965142	OPTN	TRUE	0.302728
ENSG00000180758	4.62808e-05	0.00219081	0.866507	0.21271	2.1024	0.390379	0.0751345	0.12847	0.108277	0.12847	GPR157	TRUE	1.25011
ENSG00000185344	4.71216e-05	0.00222606	-0.199684	0.0490689	7.71647	0.0207524	0.001187	0.00964791	0.00868401	0.00964791	ATP6V0A2	TRUE	-0.288083
ENSG00000126500	4.7695e-05	0.00224856	0.424515	0.10439	4.15425	0.0809441	0.0174189	0.0178993	0.0316183	0.0316183	FLRT1	TRUE	0.612446
ENSG00000109956	4.87941e-05	0.0022957	0.542604	0.133603	5.36599	0.153533	0.00735743	0.072966	0.0166305	0.072966	B3GAT1	TRUE	0.782812
ENSG00000090661	4.94181e-05	0.00231298	0.396966	0.0978143	5.23535	0.0822346	0.00718919	0.0358652	0.0177222	0.0358652	CERS4	TRUE	0.572701
ENSG00000136295	4.94612e-05	0.00231298	0.435378	0.107285	3.86754	0.0976586	0.0153593	0.0350909	0.0364357	0.0364357	TTYH3	TRUE	0.628118
ENSG00000165392	4.94066e-05	0.00231298	-0.18199	0.0448425	8.04205	0.0160321	0.000579197	0.00713979	0.00846964	0.00846964	WRN	TRUE	-0.262556
ENSG00000167419	4.95742e-05	0.00231359	0.773442	0.190614	3.80571	0.312235	0.0333959	0.130106	0.037561	0.130106	LPO	TRUE	1.11584
ENSG00000113594	4.99045e-05	0.00231845	0.349623	0.0861975	4.39666	0.0415685	0.00561274	0.00417476	0.0278223	0.0278223	LIFR	TRUE	0.5044
ENSG00000158560	4.9934e-05	0.00231845	0.514861	0.12694	5.30548	0.138415	0.0170867	0.0554254	0.01712	0.0554254	DYNC1I1	TRUE	0.742787
ENSG00000250447	4.99787e-05	0.00231845	0.484101	0.119362	3.71228	0.0890999	0.0247611	0.00399567	0.039352	0.039352	CTD-2081C10.1	TRUE	0.69841
ENSG00000157870	5.06596e-05	0.00234533	0.350478	0.086483	4.67961	0.0502916	0.00982163	0.00906585	0.0238353	0.0238353	FAM213B	TRUE	0.505633
ENSG00000159335	5.10989e-05	0.00236095	0.180968	0.0446774	7.91969	0.0143395	0.000434625	0.00559037	0.00854768	0.00854768	PTMS	TRUE	0.261081
ENSG00000176463	5.15511e-05	0.0023771	0.487663	0.120456	3.97731	0.111104	0.0307642	0.0203987	0.034529	0.034529	SLCO3A1	TRUE	0.703549
ENSG00000136490	5.23213e-05	0.00240782	0.565897	0.1399	4.60837	0.167662	0.00980423	0.0782698	0.0247873	0.0782698	LIMD2	TRUE	0.816416
ENSG00000239998	5.26405e-05	0.0024177	0.342489	0.0846994	5.46409	0.0510071	0.0164121	0.00479272	0.0158709	0.0158709	LILRA2	TRUE	0.494107
ENSG00000258240	5.41291e-05	0.00248115	0.388303	0.0961851	4.36137	0.0781813	0.013276	0.0273849	0.028356	0.028356	RP1-46F2.3	TRUE	0.560203
ENSG00000006128	5.50079e-05	0.00251645	0.803629	0.19925	4.82545	0.339097	0.00915591	0.169497	0.0220025	0.169497	TAC1	TRUE	1.15939
ENSG00000104368	5.52041e-05	0.00252044	0.369731	0.0916896	4.93531	0.0598003	0.0171035	0.0079871	0.0207279	0.0207279	PLAT	TRUE	0.53341
ENSG00000175718	5.57363e-05	0.00253474	0.489136	0.121369	3.86487	0.125719	0.0110009	0.0552856	0.0364834	0.0552856	RBMXL3	TRUE	0.705674
ENSG00000269572	5.57363e-05	0.00253474	0.489136	0.121369	3.86487	0.125719	0.0110009	0.0552856	0.0364834	0.0552856	RBMXL3	TRUE	0.705674
ENSG00000206077	5.59185e-05	0.00253804	0.816433	0.202619	2.50077	0.331582	0.10125	0.0635847	0.0834945	0.0834945	ZDHHC11B	TRUE	1.17786
ENSG00000085563	5.65782e-05	0.00256296	0.670217	0.166445	2.73364	0.19176	0.0531532	0.0242567	0.0715152	0.0715152	ABCB1	TRUE	0.966919
ENSG00000179299	5.68408e-05	0.00256983	0.809283	0.201036	2.56819	0.344538	0.0666414	0.115229	0.0798441	0.115229	NSUN7	TRUE	1.16755
ENSG00000107281	5.74542e-05	0.00259249	0.857285	0.213094	3.03487	0.386864	0.0291342	0.175207	0.0585498	0.175207	NPDC1	TRUE	1.2368
ENSG00000158292	5.8979e-05	0.00265612	0.397706	0.0990091	4.30559	0.0578309	0.0148979	0.00206218	0.0292147	0.0292147	GPR153	TRUE	0.573768
ENSG00000203797	5.93272e-05	0.00266661	0.846192	0.210733	2.46164	0.335158	0.114155	0.0405642	0.0856829	0.0856829	DDO	TRUE	1.2208
ENSG00000060656	5.97925e-05	0.00267713	0.517409	0.128913	5.6402	0.14125	0.0127817	0.0620019	0.0145982	0.0620019	PTPRU	TRUE	0.746463
ENSG00000154358	5.97311e-05	0.00267713	0.344182	0.0857481	7.24637	0.0624984	0.004712	0.0283753	0.00908116	0.0283753	OBSCN	TRUE	0.496549
ENSG00000185222	5.9918e-05	0.00267757	0.186372	0.0464404	7.26014	0.0102329	0.000639421	0.000464014	0.00906579	0.00906579	WBP5	TRUE	0.268878
ENSG00000234797	6.25838e-05	0.00279131	-0.303208	0.0757481	5.32844	0.0473523	0.00888892	0.0155661	0.0169311	0.0169311	RPS3AP6	TRUE	-0.437437
ENSG00000213885	6.44153e-05	0.00286747	-0.239388	0.0599065	5.89946	0.0277227	0.00317564	0.0101622	0.0129739	0.0129739	RPL13AP7	TRUE	-0.345363
ENSG00000138814	6.62756e-05	0.00294462	0.287664	0.0721093	5.68771	0.0437505	0.00912168	0.0140896	0.0142772	0.0142772	PPP3CA	TRUE	0.415011
ENSG00000124299	6.72302e-05	0.00298131	0.309065	0.07754	4.87036	0.0382737	0.00558574	0.00821475	0.0214703	0.0214703	PEPD	TRUE	0.445887
ENSG00000100379	6.76392e-05	0.00299371	0.699533	0.175566	2.69635	0.222415	0.0653899	0.0332971	0.0733155	0.0733155	KCTD17	TRUE	1.00921
ENSG00000197959	6.78212e-05	0.00299604	0.54644	0.137165	3.82442	0.12956	0.0474487	0.00622836	0.0372159	0.0372159	DNM3	TRUE	0.788346
ENSG00000140538	6.8512e-05	0.0030186	1.24502	0.312709	0.97336	0.824469	0.105427	0.334614	0.221126	0.334614	NTRK3	TRUE	1.79618
ENSG00000167759	6.85928e-05	0.0030186	0.405452	0.101844	4.40292	0.0777449	0.0189465	0.0174224	0.0277283	0.0277283	KLK13	TRUE	0.584944
ENSG00000272886	6.89385e-05	0.00302806	-0.190069	0.0477571	7.20413	0.0154692	0.00113292	0.00514258	0.0091304	0.0091304	AC112218.1	TRUE	-0.274212
ENSG00000016490	6.95578e-05	0.00304948	0.809438	0.203489	2.59334	0.337419	0.107815	0.0664209	0.0785205	0.0785205	CLCA1	TRUE	1.16777
ENSG00000164663	7.09947e-05	0.0031058	-0.230894	0.0581168	6.06926	0.0243039	0.00310946	0.00771945	0.0120896	0.0120896	USP49	TRUE	-0.333109
ENSG00000177143	7.11109e-05	0.0031058	0.524986	0.132154	3.70888	0.146924	0.0303656	0.0482254	0.0394195	0.0482254	CETN1	TRUE	0.757395
ENSG00000235750	7.17041e-05	0.00312071	0.190219	0.0479073	7.52337	0.0135832	0.00150433	0.00275125	0.00882368	0.00882368	KIAA0040	TRUE	0.274428
ENSG00000260320	7.17219e-05	0.00312071	0.566741	0.142738	3.58726	0.166174	0.0497173	0.0365061	0.0419662	0.0419662	ZNF385C	TRUE	0.817634
ENSG00000121653	7.24368e-05	0.00314001	0.252047	0.0635178	6.32279	0.0336641	0.0071027	0.0107982	0.0110526	0.0110526	MAPK8IP1	TRUE	0.363627
ENSG00000254946	7.24039e-05	0.00314001	0.705188	0.177708	3.63401	0.265387	0.0327904	0.10932	0.0409554	0.10932	RP11-531H8.1	TRUE	1.01737
ENSG00000139354	7.40677e-05	0.00319873	0.253204	0.0638949	6.19163	0.0341456	0.00682546	0.0114226	0.011546	0.011546	GAS2L3	TRUE	0.365297
ENSG00000160963	7.40646e-05	0.00319873	0.443637	0.111949	4.12091	0.0904706	0.0242404	0.0165309	0.0321564	0.0321564	COL26A1	TRUE	0.640032
ENSG00000175879	7.55223e-05	0.00325548	0.465415	0.117583	4.26597	0.115894	0.0271881	0.0350277	0.0298353	0.0350277	HOXD8	TRUE	0.671451
ENSG00000116285	7.78188e-05	0.00334823	0.501902	0.127031	4.20073	0.135025	0.00766023	0.0649557	0.0308729	0.0649557	ERRFI1	TRUE	0.724092
ENSG00000163069	7.80477e-05	0.00335185	1.10586	0.279942	2.17438	0.655626	0.120149	0.232506	0.103358	0.232506	SGCB	TRUE	1.59542
ENSG00000257742	7.83668e-05	0.00335933	-0.209367	0.0530132	6.34372	0.0190293	0.00166536	0.00622478	0.0109814	0.0109814	RP11-350F4.2	TRUE	-0.302053
ENSG00000186480	7.88447e-05	0.00337356	0.311121	0.0788071	8.56153	0.0519262	0.000143668	0.0278039	0.00817318	0.0278039	INSIG1	TRUE	0.448853
ENSG00000153551	8.10681e-05	0.0034623	0.845654	0.214567	2.68764	0.384287	0.0941813	0.112993	0.0737421	0.112993	CMTM7	TRUE	1.22002
ENSG00000010404	8.12662e-05	0.00346436	0.246926	0.0626614	5.53749	0.0223451	0.00234375	0.00424949	0.0153253	0.0153253	IDS	TRUE	0.356238
ENSG00000128833	8.24024e-05	0.00349991	0.875457	0.222349	1.63686	0.272787	0.0766655	-0.00238605	0.145811	0.145811	MYO5C	TRUE	1.26302
ENSG00000262004	8.23476e-05	0.00349991	0.2662	0.0676069	5.52249	0.0362087	0.00513305	0.0134087	0.0154351	0.0154351	LILRA2	TRUE	0.384045
ENSG00000261801	8.3203e-05	0.00352744	0.604749	0.153685	2.86703	0.140674	0.0408522	0.00575529	0.065434	0.065434	LOXL1-AS1	TRUE	0.872468
ENSG00000182240	8.33667e-05	0.00352792	0.875877	0.222614	3.19604	0.412961	0.062445	0.160562	0.0527016	0.160562	BACE2	TRUE	1.26362
ENSG00000158747	8.62172e-05	0.00364189	0.610348	0.155446	3.22743	0.193785	0.0570882	0.0440364	0.0516475	0.0516475	NBL1	TRUE	0.880545
ENSG00000041982	8.68168e-05	0.00365388	0.393753	0.100325	5.76991	0.0836692	0.0305516	0.0147416	0.0137459	0.0147416	TNC	TRUE	0.568065
ENSG00000109099	8.67763e-05	0.00365388	0.296707	0.0755966	6.19274	0.0475075	0.00120864	0.0245082	0.0115415	0.0245082	PMP22	TRUE	0.428058
ENSG00000267767	8.75191e-05	0.00367675	0.374248	0.0954028	4.65407	0.0756234	0.0163272	0.0246304	0.0241724	0.0246304	CTC-523E23.4	TRUE	0.539925
ENSG00000116833	8.77296e-05	0.00367892	0.483888	0.12337	3.38262	0.0722371	0.0215036	-0.0106056	0.0469874	0.0469874	NR5A2	TRUE	0.698103
ENSG00000113070	8.81139e-05	0.00368836	0.439336	0.112042	3.81317	0.10426	0.0182072	0.0382828	0.0374228	0.0382828	HBEGF	TRUE	0.633828
ENSG00000146530	8.86029e-05	0.00369546	-0.179245	0.0457275	8.66872	0.0173607	0.000490785	0.00891872	0.00811921	0.00891872	VWDE	TRUE	-0.258596
ENSG00000175449	8.85988e-05	0.00369546	-0.195936	0.0499854	6.83956	0.0200454	0.00152668	0.00897414	0.00971675	0.00971675	RFESD	TRUE	-0.282676
ENSG00000181690	8.90895e-05	0.00370907	0.292704	0.0746974	5.30497	0.0397818	0.0079844	0.0101875	0.0171243	0.0171243	PLAG1	TRUE	0.422283
ENSG00000172175	8.96218e-05	0.00372453	0.351158	0.0896475	4.92998	0.0518149	0.0153773	0.00499454	0.0207877	0.0207877	MALT1	TRUE	0.506614
ENSG00000187867	9.0457e-05	0.00375251	0.498789	0.127409	3.59348	0.134608	0.0309605	0.0420884	0.0418292	0.0420884	PALM3	TRUE	0.7196
ENSG00000135596	9.06833e-05	0.00375516	0.186613	0.0476752	7.58889	0.0169086	0.00145389	0.00671711	0.00877425	0.00877425	MICAL1	TRUE	0.269225
ENSG00000125878	9.20042e-05	0.00380306	0.319838	0.0817841	4.85129	0.0471101	0.00840453	0.0128791	0.0216943	0.0216943	TCF15	TRUE	0.461429
ENSG00000117020	9.26732e-05	0.00380422	0.719171	0.183978	3.07287	0.280263	0.0353149	0.117	0.0571056	0.117	AKT3	TRUE	1.03755
ENSG00000128567	9.26897e-05	0.00380422	0.937903	0.239936	2.21581	0.476674	0.0848346	0.174227	0.100622	0.174227	PODXL	TRUE	1.35311
ENSG00000184911	9.2445e-05	0.00380422	1.04967	0.268485	2.68329	0.596954	0.134071	0.190308	0.0739562	0.190308	DMRTC1B	TRUE	1.51436
ENSG00000268159	9.2445e-05	0.00380422	1.04967	0.268485	2.68329	0.596954	0.134071	0.190308	0.0739562	0.190308	DMRTC1B	TRUE	1.51436
ENSG00000226289	9.55722e-05	0.00391559	-1.49454	0.383061	1.10175	1.21273	0.188431	0.471881	0.204133	0.471881	RP11-57I17.3	TRUE	-2.15616
ENSG00000150510	9.63865e-05	0.00394197	0.539148	0.13826	3.42004	0.150633	0.0400363	0.0382572	0.0459855	0.0459855	FAM124A	TRUE	0.777827
ENSG00000235961	9.72285e-05	0.0039624	0.283995	0.0728676	5.007	0.0432836	0.00394732	0.0193579	0.0199463	0.0199463	PNMA6C	TRUE	0.409718
ENSG00000269109	9.72285e-05	0.0039624	0.283995	0.0728676	5.007	0.0432836	0.00394732	0.0193579	0.0199463	0.0199463	PNMA6C	TRUE	0.409718
ENSG00000165959	9.81796e-05	0.00399413	0.93998	0.241327	1.49689	0.417668	0.102764	0.0925065	0.159311	0.159311	CLMN	TRUE	1.3561
ENSG00000272142	9.97228e-05	0.0040498	0.480108	0.123381	3.5304	0.0988947	0.0252459	0.0150007	0.0432569	0.0432569	RP11-428J1.5	TRUE	0.692649
ENSG00000168234	0.000100663	0.00408081	1.01881	0.261974	1.48725	0.519755	0.148555	0.111752	0.160283	0.160283	TTC39C	TRUE	1.46984
ENSG00000116985	0.00010117	0.0040942	0.449899	0.115722	3.91188	0.0746164	0.0246087	-0.00225629	0.0356531	0.0356531	BMP8B	TRUE	0.649067
ENSG00000171302	0.000103112	0.00416552	0.209246	0.0538857	6.07897	0.0204478	0.00102296	0.00838862	0.0120435	0.0120435	CANT1	TRUE	0.301878
ENSG00000011347	0.000103399	0.00416982	0.682856	0.175882	3.20344	0.221228	0.0867544	0.0171554	0.0524503	0.0524503	SYT7	TRUE	0.985153
ENSG00000185112	0.000105304	0.00423926	0.543069	0.140037	3.98051	0.161124	0.0228796	0.0653673	0.0344749	0.0653673	FAM43A	TRUE	0.783483
ENSG00000182583	0.000107686	0.00432761	0.287325	0.0741946	7.28458	0.0451676	0.00141094	0.0233608	0.00903933	0.0233608	VCX	TRUE	0.414522
ENSG00000186897	0.000108636	0.00435823	0.307351	0.0794096	4.90016	0.0458441	0.00725084	0.0148904	0.0211257	0.0211257	C1QL4	TRUE	0.443414
ENSG00000185674	0.000110278	0.00441647	0.958307	0.24783	2.51955	0.503224	0.183932	0.0924565	0.0824626	0.0924565	LYG2	TRUE	1.38254
ENSG00000115884	0.000111247	0.00444757	0.615083	0.159156	3.2211	0.207428	0.0577354	0.0562526	0.0518571	0.0562526	SDC1	TRUE	0.887378
ENSG00000019505	0.000112036	0.00447141	0.663092	0.171655	2.97807	0.241184	0.0438268	0.0887681	0.0607865	0.0887681	SYT13	TRUE	0.956639
ENSG00000108821	0.000112802	0.00449342	0.715155	0.185213	2.62026	0.226968	0.0772399	0.0200692	0.0771268	0.0771268	COL1A1	TRUE	1.03175
ENSG00000163565	0.000112976	0.00449342	0.331942	0.0859757	6.02931	0.0604734	0.00735146	0.0259117	0.0122842	0.0259117	IFI16	TRUE	0.478892
ENSG00000109501	0.000115191	0.00457366	0.629462	0.163236	3.35426	0.18982	0.0721315	0.0181145	0.0477759	0.0477759	WFS1	TRUE	0.908122
ENSG00000186487	0.000115517	0.00457876	1.10548	0.286731	1.66503	0.631835	0.226737	0.100878	0.143229	0.143229	MYT1L	TRUE	1.59487
ENSG00000161647	0.000118657	0.00469517	0.402335	0.104533	5.65128	0.0891285	0.0151938	0.0339783	0.0145224	0.0339783	MPP3	TRUE	0.580447
ENSG00000143344	0.00011912	0.00470546	0.812044	0.211034	2.83618	0.363171	0.0744995	0.125909	0.0667917	0.125909	RGL1	TRUE	1.17153
ENSG00000049860	0.000119504	0.00471259	0.171986	0.044705	7.75585	0.00849302	0.000336474	0.000368173	0.00865695	0.00865695	HEXB	TRUE	0.248124
ENSG00000250584	0.00012217	0.00480949	0.653524	0.170112	2.89863	0.201124	0.0661476	0.0274261	0.0640738	0.0640738	RP11-325I22.2	TRUE	0.942836
ENSG00000136026	0.000124904	0.0049088	0.780859	0.203545	2.14083	0.310299	0.0808135	0.077389	0.105624	0.105624	CKAP4	TRUE	1.12654
ENSG00000115896	0.000125964	0.00492536	0.173199	0.0451718	7.79806	0.0116147	0.000553935	0.0033498	0.00862828	0.00862828	PLCL1	TRUE	0.249873
ENSG00000147383	0.000125754	0.00492536	0.188095	0.0490516	6.62162	0.0148126	0.000637993	0.00514985	0.0101893	0.0101893	NSDHL	TRUE	0.271364
ENSG00000269336	0.000125754	0.00492536	0.188095	0.0490516	6.62162	0.0148126	0.000637993	0.00514985	0.0101893	0.0101893	NSDHL	TRUE	0.271364
ENSG00000102445	0.000127697	0.00498471	0.540448	0.141078	4.32178	0.147467	0.0605992	0.0139362	0.0289637	0.0289637	KIAA0226L	TRUE	0.779702
ENSG00000108100	0.000130916	0.00510175	0.180499	0.0471925	7.66027	0.0111703	0.001299	0.00140638	0.00872309	0.00872309	CCNY	TRUE	0.260404
ENSG00000104549	0.000132652	0.00516073	0.247684	0.0648135	7.26179	0.0340306	0.000327201	0.0185764	0.00906397	0.0185764	SQLE	TRUE	0.357332
ENSG00000148828	0.000133943	0.0052022	2.48102	0.649637	2.63665	3.4168	0.282747	1.61638	0.0762902	1.61638	CT476828.1	TRUE	3.57936
ENSG00000115468	0.00013477	0.00522554	0.37914	0.0993143	6.60305	0.0798248	0.00114154	0.0432434	0.0102347	0.0432434	EFHD1	TRUE	0.546983
ENSG00000118495	0.000135586	0.00524839	0.210782	0.055235	6.58916	0.0215005	0.00345988	0.00688874	0.0102692	0.0102692	PLAGL1	TRUE	0.304094
ENSG00000008735	0.000136718	0.0052834	0.495162	0.129827	3.66574	0.0922151	0.0355544	-0.00653441	0.0402928	0.0402928	MAPK8IP2	TRUE	0.714368
ENSG00000266795	0.000137589	0.00530819	0.273582	0.07176	5.22374	0.0287454	0.00534727	0.00414391	0.0178255	0.0178255	RP11-744K17.9	TRUE	0.394696
ENSG00000242741	0.000139641	0.00537839	1.2106	0.317842	1.77869	0.815804	0.172208	0.282398	0.133243	0.282398	RP11-20B7.1	TRUE	1.74652
ENSG00000156113	0.000140619	0.00540706	0.775695	0.203751	4.7233	0.3351	0.022038	0.164777	0.0232696	0.164777	KCNMA1	TRUE	1.11909
ENSG00000180251	0.000146555	0.00562595	0.680351	0.179189	2.97817	0.215112	0.0837065	0.0146657	0.0607824	0.0607824	SLC9A4	TRUE	0.981539
ENSG00000169676	0.000147628	0.00565778	1.14704	0.302248	2.20826	0.735181	0.189484	0.221608	0.101116	0.221608	DRD5	TRUE	1.65482
ENSG00000158417	0.000148347	0.00567592	0.461035	0.121523	6.78039	0.11881	0.00264779	0.0638071	0.00983541	0.0638071	EIF5B	TRUE	0.665133
ENSG00000103522	0.000149936	0.00571781	0.567033	0.149567	6.87387	0.179854	0.00180986	0.0988559	0.00965064	0.0988559	IL21R	TRUE	0.818056
ENSG00000245954	0.000149866	0.00571781	0.992276	0.261725	1.73837	0.55075	0.117009	0.191241	0.136708	0.191241	RP11-18H21.1	TRUE	1.43155
ENSG00000185818	0.000152535	0.00580737	0.290347	0.0766712	6.54247	0.0472121	0.00133336	0.0251198	0.0103893	0.0251198	NAT8L	TRUE	0.418882
ENSG00000226378	0.000152852	0.00580988	0.362657	0.095779	4.69096	0.0564845	0.0175944	0.0054305	0.0236869	0.0236869	DAQB-335A13.8	TRUE	0.523203
ENSG00000119408	0.000153307	0.00581761	0.247863	0.0654743	6.2619	0.0344187	0.00723939	0.0120516	0.0112705	0.0120516	NEK6	TRUE	0.35759
ENSG00000180964	0.00015475	0.00586278	0.167354	0.0442347	7.99454	0.0113941	0.000305598	0.00392363	0.00849958	0.00849958	TCEAL8	TRUE	0.241441
ENSG00000116117	0.00015902	0.00600041	0.248448	0.0657872	5.73705	0.0329966	0.00552119	0.0121771	0.0139546	0.0139546	PARD3B	TRUE	0.358435
ENSG00000149548	0.000159161	0.00600041	0.19029	0.0503902	6.60406	0.0166674	0.00119413	0.00633089	0.0102322	0.0102322	CCDC15	TRUE	0.27453
ENSG00000272016	0.00015905	0.00600041	0.497293	0.131681	6.08227	0.138902	0.002743	0.0752867	0.012028	0.0752867	RP11-215G15.5	TRUE	0.717443
ENSG00000184232	0.000160681	0.00604788	0.214105	0.0567324	5.8524	0.0157899	0.00123863	0.00264529	0.0132449	0.0132449	OAF	TRUE	0.308889
ENSG00000047648	0.00016337	0.0061391	0.162528	0.043113	8.90527	0.0102852	0.000355187	0.00314352	0.00800911	0.00800911	ARHGAP6	TRUE	0.234478
ENSG00000148680	0.000164591	0.00617495	0.561552	0.149034	3.17871	0.142582	0.0466536	0.01615	0.053296	0.053296	HTR7	TRUE	0.810148
ENSG00000230551	0.000166458	0.00623489	-0.191579	0.0508823	7.89044	0.0195362	0.00308373	0.00735096	0.00856679	0.00856679	CTB-89H12.4	TRUE	-0.27639
ENSG00000100364	0.000167771	0.00627394	0.271582	0.0721685	5.19351	0.038468	0.00533786	0.0147902	0.0180994	0.0180994	KIAA0930	TRUE	0.391811
ENSG00000103569	0.000168212	0.00628029	0.637946	0.169553	3.81023	0.229486	0.0446439	0.0847229	0.0374772	0.0847229	AQP9	TRUE	0.920361
ENSG00000115194	0.000172015	0.00640162	0.454883	0.121079	3.50959	0.116862	0.0218396	0.0441306	0.0437476	0.0441306	SLC30A3	TRUE	0.656258
ENSG00000145391	0.000171749	0.00640162	0.246466	0.0655963	5.4777	0.0310606	0.00359476	0.0123225	0.0157682	0.0157682	SETD7	TRUE	0.355575
ENSG00000095777	0.000172621	0.00640359	1.11099	0.295787	2.63002	0.697269	0.113225	0.280479	0.0766277	0.280479	MYO3A	TRUE	1.60282
ENSG00000139946	0.000172457	0.00640359	0.37683	0.10032	4.22902	0.0724733	0.0148672	0.0221978	0.0304214	0.0304214	PELI2	TRUE	0.543651
ENSG00000154380	0.000175699	0.00650734	0.793844	0.211601	3.09172	0.356449	0.0681031	0.133384	0.0564042	0.133384	ENAH	TRUE	1.14527
ENSG00000178401	0.00017978	0.00664783	0.617923	0.164962	3.12283	0.183609	0.0671874	0.0205077	0.0552684	0.0552684	DNAJC22	TRUE	0.891475
ENSG00000131126	0.000180256	0.00665482	0.496359	0.132532	3.54028	0.139609	0.0332253	0.0458164	0.0430275	0.0458164	TEX101	TRUE	0.716095
ENSG00000111644	0.000182486	0.00672641	0.471263	0.125935	5.0326	0.125959	0.0115175	0.0598511	0.0196768	0.0598511	ACRBP	TRUE	0.679889
ENSG00000149328	0.000183424	0.00673952	0.205106	0.0548293	7.74042	0.0238682	0.00175573	0.0117724	0.00866752	0.0117724	GLB1L2	TRUE	0.295906
ENSG00000164742	0.000183283	0.00673952	0.759393	0.202991	2.05489	0.327167	0.0720689	0.113356	0.111643	0.113356	ADCY1	TRUE	1.09557
ENSG00000178947	0.000184917	0.00677287	0.567919	0.1519	2.776	0.128946	0.034307	0.0119855	0.0695239	0.0695239	LINC00086	TRUE	0.819335
ENSG00000268419	0.000184917	0.00677287	0.567919	0.1519	2.776	0.128946	0.034307	0.0119855	0.0695239	0.0695239	LINC00086	TRUE	0.819335
ENSG00000153071	0.000185611	0.00678755	0.277086	0.0741301	4.99271	0.0396444	0.00462982	0.015899	0.0200989	0.0200989	DAB2	TRUE	0.399751
ENSG00000141622	0.000186811	0.00682067	0.379881	0.101675	5.6654	0.0819837	0.0154475	0.0310731	0.0144267	0.0310731	RNF165	TRUE	0.548053
ENSG00000239887	0.000188078	0.0068561	0.511893	0.137071	3.32449	0.140518	0.0359159	0.0396877	0.048632	0.048632	C1orf226	TRUE	0.738506
ENSG00000132953	0.00019001	0.00691566	-0.17443	0.0467397	7.65537	0.0143132	0.00110415	0.00554636	0.00872654	0.00872654	XPO4	TRUE	-0.251649
ENSG00000130164	0.000193355	0.00701535	0.165768	0.0444712	8.41648	0.00989978	0.00064943	0.00214057	0.00825018	0.00825018	LDLR	TRUE	0.239153
ENSG00000169902	0.000193292	0.00701535	0.502669	0.13485	3.61662	0.143901	0.0193843	0.0624456	0.0413265	0.0624456	TPST1	TRUE	0.725198
ENSG00000143079	0.000193911	0.00702448	0.568449	0.152529	3.90127	0.184071	0.0187169	0.0859765	0.0358386	0.0859765	CTTNBP2NL	TRUE	0.820099
ENSG00000100504	0.000199873	0.00722917	0.172182	0.0462957	7.38986	0.00956613	0.000709089	0.0011168	0.00893574	0.00893574	PYGL	TRUE	0.248406
ENSG00000142185	0.000203544	0.00735046	0.594667	0.16009	5.67834	0.202153	0.0247726	0.0905572	0.0143397	0.0905572	TRPM2	TRUE	0.857923
ENSG00000160072	0.000205873	0.00742298	-0.190265	0.051261	8.18988	0.0207116	0.00195358	0.00987102	0.00837947	0.00987102	ATAD3B	TRUE	-0.274495
ENSG00000087842	0.000206611	0.00742564	0.288793	0.077825	5.66896	0.0477288	0.00196029	0.025295	0.0144027	0.025295	PIR	TRUE	0.41664
ENSG00000147509	0.000206457	0.00742564	0.393362	0.105999	4.6514	0.0818336	0.0263535	0.0170759	0.0242079	0.0242079	RGS20	TRUE	0.567501
ENSG00000198754	0.000206909	0.00742564	0.493541	0.133015	3.62944	0.105505	0.0385657	0.00502527	0.0410524	0.0410524	OXCT2	TRUE	0.71203
ENSG00000159082	0.00020723	0.00742564	-0.256573	0.0691565	6.32577	0.029346	0.0104794	0.00218604	0.0110423	0.0110423	SYNJ1	TRUE	-0.370157
ENSG00000112282	0.000210346	0.00750327	-0.170633	0.0460391	7.81117	0.0156327	0.00091874	0.00750228	0.00861945	0.00861945	MED23	TRUE	-0.246171
ENSG00000115053	0.000209834	0.00750327	0.158284	0.0427003	9.03203	0.0119185	0.000249635	0.00536739	0.00795527	0.00795527	NCL	TRUE	0.228356
ENSG00000145113	0.000210403	0.00750327	0.634873	0.171301	4.38048	0.230974	0.0631804	0.0688677	0.0280661	0.0688677	MUC4	TRUE	0.915929
ENSG00000145730	0.000210693	0.00750327	0.5057	0.13646	3.86905	0.146561	0.027314	0.0564824	0.0364088	0.0564824	PAM	TRUE	0.729571
ENSG00000067606	0.000213252	0.00758273	0.315792	0.0852853	4.62368	0.0485519	0.00815149	0.0153873	0.0245796	0.0245796	PRKCZ	TRUE	0.455592
ENSG00000159398	0.000218185	0.00774623	0.431856	0.116814	4.03582	0.0868128	0.027855	0.0119305	0.0335493	0.0335493	CES5A	TRUE	0.623037
ENSG00000139797	0.000221016	0.00783471	0.68538	0.185554	2.78196	0.241847	0.0856873	0.0391592	0.0692486	0.0692486	RNF113B	TRUE	0.988794
ENSG00000119888	0.000221601	0.00784344	-0.169144	0.0458008	7.67173	0.0122703	0.00072465	0.00426615	0.00871506	0.00871506	EPCAM	TRUE	-0.244023
ENSG00000171368	0.00022201	0.00784592	0.655367	0.177483	2.76466	0.182398	0.0717	0.00129884	0.0700514	0.0700514	TPPP	TRUE	0.945495
ENSG00000205097	0.00022386	0.00788724	1.32467	0.358945	3.34032	1.01017	0.0371064	0.542681	0.048173	0.542681	FRG2	TRUE	1.91109
ENSG00000259808	0.00022386	0.00788724	1.32467	0.358945	3.34032	1.01017	0.0371064	0.542681	0.048173	0.542681	FRG2	TRUE	1.91109
ENSG00000123453	0.000226465	0.00796688	0.833368	0.225998	2.3951	0.282323	0.140315	-0.0356759	0.0895224	0.0895224	SARDH	TRUE	1.2023
ENSG00000130956	0.000228483	0.00802569	0.39933	0.108359	5.55861	0.0919408	0.00432984	0.0485079	0.0151722	0.0485079	HABP4	TRUE	0.576112
ENSG00000185888	0.000228959	0.00803021	0.507523	0.137737	3.6333	0.148533	0.0305696	0.0548024	0.0409704	0.0548024	PRSS38	TRUE	0.7322
ENSG00000259611	0.000229787	0.00804708	0.702254	0.190633	3.06006	0.284457	0.0615021	0.102032	0.0575877	0.102032	CTD-2544M6.2	TRUE	1.01314
ENSG00000101445	0.000236039	0.00824107	0.16704	0.045429	7.64608	0.0136765	0.000553983	0.00612969	0.0087331	0.0087331	PPP1R16B	TRUE	0.240988
ENSG00000242071	0.000235976	0.00824107	0.220701	0.0600217	5.90828	0.0271384	0.0032874	0.0118477	0.0129243	0.0129243	RPL7AP6	TRUE	0.318404
ENSG00000109654	0.000237396	0.00827596	0.537443	0.146224	2.85156	0.119288	0.0301049	0.0154009	0.0661111	0.0661111	TRIM2	TRUE	0.775366
ENSG00000109534	0.000245741	0.008554	0.178488	0.0486786	6.95607	0.0164796	0.00116407	0.00738544	0.00949914	0.00949914	GAR1	TRUE	0.257503
ENSG00000110092	0.000250259	0.00869244	0.406487	0.111001	4.38307	0.0959221	0.0228003	0.0326456	0.028027	0.0326456	CCND1	TRUE	0.586436
ENSG00000166592	0.000250469	0.00869244	0.868204	0.237099	1.85598	0.419417	0.126139	0.107491	0.126832	0.126832	RRAD	TRUE	1.25255
ENSG00000145990	0.000254394	0.0088042	0.218541	0.0597467	5.97695	0.0245766	0.00351156	0.00916846	0.012552	0.012552	GFOD1	TRUE	0.315288
ENSG00000176244	0.00025445	0.0088042	0.375394	0.10263	4.05346	0.0525525	0.0141405	0.00206249	0.0332578	0.0332578	ACBD7	TRUE	0.54158
ENSG00000166450	0.000256431	0.00885951	0.756403	0.206908	2.21236	0.269268	0.0918009	0.0333804	0.100848	0.100848	PRTG	TRUE	1.09126
ENSG00000117280	0.000257	0.00886593	0.232106	0.0635005	6.02046	0.0313386	0.00278349	0.0153619	0.0123285	0.0153619	RAB7L1	TRUE	0.334858
ENSG00000246898	0.000259173	0.0089276	0.729778	0.199774	2.58344	0.293774	0.100554	0.0617935	0.0790389	0.0790389	LINC00920	TRUE	1.05285
ENSG00000112414	0.000262722	0.00903638	0.875364	0.239857	2.03769	0.437471	0.146005	0.103296	0.112886	0.112886	GPR126	TRUE	1.26288
ENSG00000266714	0.00026645	0.00915102	0.388793	0.106638	5.19283	0.0881755	0.0166797	0.0344931	0.0181057	0.0344931	MYO15B	TRUE	0.56091
ENSG00000144655	0.000270899	0.00929005	0.165052	0.0453234	7.61469	0.011206	0.000488439	0.00375607	0.0087555	0.0087555	CSRNP1	TRUE	0.238119
ENSG00000165238	0.000273203	0.00935518	0.440497	0.121034	5.20007	0.113406	0.0329684	0.0329526	0.0180393	0.0329526	WNK2	TRUE	0.635503
ENSG00000142552	0.000273608	0.00935522	0.588823	0.161805	3.88564	0.202661	0.0244655	0.0933488	0.036114	0.0933488	RCN3	TRUE	0.849492
ENSG00000212664	0.000279099	0.00952888	0.257599	0.0708865	5.33141	0.0367257	0.00570509	0.014653	0.0169069	0.0169069	RP11-592N21.1	TRUE	0.371637
ENSG00000171357	0.000279738	0.00953664	0.35046	0.0964557	4.39135	0.0476014	0.0139646	0.00206818	0.0279021	0.0279021	LURAP1	TRUE	0.505606
ENSG00000101335	0.0002813	0.00957578	0.331729	0.0913367	4.51215	0.0485717	0.0114111	0.00924628	0.0261296	0.0261296	MYL9	TRUE	0.478584
ENSG00000249001	0.000294742	0.0100186	0.400345	0.110596	3.92478	0.0920436	0.0196132	0.0331054	0.0354287	0.0354287	RP11-742B18.1	TRUE	0.577576
ENSG00000162711	0.000298289	0.0101243	0.784191	0.21682	3.43419	0.361888	0.0836786	0.127871	0.0456174	0.127871	NLRP3	TRUE	1.13135
ENSG00000109929	0.000299241	0.0101418	0.189606	0.0524358	6.57163	0.0211613	0.00165434	0.0107185	0.0103136	0.0107185	SC5D	TRUE	0.273543
ENSG00000259518	0.000301416	0.0102006	0.602907	0.166822	2.68252	0.157599	0.0512387	0.0139763	0.0739941	0.0739941	RP11-597K23.2	TRUE	0.869811
ENSG00000197077	0.000304044	0.0102745	0.603877	0.167194	3.66894	0.214923	0.0439383	0.0818544	0.0402269	0.0818544	KIAA1671	TRUE	0.871211
ENSG00000154447	0.000308101	0.0103964	0.985111	0.273005	1.9409	0.572547	0.111839	0.223554	0.120124	0.223554	SH3RF1	TRUE	1.42121
ENSG00000215695	0.000316046	0.010649	-0.264842	0.073531	6.10715	0.0414663	0.00809348	0.0162372	0.0119127	0.0162372	RSC1A1	TRUE	-0.382087
ENSG00000214199	0.000319407	0.0107465	-0.689257	0.191512	2.61434	0.218683	0.087614	0.0111215	0.0774317	0.0774317	EEF1A1P12	TRUE	-0.994388
ENSG00000142303	0.000320133	0.0107554	0.510321	0.141817	3.92545	0.154118	0.0413487	0.0491561	0.0354171	0.0491561	ADAMTS10	TRUE	0.736238
ENSG00000162458	0.000324413	0.0108519	0.642231	0.178646	2.22418	0.172424	0.0435373	0.0236592	0.100078	0.100078	FBLIM1	TRUE	0.926543
ENSG00000170989	0.000323498	0.0108519	0.70439	0.195897	2.82046	0.293869	0.0384305	0.134259	0.0674946	0.134259	S1PR1	TRUE	1.01622
ENSG00000268381	0.000324195	0.0108519	1.20422	0.334955	1.79979	0.85904	0.139133	0.365746	0.131463	0.365746	H2BFWT	TRUE	1.73732
ENSG00000101000	0.00032994	0.0110077	0.242248	0.0674677	5.53936	0.0348126	0.00393092	0.0165526	0.0153117	0.0165526	PROCR	TRUE	0.34949
ENSG00000147421	0.000330021	0.0110077	-0.171333	0.0477183	7.62481	0.0154207	0.00149843	0.0066299	0.00874823	0.00874823	HMBOX1	TRUE	-0.247182
ENSG00000114698	0.000333339	0.0111024	0.804566	0.224244	2.83335	0.384324	0.0789553	0.147328	0.0669175	0.147328	PLSCR4	TRUE	1.16074
ENSG00000235651	0.000334996	0.0111415	-0.364632	0.101664	4.24617	0.0789689	0.0142398	0.0322707	0.0301484	0.0322707	AC064850.4	TRUE	-0.526052
ENSG00000048707	0.000336393	0.0111559	-0.175208	0.0488652	7.57402	0.014415	0.00195989	0.0047223	0.00878523	0.00878523	VPS13D	TRUE	-0.252771
ENSG00000152583	0.000336188	0.0111559	0.722237	0.201422	2.22413	0.302757	0.0824873	0.0924842	0.100082	0.100082	SPARCL1	TRUE	1.04197
ENSG00000130035	0.000337192	0.0111664	0.428894	0.119639	4.24329	0.106199	0.0342163	0.0268837	0.0301941	0.0301941	GALNT8	TRUE	0.618764
ENSG00000132471	0.000341828	0.0112734	0.161059	0.0449716	7.58483	0.0106934	0.000323743	0.00374244	0.00877724	0.00877724	WBP2	TRUE	0.232359
ENSG00000145107	0.000341187	0.0112734	0.3117	0.0870223	5.87227	0.0577913	0.00517313	0.0289048	0.0131292	0.0289048	TM4SF19	TRUE	0.449688
ENSG00000248713	0.000341883	0.0112734	0.806931	0.225318	2.45132	0.303104	0.142187	-0.00327224	0.0862688	0.0862688	RP11-766F14.2	TRUE	1.16416
ENSG00000099864	0.00034316	0.0112987	0.252832	0.070617	5.04058	0.0313288	0.00284659	0.0124616	0.0195938	0.0195938	PALM	TRUE	0.36476
ENSG00000115414	0.000343627	0.0112987	0.202651	0.0566068	8.78647	0.0244421	0.00040359	0.0140159	0.00806285	0.0140159	FN1	TRUE	0.292364
ENSG00000168528	0.000345003	0.0113279	0.496396	0.1387	3.54064	0.134583	0.0435499	0.0301424	0.0430192	0.0430192	SERINC2	TRUE	0.716148
ENSG00000147403	0.000349421	0.0114404	-0.14893	0.0416517	9.94934	0.0119381	0.000128574	0.00631746	0.00767832	0.00767832	RPL10	TRUE	-0.214861
ENSG00000153485	0.000349398	0.0114404	0.20791	0.0581466	6.08479	0.0171381	0.00319842	0.00285336	0.0120162	0.0120162	TMEM251	TRUE	0.299951
ENSG00000146215	0.000353295	0.0115509	0.517078	0.14473	3.59322	0.15949	0.0279721	0.066288	0.041835	0.066288	CRIP3	TRUE	0.745986
ENSG00000251230	0.000355506	0.0116068	0.224025	0.062733	5.66869	0.0248085	0.00330493	0.008939	0.0144045	0.0144045	RP11-701P16.5	TRUE	0.3232
ENSG00000263266	0.00036299	0.0118345	-0.310144	0.0869817	5.01552	0.0518221	0.0141902	0.0138175	0.019856	0.019856	RPS7P1	TRUE	-0.447443
ENSG00000162078	0.000364086	0.0118535	0.574422	0.161136	2.94631	0.183647	0.0547629	0.0475603	0.0620782	0.0620782	ZG16B	TRUE	0.828716
ENSG00000013588	0.000372829	0.0121211	0.809345	0.227433	1.87975	0.293463	0.107847	0.019728	0.12492	0.12492	GPRC5A	TRUE	1.16764
ENSG00000110975	0.000379296	0.0121658	-0.314552	0.0885044	5.35582	0.0514401	0.0185375	0.00828982	0.0167111	0.0167111	SYT10	TRUE	-0.453803
ENSG00000115226	0.000379457	0.0121658	0.21663	0.0609544	5.94841	0.0175226	0.00401564	0.00140345	0.0127038	0.0127038	FNDC4	TRUE	0.312532
ENSG00000143416	0.00037903	0.0121658	-0.16702	0.0469912	7.33798	0.0120994	0.000951986	0.00405806	0.00898481	0.00898481	SELENBP1	TRUE	-0.240958
ENSG00000160888	0.000378115	0.0121658	0.152219	0.0428195	8.72423	0.0109369	0.000158517	0.00494517	0.00809226	0.00809226	IER2	TRUE	0.219606
ENSG00000175600	0.000377621	0.0121658	0.345327	0.0971317	4.35478	0.0401287	0.0139989	-0.00490157	0.0284566	0.0284566	SUGCT	TRUE	0.498202
ENSG00000227231	0.000376911	0.0121658	0.466745	0.131265	6.12888	0.130643	0.000623558	0.0769139	0.0118147	0.0769139	IER3	TRUE	0.673371
ENSG00000230128	0.000376911	0.0121658	0.466745	0.131265	6.12888	0.130643	0.000623558	0.0769139	0.0118147	0.0769139	IER3	TRUE	0.673371
ENSG00000235030	0.000376911	0.0121658	0.466745	0.131265	6.12888	0.130643	0.000623558	0.0769139	0.0118147	0.0769139	IER3	TRUE	0.673371
ENSG00000237155	0.000376911	0.0121658	0.466745	0.131265	6.12888	0.130643	0.000623558	0.0769139	0.0118147	0.0769139	IER3	TRUE	0.673371
ENSG00000250155	0.000377957	0.0121658	0.555514	0.156262	3.48236	0.185104	0.0495544	0.0603257	0.0444058	0.0603257	CTD-2353F22.1	TRUE	0.801437
ENSG00000183405	0.000382344	0.0122244	-0.243003	0.0684133	5.52967	0.0263522	0.0056793	0.00571205	0.0153824	0.0153824	RPS7P1	TRUE	-0.350579
ENSG00000196092	0.000381951	0.0122244	0.696422	0.196051	2.09746	0.17516	0.0643392	-0.0146383	0.108622	0.108622	PAX5	TRUE	1.00472
ENSG00000157570	0.000383076	0.0122309	0.702995	0.197944	2.98542	0.296765	0.0455774	0.130741	0.0604919	0.130741	TSPAN18	TRUE	1.01421
ENSG00000130147	0.000384041	0.0122449	0.917108	0.258281	1.36661	0.418633	0.127257	0.0809848	0.172935	0.172935	SH3BP4	TRUE	1.32311
ENSG00000143878	0.000384984	0.0122581	0.591486	0.166608	4.14322	0.210173	0.0172968	0.107615	0.0317959	0.107615	RHOB	TRUE	0.853335
ENSG00000180611	0.000391829	0.0124447	1.15335	0.325297	2.02147	0.800286	0.151963	0.324218	0.114069	0.324218	MB21D2	TRUE	1.66393
ENSG00000266918	0.000391922	0.0124447	-0.341398	0.0962914	4.31787	0.0587979	0.0127	0.0169924	0.0290242	0.0290242	RP11-798G7.8	TRUE	-0.492533
ENSG00000163216	0.000393503	0.0124778	0.359621	0.101462	7.78892	0.0778338	0.000519564	0.0458056	0.00863446	0.0458056	SPRR2D	TRUE	0.518824
ENSG00000117308	0.000394926	0.0125058	0.207683	0.0586103	7.3169	0.0259663	0.000649848	0.0148084	0.00900581	0.0148084	GALE	TRUE	0.299623
ENSG00000110680	0.000396438	0.0125357	0.857876	0.242171	3.05624	0.364567	0.206178	-0.0258116	0.0577324	0.0577324	CALCA	TRUE	1.23765
ENSG00000160213	0.000396953	0.0125357	0.174427	0.0492439	6.85059	0.014164	0.00121704	0.00527524	0.00969529	0.00969529	CSTB	TRUE	0.251645
ENSG00000111859	0.000399344	0.012594	0.703658	0.198744	2.49946	0.298356	0.0729017	0.104845	0.083567	0.104845	NEDD9	TRUE	1.01516
ENSG00000072201	0.000407527	0.0128346	0.285221	0.0806811	4.63646	0.0282185	0.00488496	0.00221722	0.0244075	0.0244075	LNX1	TRUE	0.411487
ENSG00000136425	0.000417529	0.0131317	0.182312	0.0516647	6.50993	0.0151344	0.00153464	0.00519755	0.0104769	0.0104769	CIB2	TRUE	0.26302
ENSG00000152332	0.000422922	0.0132833	-0.151707	0.0430332	8.88599	0.00898101	0.000315752	0.00275358	0.00801762	0.00801762	UHMK1	TRUE	-0.218867
ENSG00000182253	0.00043266	0.0135524	0.605167	0.171956	3.08502	0.219819	0.0764073	0.0541487	0.0566522	0.0566522	SYNM	TRUE	0.873071
ENSG00000265277	0.000432638	0.0135524	0.390883	0.111067	4.25897	0.0926908	0.0220639	0.0334481	0.0299457	0.0334481	ACP6	TRUE	0.563925
ENSG00000100985	0.00043747	0.0136845	0.917224	0.260843	1.9832	0.461475	0.189268	0.0644337	0.116909	0.116909	MMP9	TRUE	1.32328
ENSG00000183571	0.000455611	0.0142136	0.702986	0.200533	2.09872	0.279953	0.0724268	0.0860324	0.108534	0.108534	PGPEP1L	TRUE	1.01419
ENSG00000269733	0.000455611	0.0142136	0.702986	0.200533	2.09872	0.279953	0.0724268	0.0860324	0.108534	0.108534	PGPEP1L	TRUE	1.01419
ENSG00000182983	0.00046157	0.0143801	0.565264	0.161406	4.74225	0.194918	0.0361943	0.0810396	0.0230286	0.0810396	ZNF662	TRUE	0.815504
ENSG00000081760	0.000462664	0.0143948	0.169023	0.0482718	7.1184	0.0165346	0.00124446	0.0082886	0.00924128	0.00924128	AACS	TRUE	0.243849
ENSG00000112195	0.000464038	0.0144182	0.217241	0.0620563	6.58891	0.0288025	0.001379	0.0159505	0.0102698	0.0159505	TREML2	TRUE	0.313412
ENSG00000162971	0.000467224	0.0144977	-0.196993	0.0563019	6.41235	0.0192399	0.00350383	0.00602425	0.0107607	0.0107607	TYW5	TRUE	-0.284201
ENSG00000260119	0.000471419	0.0146083	0.416178	0.119027	5.17553	0.105852	0.020354	0.0433997	0.0182657	0.0433997	TRPV6	TRUE	0.600418
ENSG00000267257	0.000476469	0.0147451	1.19486	0.34201	1.29575	0.873323	0.251227	0.27514	0.180804	0.27514	RP11-1151B14.4	TRUE	1.72382
ENSG00000138658	0.000477392	0.0147539	-0.169967	0.0486574	7.86457	0.0176742	0.0011882	0.00946575	0.00858384	0.00946575	C4orf21	TRUE	-0.24521
ENSG00000029534	0.000478752	0.0147762	-0.204023	0.0584196	8.55683	0.0254729	0.000743056	0.0146148	0.0081756	0.0146148	ANK1	TRUE	-0.294343
ENSG00000185090	0.000481742	0.0148487	0.402558	0.115323	4.23745	0.0992231	0.0221609	0.0376862	0.0302869	0.0376862	MANEAL	TRUE	0.580769
ENSG00000167613	0.000488261	0.0150296	0.905986	0.25981	3.80908	0.50316	0.0396818	0.264073	0.0374984	0.264073	LAIR1	TRUE	1.30706
ENSG00000011021	0.000488991	0.0150321	0.205139	0.0588345	5.97179	0.0213092	0.00299766	0.00780781	0.0125791	0.0125791	CLCN6	TRUE	0.295953
ENSG00000246082	0.000489981	0.0150425	0.220069	0.0631261	5.65387	0.0274879	0.00342728	0.0121576	0.0145048	0.0145048	NUDT16P1	TRUE	0.317492
ENSG00000143882	0.000491733	0.0150763	1.17149	0.33613	1.67196	0.841797	0.183652	0.324775	0.142601	0.324775	ATP6V1C2	TRUE	1.6901
ENSG00000166025	0.000494474	0.0151317	0.153806	0.0441497	8.49199	0.0093531	0.000561866	0.00272249	0.00820953	0.00820953	AMOTL1	TRUE	0.221895
ENSG00000177138	0.000494846	0.0151317	0.272131	0.0781193	5.89156	0.0454493	0.00384483	0.023617	0.0130187	0.023617	FAM9B	TRUE	0.392602
ENSG00000105339	0.000496189	0.0151528	0.564406	0.162055	3.78459	0.195549	0.0313197	0.0868584	0.0379555	0.0868584	DENND3	TRUE	0.814265
ENSG00000101665	0.000497662	0.0151777	0.240831	0.0691643	5.46928	0.0258756	0.00569505	0.00548539	0.0158316	0.0158316	SMAD7	TRUE	0.347445
ENSG00000237596	0.000498778	0.0151917	0.855575	0.245755	3.10221	0.44956	0.0900235	0.181757	0.0560182	0.181757	RP13-143G15.4	TRUE	1.23433
ENSG00000188389	0.000501517	0.0152393	0.774056	0.222433	2.25154	0.315953	0.124327	0.0428579	0.0983179	0.0983179	PDCD1	TRUE	1.11673
ENSG00000267296	0.000501656	0.0152393	1.42426	0.409285	1.33443	1.24643	0.434807	0.319007	0.176467	0.319007	CEBPA-AS1	TRUE	2.05477
ENSG00000165383	0.000504069	0.0152925	1.30615	0.375484	1.5912	1.04872	0.17403	0.460416	0.150091	0.460416	LRRC18	TRUE	1.88438
ENSG00000215492	0.000504858	0.0152964	0.493373	0.141848	4.32364	0.149652	0.0484514	0.0420931	0.028935	0.0420931	HNRNPA1P7	TRUE	0.711786
ENSG00000080824	0.000506673	0.0153113	0.163157	0.0469218	8.23435	0.0163712	7.3171e-05	0.00983428	0.00835324	0.00983428	HSP90AA1	TRUE	0.235385
ENSG00000111752	0.000506108	0.0153113	0.226188	0.0650431	5.48562	0.0307566	0.00332905	0.0149609	0.0157087	0.0157087	PHC1	TRUE	0.32632
ENSG00000149485	0.000508049	0.0153329	0.153396	0.044124	8.17655	0.0140956	0.000373773	0.0079849	0.00838741	0.00838741	FADS1	TRUE	0.221304
ENSG00000185519	0.000508818	0.0153361	1.14917	0.330595	2.31538	0.812456	0.0841515	0.407666	0.0943193	0.407666	FAM131C	TRUE	1.6579
ENSG00000163412	0.000514541	0.0154884	0.286583	0.0825158	4.72572	0.0505778	0.00291932	0.0277205	0.0232388	0.0277205	EIF4E3	TRUE	0.413452
ENSG00000229967	0.000517871	0.0155684	0.724841	0.208807	4.03576	0.323736	0.0283366	0.167866	0.0335503	0.167866	RP11-366F6.2	TRUE	1.04572
ENSG00000114812	0.000518744	0.0155744	1.01034	0.291089	1.59429	0.434397	0.231501	-0.0570485	0.149798	0.149798	VIPR1	TRUE	1.45761
ENSG00000126106	0.00052523	0.0157487	0.286552	0.0826384	5.03896	0.0470787	0.0111203	0.0158067	0.0196106	0.0196106	TMEM53	TRUE	0.413408
ENSG00000072110	0.000526929	0.0157792	0.159323	0.0459585	7.34141	0.00997727	0.00052338	0.00293823	0.00898145	0.00898145	ACTN1	TRUE	0.229855
ENSG00000184602	0.000534678	0.0159906	0.255263	0.0737167	5.26315	0.0402632	0.00565235	0.0188013	0.0174789	0.0188013	SNN	TRUE	0.368266
ENSG00000120498	0.000537831	0.0160641	0.242467	0.0700534	5.30569	0.0329619	0.00496539	0.0135219	0.0171183	0.0171183	TEX11	TRUE	0.349806
ENSG00000167034	0.000542971	0.0161344	0.939769	0.271719	2.22991	0.546475	0.176374	0.155865	0.0997068	0.155865	NKX3-1	TRUE	1.3558
ENSG00000170421	0.000541065	0.0161344	0.159531	0.0461131	8.68608	0.0157428	0.000199343	0.00936953	0.00811071	0.00936953	KRT8	TRUE	0.230154
ENSG00000223865	0.000542947	0.0161344	0.87055	0.251704	2.00912	0.468073	0.170119	0.114062	0.114979	0.114979	HLA-DPB1	TRUE	1.25594
ENSG00000257883	0.000542817	0.0161344	0.478956	0.138479	3.40706	0.13336	0.0399657	0.0372107	0.0463283	0.0463283	RP11-497G19.1	TRUE	0.690987
ENSG00000113161	0.000544048	0.0161457	0.223011	0.0644898	6.68746	0.0307792	0.00062439	0.0180908	0.0100356	0.0180908	HMGCR	TRUE	0.321737
ENSG00000131773	0.000545197	0.016159	0.519854	0.150355	4.06844	0.167282	0.0390605	0.0626695	0.0330115	0.0626695	KHDRBS3	TRUE	0.749991
ENSG00000232386	0.000551889	0.0163156	0.794526	0.230016	2.31706	0.29233	0.143868	-0.0108127	0.0942157	0.0942157	RP11-66B24.2	TRUE	1.14626
ENSG00000265933	0.000551526	0.0163156	0.255263	0.0738951	6.55934	0.0403748	0.0013961	0.0231761	0.0103452	0.0231761	LINC00668	TRUE	0.368267
ENSG00000171223	0.000553859	0.0163441	0.174743	0.0506025	7.48018	0.0189278	0.000595051	0.0109277	0.00885803	0.0109277	JUNB	TRUE	0.252102
ENSG00000196526	0.000554265	0.0163441	0.309991	0.0897728	4.95751	0.0551271	0.0157846	0.0157613	0.0204816	0.0204816	AFAP1	TRUE	0.447222
ENSG00000118762	0.00055935	0.0164731	0.416163	0.120606	4.28112	0.0752596	0.0358594	-0.00460627	0.0295969	0.0295969	PKD2	TRUE	0.600397
ENSG00000077092	0.000561381	0.0165119	0.58549	0.169726	3.48018	0.212747	0.0355391	0.0940922	0.0444593	0.0940922	RARB	TRUE	0.844684
ENSG00000116191	0.0005645	0.0165825	0.363997	0.105564	4.22954	0.073445	0.0197338	0.0210376	0.0304131	0.0304131	RALGPS2	TRUE	0.525137
ENSG00000140181	0.000567259	0.0166425	-0.154364	0.0447845	8.09454	0.013283	0.000588347	0.00682319	0.0084371	0.0084371	HERC2P2	TRUE	-0.2227
ENSG00000146247	0.000569182	0.0166777	-0.149733	0.0434527	8.34325	0.0100012	0.000205843	0.0041148	0.00829077	0.00829077	PHIP	TRUE	-0.216019
ENSG00000214915	0.000572075	0.0167413	0.659107	0.191349	2.58028	0.270067	0.0852557	0.0795098	0.0792053	0.0795098	XX-FW80269A6.1	TRUE	0.95089
ENSG00000203995	0.000576466	0.0168485	-0.158084	0.0459219	7.43913	0.00804268	0.000597431	0.000919333	0.00889226	0.00889226	ZYG11A	TRUE	-0.228067
ENSG00000154415	0.000577794	0.016866	0.767328	0.222942	2.25129	0.366364	0.103017	0.120647	0.0983335	0.120647	PPP1R3A	TRUE	1.10702
ENSG00000271998	0.000580628	0.0169274	-2.25363	0.655029	1.21326	3.16161	1.01372	0.91706	0.190393	0.91706	CTD-2199O4.7	TRUE	-3.2513
ENSG00000138795	0.00059393	0.0172717	0.169696	0.0494112	7.09322	0.0170311	0.00170969	0.0082867	0.00927691	0.00927691	LEF1	TRUE	0.24482
ENSG00000184445	0.00059382	0.0172717	-0.151175	0.0440176	7.98373	0.0108508	0.000212522	0.00488877	0.00850645	0.00850645	KNTC1	TRUE	-0.218099
ENSG00000082014	0.000605219	0.0175779	0.361039	0.105282	3.99129	0.0650387	0.0155863	0.0168565	0.0342929	0.0342929	SMARCD3	TRUE	0.52087
ENSG00000167600	0.000607254	0.0176024	0.506447	0.147723	3.0906	0.119623	0.0417539	0.0132082	0.0564458	0.0564458	CYP2S1	TRUE	0.730649
ENSG00000211584	0.000607581	0.0176024	-0.161234	0.0470316	6.93035	0.0134606	0.000408307	0.00658204	0.00954557	0.00954557	SLC48A1	TRUE	-0.232612
ENSG00000132326	0.000613687	0.0177128	-0.279943	0.0817234	5.03767	0.0439283	0.0104302	0.0142026	0.019624	0.019624	PER2	TRUE	-0.403872
ENSG00000196814	0.000613181	0.0177128	0.774336	0.226036	2.28331	0.375108	0.125797	0.104119	0.0963096	0.104119	MVB12B	TRUE	1.11713
ENSG00000267816	0.000612804	0.0177128	0.232518	0.0678709	5.34094	0.0205839	0.00389909	0.00276566	0.01683	0.01683	IDS	TRUE	0.335452
ENSG00000168079	0.000620499	0.0178871	0.625762	0.182838	2.33964	0.180493	0.0575972	0.0240451	0.0928369	0.0928369	SCARA5	TRUE	0.902784
ENSG00000226137	0.000624915	0.0179919	0.267569	0.0782236	6.53274	0.0448666	0.0014385	0.0260967	0.0104152	0.0260967	BAIAP2-AS1	TRUE	0.38602
ENSG00000116016	0.000631276	0.0181525	0.234417	0.0685868	5.63471	0.0295357	0.0065327	0.00939393	0.014636	0.014636	EPAS1	TRUE	0.338192
ENSG00000101951	0.000634391	0.0181744	0.277778	0.0813056	4.62566	0.0420129	0.0051948	0.0177425	0.0245529	0.0245529	PAGE4	TRUE	0.400749
ENSG00000198853	0.000633303	0.0181744	0.177388	0.0519142	7.10286	0.0197438	0.00266301	0.00946488	0.0092631	0.00946488	RUSC2	TRUE	0.255916
ENSG00000268090	0.000634391	0.0181744	0.277778	0.0813056	4.62566	0.0420129	0.0051948	0.0177425	0.0245529	0.0245529	PAGE4	TRUE	0.400749
ENSG00000125409	0.000636344	0.0182078	0.571225	0.167238	3.17884	0.186749	0.0725677	0.0340824	0.0532914	0.0532914	TEKT3	TRUE	0.824103
ENSG00000113205	0.000654522	0.0187048	0.964164	0.282916	2.09633	0.585073	0.159064	0.201122	0.108702	0.201122	PCDHB3	TRUE	1.39099
ENSG00000261306	0.000655556	0.0187112	0.164875	0.0483855	7.30035	0.0171112	0.000486888	0.0100483	0.00902277	0.0100483	SURF6	TRUE	0.237864
ENSG00000120913	0.000661678	0.0188627	0.662002	0.194422	3.76437	0.2761	0.0377025	0.132396	0.0383387	0.132396	PDLIM2	TRUE	0.955067
ENSG00000171608	0.000663356	0.0188873	0.234824	0.0689787	6.72727	0.0347482	0.00137019	0.0200411	0.0099476	0.0200411	PIK3CD	TRUE	0.338779
ENSG00000182890	0.000667096	0.0189704	0.181257	0.0532677	6.41837	0.0207141	0.00169734	0.0110712	0.0107422	0.0110712	GLUD2	TRUE	0.261499
ENSG00000183900	0.000670027	0.0190304	0.50786	0.149302	3.16326	0.162683	0.0317098	0.0686002	0.0538329	0.0686002	AC099522.1	TRUE	0.732687
ENSG00000201098	0.000673372	0.019102	0.29106	0.0856008	5.28776	0.0534589	0.00509383	0.0278799	0.0172686	0.0278799	RNY1	TRUE	0.41991
ENSG00000173040	0.000676472	0.0191664	0.24516	0.0721283	5.26638	0.0248835	0.00596018	0.0035745	0.017451	0.017451	EVC2	TRUE	0.353691
ENSG00000023516	0.00068227	0.0193049	-0.152354	0.0448547	7.79216	0.00904603	0.000421488	0.00266164	0.00863226	0.00863226	AKAP11	TRUE	-0.2198
ENSG00000243244	0.000683026	0.0193049	0.251823	0.0741462	5.59344	0.037543	0.00981569	0.0122384	0.0149238	0.0149238	STON1	TRUE	0.363304
ENSG00000112419	0.000684506	0.0193231	0.211902	0.0624027	5.97605	0.0283786	0.00245486	0.0150686	0.0125567	0.0150686	PHACTR2	TRUE	0.305709
ENSG00000177302	0.000686643	0.0193598	-0.168294	0.0495732	6.77921	0.0179055	0.00121418	0.00984457	0.00983784	0.00984457	TOP3A	TRUE	-0.242797
ENSG00000124374	0.000688694	0.019394	0.313678	0.0924203	5.84539	0.0622213	0.00274074	0.0356961	0.0132862	0.0356961	PAIP2B	TRUE	0.452542
ENSG00000129028	0.000696191	0.0195607	0.633873	0.186924	3.12157	0.254341	0.0966542	0.0605784	0.0553142	0.0605784	THAP10	TRUE	0.914486
ENSG00000160752	0.000696303	0.0195607	0.144933	0.0427401	8.87376	0.0123091	0.000197178	0.00697345	0.00802305	0.00802305	FDPS	TRUE	0.209094
ENSG00000101596	0.000698584	0.0195873	-0.155656	0.0459145	7.35121	0.00825846	0.000514667	0.00144558	0.00897196	0.00897196	SMCHD1	TRUE	-0.224564
ENSG00000180720	0.000700635	0.0195873	0.430873	0.127126	3.64511	0.0963165	0.0320036	0.0181181	0.0407214	0.0407214	CHRM4	TRUE	0.621619
ENSG00000204934	0.000700603	0.0195873	0.283867	0.0837527	4.78045	0.0266708	0.00901424	-0.00333971	0.0225511	0.0225511	ATP6V0E2-AS1	TRUE	0.409533
ENSG00000261512	0.000700013	0.0195873	0.230208	0.0679164	5.58424	0.0263144	0.005768	0.00728601	0.0149889	0.0149889	RP11-46D6.1	TRUE	0.33212
ENSG00000166104	0.000703304	0.0196382	0.664134	0.196009	4.15255	0.279472	0.0122436	0.160644	0.0316456	0.160644	hsa-mir-7162	TRUE	0.958142
ENSG00000229953	0.00070437	0.0196443	0.239555	0.0707097	5.27516	0.0356936	0.00512362	0.0166608	0.0173757	0.0173757	RP11-284F21.7	TRUE	0.345605
ENSG00000100095	0.000708435	0.0197339	0.885458	0.261483	2.59669	0.49712	0.154873	0.152808	0.0783458	0.152808	SEZ6L	TRUE	1.27745
ENSG00000196970	0.000710646	0.0197717	0.681743	0.201375	4.12655	0.294778	0.022932	0.159552	0.0320651	0.159552	NXF4	TRUE	0.983547
ENSG00000196774	0.000714062	0.0198429	0.401356	0.1186	4.35619	0.0845346	0.0348617	0.00965059	0.028435	0.028435	ANKRD20A1	TRUE	0.579035
ENSG00000126767	0.000716521	0.0198873	0.171493	0.0506899	7.66602	0.0186674	0.000630849	0.0109318	0.00871906	0.0109318	ELK1	TRUE	0.247412
ENSG00000253775	0.000719805	0.0199545	0.53034	0.156816	3.15937	0.14001	0.056692	0.0129646	0.0539691	0.0539691	AC100802.3	TRUE	0.765119
ENSG00000213699	0.000721067	0.0199656	0.187197	0.0553601	8.53781	0.0222561	0.000420659	0.0133707	0.00818546	0.0133707	SLC35F6	TRUE	0.270068
ENSG00000085831	0.000725611	0.0200674	0.472107	0.139688	3.82605	0.141641	0.0378498	0.0499579	0.0371861	0.0499579	TTC39A	TRUE	0.681106
ENSG00000108828	0.000731945	0.0202185	0.151287	0.0447951	7.66353	0.00774521	0.000308885	0.00148318	0.0087208	0.0087208	VAT1	TRUE	0.218262
ENSG00000136826	0.000733616	0.0202405	0.411565	0.121884	4.24702	0.107756	0.0163613	0.0504892	0.0301349	0.0504892	KLF4	TRUE	0.593763
ENSG00000262418	0.000748496	0.0206264	-0.162338	0.0481547	7.20484	0.016797	0.00105168	0.00938325	0.00912954	0.00938325	PTPRC	TRUE	-0.234204
ENSG00000233280	0.00075421	0.0207486	0.661358	0.196303	2.63218	0.164883	0.096889	-0.0447183	0.0765173	0.0765173	CRYBG3	TRUE	0.954138
ENSG00000238212	0.000754723	0.0207486	0.506933	0.150475	3.19737	0.136671	0.049236	0.0237005	0.0526563	0.0526563	AC005863.2	TRUE	0.73135
ENSG00000236213	0.000759415	0.0208528	0.340732	0.101192	4.21327	0.0648327	0.0154068	0.0208253	0.0306726	0.0306726	AC006369.2	TRUE	0.491572
ENSG00000218358	0.00076891	0.0210885	0.399847	0.118869	3.77017	0.0737583	0.0253565	0.008046	0.0382282	0.0382282	RAET1K	TRUE	0.576857
ENSG00000128815	0.000774484	0.0211912	0.955686	0.284282	3.07973	0.584045	0.233824	0.129849	0.0568489	0.129849	WDFY4	TRUE	1.37876
ENSG00000205060	0.000774355	0.0211912	0.182953	0.054421	6.72743	0.0173462	0.00338014	0.00563634	0.00994725	0.00994725	SLC35B4	TRUE	0.263945
ENSG00000116661	0.000779072	0.0212916	0.489633	0.145719	3.49838	0.153392	0.0189401	0.0766124	0.0440164	0.0766124	FBXO2	TRUE	0.70639
ENSG00000131378	0.000784992	0.0214281	0.792239	0.235923	1.67754	0.236753	0.108373	-0.033348	0.142096	0.142096	RFTN1	TRUE	1.14296
ENSG00000139289	0.000790641	0.0215568	0.347251	0.10347	4.26266	0.070054	0.0182899	0.0222285	0.0298874	0.0298874	PHLDA1	TRUE	0.500977
ENSG00000213214	0.000793546	0.0216106	0.540346	0.161055	3.37832	0.166971	0.0696192	0.0256695	0.0471054	0.0471054	ARHGEF35	TRUE	0.779555
ENSG00000272872	0.000795079	0.0216269	0.237495	0.0707987	5.73095	0.0361596	0.00349053	0.0190655	0.0139939	0.0190655	LL22NC03-N14H11.1	TRUE	0.342632
ENSG00000148175	0.000798432	0.0216926	0.207537	0.0618897	7.20126	0.0276239	0.0011649	0.0160716	0.00913387	0.0160716	STOM	TRUE	0.299412
ENSG00000196152	0.000807816	0.0219202	-0.17682	0.0527805	6.37626	0.0159255	0.00166153	0.00646596	0.0108745	0.0108745	ZNF79	TRUE	-0.255097
ENSG00000258947	0.000808702	0.0219202	0.294227	0.0878342	4.4476	0.0495607	0.00765162	0.0206589	0.0270652	0.0270652	TUBB3	TRUE	0.42448
ENSG00000078900	0.000810691	0.0219484	0.4006	0.119614	4.04402	0.103076	0.0236881	0.0406952	0.0334135	0.0406952	TP73	TRUE	0.577944
ENSG00000106772	0.000812252	0.021965	0.868889	0.259479	2.20491	0.485005	0.100057	0.202926	0.101336	0.202926	PRUNE2	TRUE	1.25354
ENSG00000154134	0.000814998	0.0220135	0.378562	0.113083	4.73784	0.0920945	0.0113506	0.0461942	0.0230845	0.0461942	ROBO3	TRUE	0.546149
ENSG00000231360	0.000830132	0.0223961	0.347757	0.10404	4.20126	0.0522786	0.0178447	0.0036884	0.0308644	0.0308644	AL592284.1	TRUE	0.501707
ENSG00000138101	0.000841976	0.0226884	0.508669	0.152359	3.28286	0.140758	0.0545789	0.0222047	0.0498814	0.0498814	DTNB	TRUE	0.733855
ENSG00000182752	0.000842925	0.0226884	0.373064	0.111753	3.61923	0.0867447	0.0149285	0.0380943	0.0412704	0.0412704	PAPPA	TRUE	0.538217
ENSG00000062282	0.000852052	0.022905	0.34249	0.102686	4.20716	0.0452075	0.0166797	-0.00163714	0.0307702	0.0307702	DGAT2	TRUE	0.494108
ENSG00000157510	0.000853343	0.022905	0.724235	0.217169	2.5435	0.33859	0.0746119	0.137619	0.0811633	0.137619	AFAP1L1	TRUE	1.04485
ENSG00000171621	0.000853941	0.022905	0.711251	0.213288	2.19188	0.270784	0.102519	0.0429106	0.102195	0.102195	SPSB1	TRUE	1.02612
ENSG00000137474	0.000864383	0.0231048	0.434964	0.130568	3.56473	0.118303	0.0342473	0.0382394	0.0424691	0.0424691	MYO7A	TRUE	0.62752
ENSG00000138131	0.000863971	0.0231048	0.286437	0.0859799	5.57176	0.0530278	0.00389426	0.0293722	0.0150778	0.0293722	LOXL4	TRUE	0.413242
ENSG00000261910	0.000864383	0.0231048	0.434964	0.130568	3.56473	0.118303	0.0342473	0.0382394	0.0424691	0.0424691	MYO7A	TRUE	0.62752
ENSG00000215009	0.000869856	0.0232243	-0.414356	0.124448	4.35897	0.111041	0.0214414	0.0482513	0.0283926	0.0482513	ACSM4	TRUE	-0.597789
ENSG00000205639	0.000870866	0.0232244	-0.208211	0.0625403	5.83016	0.0215127	0.00422407	0.00644045	0.0133767	0.0133767	MFSD2B	TRUE	-0.300385
ENSG00000173926	0.00087584	0.0233302	0.181753	0.0546192	6.42784	0.0213793	0.0020876	0.011337	0.0107134	0.011337	MARCH3	TRUE	0.262214
ENSG00000171130	0.000884125	0.0234699	0.250036	0.0751982	5.89298	0.0404985	0.00182362	0.0236229	0.0130106	0.0236229	ATP6V0E2	TRUE	0.360725
ENSG00000231382	0.000882935	0.0234699	1.07927	0.324554	3.24289	0.754461	0.0879661	0.386042	0.0511426	0.386042	NBPF21P	TRUE	1.55706
ENSG00000253967	0.000883389	0.0234699	0.415406	0.124925	3.65871	0.0917094	0.0297898	0.0191185	0.0404379	0.0404379	RP11-333A23.4	TRUE	0.599304
ENSG00000263470	0.000885358	0.0234757	0.499913	0.150366	3.16263	0.115549	0.0478903	0.00459273	0.053855	0.053855	RP11-160O5.1	TRUE	0.721222
ENSG00000269842	0.000889534	0.0235594	0.803532	0.241786	1.78615	0.248973	0.130461	-0.0475205	0.132611	0.132611	MIR519A2	TRUE	1.15925
ENSG00000160932	0.000894679	0.0236686	0.301012	0.0906196	7.44799	0.0587644	0.000488594	0.036465	0.00888473	0.036465	LY6E	TRUE	0.434269
ENSG00000127084	0.000908497	0.0240067	0.462595	0.139444	3.79184	0.138999	0.042726	0.0447745	0.0378194	0.0447745	FGD3	TRUE	0.667383
ENSG00000049130	0.000921012	0.0242969	0.941946	0.284266	1.80186	0.495011	0.232343	0.0440636	0.13129	0.13129	KITLG	TRUE	1.35894
ENSG00000171115	0.000921578	0.0242969	0.9032	0.272587	1.85574	0.435993	0.207516	0.0262919	0.126851	0.126851	GIMAP8	TRUE	1.30304
ENSG00000198795	0.000930571	0.0245061	0.32513	0.0982053	4.17359	0.0508789	0.0120917	0.0122364	0.0313076	0.0313076	ZNF521	TRUE	0.469063
ENSG00000051128	0.000937378	0.0246573	0.245325	0.0741459	5.31785	0.0356682	0.00772148	0.0132491	0.0170178	0.0170178	HOMER3	TRUE	0.353929
ENSG00000102119	0.000956398	0.0248827	0.157783	0.047769	6.8675	0.011496	0.000605702	0.00460686	0.00966276	0.00966276	EMD	TRUE	0.227633
ENSG00000108813	0.000954798	0.0248827	0.390832	0.118308	3.92764	0.0652652	0.0276062	-0.00122272	0.0353791	0.0353791	DLX4	TRUE	0.563851
ENSG00000129003	0.000956251	0.0248827	0.174242	0.0527511	7.272	0.0166359	0.00346924	0.00566758	0.00905282	0.00905282	VPS13C	TRUE	0.251378
ENSG00000137845	0.000957773	0.0248827	0.157835	0.0477903	7.04976	0.00988527	0.00093562	0.00256105	0.00934201	0.00934201	ADAM10	TRUE	0.227707
ENSG00000157216	0.000957503	0.0248827	0.161762	0.0489783	6.77893	0.0128553	0.000956506	0.00534286	0.00983842	0.00983842	SSBP3	TRUE	0.233373
ENSG00000161542	0.00095571	0.0248827	-0.153638	0.0465113	7.60314	0.0137588	0.000970993	0.00700894	0.00876386	0.00876386	PRPSAP1	TRUE	-0.221653
ENSG00000163359	0.000947982	0.0248827	0.339641	0.10275	8.45354	0.0752495	0.00122552	0.0462831	0.00823007	0.0462831	COL6A3	TRUE	0.489999
ENSG00000164236	0.000950867	0.0248827	0.403788	0.122187	4.45156	0.106391	0.0134016	0.0537819	0.027007	0.0537819	ANKRD33B	TRUE	0.582543
ENSG00000181264	0.000954869	0.0248827	0.287795	0.0871183	6.2437	0.0540687	0.00554267	0.0286105	0.0113393	0.0286105	TMEM136	TRUE	0.415201
ENSG00000268557	0.000956398	0.0248827	0.157783	0.047769	6.8675	0.011496	0.000605702	0.00460686	0.00966276	0.00966276	EMD	TRUE	0.227633
ENSG00000273284	0.000950019	0.0248827	0.368722	0.111567	3.89474	0.0627954	0.0200595	0.00842305	0.0359534	0.0359534	RP11-888D10.4	TRUE	0.531954
ENSG00000106665	0.000965452	0.0249702	0.369477	0.111949	4.06957	0.0892148	0.00994442	0.0464521	0.0329928	0.0464521	CLIP2	TRUE	0.533042
ENSG00000189299	0.000963648	0.0249702	0.599981	0.181761	2.70974	0.196287	0.0760032	0.0313081	0.0726638	0.0726638	FOXR2	TRUE	0.86559
ENSG00000233067	0.000962424	0.0249702	0.751256	0.227565	2.49423	0.31611	0.149179	0.0279548	0.0838567	0.0838567	RP11-40F8.2	TRUE	1.08383
ENSG00000263226	0.000965452	0.0249702	0.369477	0.111949	4.06957	0.0892148	0.00994442	0.0464521	0.0329928	0.0464521	CLIP2	TRUE	0.533042
ENSG00000105409	0.000971279	0.0250648	0.608204	0.184376	3.78153	0.241894	0.0267752	0.1262	0.0380132	0.1262	ATP1A3	TRUE	0.877453
ENSG00000272584	0.000971279	0.0250648	0.608204	0.184376	3.78153	0.241894	0.0267752	0.1262	0.0380132	0.1262	ATP1A3	TRUE	0.877453
ENSG00000121552	0.000985383	0.0253862	0.164757	0.0500073	6.68781	0.0130694	0.00121849	0.00503326	0.0100348	0.0100348	CSTA	TRUE	0.237695
ENSG00000187678	0.000985925	0.0253862	0.302232	0.0917381	5.57994	0.0598232	0.00162965	0.0362418	0.0150195	0.0362418	SPRY4	TRUE	0.436029
ENSG00000138028	0.000999599	0.0257097	0.36548	0.111067	4.03336	0.0639685	0.021921	0.00847738	0.0335901	0.0335901	CGREF1	TRUE	0.527276
ENSG00000006432	0.00100776	0.0258908	0.323323	0.0983237	4.49487	0.046974	0.0171266	0.00338205	0.0263775	0.0263775	MAP3K9	TRUE	0.466457
ENSG00000070540	0.00101428	0.0260295	0.225672	0.0686657	7.00725	0.0334502	0.00075462	0.0204628	0.00941035	0.0204628	WIPI1	TRUE	0.325576
ENSG00000072840	0.00101965	0.0261384	0.257993	0.0785356	4.97028	0.0370914	0.00741363	0.0132759	0.0203416	0.0203416	EVC	TRUE	0.372205
ENSG00000064300	0.00102296	0.0261941	0.612848	0.186609	2.47538	0.246904	0.0670595	0.0896431	0.0849089	0.0896431	NGFR	TRUE	0.884153
ENSG00000250786	0.00103687	0.026521	1.0232	0.31192	1.4706	0.377324	0.275849	-0.169394	0.161975	0.161975	SNHG18	TRUE	1.47617
ENSG00000088826	0.00104377	0.0266679	0.275197	0.083941	6.10104	0.0498893	0.00214131	0.0295661	0.0119407	0.0295661	SMOX	TRUE	0.397025
ENSG00000162542	0.00104909	0.0267743	0.282699	0.086267	4.92187	0.0363091	0.0126101	0.00349127	0.0208789	0.0208789	TMCO4	TRUE	0.407848
ENSG00000182774	0.00105304	0.0268456	-0.163231	0.0498269	10.8483	0.0170054	0.00355705	0.00701753	0.00761519	0.00761519	RPS17L	TRUE	-0.235492
ENSG00000183770	0.00106957	0.027237	0.173781	0.0531186	6.34385	0.0152645	0.00171613	0.00600876	0.010981	0.010981	FOXL2	TRUE	0.250712
ENSG00000168765	0.00109081	0.0277474	0.160832	0.0492445	6.69992	0.0117227	0.000904918	0.00427534	0.0100077	0.0100077	GSTM4	TRUE	0.232032
ENSG00000157193	0.00109945	0.0279364	0.158622	0.048601	7.66754	0.0119422	0.00191126	0.00370079	0.00871799	0.00871799	LRP8	TRUE	0.228843
ENSG00000101265	0.00110472	0.0280396	0.709889	0.217597	2.47663	0.333931	0.12359	0.0894785	0.0848387	0.0894785	RASSF2	TRUE	1.02415
ENSG00000170522	0.00111037	0.0281521	0.180604	0.0553839	6.58567	0.0173535	0.0035252	0.00573908	0.010278	0.010278	ELOVL6	TRUE	0.260557
ENSG00000091622	0.00111416	0.0281863	0.490454	0.150447	3.70138	0.159536	0.0491535	0.0527002	0.0395692	0.0527002	PITPNM3	TRUE	0.707576
ENSG00000174672	0.001114	0.0281863	0.65192	0.199974	3.25197	0.223274	0.129102	-0.0114039	0.0508506	0.0508506	BRSK2	TRUE	0.940522
ENSG00000225684	0.00112379	0.0283989	0.936245	0.287408	3.87334	0.581878	0.286195	0.0855189	0.0363323	0.0855189	FAM225B	TRUE	1.35072
ENSG00000163864	0.0011261	0.0284263	0.224084	0.0688015	5.34774	0.0321766	0.00452597	0.0155391	0.0167754	0.0167754	NMNAT3	TRUE	0.323285
ENSG00000087263	0.00112944	0.0284531	-0.153513	0.0471459	7.0608	0.0104373	0.000677273	0.00378436	0.00932502	0.00932502	OGFOD1	TRUE	-0.221472
ENSG00000254338	0.00112962	0.0284531	0.989029	0.303748	1.50223	0.630086	0.256409	0.137944	0.158774	0.158774	RP11-909N17.3	TRUE	1.42687
ENSG00000187676	0.00114096	0.0287077	0.195426	0.0600711	5.73984	0.0253926	0.00214863	0.0140898	0.0139367	0.0140898	B3GALTL	TRUE	0.28194
ENSG00000105146	0.00116436	0.0292644	0.223478	0.0688159	5.42199	0.0324106	0.00511755	0.0152724	0.0161928	0.0161928	AURKC	TRUE	0.32241
ENSG00000132972	0.00116582	0.0292694	0.278007	0.0856166	4.98279	0.0515041	0.010219	0.022767	0.0202058	0.022767	RNF17	TRUE	0.401079
ENSG00000160185	0.00117148	0.029348	-0.45687	0.14076	3.35277	0.116736	0.0413422	0.023985	0.047818	0.047818	UBASH3A	TRUE	-0.659123
ENSG00000249307	0.00117035	0.029348	0.56114	0.172871	6.25536	0.209919	0.00201696	0.132462	0.011295	0.132462	LINC01088	TRUE	0.809554
ENSG00000167286	0.00117612	0.0294323	0.284059	0.087548	4.66435	0.0528184	0.0104548	0.0229709	0.0240361	0.0240361	CD3D	TRUE	0.40981
ENSG00000121270	0.0011848	0.0296037	0.75852	0.23393	2.79586	0.341074	0.177644	0.0229286	0.0686097	0.0686097	ABCC11	TRUE	1.09431
ENSG00000160094	0.00118553	0.0296037	0.711424	0.219417	2.99665	0.337877	0.0890477	0.127599	0.0600445	0.127599	ZNF362	TRUE	1.02637
ENSG00000139044	0.0011953	0.0298155	0.965407	0.297965	2.01577	0.622732	0.187179	0.212345	0.114488	0.212345	B4GALNT3	TRUE	1.39279
ENSG00000173334	0.00121509	0.0302766	0.281259	0.0869341	4.82195	0.0338022	0.0119643	0.0017018	0.0220445	0.0220445	TRIB1	TRUE	0.405771
ENSG00000134996	0.00122375	0.0304594	0.149903	0.0463623	7.35291	0.0134361	0.000702261	0.00725371	0.00897032	0.00897032	OSTF1	TRUE	0.216264
ENSG00000183621	0.00123049	0.0305752	0.349913	0.108275	4.6868	0.0820623	0.0114963	0.041259	0.0237413	0.041259	ZNF438	TRUE	0.504818
ENSG00000226826	0.00123368	0.0305752	0.779837	0.241363	2.11394	0.378388	0.154678	0.0763185	0.107474	0.107474	HLA-DPB1	TRUE	1.12507
ENSG00000237710	0.00123368	0.0305752	0.779837	0.241363	2.11394	0.378388	0.154678	0.0763185	0.107474	0.107474	HLA-DPB1	TRUE	1.12507
ENSG00000244468	0.00123338	0.0305752	0.470631	0.145659	3.40021	0.119384	0.0489634	0.0155865	0.0465112	0.0465112	RP11-206M11.7	TRUE	0.678978
ENSG00000130675	0.00124519	0.0308275	0.257063	0.0796273	5.93795	0.044346	0.015396	0.0131363	0.0127605	0.0131363	MNX1	TRUE	0.370863
ENSG00000169926	0.00124987	0.0309103	0.291343	0.0902761	3.99046	0.0446733	0.00236701	0.0212256	0.0343069	0.0343069	KLF13	TRUE	0.420319
ENSG00000253368	0.0012622	0.031182	0.415126	0.128744	3.68544	0.108063	0.034697	0.0316527	0.0398901	0.0398901	TRNP1	TRUE	0.5989
ENSG00000258634	0.00126675	0.0312608	-0.193496	0.0600285	6.05351	0.0235867	0.0040501	0.0104805	0.0121653	0.0121653	RP4-773N10.4	TRUE	-0.279156
ENSG00000021574	0.00126966	0.0312992	-0.144053	0.0446988	8.05724	0.0139551	0.000313485	0.00867745	0.00846016	0.00867745	SPAST	TRUE	-0.207825
ENSG00000131067	0.00127577	0.0314165	0.17066	0.0529773	6.3431	0.0120972	0.00164615	0.00301576	0.0109835	0.0109835	GGT7	TRUE	0.24621
ENSG00000114529	0.00128333	0.0315692	0.256223	0.0795804	4.87532	0.0377594	0.00708623	0.014569	0.0214124	0.0214124	C3orf52	TRUE	0.369652
ENSG00000251359	0.00129443	0.0318085	0.537603	0.167102	2.96088	0.194767	0.058459	0.0671953	0.0614818	0.0671953	WWC2-AS2	TRUE	0.775598
ENSG00000197037	0.00130976	0.032151	-0.163305	0.0508133	7.54803	0.0118076	0.00281421	0.00223086	0.00880474	0.00880474	ZSCAN25	TRUE	-0.2356
ENSG00000182040	0.00131141	0.0321572	0.408413	0.127094	4.95939	0.112565	0.00520373	0.0674841	0.0204609	0.0674841	USH1G	TRUE	0.589215
ENSG00000160097	0.00132294	0.0323714	0.519138	0.161677	3.12188	0.146315	0.062325	0.0173362	0.0553028	0.0553028	FNDC5	TRUE	0.748959
ENSG00000229191	0.00132184	0.0323714	0.4155	0.129391	3.55378	0.0766877	0.0326216	0.00030416	0.0427176	0.0427176	RP11-168O16.1	TRUE	0.599439
ENSG00000267325	0.00133518	0.0326365	0.973938	0.303567	2.0332	0.641384	0.246032	0.168657	0.113212	0.168657	RP11-397A16.2	TRUE	1.4051
ENSG00000137642	0.00133861	0.0326859	0.588327	0.183418	2.89723	0.234107	0.0761469	0.0752432	0.0641336	0.0752432	SORL1	TRUE	0.848776
ENSG00000144677	0.00134666	0.0328197	0.203987	0.0636296	5.6489	0.0226089	0.00368061	0.00863837	0.0145387	0.0145387	CTDSPL	TRUE	0.294291
ENSG00000214389	0.00134693	0.0328197	-0.29651	0.0924919	5.29313	0.0595043	0.00617675	0.0323197	0.0172233	0.0323197	RPS3AP26	TRUE	-0.427773
ENSG00000130940	0.00135966	0.0330952	0.342969	0.107075	3.55807	0.0474013	0.00897277	0.00830825	0.0426199	0.0426199	CASZ1	TRUE	0.4948
ENSG00000188215	0.00136859	0.0332773	0.160014	0.0499857	6.97294	0.0133208	0.00177443	0.00517768	0.00946912	0.00946912	DCUN1D3	TRUE	0.230851
ENSG00000178055	0.00137292	0.0333476	0.467049	0.14594	3.2523	0.147946	0.0385666	0.0572762	0.0508401	0.0572762	PRSS42	TRUE	0.673809
ENSG00000179041	0.00137942	0.0334703	0.182375	0.0570115	6.64598	0.0225703	0.00133198	0.0132944	0.0101312	0.0132944	RRS1	TRUE	0.263112
ENSG00000164983	0.00138183	0.0334938	0.300695	0.0940136	6.38878	0.0613679	0.00179795	0.0379755	0.0108344	0.0379755	TMEM65	TRUE	0.433811
[truncated: 22,197 more rows]

## Sheet: K562_MRR1A1KOvsEV_RNAseq_sleuth
target_id	pval	qval	b	se_b	mean_obs	var_obs	tech_var	sigma_sq	smooth_sigma_sq	final_sigma_sq	ext_gene	Significant	log2FC
[truncated: 25,500 more rows]

[truncated: 1 more sheets: K562_MRR2A1KOvsEV_RNAseq_sleuth]
