# Supplementary material for: H3K27me3-rich genomic regions can function as silencers to repress gene expression via chromatin interactions
Source: Nat Commun. 2021 Jan 29;12:719. doi: 10.1038/s41467-021-20940-y (PMC7846766; doi:10.1038/s41467-021-20940-y)
Supplement: Supplementary file 11 — Source Data [file 41467_2021_20940_MOESM11_ESM.xlsx]

## Sheet: Figure S3C + S5B
Figure S3C + S5B

## Sheet: Figure S6B
	Figure S6B

## Sheet: Figure S7A
	Figure S7A
